# Supplementary material for: Association of variation in the sugarcane transcriptome with sugar content
Source: BMC Genomics. 2017 Nov 25;18:909. doi: 10.1186/s12864-017-4302-5 (PMC5702190; doi:10.1186/s12864-017-4302-5)
Supplement: Supplementary file 1 — Sugar profile of the genotypes taken for the study. Table S1b Quality Report of RNA Seq reads of samples used in the study. Table S2 Genotypes and their transcriptome samples taken based on sugar content (Brix). Table S3 Additional information with regard to genotypes selected. Figure S1 Graphical representation of the sugar profiles of the genotypes selected for the study. (XLSX 2248 kb) [file 12864_2017_4302_MOESM1_ESM.xlsx]

## Sheet: Table S1a
	Table S1. List of genotypes and their sugar profile
		Genotype	Type	mM/ml			Brix
				Glucose	Fructose	Sucrose
	1	QC02-402	Commercial	53.3921	47.8169	372.111	18.3214
	2	QA02-1009	Commercial	19.9965	20.555	320.199	18.2823
	4	QN05-1743	Commercial	11.1116	9.817	593.568	21.4498
	5	QN05-1509	Commercial	19.5291	18.2779	351.404	20.0955
	6	QS99-2014	Commercial	13.7964	15.0515	522.242	20.9827
	7	QA96-1749	Commercial	15.7991	11.3386	398.513	19.4412
	9	Q200	Commercial	37.7049	36.26	616.891	19.6687
	10	QN05-803	Commercial	26.3121	26.9761	203.707	17.4802
	13	KQB07-23990	Introgression	28.1452	28.9754	583.629	19.9705
	14	KQ08-2850	Introgression	13.1282	11.4628	476.763	18.3673
	16	KQB07-24739	Introgression	12.6728	14.3792	382.233	18.4468
	18	KQB09-23137	Introgression	78.4489	68.1162	430.154	17.6597
	19	KQB09-20620	Introgression	34.9535	29.7584	325.622	17.8632
	20	KQB09-20432	Introgression	26.4734	23.512	294.435	18.3584

## Sheet: Table S1b
							Table S1b. Quality parameters of RNA seq reads
Low sugar genotypes
G1 TOP
G1 BOTTOM
G2 TOP
G2 BOTTOM
G10 TOP
G10 BOTTOM
G16 TOP
G16 BOTTOM
G18 TOP
G18 BOTTOM
G19 TOP
G19 BOTTOM
G20 TOP
G20 BOTTOM
HIGH SUGAR GENOTYPES
G4 TOP
G4 BOTTOM
G5 TOP
G5 BOTTOM
G6 TOP
G6 BOTTOM
G7 TOP
G7 BOTTOM
G13 TOP
G13 BOTTOM
G9 TOP
G9 BOTTOM
G14 TOP
G14 BOTTOM

## Sheet: Table S2
		Table S2. Genotypes and their transcriptome samples taken based on sugar content (Brix)
		Code	Genotype	Glucose	Fructose	Sucrose	Brix	Total sugars
	HIGH SUGAR	4	QN05-1743	11.1116	9.817	593.568	21.4498	614.497
		5	QN05-1509	19.5291	18.2779	451.404	20.0955	489.211
		6	QS99-2014	13.7964	15.0515	522.242	20.9827	551.09
		7	QA96-1749	15.7991	11.3386	398.513	19.4412	425.651
		9	Q200	37.7049	36.26	616.891	19.6687	690.856
		13	KQB07-23990	28.1452	28.9754	583.629	19.9705	640.75
		14	KQ08-2850	13.1282	11.4628	476.763	19.3673	501.354
	LOW SUGAR	1	QC02-402	53.3921	47.8169	372.111	18.3214	473.32
		2	QA02-1009	19.9965	20.555	320.199	18.2823	360.751
		10	QN05-803	26.3121	26.9761	203.707	18.4802	256.995
		16	KQB07-24739	12.6728	14.3792	382.233	18.4468	409.285
		18	KQB09-23137	78.4489	68.1162	430.154	17.6597	576.719
		19	KQB09-20620	34.9535	29.7584	325.622	17.8632	390.334
		20	KQB09-20432	26.4734	23.512	294.435	17.3584	344.42

## Sheet: Table S3
	Table S3. Additional information with regard to genotypes selected
	CODE	Samples for transcriptome	ScPol	ScBrix	ScPurity	ScCCS	TYPE
	1	QC02-402	62.8016	18.3214	83.1589	11.5738	COMMERCIAL
	2	QA02-1009	62.3169	18.2823	82.7065	10.7551	COMMERCIAL
	4	QN05-1743	81.6335	21.4498	91.1574	15.0612	COMMERCIAL
	5	QN05-1509	72.0041	20.0955	86.2974	13.4389	COMMERCIAL
	6	QS99-2014	78.3818	20.9827	89.6447	14.7003	COMMERCIAL
	7	QA96-1749	69.196	19.4412	85.9529	12.1523	COMMERCIAL
	9	Q200	67.5811	19.6687	82.8985	11.751	COMMERCIAL
	10	QN05-803	57.0734	17.4802	79.4855	10.0996	COMMERCIAL
	13	KQB07-23990	70.7856	19.9705	85.4116	12.6627	INTROGRESSION
	14	KQ08-2850	64.9486	18.3673	85.7707	11.8692	INTROGRESSION
	16	KQB07-24739	66.2318	18.4468	87.0596	11.7524	INTROGRESSION
	18	KQB09-23137	55.5771	17.6597	76.5579	9.47473	INTROGRESSION
	19	KQB09-20620	60.1954	17.8632	81.9063	10.7262	INTROGRESSION
	20	KQB09-20432	63.4985	18.3584	83.8995	11.0199	INTROGRESSION
		MIN	55.5771	17.4802	76.5579	9.47473
		MAX	81.6335	21.4498	91.1574	15.0612

## Sheet: _xltb_storage_
XL Toolbox Settings
	export_preset	<?xml version="1.0" encoding="utf-16"?>_x000D_ <Preset xmlns:xsd="http://www.w3.org/2001/XMLSchema" xmlns:xsi="http://www.w3.org/2001/XMLSchema-instance">_x000D_ <Name>Tiff, 500 dpi, RGB, White canvas</Name>_x000D_ <Dpi>650</Dpi>_x000D_ <FileType>Tiff</FileType>_x000D_ <ColorSpace>Rgb</ColorSpace>_x000D_ <Transparency>WhiteCanvas</Transparency>_x000D_ <UseColorProfile>false</UseColorProfile>_x000…
	export_path	D:\00_Hue_2017\03_ACADEMIC_UQ\PRATHIMA_SUGARCANE\Prathima_paper_transcriptome_paper\Round_2\Figure S1.tif

## Sheet: Figure S1
	Figure S1. Sugar profile of the genotypes taken for the study
