# Supplementary material for: Association of variation in the sugarcane transcriptome with sugar content
Source: BMC Genomics. 2017 Nov 25;18:909. doi: 10.1186/s12864-017-4302-5 (PMC5702190; doi:10.1186/s12864-017-4302-5)
Supplement: Supplementary file 2 — Complete list of DEGs in the SOGI-DGE. Table S5 List of DEGs of SOGI HSB VS LSB. Table S6 List of DEGs of SOGI HST VS HSB. (XLSX 8800 kb) [file 12864_2017_4302_MOESM2_ESM.xlsx]

## Sheet: Table S4
	TABLE S4. Complete list of DEGs in the SOGI-DGE, SOGI LST VS LSB
	Feature ID	Fold Change (original values)	Weighted proportions difference	FDR p-value correction	T2	T16	T20	T1	T10	T18	T19	B2	B16	B20	B1	B10	B18	B19
	AA080591 similar to UniRef100_Q6KF61 Cluster: Transglutaminase; n=1; Zea mays	-5.59	9.02e-06	0.00233	18.37	4.85	13.64	12.6	23.13	2.66	15.09	1.42	1.02	2.26	7.07	1.04	3.35	0
	AA080617	-5.83	7.83e-06	0.000781	13.79	6.26	15.45	13.49	12.52	1.51	14.43	1.28	1.72	2.85	1.88	1.25	3.61	0.71
	AA080673 similar to UniRef100_A2ABK7 Cluster: Surfactant associated protein G; n=1; Homo sapiens	-7.48	2.32e-06	0.00773	3.96	0.92	2.55	3.86	2.14	1.17	7.07	0.13	0.98	0.33	0.76	0.24	0.3	0.16
	AA080679	-6.91	1.66e-05	0.000815	30.5	8.98	28.16	32.69	29.72	3.88	26.1	2.38	2.33	2.62	8.94	1.72	4.13	1.04
	AA269173 homologue to UniRef100_Q8S7E1-2 Cluster: Isoform 2 of Q8S7E1 ; n=1; Oryza sativa Japonica Group	-6.56	4.46e-06	0.0022	6.23	2.15	12.14	5.78	8.77	1.73	6.11	0.16	0.98	0.99	1.48	0.63	1.67	0.61
	AA269176 similar to UniRef100_Q6I5Y0 Cluster: Cyclin-dependent kinase C-1; n=1; Oryza sativa Japonica Group	-7.4	9.43e-06	0.00074	15.05	7.19	16.07	17.63	12.47	2.32	18.1	1.6	0.88	2.06	3.26	0.83	2.96	0.42
	AA525644	-7.36	2.18e-06	0.00303	4.02	2.27	3.16	1.84	5.28	0.29	3.79	0.31	0.67	0.81	0.47	0.08	0.47	0
	AA525645	-10.9	1.46e-05	0.000945	25.51	7.54	26.85	15.46	34.79	5.93	14.48	0.54	2.22	0.86	5.62	0.82	1.67	0.25
	AA525654 weakly similar to UniRef100_A7PJR5 Cluster: Chromosome chr12 scaffold_18, whole genome shotgun sequence; n=1; Vitis vinifera	-7.78	3.83e-06	0.00159	4.05	2.75	8.49	9.08	5.77	0.83	4.7	0.51	0.54	0.75	1.82	0.11	0.85	0
	AA525655 similar to UniRef100_A9T4E0 Cluster: Predicted protein; n=1; Physcomitrella patens subsp. patens	-5.78	2.86e-06	0.00167	4.92	1.63	6.54	4.21	4.2	0.79	5.7	1.04	0.32	0.58	1.8	0.11	0.72	0.28
	AA577632	-7.9	2.88e-06	0.00102	4.78	2.86	5.76	3.22	5.06	0.58	4.78	0.38	0.73	0.44	0.6	0.33	0.72	0.21
	AA577643 similar to UniRef100_Q0JKI4 Cluster: Os01g0672700 protein; n=2; Oryza sativa Japonica Group	-4.17	5.97e-06	0.0039	9.23	5.51	13.14	16.45	12.6	1.28	7.05	0.85	2.16	2.38	3.69	2	4.12	0.43
	AA577656 similar to UniRef100_A9WSD5 Cluster: Histidyl-tRNA synthetase; n=1; Renibacterium salmoninarum ATCC 33209	-9.07	1.77e-06	0.00577	4.2	0.85	3.37	1.37	3.76	0.98	1.71	0.25	0.14	0.07	0.59	0.04	0.7	0
	AA577662	-5.87	1.63e-06	0.01	3.57	1.88	3.49	1.62	2.92	0.64	2.09	0.21	0.44	0.3	0.96	0.54	0.31	0
	AA577667 similar to UniRef100_Q01J87 Cluster: Ubiquitin carboxyl-terminal hydrolase; n=4; Oryza sativa	-7.01	3.08e-06	0.000973	3.5	3.47	3.67	4.8	7.67	0.8	4.95	0.37	0.06	0.7	1.71	0.16	1.02	0.08
	AA577668	-4.9	2.62e-06	0.01	5.98	1.62	6.01	4.19	1.88	0.62	6.65	0.77	0.76	1.06	1.35	0.27	0.87	0.42
	AA644722 homologue to UniRef100_Q0IWL9 Cluster: Monothiol glutaredoxin-S11; n=2; Oryza sativa Japonica Group	-4.8	4.12e-06	0.00703	2.53	5.8	7.25	4.05	11.82	1.6	9.43	0.21	1.57	1.86	0.76	0.42	3.22	0.8
	AA842745 similar to UniRef100_Q0DZP9 Cluster: Os02g0606100 protein; n=1; Oryza sativa Japonica Group	-6.89	2.04e-06	0.00851	2.72	0.71	3.27	3.2	6.02	0.48	2.9	0.24	0.17	0.17	1.17	0.24	0.82	0
	AA842781 homologue to UniRef100_Q05761 Cluster: 40S ribosomal protein S13; n=1; Zea mays	-5.48	4.94e-05	0.00112	111.18	25.11	86.09	84.75	88.52	13.3	92.88	7.79	8.98	14.34	31.64	5.38	21.14	2.23
	AA842785	-7.21	2.74e-06	0.01	5.94	2.58	0	4.54	7.71	1.3	3.6	0.08	0.28	0.42	0.65	0.39	1.35	0.4
	AA842796 UniRef100_Q41765 Cluster: Acyl carrier protein; n=1; Zea mays	-7.96	4.3e-06	0.00766	8.68	2.35	6.91	7.23	11.96	1.82	1.09	0	0.63	0.63	1.62	0.57	1.58	0
	AA842804 homologue to UniRef100_Q7XJJ8 Cluster: Acyl-CoA-binding protein; n=1; Tropaeolum majus	-7.43	9.17e-06	0.000639	12.13	11.01	20.88	13.29	13.6	2.65	12.57	0.45	1.56	1.49	4.68	1.63	1.2	0.57
	AA842806 similar to UniRef100_A5V3R8 Cluster: Heat-inducible transcription repressor HrcA; n=1; Sphingomonas wittichii RW1	-6.22	2.06e-06	0.00509	2.77	1.12	2.3	4.42	4.82	0.48	4.3	0.25	0.22	0.37	1.29	0.12	0.56	0.43
	AA842811	-8.94	5.22e-06	0.000785	6.04	3.51	8.36	8.41	9.46	1.09	10.61	0.47	0.81	0.38	1.54	0.25	1.31	0.55
	AA842812	-7.23	6.17e-06	0.000729	8.94	4.57	12.5	7.89	10.05	2.39	11.7	0.39	1.65	0.68	1.29	0.69	2.52	0.8
	AA961306 similar to UniRef100_A7Q074 Cluster: Chromosome chr8 scaffold_41, whole genome shotgun sequence; n=1; Vitis vinifera	-6.15	1.6e-05	0.00281	26.18	6.45	39.78	29.76	34.14	2.68	19.65	1.93	3.62	2.46	8.7	2.3	4.42	2.36
	AI105575	-7.41	2.78e-06	0.00199	4.67	1.81	4.79	2.51	5.01	0.55	6.63	0.66	0.53	0.38	1.25	0.13	0.21	0.33
	AI105576	-7.2	2.38e-06	0.0088	4.21	0.83	2.21	4.24	7.15	1.12	2.6	0.41	0.35	0.57	0.58	0.52	0.59	0.1
	AI105580 homologue to UniRef100_A6N003 Cluster: Thioredoxin like 6; n=1; Oryza sativa Indica Group	-5.56	2.84e-06	0.0051	6.42	1.01	6.44	5.93	3.43	0.7	4.37	0.6	0.67	0.15	2.01	0.29	1.15	0.22
	AI216920 homologue to UniRef100_Q6K1Q5 Cluster: Glycolipid transfer protein-like; n=1; Oryza sativa Japonica Group	-6.09	3.53e-06	0.00164	5.73	2.85	6.36	8.57	3.04	1	6.79	0.13	0.81	1.86	1.09	0.16	1.5	0.08
	BQ478909	-4.01	3.6e-06	0.00125	7.1	3.45	7.99	7.88	6.68	1.56	5.59	0.59	1.56	1.08	3.58	1.22	1.84	0.17
	BQ478962	-9.08	4.03e-06	0.0082	5.78	2.07	9.6	5.03	11.03	0.99	2.32	0.44	0.46	0	2.15	0.26	0.75	0
	BQ478965 similar to UniRef100_Q4F886 Cluster: DT-related protein; n=1; Oryza sativa Japonica Group	-4.37	3.26e-06	0.00517	7.4	1.68	7.36	6.28	6.49	0.56	5.09	0.87	1.09	1.83	1.16	0.32	2.33	0.38
	BQ478981 weakly similar to UniRef100_A2Q0Z2 Cluster: Lumican; n=1; Equus caballus	-13.65	3.52e-06	0.000755	4.6	2.68	7.3	5.86	4.88	1.01	4.64	0.43	0.19	0.09	1.09	0.21	0.26	0
	BQ478993 homologue to UniRef100_Q0JDG8 Cluster: Os04g0404800 protein; n=1; Oryza sativa Japonica Group	-5.52	1.37e-05	0.00463	20.75	6.78	29.35	14.31	38.29	3.58	25.34	1.79	5.15	4.28	3.18	1.82	6.8	2.06
	BQ479002 UniRef100_Q9S9A2 Cluster: Viscotoxin A; n=1; Viscum album	-7.61	1.59e-06	0.01	1.12	1.28	1.69	3.55	2.48	0.62	4.22	0.06	0.32	0.22	0.76	0.3	0.3	0
	BQ479022 similar to UniRef100_A7PBL0 Cluster: Chromosome chr16 scaffold_10, whole genome shotgun sequence; n=1; Vitis vinifera	-4.46	1.16e-05	0.0051	22.85	7.5	19.34	31.97	25.44	2.25	15.58	2.68	4.2	2.99	10.96	2.78	3.79	0.63
	BQ479031 similar to UniRef100_A7PX70 Cluster: Chromosome chr12 scaffold_36, whole genome shotgun sequence; n=1; Vitis vinifera	-6.12	3.85e-05	0.00324	58.38	16.91	57.99	55.62	89.66	6.76	94.68	3.74	6.12	9.6	21.06	5.12	12.83	3.66
	BQ529622 UniRef100_O97631 Cluster: Cytotoxic T-lymphocyte-associated protein 4; n=1; Ovis aries	-9.55	5.34e-06	0.000815	9.74	2.51	11.11	4.98	10.39	2.72	6.73	0.43	1.01	1.08	0.95	0.61	0.28	0.68
	BQ530156 similar to UniRef100_Q7EYS4 Cluster: Receptor like protein; n=1; Oryza sativa Japonica Group	-7.76	5.42e-06	0.00119	10.82	2.92	8.02	9.8	7.33	0.65	11.23	0.48	1.02	0.45	3.07	0.36	0.98	0.19
	BQ530833 similar to UniRef100_Q0ITJ6 Cluster: Os11g0248200 protein; n=3; Oryza sativa Japonica Group	-5.57	1.46e-05	0.01	18.72	8.27	24.65	21.42	19.07	3.96	50.64	1	4.81	5.31	6.5	1.36	5.74	1.65
	BQ531081 similar to UniRef100_Q0DBT1 Cluster: Os06g0530300 protein; n=2; Oryza sativa Japonica Group	-6.51	5.46e-06	0.00145	7.27	2.59	12.6	11.73	9.78	1.66	7.14	0.84	0.61	1.08	3.05	0.39	1.92	0.22
	BQ531443	-7.09	2.8e-06	0.00145	4.14	1.58	6.08	4.88	5.34	0.45	3.87	0.04	1.01	1.25	0.45	0.26	0.7	0
	BQ531971 similar to UniRef100_A7PTZ0 Cluster: Chromosome chr7 scaffold_31, whole genome shotgun sequence; n=1; Vitis vinifera	-5.46	2.54e-06	0.00454	5.75	1.16	4.18	5.84	3.5	0.44	4.46	0.75	1.14	0.38	0.8	0.39	0.96	0.22
	BQ532045 homologue to UniRef100_A7QHM0 Cluster: Chromosome chr5 scaffold_98, whole genome shotgun sequence; n=1; Vitis vinifera	-5.82	9.5e-06	0.00097	16.72	7.18	12.09	20.57	17.89	1.85	17.97	1.07	2.24	1.68	6.02	1.12	3.32	0.74
	BQ532773 similar to UniRef100_Q69LG5 Cluster: Ubiquitin-conjugating enzyme-like protein; n=1; Oryza sativa Japonica Group	-9.23	6.49e-06	0.00197	15.47	4.97	6.03	8.99	15.58	1.81	6.22	0.81	0.7	0.7	1.72	0.87	1.61	0
	BQ532775 homologue to UniRef100_Q9FRF8 Cluster: Expressed protein; n=1; Oryza sativa Japonica Group	-7.5	6.03e-06	0.00182	13.75	3.15	7.29	13.88	8.31	1.1	9.35	0.78	1.86	0.51	2.97	0.52	0.94	0
	BQ532966 UniRef100_A4QMC4 Cluster: ORF107c; n=1; Pinus koraiensis	4.19	-5.56e-06	0.00355	0	2.94	0	0	0	9.19	0.31	10.35	6.94	8.29	6.45	6.86	3.03	10.29
	BQ532982 similar to UniRef100_Q0IVA4 Cluster: Os11g0102500 protein; n=1; Oryza sativa Japonica Group	-5.64	3.66e-06	0.00089	6.12	3.83	6.38	4.7	5.33	0.98	8.63	0.31	0.81	0.91	2.22	0.46	1.01	0.66
	BQ532983 UniRef100_A0JUG8 Cluster: Serine/threonine protein kinase; n=1; Arthrobacter sp. FB24	-5.38	4.92e-06	0.00491	8.82	2.77	4.27	7.95	12.88	1.57	11.28	0.91	1.03	1.03	2.9	0.61	1.94	0.79
	BQ532993 similar to UniRef100_Q0ITY8 Cluster: Os11g0207200 protein; n=1; Oryza sativa Japonica Group	-7.86	3.67e-06	0.00251	6.26	2.76	5.55	1.55	7.88	1.38	8.6	0.41	1.27	0	0.91	0.6	1.14	0
	BQ533020 similar to UniRef100_A7Q646 Cluster: Chromosome undetermined scaffold_55, whole genome shotgun sequence; n=1; Vitis vinifera	-7.87	6.05e-06	0.000883	7.46	4.29	12.02	14.23	9.4	1.83	7.09	0	0.33	2.08	1.64	0.45	2.37	0.29
	BQ533023 similar to UniRef100_A7SUM5 Cluster: Predicted protein; n=3; Nematostella vectensis	2.89	-0.000172	0.00332	69.84	261.24	6.76	0.59	1.06	258.1	47.44	269.63	310.57	285.5	381.77	191.04	237.77	188.37
	BQ533027 similar to UniRef100_A7PIW5 Cluster: Chromosome chr13 scaffold_17, whole genome shotgun sequence; n=1; Vitis vinifera	-6.71	1.69e-05	0.00607	31.14	7.06	23.27	36.81	47.17	5.24	12.87	2.58	2.02	3.74	8.06	2.53	4.98	0.46
	BQ533034 similar to UniRef100_A9E019 Cluster: Adenine deaminase; n=1; Oceanibulbus indolifex HEL-45	-8.28	6.16e-06	0.00115	12.36	1.86	8.61	11.17	12.6	1.75	8.68	0.41	1.25	0.55	2.85	0.22	1.04	0.57
	BQ533050 homologue to UniRef100_A8U068 Cluster: Transcription factor AP-2; n=1; Petromyzon marinus	-6.31	1.32e-05	0.00781	33.29	3.62	20	30.76	18.3	1.04	23.33	2.5	0.55	1.66	11.15	1.48	2.4	0.9
	BQ533053 similar to UniRef100_A7QCD0 Cluster: Chromosome undetermined scaffold_77, whole genome shotgun sequence; n=1; Vitis vinifera	-4.6	2.92e-06	0.00743	3.24	2.67	7.2	4.49	5.8	0.09	7.11	0.3	1.05	1.25	2.46	0.44	0.96	0.19
	BQ533063 homologue to UniRef100_O22486 Cluster: Fructose-bisphosphate aldolase; n=1; Oryza sativa	-10.07	2.29e-05	0.00128	55.82	6.67	39.81	17.3	44.48	13	30.34	1.97	1.96	4.89	4.25	0.12	6.36	1.05
	BQ533078 weakly similar to UniRef100_A7QVF5 Cluster: Chromosome chr2 scaffold_187, whole genome shotgun sequence; n=1; Vitis vinifera	-3.84	6.85e-06	0.00136	14.53	8.19	11.09	13.44	11.95	1.5	16.14	1.54	2.45	2.39	4.97	1.51	6.38	0.76
	BQ533093 homologue to UniRef100_UPI00015A404E Cluster: Zyg-11 protein homolog (Zyg-11 homolog B-like).; n=1; Danio rerio	-7.25	2.98e-06	0.00159	4.65	1.45	3.36	7.23	5.85	1.08	4.34	0.41	0.36	0.22	1.34	0.32	0.7	0.52
	BQ533095	-7.87	2.36e-06	0.00359	4.55	0.58	3.23	3.57	5.4	0.35	4.17	0.44	0.14	0.55	0.72	0.35	0.38	0.2
	BQ533099	-8.76	5.41e-06	0.00145	8.46	4.54	13.99	7.33	9.19	0.37	5.81	0.73	0.25	0.51	2.24	0.86	1.07	0
	BQ533117	-8.05	6.12e-06	0.000861	9.08	2.44	9.02	8.26	13.43	2.59	11.85	0.79	1.29	0.43	1.43	0.61	1.76	0.73
	BQ533130	-7.5	5.88e-06	0.00113	8.23	2.98	13.77	8.65	10.36	1.18	10.16	0.54	1.75	0.59	2.61	0.4	0.82	0.68
	BQ533163	-6.69	8.15e-06	0.00221	11.48	4.19	18.75	12.86	11.08	1.31	19.14	0.9	1.48	1.49	5.02	1.02	1.38	0.48
	BQ533171 similar to UniRef100_Q0IZX5 Cluster: Os09g0543100 protein; n=1; Oryza sativa Japonica Group	-3.81	3.07e-06	0.007	9.19	2.5	5.47	5.09	6.35	1.01	4.71	0.63	1.32	1.56	1.91	1.22	2.16	0.22
	BQ533208	-14.74	1.02e-05	0.00593	21.7	3.59	16.62	8.12	27.78	1.83	9.81	0.9	0.42	1.42	0.83	0.32	1.77	0.41
	BQ533210 similar to UniRef100_Q0J140 Cluster: Os09g0464400 protein; n=1; Oryza sativa Japonica Group	-8.23	1.67e-06	0.00803	1.54	1.41	3.81	1.9	3.41	0.8	2.71	0.68	0	0.42	0.08	0.27	0.34	0.1
	BQ533240 similar to UniRef100_Q0ILD4 Cluster: NlmA1; n=1; Streptomyces nanchangensis	-7.13	8.64e-06	0.00488	12.19	2.72	11.02	21.06	18.42	0.58	16.83	0.69	0.53	1.55	5.01	0.94	2.1	0.78
	BQ533246 similar to UniRef100_Q2QXT8 Cluster: SPRY domain containing protein, expressed; n=1; Oryza sativa Japonica Group	-6.83	1.39e-05	0.000852	22.36	9.35	17.96	30.5	29.35	3.38	21.01	2.28	3.01	3.87	5.12	1.53	3.63	0.15
	BQ533247 similar to UniRef100_A7P9P8 Cluster: Chromosome chr3 scaffold_8, whole genome shotgun sequence; n=1; Vitis vinifera	-7.05	2.53e-06	0.00634	3.98	0.78	4.2	6.91	4.51	0.39	3.15	0.22	0	0.46	1.52	0.39	0.8	0
	BQ533276	-4.62	7.32e-06	0.01	14.72	6.69	15.49	12.04	22.66	1.1	4.87	0.72	2.87	2.34	5.15	2.38	2.82	0.52
	BQ533279 similar to UniRef100_Q0E2K6 Cluster: Os02g0231600 protein; n=1; Oryza sativa Japonica Group	-7.03	6.44e-06	0.00132	12.23	2.78	12.87	9.99	12.85	0.92	9.89	1.21	1	1.37	1.5	1.23	1.91	0.53
	BQ533343 similar to UniRef100_A7QXF8 Cluster: Chromosome undetermined scaffold_222, whole genome shotgun sequence; n=1; Vitis vinifera	-6.45	4.62e-06	0.00218	4.77	3.17	12.4	9.45	5.89	1.4	7.64	0.58	0.65	0.58	2.11	0.77	1.1	1.15
	BQ533351	-5.67	3.53e-06	0.00736	2.57	2.78	7.73	8.54	4.31	0.59	8.55	0.47	0.98	0.82	2.12	0.19	1.6	0
	BQ533373 similar to UniRef100_Q9FUG4 Cluster: DNA repair helicase XPB2; n=1; Arabidopsis thaliana	-5.41	1e-05	0.00119	20.12	5.46	16.6	21.66	15.99	2.12	19.56	1.86	2.66	2.03	4.31	1.71	5.39	0.8
	BQ533396 similar to UniRef100_A0MAV1 Cluster: Leucine-rich repeat protein 1; n=1; Triticum aestivum	-9.61	1.63e-05	0.00605	30.65	6.89	8.44	32.39	43.88	4.14	22.3	0.41	0.95	0.24	6.72	1.55	5.25	0.35
	BQ533422 homologue to UniRef100_UPI0000384160 Cluster: COG1028: Dehydrogenases with different specificities (related to short-chain alcohol dehydrogenases); n=1; Magnetospirillum magnetotacticum MS-1	-6.68	2.42e-06	0.00213	4.34	1.93	4.82	5.29	3.17	0	3.43	0.3	0.79	0.44	0.82	0.35	0.61	0.13
	BQ533433	-7.51	6.16e-06	0.000918	7.83	2.67	12.36	11.37	13.62	3.1	6.84	0.33	0.86	1.44	1.34	1.29	1.6	0.83
	BQ533446	-9.18	2.86e-06	0.00217	6.24	0.35	5.6	5.31	3.68	1.03	3.76	0.12	1.02	0.51	0.24	0.23	0.71	0
	BQ533470 similar to UniRef100_Q2L3T6 Cluster: Heat shock protein 20; n=1; Triticum aestivum	-5.46	4.28e-06	0.00164	6.57	2.73	8.04	8.41	6.96	0.63	9.53	0.84	1.17	0.81	3	0.33	1.17	0.53
	BQ533501 similar to UniRef100_Q10GX1 Cluster: Serpin family protein, expressed; n=1; Oryza sativa Japonica Group	-9.14	1.44e-06	0.01	2.85	0.3	1.37	4.07	1.72	0.38	2.66	0.25	0.26	0.53	0.31	0.05	0.06	0
	BQ533533 similar to UniRef100_A7QFH8 Cluster: Chromosome chr8 scaffold_88, whole genome shotgun sequence; n=1; Vitis vinifera	-6.99	3.02e-06	0.00897	5.06	1.87	9.15	6.21	2.34	0.8	3.38	0.6	0.71	0.78	1.29	0.33	0.41	0
	BQ533534	-20.76	3.9e-06	0.00338	7.75	1.02	4.2	3.11	10.52	1.78	4.5	0.27	0.47	0.2	0.39	0.11	0.14	0
	BQ533552 homologue to UniRef100_Q9LLR3 Cluster: Vacuolar targeting receptor bp-80; n=1; Triticum aestivum	-4.88	4.8e-05	0.000974	89.59	31.66	73.88	99.01	105.2	13.36	89.89	7.83	13.94	14.2	27.5	8.78	23.22	7.52
	BQ533564 similar to UniRef100_A7QB34 Cluster: Chromosome chr5 scaffold_72, whole genome shotgun sequence; n=1; Vitis vinifera	-6.24	4.45e-06	0.00933	7.6	1.37	6.34	8.36	13.24	0.78	5.84	1.04	0.63	0.09	2.63	0.76	1.32	0.52
	BQ533570 homologue to UniRef100_Q0JDI0 Cluster: Os04g0402300 protein; n=1; Oryza sativa Japonica Group	-6.56	5.27e-06	0.00185	9.83	2.51	8.46	9.79	12.6	1.07	6.58	0.58	0.74	1.22	1.9	0.95	2.16	0.2
	BQ533575 UniRef100_O22424 Cluster: 40S ribosomal protein S4; n=1; Zea mays	-5.44	6.07e-06	0.01	8.61	12.94	17.91	13.15	4.39	0.51	3.76	0.82	3.54	1.19	2.4	0.4	2.8	0.11
	BQ533588	-3.7	0.000445	0.00168	893.18	374.38	940.8	827.1	1100.56	118.12	896.58	106.59	185.4	208.62	377.58	132	298.06	83.15
	BQ533619 UniRef100_Q3LVI1 Cluster: TO71-3; n=1; Taraxacum officinale	-4.58	2.52e-05	0.00159	22.58	27.46	40.27	50.92	48.25	10.62	66.6	2.5	8.77	5.39	17.11	2.96	18.71	2.81
	BQ533623 UniRef100_P48188 Cluster: Photosystem II reaction center protein K precursor; n=4; Andropogoneae	-5.38	7.73e-06	0.00174	16.5	3.88	12.83	10.97	15.01	1.77	17.21	1.04	1.96	2.63	3.83	0.78	2.85	1.42
	BQ533628 homologue to UniRef100_Q9ZPL0 Cluster: Sigma factor SIG6; n=1; Zea mays	-7.95	8.72e-06	0.00107	11.31	6.53	12.85	12.34	10.74	3.31	24	0.9	2.21	1.4	3.07	0.55	1.71	0.36
	BQ533637 similar to UniRef100_A6MZS6 Cluster: Chorismate synthase; n=1; Oryza sativa Indica Group	-7.33	4.72e-06	0.000937	9.52	3.34	10.29	6.41	6.14	0.95	7.73	0.59	0.75	1.79	0.88	0.26	1.37	0.41
	BQ533656 weakly similar to UniRef100_A9RLA4 Cluster: Predicted protein; n=1; Physcomitrella patens subsp. patens	-4.78	4.89e-06	0.00219	7.51	5.9	11.71	6.81	5.54	1	12.3	1.09	1.89	1.6	1.98	1.07	2.43	0.58
	BQ533657 similar to UniRef100_Q6NTY2 Cluster: MGC81434 protein; n=1; Xenopus laevis	-6.97	3.16e-06	0.00135	4.92	1.6	3.18	5.92	7.53	1.36	5.28	0.62	0.27	1.49	0.32	0.15	1.23	0.2
	BQ533665 similar to UniRef100_Q40253 Cluster: L6; n=1; Linum usitatissimum	-5.97	6.36e-06	0.00369	13.36	3.08	11.42	16.14	11.21	0.84	7.11	0.55	1.67	0.95	4.18	0.98	1.83	0.42
	BQ533667 similar to UniRef100_Q10L40 Cluster: HEAT repeat family protein, expressed; n=1; Oryza sativa Japonica Group	-5.12	1.95e-05	0.00109	31.83	11.6	43.66	32.74	42.41	5.32	33.95	3.77	4.5	5.74	11.28	3.14	8.82	2.07
	BQ533693 similar to UniRef100_Q0AQ49 Cluster: Ribonuclease E; n=1; Maricaulis maris MCS10	-6.71	2.11e-06	0.00764	5.45	0.72	4.02	1.64	3.36	0.62	4.26	0.2	0.09	0.86	0.6	0.34	0.42	0.5
	BQ533698 similar to UniRef100_Q0DRZ1 Cluster: Os03g0344300 protein; n=1; Oryza sativa Japonica Group	-5.52	6.42e-06	0.00247	14.34	4.04	8.56	11.14	9.44	1.29	15.72	1.26	0.4	1.3	4.65	1.17	2.63	0.29
	BQ533716 similar to UniRef100_A7QUA0 Cluster: Chromosome chr2 scaffold_176, whole genome shotgun sequence; n=1; Vitis vinifera	-10.72	2.99e-06	0.00104	3.24	2.11	4.87	7.09	2.38	1.2	5.62	0.18	0.62	0.42	0.61	0	0.65	0
	BQ533733	-6.31	2.27e-06	0.01	3.9	0.91	1.2	6.31	4.53	0.72	4.33	0.18	0.77	0.31	1.44	0.56	0.21	0
	BQ533743 similar to UniRef100_A7NWJ7 Cluster: Chromosome chr5 scaffold_2, whole genome shotgun sequence; n=1; Vitis vinifera	-5.36	2.83e-06	0.0036	5.57	1.02	4.2	6.23	5.04	0.63	5.66	0.42	0.67	0.34	1.33	0.83	1.21	0.48
	BQ533746 similar to UniRef100_A7NXF2 Cluster: Chromosome chr5 scaffold_2, whole genome shotgun sequence; n=1; Vitis vinifera	-6.74	1.79e-05	0.000785	29.65	10.29	38.11	26.82	35.34	4.93	28.17	3.24	2.5	3.97	7.74	2.01	4.4	1.87
	BQ533752	-8.56	1.57e-06	0.01	2.81	0.54	3.13	3.28	3.14	0.06	1.73	0.05	0	0	0.84	0.27	0.56	0
	BQ533757 similar to UniRef100_A7QRP0 Cluster: Chromosome undetermined scaffold_151, whole genome shotgun sequence; n=1; Vitis vinifera	-5.92	2.05e-06	0.00556	3.46	1	2.9	3.44	4.6	0.91	4.01	0.38	0.22	0.3	1.3	0.04	1.08	0.11
	BQ533768	-4.29	6.27e-06	0.000792	14.91	6	8.28	12.17	11.86	3.21	10.63	1.04	1.81	1.97	3.97	1.7	4.15	0.98
	BQ533811 weakly similar to UniRef100_Q945T3 Cluster: Glutaredoxin; n=1; Tilia platyphyllos	-4.66	4.53e-06	0.00144	7.2	7.13	9.43	11.19	7.09	1.13	4.17	0.9	1.08	1.33	4.23	0.68	1.43	0.52
	BQ533818	-4.39	3.71e-06	0.01	8.65	2.6	3.01	10.85	5.03	1.57	8.04	0.44	1.02	0.51	3.59	0.22	1.61	1.67
	BQ533852	-8.32	6.99e-06	0.000781	10.52	4.29	12.16	8.94	16.05	2.41	10.09	0.28	1.38	0.74	2.1	0.6	2.05	0.59
	BQ533885 emb|Z00028.1|	5.2	-0.00761	0.000166	292.02	4528.88	148.19	0.51	7.93	7352.48	668.01	10884.2	8727.37	9307.23	6300.3	11649.6	8593.89	12079.5
	BQ533888 similar to UniRef100_A0T5J2 Cluster: Drug resistance transporter EmrB/QacA subfamily; n=1; Burkholderia ambifaria MC40-6	-6.42	6.51e-05	0.00348	82.5	26.34	181.37	124.77	126.26	14.03	86.01	5.93	9.37	18.41	30.44	10.24	21.74	3.7
	BQ533904	-9.12	3.32e-06	0.00213	7.83	2.01	3.49	5.49	6.82	0.32	4.19	0.56	0.15	0.37	1.3	0.25	0.67	0
	BQ533912 homologue to UniRef100_Q0E446 Cluster: Os02g0137200 protein; n=3; Oryza sativa Japonica Group	-7.6	9.99e-06	0.00157	20.85	3.31	9.8	17.75	20.23	3.32	18.82	0.81	0.47	1.18	5.4	0.57	3.16	0.79
	BQ533924	-7.71	7.82e-06	0.00401	11.98	2.29	10.58	18.25	9.89	1.43	19.28	0.73	1.27	0.8	3.16	0.36	2.44	0.81
	BQ533947 homologue to UniRef100_A0FHB5 Cluster: Type III chlorophyll a/b-binding protein; n=1; Lycoris aurea	-11.04	2.02e-05	0.000127	33.24	14	24.83	29.39	30.68	9.03	38.37	1.23	1.1	2.07	6.69	0.39	3.98	0.8
	BQ533964 similar to UniRef100_Q5W7C2 Cluster: Unknow protein; n=3; Oryza sativa	-5.74	4.35e-06	0.00777	8.51	4.13	1.53	9.88	11.19	0.84	6.99	1.07	1.46	0.69	1.71	0.17	1.84	0.57
	BQ533972 weakly similar to UniRef100_P07519 Cluster: Serine carboxypeptidase 1 precursor (Serine carboxypeptidase I) (Carboxypeptidase C) (CP-MI) [Contains: Serine carboxypeptidase 1 chain A (Serine carboxypeptidase I chain A); Serine carboxypeptidase 1 chain B (Serine carboxypeptidase I chain B)]; n=1; Hordeum vulgare	-7.28	2.77e-05	0.00359	80.41	14.45	36.75	53.63	28.27	7.64	43.31	4.86	3.74	2.45	14.49	0.32	8.43	2.04
	BQ534001 similar to UniRef100_Q9SZY1 Cluster: Nascent polypeptide-associated complex subunit alpha-like protein 4; n=2; Arabidopsis thaliana	-6.06	1.04e-05	0.00157	23.58	5.38	20.01	22.83	16.73	2.65	12.02	1.58	2.98	2.13	6.13	0.81	2.95	0.45
	BQ534004 similar to UniRef100_Q84UA1 Cluster: MADS3; n=1; Lolium perenne	-6.12	7.94e-06	0.00324	15.73	2.72	17.9	12.72	16.62	0.61	12.28	0.58	1.1	1.87	4.85	0.95	1.89	1.59
	BQ534065 similar to UniRef100_A1AGA6 Cluster: UPF0042 protein yhbJ; n=1; Escherichia coli APEC O1	-9.98	7.64e-06	0.000774	15.02	4.09	13.16	5.33	12.32	4.07	14.7	1.01	0.87	1.15	1.18	0.64	1.36	0.68
	BQ534067 similar to UniRef100_Q0D7B2 Cluster: Os07g0272300 protein; n=2; Oryza sativa Japonica Group	-8.57	1.07e-05	0.00151	20.98	8.58	12.96	12.16	17.95	0.45	25.33	0.83	1.24	4.05	4.12	0.82	0.29	0.15
	BQ534069	-8.18	2.33e-05	0.00138	31.91	8.26	38.25	31.39	57.68	6.84	43.03	2.13	2.56	5.1	6.87	2.6	6.34	0.96
	BQ534072 similar to UniRef100_A3DD40 Cluster: Serine/threonine protein kinase; n=1; Clostridium thermocellum ATCC 27405	-9.69	1.91e-06	0.00386	3.25	0.81	2.8	2.6	5.26	0.77	1.55	0.1	0.3	0.06	0.77	0.2	0.33	0
	BQ534080 weakly similar to UniRef100_Q9FVE7 Cluster: Plasma membrane Ca2+-ATPase; n=1; Glycine max	-5.25	3.24e-06	0.00676	5.45	1.09	5.05	8.59	6.86	0.58	5.24	0.56	0.08	1.21	2.55	0.68	1.18	0
	BQ534119 homologue to UniRef100_Q8GZD0 Cluster: Biogenesis protein; n=1; Hordeum vulgare subsp. vulgare	-4.29	5.9e-06	0.00559	12.98	6.11	3.29	13.08	15.93	2.48	9.64	0.63	2.43	2.02	5.11	1.09	3.04	0.49
	BQ534128	-8.29	2.54e-06	0.01	6.63	0.54	2.49	6.53	3.65	0.8	2.76	0.18	0	0.32	1.68	0.09	0.55	0
	BQ534138 similar to UniRef100_Q6PQ02 Cluster: Ubiquitin fusion degradation protein; n=1; Triticum aestivum	-7.78	6.99e-06	0.00148	10.71	2.63	10.75	8.76	14.98	1.91	15.66	0.37	0.82	1.93	1.61	0.98	1.91	0.8
	BQ534156	-6.09	1.89e-06	0.00745	3.5	0.67	2.57	4.49	4.3	0.95	2.28	0.53	0.26	0.13	1.31	0.3	0.37	0.19
	BQ534195 homologue to UniRef100_Q69LA6 Cluster: Probable pyridoxal biosynthesis protein PDX1.1; n=1; Oryza sativa Japonica Group	-4.51	2.6e-06	0.00334	3.92	3.35	4.04	4.94	3.38	1.12	6.9	0.35	1.89	0.52	1.21	0	1.92	0.25
	BQ534215 homologue to UniRef100_Q6RW10 Cluster: Allene oxide synthase; n=1; Zea mays	-3.34	7.85e-06	0.01	19.16	9.8	23.08	11.39	6.32	3.15	21.58	0.94	5.67	5	6.9	1.66	7.43	0.74
	BQ534240 similar to UniRef100_A7P673 Cluster: Chromosome chr4 scaffold_6, whole genome shotgun sequence; n=1; Vitis vinifera	-6.67	4.05e-06	0.00113	5.42	5.18	3.27	7.6	9.1	1	6.93	0.72	0	0.56	3.58	0.23	0.68	0
	BQ534244	-6.65	8.2e-06	0.00857	12.1	6.02	17.23	4.16	24.38	1.95	13.2	0.39	0.84	3.57	3.76	1.91	1.18	0.25
	BQ534268 similar to UniRef100_A7NSS8 Cluster: Chromosome chr18 scaffold_1, whole genome shotgun sequence; n=1; Vitis vinifera	-4.8	6.12e-06	0.00239	12.92	4.79	14.97	7.53	11.76	0.83	11.1	1.32	1.83	1.3	3.4	1.29	2.18	1.99
	BQ534304 similar to UniRef100_A7NUQ9 Cluster: Chromosome chr18 scaffold_1, whole genome shotgun sequence; n=1; Vitis vinifera	-8.44	5.09e-06	0.00148	7.6	1.89	9.82	9.52	10.94	0.9	6.34	0.56	0.42	1.26	1.63	0.39	1.31	0
	BQ534323 homologue to UniRef100_Q8LJR0 Cluster: Water-stress protein; n=1; Zea mays	-7.61	7.25e-06	0.00227	14.76	1.76	11.9	11.37	14.65	0.75	13.34	0.74	0.24	1.04	2.71	1.22	1.67	1.39
	BQ534335 similar to UniRef100_A8QM11 Cluster: Diacylglycerol kinase 2; n=1; Zea mays	-7.07	7.16e-06	0.0044	12.54	2.12	9.21	7.93	18.48	2.09	15.8	0.41	1.56	1.65	2.48	1.28	1.69	0.57
	BQ534380	-6.77	3.19e-05	0.00236	41.13	16.54	48.7	81.82	69.12	6.2	45.3	1.85	6.4	7.34	18.15	1.42	9.85	0.59
	BQ534395 homologue to UniRef100_P46466 Cluster: 26S protease regulatory subunit 4 homolog; n=3; Oryza sativa	-5.65	3.26e-05	0.00172	45.9	18.2	76.82	46.79	65.77	5.9	69.17	2.77	7.01	10.99	16.38	6.4	8.72	5.88
	BQ534415	-11.13	5.98e-06	0.00236	7.26	2.28	12.07	12.11	12.61	0.14	7.09	0.33	0	0.58	1.58	0.43	1.61	0.28
	BQ534421 weakly similar to UniRef100_A6H734 Cluster: MGC160028 protein; n=1; Bos taurus	-8.01	3.3e-06	0.00125	4.64	2.53	3.25	5.45	8.7	1.26	4.5	0.57	0.25	0.75	1.46	0	0.64	0.12
	BQ534439 similar to UniRef100_A7R0J6 Cluster: Chromosome undetermined scaffold_310, whole genome shotgun sequence; n=1; Vitis vinifera	-5.89	1.39e-05	0.00395	21.07	8.92	31.23	30.77	33.05	2.45	11.7	1	2.88	4.52	9.41	1.74	3.72	0.37
	BQ534451 similar to UniRef100_Q45NI0 Cluster: Chloroplast thylakoidal processing peptidase; n=1; Medicago sativa	-5.17	2.74e-06	0.00207	5.7	2.82	1.93	5.4	6.27	1.02	4.42	0.43	0.55	0.81	1.88	0.59	0.99	0.09
	BQ534453	-7.03	4.4e-06	0.00089	7.9	2.12	7.36	6.16	7.38	1.44	9.23	0.43	1	0.38	1.69	0.56	1.13	0.73
	BQ534465 homologue to UniRef100_Q0DP22 Cluster: Os03g0721200 protein; n=3; Oryza sativa Japonica Group	-5.08	1.72e-05	0.000774	29.73	15.16	35.61	30.89	29.77	4.05	32.45	3.31	4.8	4.36	10.56	3.61	5.78	2.52
	BQ534490	-7.1	2.74e-06	0.0099	5.32	2.36	0.64	2.69	6.7	1.18	6.92	0.61	0.24	0.41	0.86	0.88	0.63	0
	BQ534499 homologue to UniRef100_P13192 Cluster: Photosystem I reaction center subunit III, chloroplast precursor; n=1; Hordeum vulgare	-10.36	1.92e-05	0.000774	37.38	9.48	39.93	22.85	27.63	5.96	30.42	0.67	2.58	2.93	5.38	0.14	4.08	0.97
	BQ534517	-13.2	1.76e-06	0.00505	4.15	0.55	3.06	1.07	2.13	0.47	3.81	0.11	0.06	0.33	0.3	0.07	0.27	0
	BQ534540	-14.71	4.4e-06	0.00163	9.21	1.12	5.78	8.07	8.46	0.58	4.96	0.17	0	0.59	0.86	0.25	0.72	0
	BQ534545 similar to UniRef100_A8HPL7 Cluster: Histone methyltransferase; n=1; Chlamydomonas reinhardtii	-10.05	0.000123	0.00717	330.12	75.57	328.9	170.1	101.56	30.25	89.13	14.17	12.47	18.83	28.98	4.39	30.51	2.61
	BQ534592 similar to UniRef100_Q0DS61 Cluster: Os03g0331900 protein; n=1; Oryza sativa Japonica Group	-4.94	6.62e-06	0.00236	12.71	3.05	10.6	14.8	12.31	1.84	13.2	0.56	1.12	1.21	6.16	1.61	2.88	0.33
	BQ534726 similar to UniRef100_Q2QQ52 Cluster: Autophagocytosis associated protein, C-terminal domain containing protein, expressed; n=1; Oryza sativa Japonica Group	-5.64	1.41e-05	0.00126	28.23	5.82	22.76	24.88	24.78	4.02	30.98	2.25	3.66	2.38	7.25	1.76	6.45	1.33
	BQ534740 similar to UniRef100_Q0D3D0 Cluster: Os07g0693400 protein; n=2; Oryza sativa	-8.5	5.17e-06	0.00762	5.93	1.82	9.81	9.05	14.94	0.71	5.62	0.67	0.27	0.9	2.2	0.65	0.69	0.26
	BQ534775 UniRef100_A2ZBW5 Cluster: Vacuolar ATP synthase 16 kDa proteolipid subunit; n=2; Oryza sativa	-10.56	1.07e-05	0.000787	24.39	6.02	15.32	13.85	14.55	2.75	18.88	0.56	1.42	1.52	2.39	0	2.66	0.51
	BQ534804	-8.84	2.58e-06	0.00657	6.87	1.4	3.88	2.26	2.16	0.83	6.08	0.38	0	0	1.16	0.19	0.69	0.24
	BQ534815 similar to UniRef100_A7P2B8 Cluster: Chromosome chr1 scaffold_5, whole genome shotgun sequence; n=1; Vitis vinifera	-7.25	5.86e-06	0.0021	8.44	3	6.17	12.38	12.24	0.92	12.37	0.68	1.08	0.69	2.99	0.33	1.17	0.71
	BQ534870 similar to UniRef100_Q0DCE5 Cluster: Os06g0340600 protein; n=1; Oryza sativa Japonica Group	-5.23	1.07e-05	0.000774	18.87	11.02	19.69	17.81	22.82	2.96	15.35	1.32	3.42	3.55	7.89	0.51	3.58	0.5
	BQ534959 UniRef100_Q18LF1 Cluster: U46; n=1; Elephantid herpesvirus 1	-5.43	3.91e-06	0.00143	4.8	3.38	9.64	6.73	7.05	0.78	6.66	0.62	1.53	0.15	1.62	1.13	2.14	0
	BQ535021 similar to UniRef100_Q52QX4 Cluster: Auxin-repressed protein-like protein ARP1; n=2; Manihot esculenta	-8.16	0.000322	0.00226	530.34	140.99	460.76	557.18	597.14	3.84	737.41	39.27	42.11	53.77	190.51	21.61	0.72	22.88
	BQ535052	-6.34	1.8e-05	0.00219	30.63	9.17	40.83	38.76	36.86	2.55	18.97	3.24	2.49	3.77	8.54	1.64	5.96	2.42
	BQ535166 homologue to UniRef100_A5JV93 Cluster: Chloroplast oxygen-evolving enhancer protein 1; n=1; Leymus chinensis	-8.6	2.22e-05	0.000755	30.88	16.34	36	39.8	49.66	7.23	24.9	1.37	5.8	2.61	7.98	0.52	4.75	0.78
	BQ535167	-8.92	7.9e-06	0.00071	10.52	5.64	15.44	11.71	14.91	2.15	11.78	0.86	0.27	1.3	2.94	0.08	1.66	0.98
	BQ535175	-6.72	6.88e-06	0.00166	12.61	2.54	10.01	11.92	16.49	1.68	10.91	0.52	0.75	1.96	3.08	0.85	2.15	0.54
	BQ535269	-6.11	3.93e-06	0.00218	5.57	2.58	3.98	6.55	9.03	1.2	9.28	0.21	0.65	0.51	1.7	0.33	2.33	0.53
	BQ535270	-9.19	9.88e-06	0.00212	17.99	5.77	23.67	7.73	20.42	1.33	13.73	1.12	0.97	1.66	2.05	1.54	2.51	0
	BQ535282 homologue to UniRef100_Q9FQC0 Cluster: Glutathione S-transferase GST 19; n=1; Zea mays	-6.96	3.16e-06	0.00402	7.8	0	2	6.28	5.01	3.22	5.53	0.29	0	0.13	1.94	0.93	0.62	0.37
	BQ535289 weakly similar to UniRef100_Q0DXA9 Cluster: Os02g0764400 protein; n=2; Oryza sativa Japonica Group	-10.17	1.48e-06	0.01	1.98	0.94	3.25	2.08	3.62	0.4	1.2	0	0.28	0	0.16	0.16	0.53	0.2
	BQ535308 weakly similar to UniRef100_Q2PMD4 Cluster: FAD-linked oxidoreductase 2; n=1; Glycine max	-7.54	2.49e-06	0.00585	5.6	0.64	3.48	4.85	5.6	0.37	2.75	0.11	0.06	0.38	0.96	0.29	1.19	0.09
	BQ535315	-6.23	6.05e-06	0.00299	9.93	3.14	15.36	13.54	8.11	0.82	8.5	0.83	1.23	1.76	3.26	0.99	1.01	0.45
	BQ535358 similar to UniRef100_A5P970 Cluster: Predicted phosphohydrolase; n=1; Erythrobacter sp. SD-21	-10.24	0.000756	0.00211	1482.16	193.22	2004.21	665.35	852.79	359.38	1318.9	45.79	42.65	186.97	79.74	27.1	233.51	55.5
	BQ535383 UniRef100_Q5MD11 Cluster: Glutamine synthetase; n=1; Saccharum officinarum	-11.65	9.03e-06	0.00172	6.59	7.1	14.74	23.15	18.24	2.66	7.84	0.42	0.65	0.44	3.64	0.37	0.76	0.63
	BQ535458 homologue to UniRef100_Q94DM8 Cluster: Probable ubiquitin-fold modifier 1 precursor; n=3; Oryza sativa	-6.39	3.13e-05	0.0013	66.23	11.65	62.6	48.64	49.6	7.16	61.44	4.72	3.39	7.95	14.31	2.46	12.11	3.12
	BQ535600 weakly similar to UniRef100_Q0ISL9 Cluster: Os11g0495200 protein; n=1; Oryza sativa Japonica Group	-7.1	2.57e-06	0.00164	5.78	1.53	4.04	3.35	3.8	0.79	5.3	0.11	0.26	0.32	1.21	0.62	0.85	0.09
	BQ535681 gb|AF206939.1|	-5.46	0.000107	0.00382	158.85	86.21	257.66	122.52	306.87	31.19	120.37	22.62	28.44	37.05	46.35	14.03	36.07	14.1
	BQ535696 homologue to UniRef100_Q0DK35 Cluster: Glutaredoxin-C7; n=2; Oryza sativa	-6.07	1.28e-05	0.00198	18.91	8.21	27.12	26.89	14.51	1.8	29.71	1.52	2.21	5	6.48	2.73	2.61	0.4
	BQ535705 homologue to UniRef100_A7P9D9 Cluster: Chromosome chr3 scaffold_8, whole genome shotgun sequence; n=1; Vitis vinifera	-18.42	1.56e-06	0.00574	1.65	1.17	1.81	2.52	3.4	0.08	2.75	0	0	0	0.4	0	0.32	0
	BQ535725 similar to UniRef100_Q6ZII8 Cluster: Disease resistance protein-like; n=1; Oryza sativa Japonica Group	-13.16	4.36e-06	0.00423	9.96	2.54	3.93	2.74	8.44	0.67	9.77	0.21	0.29	0.57	0.92	0.2	0.6	0.1
	BQ535771 similar to UniRef100_A8H2H4 Cluster: PHP domain protein; n=1; Shewanella pealeana ATCC 700345	-7.89	5.32e-06	0.0031	10.36	1.35	6.24	14.44	5.87	2.37	9.07	0.11	0.2	1.6	2.45	0.34	1.46	0.14
	BQ535772 weakly similar to UniRef100_A7PZB5 Cluster: Chromosome chr15 scaffold_40, whole genome shotgun sequence; n=1; Vitis vinifera	-8.84	2.34e-05	0.00102	42.24	9.14	31.74	42.76	53.06	5.84	31.27	2.25	2.76	4.14	6.99	1.8	4.95	1.54
	BQ535811 similar to UniRef100_Q0J8R4 Cluster: Os04g0691500 protein; n=1; Oryza sativa Japonica Group	-5.7	8.26e-06	0.00229	15.48	4.29	10.49	20.04	12.92	1.83	17.56	0.81	0.7	2.4	5.85	1.19	2.21	1.33
	BQ535860	-7.05	1.73e-05	0.00441	24.88	11.83	27.11	42.12	13.77	2.25	43.97	2.38	2.16	3.2	9.21	0.31	3.83	2.46
	BQ535875 homologue to UniRef100_Q0JCY4 Cluster: Os04g0443500 protein; n=1; Oryza sativa Japonica Group	-5.44	2.19e-05	0.0017	40.41	9.11	45.05	45.66	39.79	3.41	40.4	3.85	5.36	4.1	13.24	4.49	7.11	2.96
	BQ535901	-4.11	8.55e-06	0.00766	18.13	4.88	14.57	24.91	11.26	2.34	18.54	1.82	2.59	2.43	8.49	2.15	4.6	0.94
	BQ535905 similar to UniRef100_Q0JGC3 Cluster: Os01g0930800 protein; n=2; Oryza sativa Japonica Group	-5.72	7.38e-06	0.00193	8.95	5.28	8.34	18.63	16.73	2.56	12.92	0.98	1.84	1.64	4.82	0.24	2.92	0.41
	BQ535907 similar to UniRef100_Q0J4W4 Cluster: Os08g0485400 protein; n=1; Oryza sativa Japonica Group	-4.47	4.12e-06	0.00149	8.7	3.04	5.41	8.87	5.42	2.29	9.72	0.32	1.38	0.97	2.83	0.62	3.41	0.2
	BQ535941 similar to UniRef100_O65645 Cluster: ATM-like protein; n=2; Arabidopsis thaliana	-6.02	1.88e-05	0.00242	31.72	6.43	31.43	24.54	45.29	5.4	40.96	2.92	2.63	5.19	10.75	2.32	4.93	2.14
	BQ535967	-7.73	3.3e-06	0.00183	5.37	1.5	6.94	4.04	5.8	0.64	6.4	0	0.29	0.3	2.76	0	0.62	0
	BQ535968 similar to UniRef100_A7Q9C3 Cluster: Chromosome chr19 scaffold_66, whole genome shotgun sequence; n=1; Vitis vinifera	-9.18	8.07e-06	0.00151	12.74	5.12	21.23	6.84	12.63	1.8	13.55	1.02	0.73	1.15	1.22	0.7	2.32	0.91
	BQ535971 similar to UniRef100_Q5JJU5 Cluster: 5-oxoprolinase-like; n=2; Oryza sativa Japonica Group	-5.69	6.05e-06	0.00497	8.2	1.85	13.83	15.17	10.46	0.97	10.2	0.97	0.75	1.6	3.74	0.71	2.4	0.49
	BQ536010 similar to UniRef100_A1BBD5 Cluster: Oxidoreductase domain protein; n=1; Paracoccus denitrificans PD1222	-8.91	3.28e-06	0.00206	5.37	1.08	7.97	5.22	5	0.5	4.82	0.26	0.25	0.51	0.74	0.39	1.02	0.18
	BQ536063 UniRef100_Q2WBH4 Cluster: Sialyltransferase like protein; n=1; Sorghum bicolor	-5.43	5.45e-06	0.00222	13.65	4.62	4.68	11.43	10.62	1.48	8.32	0.88	1.28	1.2	3.69	0.48	2.44	0.12
	BQ536067	-11.38	1.61e-06	0.01	3.28	0.36	0.55	2.68	3.89	0.25	3.18	0.04	0.14	0	0.57	0.04	0.05	0.41
	BQ536077 homologue to UniRef100_Q8RUA7 Cluster: Heat shock factor-binding protein 1; n=1; Zea mays	-5.98	9.15e-06	0.00185	14.88	6.63	27.63	12	14.88	4.29	10.19	0.63	2.58	3.7	4.49	0.88	2.4	0.45
	BQ536103 weakly similar to UniRef100_Q0DK74 Cluster: Os05g0187100 protein; n=1; Oryza sativa Japonica Group	-6.48	3.09e-06	0.01	8.75	2.48	1.15	6	4.07	0.68	6.66	0.76	0.44	0.29	1.28	0.12	1.17	0.53
	BQ536111 gb|AF168855.1|	2.87	-1.28e-05	0.0042	1.71	13.59	5.15	0.2	1.67	21.19	4.43	25.69	25.25	15.82	13.5	11.84	17.29	28.33
	BQ536130 gb|U42796.1|	2.48	-2.72e-06	0.01	0.2	3.84	3.68	0.21	1.02	2.14	1.36	4.69	5.38	3.69	2.2	4.18	4.31	6.46
	BQ536137	-7.5	5.33e-06	0.00196	11.72	1.92	9.54	8.22	8.24	0.59	10.03	0.33	0.57	0.73	2.95	0.09	2.04	0
	BQ536183	-9.68	1.64e-06	0.0075	0.84	2.2	3.39	3.55	3.54	0	1.41	0	0.22	0.22	0.51	0	0.6	0
	BQ536383 similar to UniRef100_A7PAJ2 Cluster: Chromosome chr14 scaffold_9, whole genome shotgun sequence; n=1; Vitis vinifera	-9.29	1.85e-06	0.00663	2.59	1.08	2.5	4.58	1.31	0.23	4.32	0.14	0.16	0.32	0.56	0	0.61	0
	BQ536432 similar to UniRef100_Q2QP88 Cluster: CHY zinc finger family protein, expressed; n=1; Oryza sativa Japonica Group	-5.19	3.74e-06	0.00289	7.82	1.29	8.35	7.08	6.73	1.04	5.61	1.05	0.46	1.07	2.05	0.17	2.18	0.33
	BQ536472 homologue to UniRef100_Q9AY32 Cluster: RRNA intron-encoded homing endonuclease; n=1; Oryza sativa	-3.6	9.1e-06	0.0012	15.65	10.26	14.88	23.5	18.07	3.39	19.41	2.4	3.16	4.54	9.53	2.7	4.54	2.36
	BQ536552 homologue to gb|AF036494.1|	-3.9	1.45e-05	0.01	38.51	6.74	21.85	35.05	19.35	4.74	38.42	4.4	4.57	6.8	11.04	3.51	10.18	1.73
	BQ536637 gb|AF168844.1|	2.49	-0.000138	0.00574	21.67	175.38	3.56	0.21	157.21	265.49	26.26	244.84	225.12	214.47	149.43	301.14	225.87	257.22
	BQ536706 homologue to gb|U42796.1|	4.17	-0.00635	0.000755	739.75	4588.17	444.96	434.27	119.77	7285.64	693.29	8747.11	7898.38	7320.89	5039.2	11954.4	8115.87	10518.5
	BQ536748	2.86	-3.63e-05	0.0035	8.34	58.89	0	0.17	0	60.69	10.59	50.91	61.45	62.31	64.64	50.12	63.04	44.32
	BQ536753 homologue to UniRef100_Q4S359 Cluster: Chromosome 4 SCAF14752 whole genome shotgun sequence; n=1; Tetraodon nigroviridis	-7.44	1.55e-06	0.01	3.54	1.18	1.83	1.7	4.33	0.45	1.69	0.18	0.16	0.78	0.36	0.18	0.33	0
	BQ536764 similar to UniRef100_Q6ZG49 Cluster: Phosphoglycerate mutase-like protein; n=1; Oryza sativa Japonica Group	-4.99	6.89e-06	0.00341	19.64	5.54	15.12	6.88	10.44	2.06	11.46	1.31	3.26	1.43	2.65	1.18	3.57	0.85
	BQ536780 similar to UniRef100_Q7XCH4 Cluster: NAD dependent epimerase/dehydratase family protein, expressed; n=1; Oryza sativa Japonica Group	-21.92	4.87e-06	0.01	12.18	5.19	0	3.85	8.14	0	11.67	0	1.24	0.42	0.1	0	0	0.12
	BQ536841 UniRef100_A7Q2T4 Cluster: Ubiquitin carrier protein; n=5; Spermatophyta	-6.52	1.04e-05	0.01	13.56	1.79	13.62	26.67	29.45	1.91	14.25	1.39	1.21	2.88	6.46	2.09	0.95	0.55
	BQ536843 similar to UniRef100_Q9FEL7 Cluster: Auxin transporter-like protein 2; n=1; Medicago truncatula	-15.56	1.55e-05	0.0021	38.39	3.88	18.95	27.65	23.15	1.34	21.91	0.93	0.62	1.43	3.34	0.77	1.34	0.27
	BQ536917 homologue to gb|AF036490.1|	3.12	-0.000203	0.00132	18.81	259.18	9.09	1.71	7.89	327.75	58.23	309.97	329.62	293.68	234.96	337.15	334.37	291.96
	BQ536956 UniRef100_Q9AR47 Cluster: VIP3 protein; n=1; Zea mays	-6.03	9.85e-06	0.00244	27.15	6.69	11.87	13.15	18.55	2.18	17.56	0.87	4.53	1.32	4.47	1.34	3.3	0.29
	BQ537032 similar to UniRef100_A7QJG0 Cluster: Chromosome chr8 scaffold_106, whole genome shotgun sequence; n=1; Vitis vinifera	-8.61	6.88e-06	0.00157	15.15	2.1	12.82	8.41	9	1.84	14.18	1.21	0.59	0.85	2.6	0.33	1.41	0.38
	BQ537110 homologue to UniRef100_Q10MS6 Cluster: Expressed protein; n=1; Oryza sativa Japonica Group	-3.99	5.79e-05	0.00327	110.01	63.6	188.5	102.51	62.2	24.69	98.44	12.16	28.53	31.01	34.78	9.79	40.06	6.73
	BQ537111 gb|U42796.1|	2.92	-7.85e-06	0.00832	0.33	5.22	6.03	0.7	1.26	12.58	2.5	13.83	7.17	10.56	7.51	10.7	11	22.69
	BQ537133 similar to UniRef100_Q5U1F8 Cluster: Class III peroxidase 135 precursor; n=1; Oryza sativa Japonica Group	-10.2	2.89e-06	0.00475	3.35	1.53	3.82	6.86	7.31	0.7	2.27	0.12	0.83	0.21	0.33	0.31	0.73	0
	BQ537156	-14.11	4.04e-06	0.0018	2.8	2.13	7.04	9.34	8.24	0.91	4.67	0.21	0.36	0.36	0.21	0.1	1.25	0
	BQ537191 similar to UniRef100_Q93YH0 Cluster: Clp protease 2 proteolytic subunit precursor; n=1; Solanum lycopersicum	-7	5.85e-06	0.00568	12.59	1.82	7.86	15.88	5.87	1.45	10.72	0.74	0.86	1.15	3.44	0.69	1.15	0
	BQ537215	-5.54	9.96e-06	0.00501	13.15	2.34	15.84	25.03	24.74	3.99	15.45	0.61	1.59	1.5	4.36	1.68	7.19	1.23
	BQ537259 weakly similar to UniRef100_Q3LWI3 Cluster: mRNA splicing factor 3a subunit 3; n=1; Bigelowiella natans	-6.95	1.72e-06	0.01	3.83	0.85	1.32	1.84	4.96	0.55	2.92	0.44	0.34	0	0.69	0.28	0.35	0.24
	BQ537301	-6.17	9.81e-06	0.00244	17.31	4.95	10.89	18.8	24.42	2	17.91	1.05	1.6	1.32	5.56	1.24	4.08	0.74
	BQ537346 similar to UniRef100_Q0ITZ1 Cluster: Os11g0206700 protein; n=2; Oryza sativa Japonica Group	-7.11	3.65e-06	0.00329	8.21	1.34	3.09	7.19	5.81	1.09	7.84	0.45	0.52	0.66	0.62	0.89	1.15	0.57
	BQ537382 homologue to UniRef100_Q677H6 Cluster: ADP-ribosylation factor; n=1; Hyacinthus orientalis	-25.07	2.53e-06	0.00188	2.27	3.08	2.11	5.15	2.42	0	5.98	0.08	0.27	0.2	0.08	0.11	0	0.1
	BQ537458	-15.76	2.08e-06	0.00738	5.27	0.62	2.31	4.23	3.86	0.16	1.44	0.08	0	0.3	0.52	0.08	0.15	0
	BQ537501 similar to UniRef100_Q0JCS8 Cluster: Os04g0451100 protein; n=1; Oryza sativa Japonica Group	-6.05	3.4e-06	0.00525	8.08	2.35	6.73	3.61	8.44	0.76	3.29	0.42	0.79	0.6	1.86	0.45	1.2	0.19
	BQ537562	-8.43	2.6e-06	0.0062	6.87	2.13	2.46	3.27	1.85	0.82	6.41	0.11	0.31	0.06	0.81	0.14	0.66	0.73
	BU925679 similar to UniRef100_Q0DID5 Cluster: Os05g0399100 protein; n=2; Oryza sativa Japonica Group	-6.36	2.21e-06	0.00598	3.2	2.42	6.83	3.25	2.86	0.57	2.06	0.14	0.32	1.03	0.56	0.18	0.99	0.11
	BU925715 similar to UniRef100_Q8GTR0 Cluster: Sugar transporter; n=1; Citrus unshiu	-5.4	6.95e-06	0.00301	11.1	2.83	10.06	12.46	17.66	1.85	14.33	0.81	0.9	1.61	4.06	0.87	3.94	0.84
	BU925758 homologue to UniRef100_Q0DCI1 Cluster: Os06g0326400 protein; n=2; Oryza sativa Japonica Group	-29.74	1.44e-05	0.00517	26.15	3.15	34.21	10.18	33.05	2.84	11.94	0.21	0.43	0.86	1.26	0.28	0.95	0.1
	BU925775	-13.71	4.95e-06	0.00305	12.43	1.35	7.8	5.63	9.78	0.72	5.61	0.34	0.33	0.67	0.39	0.41	1.02	0
	BU925794 homologue to UniRef100_Q84R49 Cluster: Endoglucanase 10; n=2; Oryza sativa Japonica Group	-13.02	3.28e-05	0.00513	40.85	8.83	75.22	37.24	86.11	4.66	37.88	2.68	1.72	1.57	8.79	2.73	4.55	0.3
	BU925833 homologue to UniRef100_Q0J999 Cluster: Os04g0665000 protein; n=1; Oryza sativa Japonica Group	-5.04	1.44e-05	0.000987	32.54	12.92	21.52	32.34	22.24	3.02	23.98	2.33	2.59	3.75	10.18	2.71	5.58	2.32
	BU925840	-3.97	2.5e-06	0.00566	4.15	2.11	5.49	4.69	4.59	1.18	5.74	0.18	1.71	1.25	2.01	0.26	1.3	0.34
	CA064842	-6.06	2.91e-06	0.00128	4.22	2.53	5.09	4.26	6.59	1.17	4.78	0.41	0.39	0.98	1.14	0.4	1.31	0.09
	CA064844 homologue to UniRef100_Q0DKA7 Cluster: Os05g0179000 protein; n=3; Oryza sativa	-6.55	9.32e-06	0.00141	19.46	3.18	17.45	16.75	13.45	2.01	18.25	1.32	1.6	2.1	4.24	0.86	3.1	0.6
	CA064850 homologue to UniRef100_Q6YUV9 Cluster: Transitional endoplasmic reticulum ATPase-like; n=1; Oryza sativa Japonica Group	-9.01	2.18e-06	0.00237	3.83	1.36	2.1	3.11	5.26	0.72	3.63	0.19	0.4	0.34	0.47	0.3	0.33	0.19
	CA064890 similar to UniRef100_Q8TF96 Cluster: Chitin synthase; n=1; Aspergillus oryzae	-6.72	2.41e-06	0.00771	6.39	0.45	4.68	3.81	4.35	0.57	2.73	0.65	0.26	0.07	1.01	0.6	0.83	0
	CA064896 similar to UniRef100_A7QA42 Cluster: Chromosome undetermined scaffold_69, whole genome shotgun sequence; n=1; Vitis vinifera	-6.28	8.85e-06	0.000954	15.65	4.38	16.73	18.23	17.16	2.42	11.92	1.27	0.77	2.01	4.01	1.02	3.38	1.31
	CA064931 similar to UniRef100_Q10NJ7 Cluster: Mitochondrial carrier protein, expressed; n=3; Oryza sativa	-4.4	2.07e-06	0.00953	5.02	1.98	3.06	4.27	3.55	0.53	3.95	0.17	0.6	0.96	1.78	0.34	0.85	0.38
	CA064976 similar to UniRef100_Q0DLR8 Cluster: Aspartokinase; n=1; Oryza sativa Japonica Group	-6.3	3.44e-06	0.0011	7.02	2.09	3.68	6.1	5.96	1.18	7	0.78	0.53	0.47	1.51	0.1	1.51	0.34
	CA064984 similar to UniRef100_O22692 Cluster: F8A5.1 protein; n=1; Arabidopsis thaliana	-4.25	1.94e-06	0.01	4.99	1.43	1.33	4.02	3.88	0.65	4.41	0.2	0.34	0.79	1.52	0.64	0.98	0.41
	CA064997 similar to UniRef100_A7PKV4 Cluster: Chromosome chr7 scaffold_20, whole genome shotgun sequence; n=1; Vitis vinifera	-6.55	3.97e-06	0.0049	6.88	0.99	9.54	6.08	8.67	0.5	5.74	0.43	0.11	1.01	2.29	0.66	1.14	0.23
	CA065001	-6.68	1.9e-06	0.00641	3.04	1.08	2.91	3.05	4.52	0.34	3.45	0	0.21	0.27	1.06	0.21	0.7	0.31
	CA065013 homologue to UniRef100_Q6K270 Cluster: Nodulation receptor kinase-like protein; n=1; Oryza sativa Japonica Group	-7.97	1.37e-05	0.000824	24.28	7.52	23.71	19.02	30.57	3.53	19.96	1.56	1.28	1.81	4.97	1.2	4.67	0.65
	CA065021 similar to UniRef100_Q10PZ6 Cluster: Expressed protein; n=1; Oryza sativa Japonica Group	-37.34	1.29e-05	0.00268	30.46	3.88	18.39	12.11	28.82	2.19	11.91	1.23	0.05	0.27	0.25	0.21	0.33	0.54
	CA065036	-4.05	2.88e-06	0.01	8.85	1.81	3.66	5.47	4.37	1.11	6.22	1	1.53	0.67	1.25	0.41	2.33	0.58
	CA065040 similar to UniRef100_Q0JLK8 Cluster: Os01g0592900 protein; n=2; Oryza sativa Japonica Group	-7.58	1.42e-05	0.0014	28.22	5.89	19.55	28.24	31.16	2.84	18.61	1.87	1.97	1.34	6.45	2.19	2.91	1.01
	CA065049 similar to UniRef100_Q9SXZ7 Cluster: NADPH oxidoreductase homolog; n=1; Cicer arietinum	-6.02	5.23e-06	0.00327	5.83	3.6	4.93	12.26	12.62	1.53	10.4	0.73	0.94	0.63	3.41	0.93	1.64	0.23
	CA065073 similar to UniRef100_Q1ESI9 Cluster: ERF/AP2 domain containing transcription factor; n=1; Zea mays	-9.48	2.06e-06	0.00772	4.46	1.09	3.36	2.93	5.26	0.15	1.28	0.37	0.27	0.32	0.5	0.15	0.19	0.16
	CA065081 homologue to emb|Z00028.1|	3.03	-7.11e-05	0.00324	5.8	77.7	3.56	1	2.23	138.83	20.6	124.51	99.85	92.31	105.3	123.13	91.52	120.77
	CA065092 homologue to UniRef100_Q1MXY7 Cluster: Universal stress protein family protein; n=1; Oceanobacter sp. RED65	-42.19	1.29e-05	0.00211	30.45	3.96	19.24	12.96	26.93	2.18	11.26	0.99	0.06	0.29	0.33	0.1	0.28	0.5
	CA065095 homologue to emb|Z00028.1|	3.07	-6.24e-05	0.00245	5.69	90.58	1.76	0	1.1	99.53	16.41	106.63	117.7	79.54	96.1	77.44	78.25	104.15
	CA065097 homologue to UniRef100_Q8L6A2 Cluster: Proton-exporting ATPase; n=3; Zea mays	-6.94	1.48e-05	0.00278	32.45	4.67	11.78	28.5	32.98	5.02	26.28	2.37	2.5	2.46	5.92	1.5	5.17	0.51
	CA065098 similar to UniRef100_Q10S03 Cluster: Cytochrome P450 family protein; n=1; Oryza sativa Japonica Group	-8.24	1.79e-06	0.01	2.33	0.51	2.81	3.11	1.76	0.43	5.45	0	0	0.3	0.56	0.34	0.79	0
	CA065112	-6.3	3.24e-06	0.00406	5.98	1.75	8.55	6.44	4.51	0.54	3.73	0.53	0.97	0.86	1.01	0.61	0.68	0.33
	CA065132 similar to UniRef100_Q10J82 Cluster: JmjC domain containing protein, expressed; n=1; Oryza sativa Japonica Group	-11.23	1.66e-06	0.0062	2.38	0.11	2.12	2.22	3.33	0.63	4.11	0.23	0.14	0.07	0.08	0.19	0.42	0.2
	CA065152 similar to UniRef100_Q7XC40 Cluster: Expressed protein; n=2; Oryza sativa	-5.16	4.95e-06	0.00201	9.15	2.68	9.57	11.39	10.58	1.76	5.29	1.03	1.5	1.23	2.94	1.01	1.75	0.31
	CA065156 similar to UniRef100_A7NY71 Cluster: Chromosome chr6 scaffold_3, whole genome shotgun sequence; n=1; Vitis vinifera	-6.11	5.1e-06	0.000774	9.62	3.05	6.79	8.93	9.16	2.26	9.67	0.77	0.46	1.67	1.95	0.86	1.9	0.48
	CA065162	-6.17	0.000437	0.00697	1218.73	128.95	565.08	762.72	827.28	56.93	767.36	52.63	27.62	100.06	294.98	32.63	181.56	11.43
	CA065163 similar to UniRef100_Q8W519 Cluster: Methionine S-methyltransferase; n=1; Zea mays	-5.14	1.92e-06	0.00969	3.81	0.56	3.65	4.18	3.7	0.43	3.6	0.11	0.46	0.53	0.86	0.41	1.21	0.29
	CA065195 homologue to UniRef100_Q0DIX4 Cluster: Os05g0354300 protein; n=2; Oryza sativa Japonica Group	-4.75	2.76e-06	0.01	4.11	0.95	7.95	3.24	7.39	1.54	3.54	0.58	0.73	1.08	1.25	0.48	1.77	0.16
	CA065206 homologue to UniRef100_Q9FQY2 Cluster: Protein phosphatase type-2C; n=1; Zea mays	-4.03	2.41e-06	0.01	5.33	2.45	1.42	5.93	5.13	0.69	5.36	0.59	0.48	1.09	2.47	0.41	0.88	0.61
	CA065227 weakly similar to UniRef100_Q9ZUT0 Cluster: White-brown complex homolog protein 2; n=1; Arabidopsis thaliana	-11.75	1.76e-06	0.00457	2.9	0.47	2.18	1.53	3.65	0.7	4.23	0	0.56	0	0	0	0.78	0
	CA065234 similar to UniRef100_A5WYH4 Cluster: DNA-binding protein S1FA; n=1; Triticum aestivum	-7.42	2.53e-06	0.00772	5.06	0.55	5.09	3.02	6.59	0.61	2.81	0.19	0.52	0.39	1.06	0.22	0.63	0.19
	CA065267	-9.35	6.22e-06	0.00237	12.56	2.18	13.75	8.96	12.65	1.1	5.71	0.71	0.64	0.88	1.16	1.02	1.67	0
	CA065272	-6.27	9.75e-06	0.00196	16.82	6.6	9.65	24.14	16.8	1.63	19.8	1.18	1.33	2.06	5.77	1.04	2.65	1.19
	CA065295 similar to UniRef100_Q0DHR5 Cluster: Os05g0447500 protein; n=1; Oryza sativa Japonica Group	-6.54	8.61e-06	0.000832	12.64	5.51	17.6	14.9	13.98	1.9	16.8	1	1.4	0.96	4.93	1.14	2.74	0.57
	CA065299 weakly similar to UniRef100_A8IXS6 Cluster: UVB-resistance 8; n=1; Brassica rapa	-5.07	4.71e-06	0.01	11.35	4.08	3.57	5.88	7.68	1.41	14.11	0.9	2.73	1.37	1.68	0.29	2.22	0.28
	CA065303	-7.72	4.82e-06	0.0011	7.57	4.08	3.67	8.79	10.3	1.01	9.43	0.46	0.33	1.34	1.18	0.57	1.45	0.48
	CA065306 similar to UniRef100_A7P7B6 Cluster: Chromosome chr9 scaffold_7, whole genome shotgun sequence; n=1; Vitis vinifera	-8.62	2.82e-06	0.00192	3.37	2.86	5.67	6.43	5.13	0.39	1.83	0.35	0.66	0.42	0.71	0.17	0.67	0
	CA065311 similar to UniRef100_Q8VEK6 Cluster: Inhibitor of growth protein 3; n=1; Mus musculus	-9.38	8.95e-06	0.00089	15.66	4.01	18.09	10.92	16.55	1.75	14.74	0.79	1.24	1.32	2.48	0.6	1.74	0.54
	CA065314 similar to UniRef100_Q0J9X3 Cluster: Os04g0626900 protein; n=1; Oryza sativa Japonica Group	-6.38	1.78e-06	0.01	3.36	0.56	4.15	1.81	2.39	0.19	4.6	0.27	0.07	0.13	1.4	0.3	0.32	0.19
	CA065320	-6.83	1.85e-06	0.00695	3.85	1.12	3.6	2.65	4.01	0.44	2.21	0.12	0.1	0.61	0.78	0.4	0.6	0
	CA065333	-7.26	3.41e-06	0.01	9.36	2.59	2	8.71	5.21	0.73	3.59	0.44	0.44	0.64	0.97	0.11	1.46	0.37
	CA065348 similar to UniRef100_Q6YXC2 Cluster: Cryptochrome 1a; n=2; Oryza sativa Japonica Group	-5.67	6.58e-06	0.00637	13.2	1.59	10.66	11.16	10.28	1.17	17.91	1.24	1.1	1.58	3.12	1.65	1.9	1.06
	CA065379 similar to UniRef100_Q9LRX3 Cluster: Arabidopsis thaliana genomic DNA, chromosome 3, TAC clone:K7P8; n=1; Arabidopsis thaliana	-6.31	5.37e-06	0.00103	10.17	2.66	7.47	8.87	9.84	1.58	11.47	0.96	1.09	0.96	2.46	0.67	1.56	0.55
	CA065394 similar to UniRef100_Q0DJ02 Cluster: Os05g0345500 protein; n=1; Oryza sativa Japonica Group	-7.18	3.97e-05	0.00788	57.14	13.21	37.87	67.79	112.23	6.74	84.09	6.51	4.99	4.49	20.55	3.72	8.06	4.43
	CA065397 similar to UniRef100_Q7XC71 Cluster: Expressed protein; n=2; Oryza sativa	-9.54	8.65e-06	0.01	14.93	3.22	8.78	26.81	16.69	1.41	7.53	0.71	0.56	0.9	3.87	0.32	1.56	0.41
	CA065419 similar to UniRef100_A7VL53 Cluster: Protein kinase; n=1; Triticum aestivum	-6.31	1.04e-05	0.00486	24.46	2.95	11.3	23.66	16.33	1.82	21.88	1.73	1.5	1.87	4.08	1.45	4.56	1.04
	CA065421 similar to UniRef100_Q5JKW4 Cluster: ATP-dependent protease La (LON) domain-containing protein-like; n=1; Oryza sativa Japonica Group	-8.07	1.45e-06	0.01	3	1.66	0.45	2.37	3.59	0.25	2.13	0.17	0.23	0.06	0.47	0.13	0.44	0.17
	CA065451 similar to UniRef100_A7NT12 Cluster: Chromosome chr18 scaffold_1, whole genome shotgun sequence; n=1; Vitis vinifera	-4.49	6.75e-06	0.00111	10.71	6.63	15.34	15.28	11.32	1.33	11.11	0.86	2.24	2.72	5.26	1.1	2.37	1.42
	CA065459	-6.69	2.12e-05	0.00285	42.63	7.8	44.99	24.05	31.54	4.01	51.08	2.89	6.2	6.3	5.95	1.25	6.29	1.91
	CA065469 weakly similar to UniRef100_A7P5T8 Cluster: Chromosome chr4 scaffold_6, whole genome shotgun sequence; n=1; Vitis vinifera	-5.24	8.42e-06	0.00582	11.9	2.47	13.7	11.63	24.8	3.74	17.55	1.01	2.15	3.33	3.34	1.94	3.94	0.68
	CA065492 similar to UniRef100_A7PKQ5 Cluster: Chromosome chr7 scaffold_20, whole genome shotgun sequence; n=1; Vitis vinifera	-7.77	3.28e-06	0.000892	6.07	2.27	6.65	4.25	5.79	0.61	4.6	0.24	0	0.57	1.41	0.44	1.13	0.1
	CA065535 similar to UniRef100_O48250 Cluster: Cytochrome b; n=1; Dennyus adamsae	-5.16	3.64e-06	0.00188	7.38	2.43	6.75	5.11	8.94	1.14	4.98	0.17	0.57	1.08	2.69	0.65	1.85	0.1
	CA065575 similar to UniRef100_A7Q380 Cluster: Chromosome chr12 scaffold_47, whole genome shotgun sequence; n=1; Vitis vinifera	-5.46	8.18e-06	0.00133	16.77	3.8	14.12	15	15.21	1.7	15.97	1.52	1.4	2.33	4.69	1.26	2.99	0.93
	CA065578 similar to UniRef100_Q0IV79 Cluster: Os11g0106800 protein; n=2; Oryza sativa	-4.89	1.92e-06	0.00974	5.73	2.53	1.67	2.92	3.49	1.23	2.31	0.74	0.5	0.29	1.16	0.48	0.69	0.21
	CA065595 similar to UniRef100_Q0J0P1 Cluster: Os09g0490200 protein; n=1; Oryza sativa Japonica Group	-5.52	4.52e-06	0.00417	7.34	2.77	4.73	8.37	13.13	1.55	7.19	0.94	0.52	1.38	1.82	1.12	2.07	0.31
	CA065604	-5.44	7.3e-06	0.00572	7.15	5.37	16.31	20.19	11.52	1.25	12.14	0.97	0.94	1.89	6.9	0.53	1.86	0.5
	CA065606 similar to UniRef100_P49661 Cluster: Coatomer subunit delta-3; n=1; Oryza sativa Japonica Group	-4.84	5.42e-06	0.00721	12.36	3.22	8.57	13.23	13.02	0.75	5.49	1.16	1.32	1.27	3.71	1.27	2.65	0.33
	CA065609 homologue to UniRef100_P29545 Cluster: Elongation factor 1-beta; n=3; Oryza sativa	-4.94	2.85e-05	0.0013	47.71	11.15	47.47	57.99	70.38	16.42	45.23	3.93	4.51	6.13	17.22	6.25	20.47	1.53
	CA065610 similar to UniRef100_A7PT00 Cluster: Chromosome chr8 scaffold_29, whole genome shotgun sequence; n=1; Vitis vinifera	-5.35	4.6e-06	0.000863	7.27	4.5	8.23	10.29	7.25	0.88	7.67	0.57	1.49	1.67	2.85	0.53	1.35	0.16
	CA065614	-8.7	1.33e-05	0.00386	26.48	3.99	35.34	14.41	25.75	3.11	14.36	1.66	1.47	2.16	4.63	0.76	2.64	0.87
	CA065633	-4.74	2.74e-06	0.00414	6.76	1.02	3.86	4.79	5.55	1.1	5.22	0.47	0.76	1.04	1.02	0.4	1.79	0.48
	CA065640 homologue to UniRef100_A3RL57 Cluster: EREB; n=1; Saccharum arundinaceum	-11.55	6.07e-06	0.00961	3.1	3.31	14.34	11.64	15.89	0.95	4.98	0.07	0.55	0.6	1.69	0.41	1.19	0.18
	CA065641 similar to UniRef100_Q7XIR5 Cluster: Serine/threonine-protein kinase bub1,checkpoint-associated-like protein; n=1; Oryza sativa Japonica Group	-6.22	3e-06	0.00682	6.22	1.13	3.91	7.17	6.81	0.39	3.61	0.46	0.33	0.71	1.56	0.56	0.72	0.36
	CA065655 similar to UniRef100_A7PV59 Cluster: Chromosome chr4 scaffold_32, whole genome shotgun sequence; n=1; Vitis vinifera	-9.63	1.43e-06	0.01	2.62	0.64	1.49	4.06	1.75	0.16	2.39	0.13	0.11	0.57	0.27	0.06	0.21	0
	CA065659 similar to UniRef100_Q7G2G8 Cluster: KH domain containing protein, expressed; n=1; Oryza sativa Japonica Group	-6.96	7.27e-06	0.00139	12.34	2.96	13.71	10.67	14.98	1.07	13.85	1.16	0.8	1.28	3.46	0.45	2.63	0.19
	CA065660 similar to UniRef100_A7Q7B7 Cluster: Chromosome chr18 scaffold_59, whole genome shotgun sequence; n=1; Vitis vinifera	-16.28	3.9e-06	0.000769	5.48	1.97	7.08	6.47	7.18	0.96	4.1	0.4	0.17	0.09	0.5	0.31	0.57	0
	CA065681	-5.13	7.92e-06	0.00262	17.9	4.93	20.73	11.44	9.71	2.06	14.68	1.46	2.22	2.12	4.03	1.37	3.69	1
	CA065707 similar to UniRef100_Q8BRN9 Cluster: Coiled-coil and C2 domain-containing protein 1B; n=1; Mus musculus	-13.02	2.5e-06	0.00287	5.84	2.21	3.12	1.24	5.77	0.53	2.96	0.29	0.11	0.23	0.13	0.29	0.28	0.33
	CA065754	-3.97	2.32e-06	0.01	4.32	1.61	6.5	3.89	4.47	0.26	4.37	0.38	0.83	1.61	1.25	0.47	1.61	0.26
	CA065755 homologue to UniRef100_Q69XV5 Cluster: DNA-binding protein-like; n=1; Oryza sativa Japonica Group	-8.08	2.41e-06	0.00182	2.78	1.13	2.88	4.2	4.92	0.72	5.43	0.06	0.43	0.37	0.47	0.34	0.68	0.39
	CA065759 similar to UniRef100_Q69LD0 Cluster: High-glucose-regulated protein 8-like; n=3; Oryza sativa	-5.57	2.45e-05	0.00128	53.79	13.97	43.24	33.26	50.38	5.38	46.78	3.38	5.21	6.57	12.86	2.7	11.71	1.91
	CA065763 similar to UniRef100_Q0D412 Cluster: Os07g0655500 protein; n=1; Oryza sativa Japonica Group	-6.21	1.09e-05	0.00177	18.85	5.7	14.58	15.6	28.92	3.17	19.4	2.01	1.97	2.07	4.5	1.78	3.28	1.49
	CA065764 weakly similar to UniRef100_Q0DCM6 Cluster: Os06g0311300 protein; n=1; Oryza sativa Japonica Group	-5.75	2.61e-06	0.00207	4.07	3.19	3.8	5.9	4.24	0.54	4.32	0.4	0.38	0.49	1.96	0.36	0.71	0.23
	CA065781 similar to UniRef100_A7P4S4 Cluster: Chromosome chr4 scaffold_6, whole genome shotgun sequence; n=1; Vitis vinifera	-5.5	7.5e-06	0.00166	15.86	4.05	16.8	11.56	11.03	1.41	14.87	1.34	1.1	1.97	4.52	1.17	3.03	0.62
	CA065816 similar to UniRef100_A7QF76 Cluster: Chromosome undetermined scaffold_87, whole genome shotgun sequence; n=1; Vitis vinifera	-5.04	1.02e-05	0.00105	18.18	6.52	22.98	19.66	18.08	2.4	17.2	1.46	1.89	3.12	6.6	2.4	4.45	0.92
	CA065831 weakly similar to UniRef100_Q09HN0 Cluster: Glycosyltransferase GT47C; n=1; Populus tremula x Populus alba	-6.28	1.64e-06	0.01	1.78	0.62	4.13	3.31	2.24	0.64	3.42	0.33	0.52	0.42	0.8	0.12	0.22	0.15
	CA065845 similar to UniRef100_Q0IVS3 Cluster: Os10g0556700 protein; n=1; Oryza sativa Japonica Group	-6.87	1.9e-05	0.0016	32.29	10.71	18.99	34.28	47.62	4.73	34.21	2.18	3.01	4.51	8.93	1.76	4.94	1.28
	CA065850 similar to UniRef100_Q10RJ0 Cluster: 3'-5' exonuclease family protein, expressed; n=1; Oryza sativa Japonica Group	-6.1	1.08e-05	0.00164	26.02	5.8	13.41	24.14	17.87	2.81	16.81	1.63	1.17	2.2	6.2	1.39	3.91	1.01
	CA065855 similar to UniRef100_A7P4S4 Cluster: Chromosome chr4 scaffold_6, whole genome shotgun sequence; n=1; Vitis vinifera	-6.15	1.1e-05	0.000988	23.42	5.82	15.82	17.31	20.01	2.91	22.95	1.89	1.85	2.08	4.92	1.84	3.69	1.34
	CA065912 weakly similar to UniRef100_A5ILN8 Cluster: CRISPR-associated protein, Csm1 family; n=1; Thermotoga petrophila RKU-1	-5.77	4.76e-06	0.00135	6.53	3.48	10.13	5.41	10.59	1.37	9.48	0.57	1.14	1.68	1.65	0.81	1.91	0.39
	CA065918	-5.67	1.98e-06	0.00732	4.1	2.1	3.74	3.14	4.07	0.28	2.49	0.11	0.29	0.38	2.13	0	0.33	0.28
	CA065956	-6.17	8.36e-06	0.0021	15.44	3.39	17.44	18.87	11.66	1.34	14.31	0.73	0.52	2.23	4.86	1.13	3.36	0.54
	CA065968	-56.48	1.15e-06	0.01	2.5	0.4	0.74	1.28	1.38	0.2	2.95	0.03	0.14	0	0	0	0	0
	CA065979 similar to UniRef100_Q0DM76 Cluster: Os03g0824100 protein; n=1; Oryza sativa Japonica Group	-6.76	9.92e-06	0.00177	15.85	5.63	11.68	24.71	20.65	2.3	14.78	1.15	1.49	1.41	6.43	0.82	2.41	0.43
	CA065984 weakly similar to UniRef100_Q0JHU7 Cluster: Os01g0841500 protein; n=2; Oryza sativa Japonica Group	-6.16	2.89e-06	0.00196	4.93	2.07	5.02	3.51	6.87	0.38	5.18	0.37	0.58	0.82	1.64	0.2	0.93	0
	CA066016 homologue to UniRef100_Q69W85 Cluster: Tetratricopeptide repeat (TPR)-containing protein-like protein; n=1; Oryza sativa Japonica Group	-4.81	3.53e-06	0.01	5.4	1.73	4.46	6.38	10.43	0.61	7.64	0.52	1.36	1.71	2	0.51	1.35	0.16
	CA066054	-10.07	1.96e-06	0.0039	2.53	0.82	3.34	2.83	5.19	0.22	2.51	0.18	0.18	0.06	0.5	0.17	0.47	0.18
	CA066095	-32.73	6.71e-06	0.00567	13.43	1.66	18.3	6.55	11.07	1.82	3.46	0.28	0.18	0.8	0.29	0.03	0.13	0
	CA066102 similar to UniRef100_Q0J7N6 Cluster: Os08g0176000 protein; n=1; Oryza sativa Japonica Group	-7.26	6.35e-06	0.000925	10.97	3.7	7.83	11.45	13.3	1.35	11.38	0.58	0.75	1.19	2.85	0.92	1.44	0.54
	CA066104 homologue to UniRef100_A7Q8N6 Cluster: Chromosome chr5 scaffold_64, whole genome shotgun sequence; n=1; Vitis vinifera	-4.43	7.32e-06	0.00281	12.95	4.03	8.61	16.2	16.8	2.68	16.95	0.7	1.89	3.98	4.86	1.65	3.41	1.15
	CA066113 homologue to UniRef100_P93526 Cluster: Phytochrome a; n=2; Sorghum bicolor	-6.34	2.35e-05	0.00112	41.59	12.24	35.04	41.39	54.37	4.68	41.16	2.75	4.95	4.12	11.04	5.55	6.7	1.24
	CA066133 similar to UniRef100_A7Q0P3 Cluster: Chromosome chr7 scaffold_42, whole genome shotgun sequence; n=1; Vitis vinifera	-5.81	3.18e-06	0.00262	6.88	1.75	5.72	5.82	5.97	0.13	5.01	0.42	1.45	0.55	1.57	0.45	0.59	0.35
	CA066138 similar to UniRef100_Q0IX14 Cluster: Os10g0474300 protein; n=1; Oryza sativa Japonica Group	-5.74	2.54e-06	0.01	4.07	1.47	6.79	1.46	5.24	0.43	5.63	0.15	0.13	0.8	0.62	0.79	1.58	0.29
	CA066148 similar to UniRef100_Q6YZW0-2 Cluster: Isoform 2 of Q6YZW0 ; n=1; Oryza sativa Japonica Group	-6.23	2.75e-05	0.000792	50.86	17.22	45.53	54.14	50.15	6.15	46.05	4.46	5.67	6.38	15.52	2.8	7.13	1.4
	CA066163 weakly similar to UniRef100_Q769D0 Cluster: PPR protein; n=1; Oryza sativa Indica Group	-6.2	4.72e-06	0.00356	10.53	2.22	10.73	7.17	4.68	0.94	9.94	0.86	0.53	1.26	2.09	0.54	1.66	0.52
	CA066170 similar to UniRef100_A2A8V8 Cluster: Serine/arginine repetitive matrix 1; n=1; Mus musculus	-4.89	3.67e-06	0.00426	8.78	0.63	5.34	8.13	7.5	1.96	5.5	0.36	0.31	1.74	1.96	0.52	2.68	0.18
	CA066200	-9.99	7.44e-06	0.00174	17.61	2.24	14.31	11.37	9.28	1.18	11.6	0.51	0.75	1.52	2.06	0.28	1.19	0.46
	CA066216 similar to UniRef100_Q0J6R8 Cluster: Os08g0276200 protein; n=3; Oryza sativa Japonica Group	-6.55	2.08e-06	0.00464	4.09	1.33	1.12	4.69	3.74	0.62	4.18	0.33	0	0.5	1.09	0.24	0.55	0.31
	CA066244 similar to UniRef100_A7Q4M6 Cluster: Chromosome chr10 scaffold_50, whole genome shotgun sequence; n=1; Vitis vinifera	-4.87	8.28e-06	0.00126	13.88	5.82	17.19	18.32	16.7	2.01	12.34	1.57	2.25	2.32	6.25	1.44	3.72	0.17
	CA066304 similar to UniRef100_A7PBG5 Cluster: Chromosome chr16 scaffold_10, whole genome shotgun sequence; n=1; Vitis vinifera	-4.78	1.21e-05	0.0036	19.28	8.07	35.83	18.58	25.24	2.68	17.7	2.52	3.45	4.98	6.27	2.69	5.14	1.61
	CA066316 similar to UniRef100_UPI0000162F42 Cluster: inositol monophosphatase family protein; n=1; Arabidopsis thaliana	-7.09	4.23e-06	0.00257	9.6	3.07	3.32	7.62	5.15	1.13	10.1	0.24	0.6	1.09	2.27	0.2	1.14	0.09
	CA066361 similar to UniRef100_Q9SXW6 Cluster: Ring finger protein; n=1; Cicer arietinum	-8.7	2.01e-06	0.0035	2.69	2.38	5.19	3.63	1.9	0.96	1.8	0.19	0.33	0.25	0.39	0.28	0.69	0
	CA066375 similar to UniRef100_Q0DH16 Cluster: Os05g0497500 protein; n=1; Oryza sativa Japonica Group	-6.1	9.9e-06	0.00147	14.36	6.51	10.38	20.36	24.79	3	17.64	1.34	1.26	2.28	4.95	1.49	3.21	1.37
	CA066382 weakly similar to UniRef100_Q0E0H6 Cluster: Os02g0550900 protein; n=1; Oryza sativa Japonica Group	-5.78	4.92e-06	0.000823	8.01	4.12	7.3	9.49	10.51	1.19	7.74	0.98	1.14	1.25	2.24	0.73	1.66	0.37
	CA066383 weakly similar to UniRef100_Q2R949 Cluster: F-box domain containing protein, expressed; n=1; Oryza sativa Japonica Group	-4.9	3.81e-06	0.00293	7.46	2.35	4.92	7.11	8.66	0.74	8.06	0.41	0.72	0.72	2.68	0.78	2.72	0
	CA066395 similar to UniRef100_O82422 Cluster: Probable UDP-N-acetylglucosamine--peptide N- acetylglucosaminyltransferase SPINDLY; n=1; Hordeum vulgare	-5.35	6.66e-06	0.00151	13.34	4.96	7.65	16.43	9.76	1.83	13.34	0.87	1.56	1.86	3.09	1.16	3.06	0.99
	CA066399 similar to UniRef100_A7Q344 Cluster: Chromosome chr12 scaffold_47, whole genome shotgun sequence; n=1; Vitis vinifera	-5.84	2.17e-06	0.01	4.32	0.29	2.24	5.33	5.25	0.41	3.48	0.26	0.29	0	1.34	0.23	1.04	0.5
	CA066415 similar to UniRef100_Q0JG34 Cluster: Os01g0945800 protein; n=2; Oryza sativa Japonica Group	-10.09	3.37e-06	0.000792	4.87	2.11	4.44	6.2	5.94	0.53	5.9	0.26	0.23	0.4	0.6	0.45	0.63	0.41
	CA066419 similar to UniRef100_A7PBC8 Cluster: Chromosome chr16 scaffold_10, whole genome shotgun sequence; n=1; Vitis vinifera	-8.78	1.63e-06	0.00837	3.31	1.13	1.53	3.85	1.54	0.54	3.22	0.07	0.04	0.43	0.46	0.2	0.3	0.23
	CA066429	-5.83	2.25e-06	0.00375	4.94	1.27	2.94	5.25	4.37	0.63	2.53	0.63	0.46	0.42	1.27	0.12	0.81	0.06
	CA066458 weakly similar to UniRef100_A9SMC7 Cluster: Predicted protein; n=1; Physcomitrella patens subsp. patens	-13.72	4.24e-06	0.00927	7.58	1.01	11.67	8.5	5.85	0.46	2.31	0.12	0.08	0.77	1.2	0.17	0.39	0
	CA066486 similar to UniRef100_Q0DRT1 Cluster: Os03g0357800 protein; n=1; Oryza sativa Japonica Group	-5.76	5.85e-06	0.00354	10.78	2.43	9.28	8.35	11.02	1.12	15.26	0.79	1.06	1.94	3.94	0.77	1.43	0.18
	CA066514 homologue to UniRef100_A7PWR8 Cluster: Chromosome chr19 scaffold_35, whole genome shotgun sequence; n=1; Vitis vinifera	-7.41	4.37e-05	0.00162	80.54	15.85	64.36	86.26	99.52	7.64	62.73	5.03	4.88	7.26	20.72	3.81	12.43	2.16
	CA066528 weakly similar to UniRef100_Q8LPL8 Cluster: Potassium transporter 13; n=1; Arabidopsis thaliana	-8.83	2.53e-06	0.00137	2.98	1.8	4.38	3.82	5.86	0.64	3.88	0.06	0.33	0.28	1.05	0.25	0.51	0.16
	CA066532 similar to UniRef100_A7PEC5 Cluster: Chromosome chr11 scaffold_13, whole genome shotgun sequence; n=1; Vitis vinifera	-5.78	4.9e-06	0.00304	8.57	1.5	6.92	8.55	9.57	1.37	12.08	1.72	1.22	1.43	1.43	0.69	1.71	0.2
	CA066533	-7.34	5.01e-06	0.00589	12.22	1.18	7.05	10.25	11.29	1.87	3.57	0.49	0.55	0.85	2.34	0.37	1.22	0.65
	CA066535 similar to UniRef100_O81395 Cluster: Bifunctional dihydrofolate reductase-thymidylate synthase (DHFR-TS) [Includes: Dihydrofolate reductase ; Thymidylate synthase ]; n=1; Zea mays	-4.22	2.5e-06	0.00476	4.82	1.73	4.79	3.57	6.27	1.15	5.04	0.21	0.81	1.47	1.34	0.32	1.68	0.65
	CA066547 similar to UniRef100_A7P510 Cluster: Chromosome chr4 scaffold_6, whole genome shotgun sequence; n=1; Vitis vinifera	-7.31	4.49e-06	0.00412	9.53	0.93	10.05	5.51	7	0.66	8.87	0.49	0.67	1.47	1	0.28	1.92	0
	CA066556 similar to UniRef100_Q0DUZ1 Cluster: Os03g0159900 protein; n=2; Oryza sativa Japonica Group	-7.51	1.65e-06	0.01	3.85	0.39	1.19	2.49	4.1	0.25	3.04	0.11	0.08	0.19	1.11	0.26	0.19	0.11
	CA066587 similar to UniRef100_Q4J3M3 Cluster: Transport protein precursor; n=1; Azotobacter vinelandii AvOP	-10.15	1.93e-06	0.0083	4.37	0.39	4.78	2.5	2.5	0.05	2.65	0.26	0.08	0.54	0	0.34	0.48	0
	CA066600 similar to UniRef100_Q0J8V2 Cluster: Os04g0685700 protein; n=1; Oryza sativa Japonica Group	-12.52	2.12e-06	0.01	2.47	0.34	2.66	2.23	6.89	1.27	2.65	0.16	0.14	0.14	0.16	0.23	0.66	0
	CA066604 similar to UniRef100_A7PDN1 Cluster: Chromosome chr11 scaffold_13, whole genome shotgun sequence; n=1; Vitis vinifera	-7.36	2.7e-05	0.00162	42.9	10.86	50.82	34.54	65.53	5.32	47.41	3.82	2.96	4.71	10.66	2.91	7.41	2.5
	CA066606	-4.34	4.8e-06	0.00418	10.47	3.77	7.38	13.59	7.01	1.54	7.8	0.84	1.28	0.52	4.51	1.01	3.46	0.25
	CA066653 similar to UniRef100_A2XDY5 Cluster: Cysteine synthase; n=1; Oryza sativa Indica Group	-4.25	5.81e-06	0.00187	13.19	3.5	9.26	11.99	12.74	1.92	10.25	1.14	1.91	2.57	4.21	1.19	2.78	1
	CA066655 similar to UniRef100_Q2RR87 Cluster: Transglutaminase-like; n=1; Rhodospirillum rubrum ATCC 11170	-15.38	2.17e-05	0.00159	48.78	8.56	37.1	17.46	48.44	7.78	20.53	1.41	1.86	1.23	4.48	0.57	2.34	0.39
	CA066656	-11.17	8.79e-06	0.00239	19.27	2.56	9.3	11.53	20.24	1.65	14.1	0.92	0.78	1.81	0.96	0.55	1.26	0.77
	CA066687	-5.54	1.08e-05	0.0011	20.6	7.34	13.45	18.31	25.16	2.85	20.65	2	2.35	2.2	5.83	1.76	4.61	0.81
	CA066692 weakly similar to UniRef100_A7R422 Cluster: Chromosome undetermined scaffold_608, whole genome shotgun sequence; n=2; Vitis vinifera	-5.97	1.41e-05	0.00187	23.03	9.29	22.44	17.37	33.93	2.1	31.15	2.97	1.62	4.26	6.65	1.59	4.72	1.52
	CA066700 similar to UniRef100_UPI000050F6F0 Cluster: COG3238: Uncharacterized protein conserved in bacteria; n=1; Brevibacterium linens BL2	-9.71	1.8e-05	0.000774	40.17	10.92	32.39	18.77	30.06	5.45	25.9	1.12	2.51	2.2	5.27	1.28	3.86	0.6
	CA066706 similar to UniRef100_Q2AD57 Cluster: Ribosomal protein S32, bacterial and organelle form; n=1; Halothermothrix orenii H 168	-16.36	2.31e-06	0.00779	3.1	0.51	2.92	2.86	3.66	0.11	6.63	0.21	0	0.15	0.44	0.08	0	0.32
	CA066728	-2.51	1.19e-05	0.01	33.32	12.39	29.6	29.06	36.34	5.23	26.36	7.24	11.36	9.18	19.41	7.41	10.41	3.59
	CA066757 homologue to UniRef100_Q8LST4 Cluster: Mitochondrial aldehyde dehydrogenase; n=1; Sorghum bicolor	-7.92	4.94e-06	0.0087	8.21	1.35	9.6	9.22	4.01	0.57	13.41	0.74	0.06	0.43	0.65	0.59	2.95	0.44
	CA066767 weakly similar to UniRef100_A7R158 Cluster: Chromosome undetermined scaffold_339, whole genome shotgun sequence; n=1; Vitis vinifera	-8.51	3.06e-06	0.000858	3.23	2.6	3.71	7.11	5.23	0.94	5	0.34	0.29	0.18	0.55	0.5	1.4	0
	CA066775 similar to UniRef100_A2Q2S3 Cluster: Glycosyl transferase, family 48; n=1; Medicago truncatula	-6.1	4.63e-05	0.000846	76.14	20.48	88.16	78.66	85.91	14.83	94.03	6.66	7.56	13.29	22.18	5.08	13	7.32
	CA066786 similar to UniRef100_Q10RJ0 Cluster: 3'-5' exonuclease family protein, expressed; n=1; Oryza sativa Japonica Group	-7.69	1.85e-06	0.0059	3.19	1.04	2.13	3.54	4.46	0.44	2.66	0.39	0.2	0.2	0.96	0.04	0.47	0
	CA066794	-11.23	6.49e-06	0.000757	8.76	4.8	8.4	13.61	12.54	1.38	8.13	0.13	1.15	1.61	0.9	0.26	0.64	0.44
	CA066798 similar to UniRef100_Q6V5C5 Cluster: Glycosyl hydrolase; n=1; Arabidopsis arenosa	-6.99	1.13e-05	0.000975	18.5	6.72	21.12	24.58	21.33	1.73	14.77	1.21	2.02	2.03	5	1.14	2.66	1.52
	CA066817 homologue to UniRef100_Q5SNN4 Cluster: RRM-containing RNA-binding protein-like; n=1; Oryza sativa Japonica Group	-4.52	6.55e-06	0.00326	13.69	2.33	9.56	15.23	14.49	2.25	12.24	1.58	1.14	2.3	4.29	1.76	3.62	0.77
	CA066824 weakly similar to UniRef100_A7Q7W8 Cluster: Chromosome chr18 scaffold_61, whole genome shotgun sequence; n=1; Vitis vinifera	-3.56	1.01e-05	0.00267	17.36	7.49	21.52	22.74	22.74	3.57	22.65	2.37	5.4	4.36	10	2.23	7.82	0.99
	CA066827 similar to UniRef100_Q0E0J7 Cluster: Os02g0545000 protein; n=2; Oryza sativa Japonica Group	-7.08	1.85e-06	0.00772	2.87	0.51	1.79	3.95	4.98	0.66	2.64	0.04	0.15	0.69	0.98	0.17	0.42	0
	CA066830	-7.62	6.32e-06	0.0014	11.84	5.01	16.64	8.3	10.19	1.53	5.92	0.92	1.21	0.53	1.86	0.9	2.38	0
	CA066833 similar to UniRef100_Q9ATV7 Cluster: Arabinoxylan arabinofuranohydrolase isoenzyme AXAH-II; n=1; Hordeum vulgare	-6.41	4.69e-06	0.00621	4.88	1.22	6.26	12.02	8.9	1.55	10.74	0.18	0.64	0.56	3.55	0.59	0.78	0.81
	CA066837 similar to UniRef100_Q0E2Q5 Cluster: Os02g0220700 protein; n=1; Oryza sativa Japonica Group	-8.65	5.91e-06	0.000844	8.01	3.6	11.31	7.07	12.69	1.48	10.05	0.53	0.91	0.76	1.42	1.16	1.27	0.22
	CA066848 UniRef100_Q0J0T5 Cluster: Os09g0484800 protein; n=2; Oryza sativa Japonica Group	-28.15	4.18e-06	0.00812	11.81	1.14	4.88	5.39	8.67	0.9	2.25	0.36	0.21	0	0.36	0.06	0.18	0.08
	CA066851 homologue to UniRef100_Q45W77 Cluster: Ubiquitin carrier protein; n=1; Arachis hypogaea	-5.93	2.24e-06	0.00358	2.51	3.6	4.16	3.04	5.85	1.04	1.78	0.06	0.87	0.48	0.74	0.08	1.48	0
	CA066855	-4.67	5.05e-06	0.00377	7.95	1.88	13.06	8.61	9.5	1.6	10.57	0.89	1.6	1.18	1.52	1.08	4.04	1.07
	CA066885 similar to UniRef100_Q5N770 Cluster: ZIGA1 protein-like; n=1; Oryza sativa Japonica Group	-5.63	7.99e-06	0.0011	14.14	4.22	16.14	15.59	12.55	1.73	15.68	1.35	1.67	1.68	3.81	1.24	3.21	1.25
	CA066887 similar to UniRef100_A9T2F3 Cluster: Predicted protein; n=1; Physcomitrella patens subsp. patens	-11.47	1.64e-06	0.0065	3.2	0.82	2.65	1.58	4.11	0.31	1.99	0.08	0	0.58	0.23	0.08	0.24	0.07
	CA066905	-6.42	3.49e-06	0.000975	6.25	1.78	5.73	7.13	6.89	1.38	4.26	0.32	0.27	1.06	1.87	0.31	1.12	0.27
	CA066923	-7.34	3.28e-06	0.00385	5.14	1.09	7.88	4.52	5.17	0.31	6.85	0.37	0.79	0.58	0.42	0.49	0.95	0.62
	CA066932 homologue to UniRef100_Q6Y2W8 Cluster: GCK-like kinase MIK; n=2; Zea mays	-9.1	7.05e-06	0.00327	9.54	2.38	14.51	9.72	17.95	0.75	9.95	1.11	0.66	0.59	2.34	0.96	1.34	0.11
	CA066938 weakly similar to UniRef100_A7PAG8 Cluster: Chromosome chr14 scaffold_9, whole genome shotgun sequence; n=1; Vitis vinifera	-6.72	6.81e-06	0.00255	10.28	3.13	13.94	7.79	13.52	1.03	15.89	0.98	1.21	2.57	2	0.84	1.74	0.41
	CA066940 homologue to UniRef100_Q9FER4 Cluster: Proteasome subunit alpha type; n=1; Zea mays	-6	3.48e-05	0.00074	69.58	27.41	64.27	61.15	58.24	9	54.91	5.31	6.95	8.82	15.63	4.42	13.56	2.73
	CA066952 homologue to UniRef100_A3UIG6 Cluster: TRNA (Guanine-N(7)-)-methyltransferase; n=1; Oceanicaulis alexandrii HTCC2633	-6.62	9e-06	0.0011	14.72	3.86	15.62	19.08	17.95	2	13.89	0.74	1.42	1.79	4.67	1.28	1.93	1.34
	CA066956 similar to UniRef100_A2ZCQ7 Cluster: 60S ribosomal protein L10-1; n=3; Oryza sativa	-7.33	7.28e-06	0.01	4.97	5.02	20.79	7.47	12.78	0.34	17.93	0.31	2.65	2.51	1.92	1.06	0.22	0.79
	CA066965 similar to UniRef100_Q0DNR6 Cluster: Os03g0738100 protein; n=1; Oryza sativa Japonica Group	-5.6	4.82e-06	0.00267	6.68	2.14	9.92	12.22	8.05	1.18	8.07	0.6	1.04	1.2	2.44	0.96	1.4	0.97
	CA066994	-8	2.9e-06	0.00132	4.1	3.12	6.63	2.31	6.55	1	3	0.35	0.38	0.62	0.63	0	1.02	0.33
	CA067005 UniRef100_A2F9P8 Cluster: Surface antigen BspA-like; n=1; Trichomonas vaginalis G3	-10.48	1.72e-06	0.00586	4.19	0.42	2.43	2.2	3.04	0.13	3.22	0.14	0.06	0.19	0.51	0.24	0.26	0.09
	CA067021 similar to UniRef100_A7PZH1 Cluster: Chromosome chr15 scaffold_40, whole genome shotgun sequence; n=1; Vitis vinifera	-7.78	1.76e-06	0.00724	2.49	0.72	4.45	3.1	2.56	0.61	2.77	0	0.21	0.5	0.42	0.32	0.49	0.21
	CA067052 similar to UniRef100_A7PW18 Cluster: Chromosome chr8 scaffold_34, whole genome shotgun sequence; n=1; Vitis vinifera	-8.01	4.27e-06	0.00116	6.62	1.68	7.79	7.64	8.54	0.72	6.6	0.32	0.5	1.12	1.53	0.38	0.82	0.27
	CA067057 weakly similar to UniRef100_A7Q8U7 Cluster: Chromosome chr5 scaffold_64, whole genome shotgun sequence; n=1; Vitis vinifera	-6.12	4.34e-06	0.00159	5.97	2.45	10.88	7.59	8.1	1.17	6.15	0.59	1.2	0.61	1.77	0.37	1.85	0.52
	CA067063 UniRef100_A0G747 Cluster: Dienelactone hydrolase; n=1; Burkholderia phymatum STM815	-6.88	3.73e-06	0.01	9.37	1.25	3.21	10.75	5.9	1.77	3.37	0.28	0.16	0.16	1.82	0.69	2.05	0
	CA067065 similar to UniRef100_Q0JEE8 Cluster: Os04g0284900 protein; n=1; Oryza sativa Japonica Group	-5.23	1.41e-05	0.00334	22.11	7.11	39.8	15.75	23.29	5.37	31.27	1.72	2.63	5.98	4.12	3.17	8.59	1.47
	CA067096 similar to UniRef100_Q9S9T7 Cluster: Vacuolar protein sorting-associated protein 28 homolog 1; n=1; Arabidopsis thaliana	-10.18	3.14e-06	0.00167	5.93	1.35	5.1	4.75	2.61	0.94	7.37	0.25	0.72	0.44	0.42	0.16	0.66	0.1
	CA067108 UniRef100_P29036 Cluster: Ferritin-1, chloroplast precursor; n=1; Zea mays	-6.75	4.68e-06	0.000755	6.26	8.03	10.13	6.29	4.7	1.4	7.47	0.54	0.72	0.94	1.77	0.93	1.25	0.42
	CA067130 similar to UniRef100_A7PW18 Cluster: Chromosome chr8 scaffold_34, whole genome shotgun sequence; n=1; Vitis vinifera	-9.39	3.15e-06	0.00305	3.28	1.22	4.51	7.08	6.13	0.21	6.08	0	0.43	0.22	1.6	0.08	0.6	0.1
	CA067168 UniRef100_A1X1E5 Cluster: Polyubiquitin; n=1; Thlaspi caerulescens	-8.06	4.2e-06	0.00112	6.08	2.28	4.99	6.97	8.12	0.97	9.36	0.53	0.14	1	1.33	0.32	1.09	0.41
	CA067172 UniRef100_Q7X6T0 Cluster: Caffeoyl CoA 3-O-methyltransferase; n=1; Zea mays	-9.02	3.54e-06	0.00386	5.98	0.75	8.39	8.1	2.89	1.27	5.05	0.33	0.13	0.44	1.03	0.92	0.75	0
	CA067195 homologue to UniRef100_Q0J0C7 Cluster: Os09g0516700 protein; n=1; Oryza sativa Japonica Group	-6.81	3e-06	0.0039	7.67	1.05	2.92	6.46	5.29	1.25	3.9	0.39	0.56	0.69	0.73	0.31	1.52	0
	CA067234	-6.46	2e-06	0.00628	3.96	1.05	4.39	1.7	4.28	0.18	3.51	0.22	0.5	0.44	0.58	0.56	0.39	0.27
	CA067245 homologue to UniRef100_A7QD64 Cluster: Chromosome undetermined scaffold_80, whole genome shotgun sequence; n=1; Vitis vinifera	-6.1	1.01e-05	0.00572	15.84	4.08	9.69	11.22	26.01	5.25	27.1	1.5	3.05	1.96	2.44	0.62	5.26	1.41
	CA067248 similar to UniRef100_Q653D6 Cluster: Molybdenum cofactor sulfurase protein-like; n=1; Oryza sativa Japonica Group	-5.49	7.15e-06	0.00198	17.34	3.17	10.73	14.78	12.27	1.92	11.87	1.12	0.86	1.45	4.3	0.65	3.92	0.84
	CA067262 similar to UniRef100_A7P5R3 Cluster: Chromosome chr4 scaffold_6, whole genome shotgun sequence; n=1; Vitis vinifera	-5.09	1.09e-05	0.000846	23.38	11.07	13.36	26.43	17.22	3.53	16.63	1.8	3.26	3.49	6.65	2.16	3.62	0.93
	CA067270 similar to UniRef100_Q9ATN4 Cluster: Aquaporin NIP1-1; n=1; Zea mays	-32.31	1.33e-06	0.00938	2.42	0	2.6	2.72	1.52	0	2.01	0.04	0	0	0.31	0	0	0
	CA067300 similar to UniRef100_Q0DWE0 Cluster: Os02g0819400 protein; n=1; Oryza sativa Japonica Group	-23.94	1.72e-06	0.00402	1.43	1.14	1.32	4.62	2.21	0.24	3.29	0.1	0.08	0	0.3	0	0.12	0
	CA067302 homologue to UniRef100_Q84K11 Cluster: Serine/threonine protein phosphatase 5; n=1; Solanum lycopersicum	-8.22	4.77e-06	0.01	9.92	4.3	5.78	2.47	5.91	0.65	15.11	1.51	0.98	0.99	0.48	0.14	0.91	0.36
	CA067340 homologue to UniRef100_Q0J8R4 Cluster: Os04g0691500 protein; n=1; Oryza sativa Japonica Group	-6.02	2.86e-06	0.00131	5.52	1.97	3.91	5.92	5.72	0.66	3.97	0.24	0.25	0.75	0.78	0.47	1.62	0.48
	CA067352 weakly similar to UniRef100_A6ZUH0 Cluster: Nuclear localization sequence binding protein; n=1; Saccharomyces cerevisiae YJM789	-3.68	3.21e-06	0.01	5.87	1.91	7.48	7.12	5.4	0.56	8.28	0.75	1.64	1.48	2.95	0.93	1.45	0.75
	CA067366 UniRef100_A3N0S2 Cluster: D-methionine transport ATP-binding protein MetN; n=1; Actinobacillus pleuropneumoniae L20	-5.82	9.98e-06	0.00195	17.6	5.84	17.56	12.5	19.48	1.62	24.67	1.69	2.23	2.6	4.74	0.92	3.12	1.75
	CA067389 similar to UniRef100_Q0E4G5 Cluster: Os02g0120400 protein; n=1; Oryza sativa Japonica Group	-8.84	4.82e-06	0.00129	9.67	2.36	10.2	5.59	6.09	0.94	9.27	0.59	0.74	0.75	1.74	0	1.04	0.13
	CA067405 homologue to UniRef100_Q0DST9 Cluster: Os03g0288500 protein; n=2; Oryza sativa Japonica Group	-9.18	1.41e-06	0.01	1.92	0.79	1.05	2.75	2.85	0.34	3.2	0.19	0.13	0.34	0.24	0.23	0.28	0
	CA067406 similar to UniRef100_Q0JD86 Cluster: Os04g0421900 protein; n=1; Oryza sativa Japonica Group	-7.41	2.36e-06	0.01	5.57	0.63	2.92	2.38	5.9	0.27	4.44	0.32	0.74	0.44	0.58	0.21	0.69	0
	CA067423 UniRef100_Q7NLE9 Cluster: WD-repeat protein; n=1; Gloeobacter violaceus	-7.52	4.47e-06	0.00106	6.92	2.87	9.61	5.59	6.7	0.84	9.37	0.54	0.17	0.94	1.23	0.53	0.9	1.27
	CA067430 UniRef100_P92558 Cluster: NADH-ubiquinone oxidoreductase chain 1; n=1; Arabidopsis thaliana	-3.57	0.0004	0.00159	809.74	356.03	847.92	807.42	984.77	115.5	779.12	109.25	168.82	197.27	357.71	114.08	291.79	77.43
	CA067434 similar to UniRef100_Q6H899 Cluster: Nuclear protein ZAP-like; n=1; Oryza sativa Japonica Group	-6.98	3.77e-06	0.00299	5.19	1.53	9	5.79	7.52	0.35	6.55	0.52	0.96	0.85	0.78	0.85	1.18	0
	CA067461 weakly similar to UniRef100_Q0J7F5 Cluster: Os08g0198000 protein; n=1; Oryza sativa Japonica Group	-4.87	6.68e-06	0.00583	11.91	4.53	10.25	14.31	20.06	3.3	5.03	0.55	2.19	1.31	4.45	1.27	3.61	0.86
	CA067474 homologue to UniRef100_O24561 Cluster: Chlorophyll a/b-binding protein CP29 precursor; n=1; Zea mays	-14.03	7.44e-06	0.00138	12.53	2.02	13.23	11.14	16.27	0.82	9.15	0.23	0.25	1.94	1.28	0.06	0.24	0.65
	CA067486 UniRef100_Q99LX1 Cluster: Scamp1 protein; n=1; Mus musculus	-7.22	2.96e-06	0.00684	5.89	1.55	5.39	2.51	3.76	0.58	8.2	0.26	0.63	0.69	0.4	0.13	1	0.75
	CA067491 homologue to UniRef100_Q42971 Cluster: Enolase; n=2; Oryza sativa Japonica Group	-8.91	5.65e-06	0.00175	6.11	9.02	14.74	7.57	4.62	0.23	9.4	0.21	1.35	2.04	1.53	0.26	0.4	0
	CA067536 similar to UniRef100_Q69LG5 Cluster: Ubiquitin-conjugating enzyme-like protein; n=1; Oryza sativa Japonica Group	-6.94	6.69e-06	0.00157	13.22	3.58	5.53	11.39	12.71	2.19	15.14	0.94	0.49	0.92	3.72	0.6	2.11	0.41
	CA067565 homologue to UniRef100_Q0IUG2 Cluster: Os11g0158600 protein; n=2; Oryza sativa	-5.63	2.9e-06	0.00544	5.99	0.81	3.77	7.52	5.4	0.94	4.32	0.36	0.62	0.35	1.45	0.89	1.05	0.4
	CA067571 similar to UniRef100_Q5N9P9 Cluster: Clathrin assembly protein AP180 short form-like; n=1; Oryza sativa Japonica Group	-36.79	2.14e-06	0.00369	4.58	1.17	4.93	1.72	3.71	0.23	1.23	0.04	0	0.13	0.07	0.11	0.04	0.09
	CA067600 homologue to UniRef100_A7RXC5 Cluster: Predicted protein; n=1; Nematostella vectensis	-6.01	2.3e-06	0.01	5.74	0.12	2.23	6.04	3.26	1.23	3.86	0.45	0	0.71	1.75	0.28	0.55	0
	CA067612	-7.88	3.57e-06	0.00376	6.47	1.04	7.22	8.91	4.02	0.71	4.93	0.21	0	1.11	1.65	0.17	0.9	0.18
	CA067629	-8.68	1.72e-06	0.00691	2.18	0.71	2.35	3.28	4.12	0.26	3.12	0.28	0	0	0.63	0.13	0.54	0.26
	CA067630 UniRef100_UPI00006CC481 Cluster: ABC transporter family protein; n=1; Tetrahymena thermophila SB210	-7.16	1.81e-06	0.00693	2.39	1.6	2.18	2.43	4.74	0.4	3.5	0.38	0.22	0.22	0.26	0.38	0.62	0.32
	CA067645 similar to UniRef100_Q5NAS8 Cluster: C3H2C3 RING-finger protein-like; n=1; Oryza sativa Japonica Group	-5.23	2.31e-05	0.000774	40.66	19.06	39.19	37.3	44.66	6.39	48.92	3.05	4.87	7.29	12.62	3.29	9.26	4.74
	CA067655 weakly similar to UniRef100_Q8LHQ6 Cluster: Myosin heavy chain-like; n=1; Oryza sativa Japonica Group	-6.04	1.72e-05	0.00269	30.14	6.64	26.01	35.98	45.46	5.48	20.41	2.09	2.83	4.54	7.56	4.08	5.85	1.22
	CA067660	-7.38	3.82e-06	0.0019	9.14	1.77	4.91	8.38	4.79	1.15	5.73	0.48	0.35	0.63	1.14	0.31	1.75	0.2
	CA067662	-6.91	4.09e-06	0.000945	7.79	2.51	7.43	5.35	7.77	0.81	7.07	0.51	0.77	0.77	1.67	0.6	1.2	0.09
	CA067682	-7.2	3.71e-05	0.0019	75.62	14.3	49.3	52.75	94.07	9.82	58.97	5.51	5.75	5.67	15.34	4.3	10.11	2.62
	CA067701 similar to UniRef100_A6N172 Cluster: Peroxin pex14; n=1; Oryza sativa Indica Group	-6.2	1.86e-06	0.00753	3.26	3.3	2.61	3.96	3.28	0.32	1.45	0.16	0.72	0.11	0.85	0.16	0.85	0.08
	CA067702 similar to UniRef100_Q2I824 Cluster: ACS-like protein; n=1; Gossypium hirsutum	-5.94	1.34e-05	0.000819	25.07	5.39	25.86	24.83	21.81	5.35	24.91	1.43	1.94	4.38	5.59	2.12	5.79	1.2
	CA067704 similar to UniRef100_Q0E4N2 Cluster: Os02g0109100 protein; n=1; Oryza sativa Japonica Group	-12.09	2.07e-06	0.00661	3.04	0.68	2.23	3.9	2.05	0.41	5.81	0.3	0.06	0.06	0.47	0.22	0.4	0
	CA067737 similar to UniRef100_A7QM07 Cluster: Chromosome chr18 scaffold_122, whole genome shotgun sequence; n=1; Vitis vinifera	-12.44	1.44e-06	0.01	3.2	0.86	0	2.57	2.61	0.16	3.14	0.13	0	0.07	0.68	0.08	0.05	0
	CA067745 similar to UniRef100_O04127 Cluster: Lethal leaf-spot 1; n=1; Zea mays	-5.83	4.75e-06	0.000815	8.38	3.64	9.41	9.16	9.31	2.28	4.38	1.38	0.5	1.84	2	0.5	1.67	0.09
	CA067765 similar to UniRef100_Q0DAU7 Cluster: Os06g0625400 protein; n=1; Oryza sativa Japonica Group	-6.61	9.86e-06	0.00238	16.56	3.23	12.89	22.06	14.42	2.98	23.35	1.38	0.63	2.24	6.15	0.96	2.63	0.46
	CA067785 similar to UniRef100_Q2I824 Cluster: ACS-like protein; n=1; Gossypium hirsutum	-4.74	1.06e-05	0.00112	19.27	5.93	26.55	18.22	18.81	3.93	18.42	1.69	2.52	5.36	5.11	1.97	5.32	1.5
	CA067792 similar to UniRef100_Q6EQN5 Cluster: Bystin (51.6 kD)-like; n=2; Oryza sativa Japonica Group	-5.46	8.75e-06	0.00543	17.53	3.78	13.91	20.92	8.5	2.13	22.01	0.84	2	1.55	5.38	1.59	3.71	1.19
	CA067796 homologue to UniRef100_P49105 Cluster: Glucose-6-phosphate isomerase, cytosolic; n=1; Zea mays	-5.87	3.5e-06	0.01	3.17	1.93	9.34	7.56	8.7	1.09	2.82	0.44	0.59	1.03	1.59	0.73	1.36	0.16
	CA067803	-4.45	5.69e-06	0.00327	9.58	3.24	13.12	11.78	8.78	1.17	13.28	0.96	1.91	1.78	4.59	0.73	3.03	0.69
	CA067821	-11.45	2.07e-06	0.00241	4.78	1.38	4.4	1.95	3.51	0.52	1.99	0.18	0	0.36	0.18	0.09	0.82	0
	CA067849 similar to UniRef100_A7PB86 Cluster: Chromosome chr16 scaffold_10, whole genome shotgun sequence; n=1; Vitis vinifera	-6.21	4.54e-06	0.00436	6.48	2.23	6.58	5.91	10.02	0.95	12.09	0.59	1.26	0.96	2.04	0.78	1.34	0.17
	CA067857	-7.88	1.67e-06	0.00889	3.27	0.68	2.24	2.82	4.5	0.25	1.98	0.26	0.29	0.29	0.6	0	0.56	0
	CA067869 homologue to UniRef100_Q0IM92 Cluster: Os12g0586000 protein; n=1; Oryza sativa Japonica Group	-11.71	5.03e-06	0.00115	7.81	1.36	9.41	10.4	6.56	0.87	8.24	0.23	0.6	0	1.64	0.23	1.12	0
	CA067883 similar to UniRef100_Q9LQ79 Cluster: T1N6.18 protein; n=1; Arabidopsis thaliana	-5.4	5.57e-06	0.00291	11.99	2.8	8.47	10.95	13.12	0.96	7.99	1.28	1.33	0.77	4.17	0.64	1.95	0.28
	CA067896	-17.58	1.42e-06	0.00838	2.46	1.07	2.47	0.86	3.09	0.57	1.71	0.18	0	0	0.18	0	0.33	0
	CA067907 weakly similar to UniRef100_A7QNH7 Cluster: Chromosome chr2 scaffold_132, whole genome shotgun sequence; n=1; Vitis vinifera	-5.52	2.13e-06	0.0059	2.66	0.92	3.3	5.26	3.94	0.48	4.56	0.28	0.48	0.54	0.91	0.54	0.54	0.52
	CA067942 similar to UniRef100_A7NYH5 Cluster: Chromosome chr6 scaffold_3, whole genome shotgun sequence; n=1; Vitis vinifera	-5.05	3.11e-06	0.00739	7.74	2.04	4.46	8.31	3.94	0.5	4.8	0.33	0.76	1.14	2.22	0.64	1.01	0.18
	CA067949 UniRef100_Q01J87 Cluster: Ubiquitin carboxyl-terminal hydrolase; n=4; Oryza sativa	-6.74	2.68e-06	0.00765	4.9	0.97	4.92	3.59	7.67	0.7	2.85	0.66	0.11	0.4	1.27	0.19	1	0.17
	CA067955	-3.52	5.24e-06	0.00573	10.01	1.86	9.57	9.36	14.6	4.45	11.12	1.27	0.18	3.13	5.86	1	5.02	0.88
	CA067960	-8.49	2.1e-06	0.00312	4.13	1	3.8	3.53	3.53	0.23	3.38	0.37	0.05	0.43	0.32	0.27	0.86	0
	CA067973 similar to UniRef100_O49915 Cluster: RAPB protein; n=1; Oryza sativa	-8.27	3.36e-06	0.00697	7.47	1.54	3.55	2.89	7.67	0.38	7.54	0.22	0.45	0.46	1.59	0.09	0.84	0.11
	CA067979 similar to UniRef100_Q5QMW2 Cluster: BZIP protein-like; n=1; Oryza sativa Japonica Group	-5.61	6.36e-06	0.00185	6.71	4.05	12.32	14.28	13.18	1.45	11.72	0.72	1.44	1.39	4.71	0.67	2.06	0.36
	CA067998 homologue to UniRef100_A7P7W1 Cluster: Chromosome chr3 scaffold_8, whole genome shotgun sequence; n=1; Vitis vinifera	-43.76	2.7e-06	0.00593	4.18	1.41	3.26	1.63	8.18	0.86	2.58	0.03	0.06	0.12	0	0.17	0.12	0
	CA068003 homologue to UniRef100_Q0ITD2 Cluster: Os11g0267300 protein; n=1; Oryza sativa Japonica Group	-6.76	5.96e-06	0.00115	12.02	3.2	9.18	6.77	12.58	1.64	11.57	0.64	0.58	2.16	2.13	0.44	1.91	0.57
	CA068012 weakly similar to UniRef100_A7T7X5 Cluster: Predicted protein; n=1; Nematostella vectensis	-9.76	2.25e-06	0.01	4.49	1.62	0	4.83	3.61	0.37	5.26	0.25	0.22	0.07	1.38	0.04	0.1	0
	CA068015 similar to UniRef100_A7PS09 Cluster: Chromosome chr14 scaffold_27, whole genome shotgun sequence; n=1; Vitis vinifera	-7.08	6.58e-06	0.00151	10.97	2.81	13.96	12.83	10.11	0.6	11.58	0.82	1.12	1.07	3.27	0.33	1.57	0.69
	CA068057	-5.39	1.56e-05	0.0022	29.43	7.45	27.73	37.25	28.8	2.7	25.34	2.78	1.82	3.66	12.43	2.05	5.01	1.71
	CA068099 weakly similar to UniRef100_Q9LIN8 Cluster: Similarity to alpha galactosidase; n=1; Arabidopsis thaliana	-8.58	3.32e-06	0.00538	7.51	2.91	2.45	2.99	5.11	0.56	8.8	0.13	0.78	0.08	1.28	0.18	1.09	0
	CA068101 similar to UniRef100_P53682 Cluster: Calcium-dependent protein kinase isoform 1; n=1; Oryza sativa Japonica Group	-12.76	6.09e-06	0.00115	11.99	4.01	11.27	10.41	11.36	0.73	3.85	0.34	0.51	0.85	1.88	0.1	0.53	0
	CA068104 similar to UniRef100_Q0DKQ0 Cluster: Os05g0149600 protein; n=2; Oryza sativa Japonica Group	-5.6	9.46e-06	0.00702	26.48	8.31	18.67	12.05	21.99	1.87	5.79	1.79	2.74	2.17	3.89	2.48	3.93	0
	CA068116 weakly similar to UniRef100_A2SQG9 Cluster: Methenyltetrahydromethanopterin cyclohydrolase; n=1; Methanocorpusculum labreanum Z	-9.33	1.72e-06	0.00635	3.98	0.14	2.59	2.71	3.52	0.18	2.33	0.19	0.25	0.41	0.39	0.19	0.23	0
	CA068142 homologue to UniRef100_A7Q0Z0 Cluster: Chromosome chr7 scaffold_42, whole genome shotgun sequence; n=1; Vitis vinifera	-7.82	3.91e-06	0.00224	5.19	2.78	6.74	10.48	6.15	0.39	4.75	0.41	0.39	0.79	1.1	0.4	1.36	0.23
	CA068144	-8.94	2.49e-06	0.00341	6.4	1.19	2.45	3.2	2.81	0.96	5.58	0.36	0.16	0.39	1.1	0.09	0.44	0
	CA068156 similar to UniRef100_Q42971 Cluster: Enolase; n=2; Oryza sativa Japonica Group	-6.15	2.67e-06	0.0091	2.8	2.28	8.44	3.24	4.76	0.39	4.08	0.19	0.43	0.27	1.13	0.39	1.58	0.23
	CA068213 similar to UniRef100_Q0DZ01 Cluster: Os02g0656200 protein; n=2; Oryza sativa Japonica Group	-5.96	3.39e-06	0.00294	8.51	2.52	6.09	4.96	7	0.47	3.65	0.52	0.39	1.17	1.82	0.58	0.99	0.09
	CA068215 weakly similar to UniRef100_A2WW87 Cluster: Transcription factor GAMYB; n=1; Oryza sativa Indica Group	-7.33	4.24e-06	0.0019	5.81	1.61	9.55	7.6	8.65	0.83	6.02	0.16	0.54	0.95	2.62	0.31	0.9	0
	CA068216	-9.68	4.16e-06	0.00719	4.49	0.74	5.58	6.29	7.89	0.91	11.76	0.38	0.44	0.27	1.09	0.25	1.15	0.32
	CA068234 weakly similar to UniRef100_A7QZ64 Cluster: Chromosome undetermined scaffold_265, whole genome shotgun sequence; n=1; Vitis vinifera	-5.25	3.5e-06	0.0063	9.91	2.56	5.92	4.32	4.95	0.4	7.44	0.95	0.96	0.55	1.77	0.85	1.39	0.3
	CA068236 homologue to emb|Z00028.1|	3.23	-6.11e-06	0.005	0.3	6.88	1.8	0	0	10.12	0.33	10.65	8.8	9.09	7.81	9.85	6.1	10.45
	CA068278	-5	5.21e-06	0.00485	10.74	2.49	13.7	10.33	4.81	1.81	10.01	0.81	1.05	3.23	3.52	0.28	1.9	0
	CA068279 weakly similar to UniRef100_A7PGK3 Cluster: Chromosome chr17 scaffold_16, whole genome shotgun sequence; n=1; Vitis vinifera	-6.59	1.91e-06	0.00649	3.55	0.95	4.39	3.25	2.29	0.71	3.49	0.12	0.63	0.49	0.49	0.16	0.73	0.2
	CA068281 similar to UniRef100_A4S9F2 Cluster: Predicted protein; n=1; Ostreococcus lucimarinus CCE9901	-6.5	4.65e-06	0.00446	12.16	3.69	5.51	2.69	8.98	1.52	10.21	0.24	0.98	0.64	1.23	0.67	2.3	0.81
	CA068289 similar to UniRef100_A7QDV7 Cluster: Chromosome chr4 scaffold_83, whole genome shotgun sequence; n=1; Vitis vinifera	-5.06	3.93e-06	0.01	7.06	2.71	3.82	11.04	5.7	0.35	9.65	0.4	0.83	0.84	3.01	0.59	1.7	0.6
	CA068290 similar to UniRef100_A1XFD7 Cluster: NBS-LRR type R protein, Nbs7-Pi2; n=1; Oryza sativa Indica Group	-5.59	7.18e-06	0.01	17.95	2.14	19.22	13.8	13.31	1.97	4.4	1.41	1.26	2.39	5.17	0.55	2.25	0
	CA068316	-4.85	9.68e-06	0.00202	17.32	5.6	17.29	17.03	22.97	1.48	19.48	2.04	2.2	2.37	6.55	2.35	4.07	1.26
	CA068319 homologue to emb|Z00028.1|	3.24	-8.53e-06	0.0039	0.14	13.8	0.42	0	0	11.09	1.73	14.37	12.27	13.42	16.27	10.23	11.58	9.8
	CA068333 weakly similar to UniRef100_A7PDT8 Cluster: Chromosome chr11 scaffold_13, whole genome shotgun sequence; n=1; Vitis vinifera	-4.92	2.62e-06	0.01	5.24	0.74	4.26	4.61	6.24	0.16	5.66	0.16	0.76	0.93	2.36	0.28	0.91	0.08
	CA068353	-9.15	2.17e-06	0.00304	4	0.69	2.27	3.33	2.47	1.05	5.78	0.13	0.06	0.29	0.41	0.07	0.85	0.34
	CA068362 similar to UniRef100_Q56D13 Cluster: Quinone reductase; n=1; Triticum monococcum	-14.54	3.26e-06	0.000957	7.81	1.7	5.67	5.17	3.28	1.4	3.01	0.51	0.11	0.17	0.59	0.13	0.43	0
	CA068365 weakly similar to UniRef100_Q0DCU8 Cluster: Os06g0287700 protein; n=1; Oryza sativa Japonica Group	-7	4.82e-06	0.01	13.23	1.28	6.79	10.81	9.75	1.6	2.82	0.72	0.27	1.25	2.85	0.24	1.28	0
	CA068374 UniRef100_A7S460 Cluster: Predicted protein; n=1; Nematostella vectensis	-6.25	8.86e-06	0.01	16.51	2.18	8.39	20.8	14.91	1	23.33	0.89	0.11	1.34	7.58	1.42	1.9	0.7
	CA068403 similar to UniRef100_Q40206 Cluster: RAB1X; n=1; Lotus japonicus	-7.56	1.67e-06	0.00929	2.66	1.98	4.58	2.2	2.63	0.05	1.74	0.08	0.15	0.22	0.43	0.08	0.71	0.42
	CA068416 similar to UniRef100_A4EG32 Cluster: Flagellar P-ring protein FlgI; n=1; Roseobacter sp. CCS2	-5.64	4.52e-06	0.00265	7.88	3.86	3.35	10.53	8.41	0.92	9.89	0.33	1.28	0.79	2.59	0.76	1.59	0.62
	CA068432 similar to UniRef100_Q6K884 Cluster: Transducin-like; n=1; Oryza sativa Japonica Group	-10.82	2.78e-06	0.00103	2.75	1.79	5.52	3.47	6	0.61	4.43	0.12	0.14	0.28	0.58	0.4	0.34	0.41
	CA068480	-8.18	2.17e-06	0.00517	5.26	0.43	4.29	3.23	2.9	0.27	3.56	0.27	0.13	0.47	0.74	0.05	0.79	0
	CA068498 UniRef100_A9L1Y8 Cluster: Filamentation induced by cAMP protein Fic; n=1; Shewanella baltica OS195	-10.47	2.8e-06	0.00825	4.38	0.65	3	2.51	7.27	0.66	6.47	0.26	0.15	0.38	1.17	0.04	0.37	0
	CA068499	-10.65	5.8e-06	0.00494	11.45	1.19	2.76	6.9	14.41	3.13	11.96	0.88	0.47	0.41	1.37	0.36	0.86	0.51
	CA068509	-6.41	4.07e-06	0.00667	7.93	1	7.42	5.18	10.66	0.51	6.8	0.34	0.18	1.37	2.43	0.7	1.16	0
	CA068517 homologue to UniRef100_Q6IV73 Cluster: Protein phosphatase 2C; n=1; Zea mays	-5.98	6.23e-06	0.00205	13.31	2.13	11.15	12.27	8.42	1.62	12.69	0.57	0.55	1.65	4.29	0.52	2.17	0.55
	CA068523 homologue to UniRef100_O23888 Cluster: Aldehyde oxidase-2; n=1; Zea mays	-4.23	8.3e-06	0.00473	18.94	5.87	14.63	22.32	13.45	0.92	14.8	1.57	3.24	2.25	7.49	2.4	3.53	1
	CA068525 similar to UniRef100_Q0WPQ4 Cluster: ARG1 protein; n=1; Arabidopsis thaliana	-4.71	4.33e-06	0.00557	11.05	3.74	10.03	6.05	2.48	1.97	9.96	0.74	1.22	1.23	2.11	0.29	3.53	0.51
	CA068533 similar to UniRef100_A9CZX0 Cluster: Glutamine amidotransferase; n=1; Hoeflea phototrophica DFL-43	-14.39	1.59e-06	0.0063	2.26	0.59	3.11	2.71	2.11	0.32	2.9	0.11	0	0.3	0.12	0.17	0.28	0
	CA068538 weakly similar to UniRef100_A7NUL1 Cluster: Chromosome chr18 scaffold_1, whole genome shotgun sequence; n=1; Vitis vinifera	-7.07	4.64e-06	0.00236	6.28	2.11	10.38	7.46	10.97	0.95	5.91	0.13	0.23	0.94	2.28	0.83	1.36	0.45
	CA068543	-5.85	3.24e-06	0.00792	1.99	4.38	6.76	8.12	7.53	0.41	2.7	0.11	1.62	0.29	0.56	0.49	1.27	1.11
	CA068578 similar to UniRef100_A7P622 Cluster: Chromosome chr4 scaffold_6, whole genome shotgun sequence; n=1; Vitis vinifera	-7.44	1.42e-05	0.000844	28.62	6.95	25.72	16.32	21.74	5.05	30.24	1.59	2.68	1.57	2.97	1.39	5.41	2.49
	CA068591 similar to UniRef100_A7P9W5 Cluster: Chromosome chr14 scaffold_9, whole genome shotgun sequence; n=1; Vitis vinifera	-11.11	2.39e-05	0.00499	34.51	5.16	27.95	58.55	28.97	3.27	57.19	1.58	0.96	1.64	9.57	0.75	3.06	1.83
	CA068611 weakly similar to UniRef100_A7QU29 Cluster: Chromosome chr2 scaffold_176, whole genome shotgun sequence; n=1; Vitis vinifera	-6.79	5.04e-06	0.006	8.85	1.39	12.3	5.31	11.5	0.65	8.59	0.56	1.04	1.58	1.75	0.38	1.09	0.76
	CA068612 similar to UniRef100_Q0IZD0 Cluster: Os10g0104700 protein; n=3; Oryza sativa Japonica Group	-7.09	4.9e-06	0.00231	9.31	1.6	11.09	9.68	5.93	0.91	8.18	0.54	0.31	0.55	2.85	0.71	1.04	0.57
	CA068622 homologue to UniRef100_Q91957 Cluster: Xin actin-binding repeat-containing protein 1; n=1; Gallus gallus	-4.51	1.91e-06	0.01	4	1.03	5.09	4.03	3.12	0.59	2.82	0.37	0.3	0.74	1.27	0.54	1.18	0.19
	CA068626 similar to UniRef100_A7Q9H3 Cluster: Chromosome chr19 scaffold_66, whole genome shotgun sequence; n=1; Vitis vinifera	-8.06	6.93e-06	0.00137	9.74	5.82	9.58	6.27	18.27	1.87	12.59	0.7	1.75	2.07	1.34	0.86	1.23	0
	CA068637	-6.12	4.08e-06	0.00257	6.05	1.29	7.71	5.14	8.5	1.45	9.6	0.54	0.98	0.54	1.83	0.55	1.53	0.52
	CA068651 similar to UniRef100_Q0D457 Cluster: Os07g0645100 protein; n=1; Oryza sativa Japonica Group	-7.24	4.43e-06	0.00406	5.53	1.26	6.15	9.71	8.25	0.71	10.38	0.5	0.12	0.99	2.37	0.51	1.01	0.3
	CA068652 similar to UniRef100_Q0JD50 Cluster: Os04g0431200 protein; n=1; Oryza sativa Japonica Group	-6.24	8.42e-06	0.00218	15.28	4.58	16.29	10.95	14.13	0.86	20.5	1.56	1.87	2.14	2.8	1.02	1.67	2.18
	CA068665 similar to UniRef100_A1E9S5 Cluster: Photosystem I assembly protein ycf3; n=1; Sorghum bicolor	-4.5	5.56e-05	0.01	100.9	36.63	153.64	112.07	142.01	10.95	44.46	7.14	16.31	22.62	36.99	10.43	36.82	3.26
	CA068678 similar to UniRef100_A7QU29 Cluster: Chromosome chr2 scaffold_176, whole genome shotgun sequence; n=1; Vitis vinifera	-5.92	2.52e-06	0.00231	4.06	1.76	4.07	3.91	5.82	0.66	4.79	0.57	0.78	0.57	1.12	0.41	0.79	0
	CA068681 homologue to UniRef100_Q6KF33 Cluster: Zinc ribbon 1; n=1; Zea mays	-5.25	9.36e-06	0.000957	19.48	5.91	15.57	17.64	16.51	2.45	17.76	1.45	2.85	1.8	6.41	0.85	3.89	0.91
	CA068684 similar to UniRef100_Q7XAX9 Cluster: HDA1; n=1; Zea mays	-7.81	3.36e-06	0.00636	7.83	1.14	7.04	7.86	4.12	0.68	2.82	0.62	0.18	0.5	1.52	0.43	0.78	0
	CA068688 homologue to UniRef100_A7QNP5 Cluster: Pyruvate kinase; n=1; Vitis vinifera	-6.41	6.06e-06	0.000774	10	4.25	13.13	9.79	10.72	1.81	8.75	0.83	1.14	1.45	2.76	0.73	1.65	0.55
	CA068730 similar to UniRef100_Q8S237 Cluster: Lustrin A-like; n=1; Oryza sativa Japonica Group	-5.23	2.07e-06	0.01	5.16	0.44	4.05	1.89	4.8	0.62	3.92	0.35	0.52	0.09	1.21	0.05	0.78	1
	CA068737 weakly similar to UniRef100_A7NST0 Cluster: Chromosome chr18 scaffold_1, whole genome shotgun sequence; n=1; Vitis vinifera	-11.68	4.78e-06	0.00503	4.85	3.38	13.53	4.22	10.71	1.05	4.73	0	0.36	0.27	0.64	0.51	1.46	0.39
	CA068769	-9.14	2.01e-06	0.00334	3.38	1.54	2.54	3.2	2.55	0.14	5.2	0.04	0.19	0.26	0.3	0.26	0.23	0.75
	CA068781 similar to UniRef100_A7QD64 Cluster: Chromosome undetermined scaffold_80, whole genome shotgun sequence; n=1; Vitis vinifera	-6.64	4.27e-06	0.000785	4.67	3.35	8.1	7	8.97	1.49	7.01	0.28	0.94	0.72	1.95	0.18	1.91	0.13
	CA068782 weakly similar to UniRef100_Q76LL4 Cluster: Flavonoid 3',5'-hydroxylase; n=1; Vinca major	-22.82	4.12e-06	0.00717	8.44	0.09	10.81	6.29	4.69	0.22	4.54	0.29	0	0.92	0.12	0.06	0.14	0
	CA068792 similar to UniRef100_Q28EJ8 Cluster: Ribosomal protein S5; n=1; Xenopus tropicalis	-3.99	1.79e-05	0.01	48.22	13.22	38.73	29.47	50.34	8.41	12.21	3.99	6.51	4.81	10.88	6.54	17.36	0.21
	CA068800 similar to UniRef100_A9SEK1 Cluster: Predicted protein; n=1; Physcomitrella patens subsp. patens	-6.93	9.76e-06	0.00117	21.09	4.59	19.8	17.59	13.24	1.82	15.74	1.38	1.6	1.48	4.84	0.8	3.11	0.33
	CA068812 UniRef100_Q41796 Cluster: Calmodulin-binding protein; n=1; Zea mays	-9.44	1.59e-06	0.00901	3.1	0	3.39	2.37	3.01	0.74	1.99	0.03	0.32	0.38	0.06	0.18	0.57	0
	CA068816	-6.4	4.2e-06	0.01	5.31	2.03	2.98	13.25	9.62	1.73	5.78	0.66	0.49	0.66	1.91	0.4	1.93	0.32
	CA068838 similar to UniRef100_Q401N6 Cluster: Aspartic proteinase; n=1; Triticum aestivum	-5.49	8.26e-05	0.0024	162.97	63.45	97.56	106.38	169.36	15.9	218.7	18.15	27.65	13.36	42.06	15.34	22.81	12.68
	CA068843 similar to UniRef100_A7QB54 Cluster: Chromosome chr4 scaffold_73, whole genome shotgun sequence; n=1; Vitis vinifera	-4.13	1.82e-05	0.00151	33.51	14.84	25.18	42.03	45.54	7.07	31.92	3.33	4.31	8.33	14.29	4.71	11.52	1.95
	CA068882	-4.86	4.98e-06	0.00362	7.19	3.72	8.85	8.62	14.02	0.81	8.38	0.21	0.77	1.91	1.74	1.84	3.03	1.12
	CA068894 similar to UniRef100_Q852P4 Cluster: Cryptochrome 2; n=2; Oryza sativa Japonica Group	-15.18	1.96e-06	0.00614	4.7	0.4	3.72	1.95	1.94	0.17	3.98	0.17	0.06	0.24	0.07	0.37	0.21	0
	CA068896 homologue to UniRef100_Q0J328 Cluster: Os09g0267600 protein; n=2; Oryza sativa	-7.62	1.56e-06	0.01	2.57	0.79	2.73	1.91	3.04	0.17	3.53	0.07	0.06	0	1.43	0.1	0.28	0
	CA068910 similar to UniRef100_Q8LHQ6 Cluster: Myosin heavy chain-like; n=1; Oryza sativa Japonica Group	-7.29	1e-05	0.000792	17.82	4.76	12.77	20.05	17.46	3.84	18.3	1.49	1.03	1.11	5.81	0.42	2.63	0.54
	CA068911 similar to UniRef100_A7Q337 Cluster: Chromosome chr12 scaffold_47, whole genome shotgun sequence; n=1; Vitis vinifera	-5.39	1.21e-05	0.00112	20.83	7.16	16.33	26.87	25.94	3.39	22.46	1.85	2.08	4.06	5.23	2.75	5.98	0.86
	CA068926	-4.44	2.29e-05	0.00219	49.97	11.96	32.45	48.97	51.65	6.32	45.8	3.68	5.4	10.33	13.04	5.73	12.73	4.68
	CA068944 similar to UniRef100_A7P2P4 Cluster: Chromosome chr1 scaffold_5, whole genome shotgun sequence; n=1; Vitis vinifera	-6.94	2.13e-06	0.00378	4.44	1.75	4.29	3.83	3.39	0.04	2.9	0.6	0.3	0.67	0.57	0.07	0.76	0
	CA068946 similar to UniRef100_P93525 Cluster: PSbaNS5 protein; n=1; Sorghum bicolor	-7.84	4.47e-06	0.01	7.12	2.79	9.22	4.19	4.24	0.68	13.65	0.71	0.65	1.83	0.62	0.07	0.62	0.85
	CA068950	-6.31	2.97e-06	0.00253	3.71	1.53	3.82	7.23	6.61	1	4.68	0.44	0.42	0.56	1.06	0.78	0.97	0.3
	CA068955 similar to UniRef100_Q2UVH9 Cluster: Phosphomethylpyrimidine kinase/thiamin-phosphate pyrophosphorylase; n=1; Zea mays	-7.28	2.51e-06	0.00759	3.19	0.77	5.82	6.56	2.24	0.74	4.33	0.16	0.57	0.29	1	0.39	0.68	0.17
	CA068975 weakly similar to UniRef100_A9Q6J0 Cluster: Cryptochrome 2; n=1; Triticum aestivum	-6.74	3.7e-06	0.00645	7.09	2.51	2.07	4.78	9.53	0.95	8.37	0.43	0.26	0.85	1.61	0.54	1.48	0.08
	CA068984	-6.01	2.09e-06	0.00502	3.21	1.29	3.68	2.73	5	0.38	4.46	0.27	0.47	0.83	0.83	0.2	0.7	0.17
	CA068988	-5.95	5.74e-06	0.0068	14.12	6.51	11.35	4.57	3.83	1.28	14.85	0.51	2.33	2.07	2.15	0.28	1.9	0.24
	CA069027 similar to UniRef100_Q6EPG4 Cluster: Transcription factor-like; n=1; Oryza sativa Japonica Group	-15.91	2.33e-06	0.01	3.78	1.07	1.49	2.42	7.24	0.41	3.56	0.04	0.38	0.13	0.15	0.07	0.22	0.27
	CA069053 similar to UniRef100_A7QAB7 Cluster: Chromosome undetermined scaffold_70, whole genome shotgun sequence; n=1; Vitis vinifera	-4.7	1.72e-05	0.00182	38.21	9.04	25.79	36.18	36.41	4.25	31.77	3.26	5.7	5.17	10.9	3.39	8.31	1.89
	CA069062 weakly similar to UniRef100_A8MQQ4 Cluster: Uncharacterized protein At1g28090.3; n=1; Arabidopsis thaliana	-8.07	1.46e-06	0.01	3	0.95	1.96	3.75	1.43	0.27	2.43	0.18	0.19	0.13	0	0.21	0.83	0.18
	CA069078 homologue to UniRef100_A2YLF3 Cluster: Peptidyl-prolyl cis-trans isomerase; n=2; Oryza sativa	-4.58	4.56e-06	0.01	12.54	2.26	6.65	12.6	4.57	0.96	8.93	0.59	1.75	1.64	2.55	0.51	2.66	0.88
	CA069095 weakly similar to UniRef100_Q49TV0 Cluster: Pollen-specific DnaJ-like protein; n=1; Lilium longiflorum	-11.13	4.34e-06	0.00211	6.52	2.16	7.32	10.22	8.35	0.31	3.87	0.54	0	0.6	0.8	0.29	0.77	0.49
	CA069105 weakly similar to UniRef100_A7QXS3 Cluster: Chromosome undetermined scaffold_229, whole genome shotgun sequence; n=1; Vitis vinifera	-8.41	1.96e-06	0.00411	3.51	1.35	2.88	2.51	5.42	0.53	1.99	0.14	0.43	0	0.65	0.35	0.43	0.18
	CA069115 similar to UniRef100_Q0JK62 Cluster: Os01g0694300 protein; n=2; Oryza sativa Japonica Group	-7.79	7.1e-06	0.00103	12.05	2.9	14.42	13.19	12.68	1.28	10.18	0.44	0.57	1.21	3.57	0.68	1.64	0.46
	CA069121 homologue to UniRef100_Q0KFF5 Cluster: Rod shape-determining protein MreC; n=1; Ralstonia eutropha H16	-4.45	1.32e-05	0.00258	25.27	5.33	33.43	26.93	22.79	3.93	25.47	1.93	4.25	6.59	7.68	2.96	7.05	1.71
	CA069183 homologue to UniRef100_Q6RF30 Cluster: Rolled leaf1; n=1; Zea mays	-5.66	1.22e-05	0.00107	24.22	8.43	13.96	24.37	24.75	2.88	23.18	1.1	2.27	4.01	7.12	1.83	4.03	1.16
	CA069198	-15.87	2.44e-05	0.00486	42.96	8.39	36.66	19.29	33.62	2.92	68.11	1.17	3.06	2.38	1.8	1.69	2.24	1.01
	CA069216 similar to UniRef100_A7QSV7 Cluster: Chromosome undetermined scaffold_163, whole genome shotgun sequence; n=1; Vitis vinifera	-6.64	2.56e-06	0.00187	4.87	1.44	2.67	6.06	4.28	0.78	4.19	0.46	0.17	0.4	1.46	0.13	0.71	0.33
	CA069221 similar to UniRef100_Q5ZBG2 Cluster: Polypyrimidine tract-binding protein 1-like; n=1; Oryza sativa Japonica Group	-5.42	6.5e-06	0.00125	13.69	4.41	11.02	10.55	12.63	0.79	12.42	1.11	0.94	1.83	3.9	2.17	1.16	0.98
	CA069242 similar to UniRef100_Q0DQZ8 Cluster: Os03g0431200 protein; n=2; Oryza sativa Japonica Group	-5.58	1.02e-05	0.000902	18.49	9.1	15.91	20.58	12.52	2.32	23.69	2.2	3.39	2.64	3.71	0.77	4.12	1.56
	CA069250 similar to UniRef100_Q6J734 Cluster: AML15; n=1; Triticum aestivum	-8.27	2.3e-06	0.01	4.52	0.47	3.52	2.3	6.8	0.44	3.16	0.16	0.17	0.73	0.72	0.19	0.43	0.16
	CA069256	-9.23	1.44e-06	0.01	2.49	0.2	2.81	2.29	2.35	0.22	2.98	0.03	0.48	0.12	0.63	0.1	0.08	0
	CA069277	-4.86	2.02e-06	0.00863	4.3	1.43	2.54	4.61	4.88	0.33	3.09	0.19	0.06	0.52	1.74	0.47	1.17	0.19
	CA069337	-5.16	2.29e-06	0.01	6.22	1.2	5.06	2.83	2.33	0.61	4.9	0.3	0.9	0.58	1.36	0.25	0.9	0.19
	CA069338 weakly similar to UniRef100_O81956 Cluster: Serine/threonine protein phosphatase; n=1; Catharanthus roseus	-10.56	1.93e-06	0.0068	2.65	1.23	5.13	0.99	4.05	0.26	2.84	0.13	0.51	0.07	0.51	0.2	0.2	0
	CA069341 similar to UniRef100_Q2R7H6 Cluster: Expressed protein; n=1; Oryza sativa Japonica Group	-5.72	2.57e-06	0.01	3.02	0.66	4.05	7.42	3.6	0.7	6.02	0.41	0.13	0.71	0.68	0.29	1.58	0.65
	CA069371 homologue to UniRef100_P0C542 Cluster: Actin-7; n=3; Oryza sativa	-5.96	6.63e-05	0.00257	122.9	31.48	131.19	56.83	125.92	21.27	168.97	11.06	13.86	19.99	24.4	9.54	24.4	7.29
	CA069405 similar to UniRef100_Q69SJ5 Cluster: NatC N(Alpha)-terminal acetyltransferase, Mak10 subunit-like; n=1; Oryza sativa Japonica Group	-6.1	4.4e-06	0.00313	7.44	1.63	9.71	6.78	10.6	0.99	5.97	0.4	0.82	1.45	2.34	0.66	1.2	0.2
	CA069413	-9.55	3.28e-06	0.00214	7.7	1.93	4.47	7.02	3.97	0.21	4.33	0.08	0.5	0.43	1.42	0.32	0.25	0.1
	CA069431 similar to UniRef100_A7PHR6 Cluster: Chromosome chr17 scaffold_16, whole genome shotgun sequence; n=1; Vitis vinifera	-4.94	4.93e-06	0.00427	11.22	1.85	8.07	10.04	10.96	0.84	8.09	0.74	0.83	1.62	1.96	1.23	2.65	1.31
	CA069445 similar to UniRef100_P23629 Cluster: Coat protein; n=1; Raspberry bushy dwarf virus	-5.14	2.52e-06	0.00388	4.29	1.29	4.48	2.95	4.37	1.14	6.88	0.29	0.63	0.76	0.45	0.97	1.19	0.64
	CA069495 similar to UniRef100_Q0D6Q1 Cluster: Os07g0455100 protein; n=1; Oryza sativa Japonica Group	-5.85	6.37e-06	0.00101	13.1	3.74	9.73	11.13	13.33	1.54	10.32	1.15	0.96	1.73	2.99	1.79	1.83	0.3
	CA069502 weakly similar to UniRef100_A7NZL8 Cluster: Chromosome chr6 scaffold_3, whole genome shotgun sequence; n=1; Vitis vinifera	-8.83	6.6e-06	0.000983	10.53	2.7	12.49	11.08	13.92	1.44	8.49	0.57	1.06	0.73	2.18	0.75	1.48	0.1
	CA069517 similar to UniRef100_A7PJK2 Cluster: Chromosome chr12 scaffold_18, whole genome shotgun sequence; n=1; Vitis vinifera	-7.27	1.71e-06	0.00895	3.72	0.82	2.86	2.66	1.39	0.39	4.48	0.46	0	0.43	0.64	0.03	0.42	0.26
	CA069523	-4.03	1.11e-05	0.00859	22.45	8.36	20.07	26.69	32.56	3.12	10.44	2.32	4.2	4.71	8.42	2.68	7.35	0.97
	CA069524 weakly similar to UniRef100_A2Z2V5 Cluster: Ubiquitin carboxyl-terminal hydrolase; n=1; Oryza sativa Indica Group	-6.09	4.45e-06	0.01	5.54	2.19	4.35	10.97	12.33	0.76	7.49	0.53	0.37	0.74	2.75	0.73	1.33	0.72
	CA069528	-9.2	1.5e-06	0.01	2.14	0.41	3.34	3.83	1.99	0.22	1.98	0.07	0.12	0	0.78	0.24	0.3	0
	CA069532 similar to UniRef100_Q0JCC8 Cluster: Os04g0479500 protein; n=1; Oryza sativa Japonica Group	-6.51	4.08e-06	0.0013	5.65	3.42	4.69	9.83	7.36	0.7	7.47	0.3	0.45	1.13	2.45	0.63	1.04	0
	CA069548 similar to UniRef100_Q0IZB0 Cluster: Os10g0112700 protein; n=2; Oryza sativa Japonica Group	-6.86	3.01e-06	0.00167	5.91	2.33	3.75	3.27	6.07	0.52	6.61	0.55	0.72	1.02	0.35	0.51	0.92	0.09
	CA069553 similar to UniRef100_Q43661 Cluster: Wali7 protein; n=1; Triticum aestivum	-14.29	1.35e-06	0.01	2.5	0	3.64	1.45	2.39	0.29	1.3	0.15	0	0.07	0.54	0	0.05	0
	CA069563 similar to UniRef100_Q9FPM8 Cluster: JD1; n=1; Nicotiana tabacum	-9.86	3.31e-06	0.00442	5.37	1.61	8.09	6.3	6.24	0.29	2.07	0.18	0.24	0.4	0.93	0.45	0.5	0.35
	CA069592	-5.6	5.68e-06	0.00108	9.09	5.92	11.18	13.46	6.54	0.92	9.58	1.03	2.06	1.43	4.01	0.36	1.24	0
	CA069610 similar to UniRef100_Q0IVM9 Cluster: Os10g0563200 protein; n=2; Oryza sativa Japonica Group	-7.87	1.66e-06	0.00897	2.88	1.21	2.04	3.03	2.77	0.05	3.67	0.15	0.13	0.52	0.46	0.18	0.54	0
	CA069613 similar to UniRef100_Q8H3L8 Cluster: FYVE finger-containing phosphoinositide kinase-like; n=1; Oryza sativa Japonica Group	-7.85	2.41e-05	0.000792	37.21	11.82	34.08	34.02	52.16	8.65	48.07	3.49	2.26	5.9	8.32	2.17	4.78	1.86
	CA069658	-5.59	4.54e-06	0.00074	8.76	3.48	7.54	7.37	7.15	2.82	8.35	0.78	1.02	0.71	2.93	0.76	1.57	0.37
	CA069666	-10.99	4.32e-06	0.00667	3.01	1.38	10.13	7.63	10.92	1.03	4.57	0.35	0.34	0.55	1.04	0.58	0.47	0.2
	CA069668 homologue to UniRef100_P49216 Cluster: 40S ribosomal protein S26; n=2; Oryza sativa Japonica Group	-4.66	8.95e-06	0.00233	21.29	10.19	22.08	13.75	17.21	2.36	7.59	1.8	3.8	2.29	2.67	2.02	7.48	0.22
	CA069673 similar to UniRef100_Q0IS84 Cluster: Os11g0547000 protein; n=1; Oryza sativa Japonica Group	-7.24	4.84e-06	0.01	15.56	1.26	7.27	5.83	7.59	1.47	7.04	1.66	0.09	0.93	2.06	0.31	1.03	0.27
	CA069684 similar to UniRef100_Q10JZ5 Cluster: ZIM motif family protein, expressed; n=1; Oryza sativa Japonica Group	-6.01	7.97e-06	0.00133	15.37	4.41	11.87	16.25	17.67	1.83	11.17	0.7	0.48	3.47	2.48	1.33	4.44	0.18
	CA069711 homologue to UniRef100_Q0IWA9 Cluster: Os10g0521600 protein; n=1; Oryza sativa Japonica Group	-7.64	1.4e-05	0.00153	27.39	5.88	28.96	27.57	24.21	1.69	17.48	1.03	1.56	2.25	7.87	0.88	3.36	0.49
	CA069713	-9.94	3.22e-06	0.01	9.08	0.53	2.93	6.3	4.28	0.22	5.81	0.75	0.5	0.06	1.09	0.18	0.26	0.09
	CA069732 weakly similar to UniRef100_Q6ZK85 Cluster: RNA recognition motif (RRM)-containing protein-like; n=1; Oryza sativa Japonica Group	-4.46	6.82e-06	0.0078	13.5	3.77	6.26	19.5	10.09	2.84	16.93	1.64	1.76	1.83	5.41	1.38	2.9	1.4
	CA069736 similar to UniRef100_A7Q8P3 Cluster: Chromosome chr5 scaffold_64, whole genome shotgun sequence; n=1; Vitis vinifera	-5.6	1.46e-05	0.00214	22.47	6.17	28.07	39.02	23.68	4.2	23.71	2.06	3.7	2.83	8.39	2.2	6.11	1.02
	CA069741	-7.6	4.37e-06	0.0039	7.37	1.34	6.71	10.81	6.04	0.28	8.56	0.57	0.59	0.73	2.39	0.11	0.73	0.29
	CA069757	-6.31	1.29e-05	0.01	34.19	28.1	5.36	27.14	18.49	2.3	8.65	2.46	3.7	1.2	4.61	0.93	6.8	0
	CA069822 homologue to UniRef100_Q2QXF1 Cluster: Harpin-induced protein 1 containing protein, expressed; n=2; Oryza sativa	-13.77	1.44e-06	0.00959	2.55	0.18	1.66	3.19	1.39	0.23	3.57	0.12	0	0	0.75	0.06	0	0
	CA069828 similar to UniRef100_Q6H7J8 Cluster: Transcription factor-like; n=1; Oryza sativa Japonica Group	-6.67	2.15e-05	0.000815	36.39	11.54	33.91	38.59	43.69	5.6	38.68	1.84	3.37	4.17	10.2	2.4	7.56	1.72
	CA069859	-6.83	4.67e-06	0.00491	9.52	3.3	3.82	5.34	7.46	1.52	13.51	0.34	0.97	0.49	1.71	0.85	1.59	0.55
	CA069865 similar to UniRef100_A5NQI9 Cluster: Heat shock protein Hsp20; n=1; Methylobacterium sp. 4-46	-11.98	2.47e-06	0.00174	3.62	2.14	2.97	2.77	6.84	0.64	2.61	0.26	0.06	0.19	0.67	0.18	0.26	0.18
	CA069883 weakly similar to UniRef100_A7NV22 Cluster: Chromosome chr18 scaffold_1, whole genome shotgun sequence; n=1; Vitis vinifera	-8.77	2.46e-06	0.00584	3.52	1.04	6.75	4.38	3.22	0	3.6	0	0.25	0.43	1.15	0.17	0.39	0.18
	CA069907 weakly similar to UniRef100_A7I6Y2 Cluster: High-affinity nickel-transporter; n=1; Candidatus Methanoregula boonei 6A8	-8.12	5.03e-06	0.000774	9.72	3.93	6.89	6.53	9.66	1	8.57	0.4	0.31	1.13	1.32	0.78	1.66	0.09
	CA069972 similar to UniRef100_Q0DSU7 Cluster: Os03g0287100 protein; n=1; Oryza sativa Japonica Group	-3.83	4.11e-06	0.00302	10.07	3.67	8.48	7.85	9.4	1.29	5.16	0.72	1.4	2.83	3.48	0.85	2.38	0.31
	CA069979 homologue to UniRef100_Q7X997 Cluster: Bzip-like transcription factor-like protein; n=1; Oryza sativa Japonica Group	-7.68	2.62e-06	0.0032	5.23	1	3.24	4.69	6.39	0.6	3.2	0.17	0.18	0.36	1.31	0.4	0.49	0.26
	CA069992 similar to UniRef100_Q6Z4M4 Cluster: Fibroin heavy chain-like protein; n=1; Oryza sativa Japonica Group	-10.47	4.59e-06	0.000774	7.29	3.41	8.53	4.61	9.8	1.41	5.78	0.72	0.49	0.55	0.64	0.67	0.83	0
	CA070006 weakly similar to UniRef100_A7QZU0 Cluster: Chromosome undetermined scaffold_287, whole genome shotgun sequence; n=1; Vitis vinifera	-7.85	3.08e-06	0.00216	6.31	1.54	7.11	2.92	4.37	0.73	5.55	0.22	0.16	0.54	0.87	0.6	0.71	0.54
	CA070025	-7.54	4.11e-06	0.00244	5.73	1.67	7.74	10.81	5.23	1.04	6.42	0.53	0.68	0.99	1.6	0.26	0.85	0.22
	CA070038 similar to UniRef100_Q2QTT0 Cluster: Expressed protein; n=2; Oryza sativa	-4.58	1.34e-05	0.00195	25.84	7.5	22.81	25.44	23.42	3.65	33.88	2.22	5.05	4.57	6.96	2.1	8.64	1.56
	CA070050 UniRef100_Q5DBV9 Cluster: SJCHGC06800 protein; n=1; Schistosoma japonicum	-8.57	2.99e-06	0.00292	8.34	1.46	5.31	3.54	4.64	1.15	2.94	0.25	0.31	0.8	1.15	0.03	0.56	0.09
	CA070055 similar to UniRef100_Q7XC32 Cluster: Expressed protein; n=3; Oryza sativa	-7.99	3.31e-06	0.00484	7.71	0.32	4.45	3.28	8.06	1.64	5.2	0.36	0.31	0.32	1.26	0.39	0.92	0.27
	CA070060 UniRef100_Q6I6X7 Cluster: Transformer-2b2; n=1; Oryzias latipes	-8.29	2.17e-06	0.00267	3.71	1.96	4.26	2.23	4.01	0.29	3.83	0.12	0.68	0.07	0.32	0.31	0.66	0.3
	CA070062 similar to UniRef100_Q753L9 Cluster: Serine/threonine-protein phosphatase 2A activator 1; n=1; Eremothecium gossypii	-10.22	1.04e-05	0.00128	22.99	4.42	15.74	11.54	14.03	2.36	22.64	0.66	0.67	1.75	3.06	1.21	1.35	0.48
	CA070085 similar to UniRef100_A2YY22 Cluster: Peptidyl-prolyl cis-trans isomerase; n=1; Oryza sativa Indica Group	-4.29	4.6e-06	0.01	10.2	2.21	3.23	9.78	9.46	1.78	12.97	0.91	1.71	1.59	3.14	0.81	2.4	1
	CA070115 similar to UniRef100_Q9ATW2 Cluster: RIRE gag/pol protein; n=1; Zea mays	-6.96	2.51e-06	0.00986	6.41	1.02	1.04	4.01	5.24	0.86	5.2	0.15	0.2	0.33	1.09	0.41	0.74	0.48
	CA070131 homologue to UniRef100_Q0SHP8 Cluster: Protein kinase; n=1; Rhodococcus sp. RHA1	-7.2	8.04e-06	0.00421	21.53	2.82	13.04	11.38	17.71	2.28	7.93	1.44	1.08	1.34	3.6	0.75	2.09	0.36
	CA070149	-9.95	1.01e-05	0.00366	11.76	3.73	9.22	18.1	21.91	2.07	24.7	0.72	0.88	0.52	4.82	0.66	1.28	0.32
	CA070153 similar to UniRef100_A6N0D3 Cluster: 26S proteasome non-atpase regulatory subunit13; n=4; Oryza sativa	-5.32	1.11e-05	0.01	26.48	5.23	5.18	24.73	28.89	2.6	20.08	1.78	1.25	2.8	9.21	1.82	3.13	1.28
	CA070158 weakly similar to UniRef100_Q9SEE4 Cluster: Pirin-like protein; n=1; Solanum lycopersicum	-9.5	4.41e-06	0.00732	3.52	2.4	12.19	7.03	10.19	0.68	4.25	0.43	0.61	1.22	1.27	0.38	0.24	0.1
	CA070167 homologue to UniRef100_A3BVP7 Cluster: Peptidyl-prolyl cis-trans isomerase; n=3; Oryza sativa Japonica Group	-4.63	7.93e-06	0.00102	14.67	7.95	10.98	17.63	11.93	2.02	18.38	1.37	2.31	1.69	5.41	1.82	4.25	1.22
	CA070176 similar to UniRef100_Q10NM3 Cluster: RNA recognition motif family protein, expressed; n=1; Oryza sativa Japonica Group	-4.37	1.72e-05	0.004	25.79	21.99	59.1	23.61	25.46	8.46	21.24	5.24	10	5.31	11.83	1.36	7.86	0.9
	CA070187 similar to UniRef100_Q0DWZ1 Cluster: Os02g0786200 protein; n=1; Oryza sativa Japonica Group	-3.88	8.19e-06	0.00701	15.09	5.58	18.83	12.77	13.49	2.32	24.25	0.91	4.11	4.34	6.99	1.59	5.26	0.6
	CA070192 weakly similar to UniRef100_Q681L5 Cluster: Adenosylmethionine-8-amino-7-oxononanoate aminotransferase-like protein; n=1; Arabidopsis thaliana	-6.79	4.38e-06	0.00266	6.74	3.32	12.63	6.52	6.43	0.71	5.62	0.24	0.42	0.77	1.97	0.71	1.66	0.41
	CA070198 homologue to UniRef100_Q7FN01 Cluster: Beta 1,3-glycosyltransferase-like protein II; n=2; Oryza sativa	-7.49	1.85e-06	0.00622	2.3	0.44	4.1	3.4	4.07	0.52	2.84	0.15	0.33	0.33	0.54	0.15	0.78	0.09
	CA070208 homologue to UniRef100_Q5GA21 Cluster: Cyclin H-1; n=1; Zea mays	-6.56	1.28e-05	0.00118	19.25	6.63	25.04	20.51	21.57	2.02	28.84	1.65	1.69	4.25	4.96	1.36	3.73	1.23
	CA070230	-5.54	4.05e-06	0.00613	9.45	1.16	5.35	7.98	8.34	0.45	7.94	0.72	0.87	0.87	2.33	0.56	1.64	0.36
	CA070246 homologue to UniRef100_Q0ITZ1 Cluster: Os11g0206700 protein; n=2; Oryza sativa Japonica Group	-4.58	2.41e-06	0.00493	5.7	1.8	2.94	3.42	5.94	0.72	4.61	0.22	0.69	0.69	1.17	0.92	1.18	0.63
	CA070272 similar to UniRef100_Q6Z4K6 Cluster: DEAD-box ATP-dependent RNA helicase 52B; n=1; Oryza sativa Japonica Group	-8.24	8.62e-06	0.00104	16.73	3.54	15.93	13.41	16.45	1.21	12.96	0.72	1.37	1.08	3.15	0.84	1.88	0.69
	CA070283 similar to UniRef100_Q5ZCQ7 Cluster: 200 kDa antigen p200-like protein; n=1; Oryza sativa Japonica Group	-7.86	2.44e-06	0.01	5.33	0.99	6.11	3.91	0.85	0.56	4.93	0.19	0.32	0.52	0.84	0.15	0.68	0.19
	CA070293 similar to UniRef100_Q0E4Q7 Cluster: Os02g0105100 protein; n=1; Oryza sativa Japonica Group	-5.34	4.64e-06	0.00962	8.31	3.65	1.16	12.81	8.03	1.93	10.79	0.47	0.59	1.72	2.44	1	1.76	0.75
	CA070302	-123.73	1.11e-06	0.01	1.51	0.3	1.37	1.59	2.28	0.25	1.76	0	0	0	0	0.03	0.04	0
	CA070309 similar to UniRef100_A7QEC3 Cluster: Chromosome chr1 scaffold_84, whole genome shotgun sequence; n=1; Vitis vinifera	-7.21	7.01e-06	0.00381	8.51	3.76	20.14	11.03	13.78	1.31	8.36	0.98	0.35	1.76	3.21	0.72	1.75	0.51
	CA070315	-6.84	3.4e-06	0.002	8.53	2.37	5.49	2.26	6.05	1.33	6.21	0.29	0.95	0.83	1.12	0.07	0.71	0.74
	CA070322 similar to UniRef100_Q2IIH7 Cluster: PE-PGRS family protein; n=1; Anaeromyxobacter dehalogenans 2CP-C	-11	5.99e-06	0.00506	13.76	0.5	13.43	10.99	5.42	1.02	8.84	0.61	0.18	0.71	1.73	0.3	0.95	0.43
	CA070349 similar to UniRef100_A7NZT2 Cluster: Chromosome chr6 scaffold_3, whole genome shotgun sequence; n=1; Vitis vinifera	-6.78	5.61e-06	0.00122	10.9	2.86	6.38	12.73	10.29	1.59	8.95	0.67	1.33	1.99	1.29	0.69	1.87	0.08
	CA070359 similar to UniRef100_Q5ZDE5 Cluster: BWF1-like protein; n=2; Oryza sativa Japonica Group	-5.71	5.07e-06	0.00149	9.14	3.5	7.4	7.43	12.37	0.98	9.34	0.54	0.77	1.9	3.18	0.7	1.44	0.26
	CA070407	-17.47	1.81e-06	0.00309	4.58	0.57	3.02	2.64	2.37	0.14	1.99	0.11	0.05	0.05	0.34	0.03	0.3	0
	CA070418 similar to UniRef100_Q2QP63 Cluster: Kelch motif family protein, expressed; n=1; Oryza sativa Japonica Group	-5	6.79e-06	0.00163	8.97	4.59	10.8	12.53	15.97	1.92	15.16	0.77	2.46	1.83	4.5	1.03	3.05	0.36
	CA070450 similar to UniRef100_A7QPB5 Cluster: Chromosome chr18 scaffold_137, whole genome shotgun sequence; n=1; Vitis vinifera	-5.5	1.4e-05	0.00242	28.04	9.21	23.11	21.51	20.6	2.22	37.07	1.93	3.92	2.04	8.9	2.25	5.89	0.85
	CA070465	-4.15	2.76e-06	0.00441	3.93	3.74	3.46	5.84	4.58	0.53	7.66	0.68	1.47	0.3	1.81	0.62	1.54	0.75
	CA070472 similar to UniRef100_Q0J5X9 Cluster: Os08g0390100 protein; n=1; Oryza sativa Japonica Group	-5.8	1.28e-05	0.0037	18.93	5.48	17.95	23.78	35.53	2.72	23.08	1.63	3.23	2.71	5.76	2.2	4.6	1.85
	CA070587 homologue to UniRef100_A5CFZ4 Cluster: Tubulin folding cofactor B; n=1; Hordeum vulgare subsp. vulgare	-4.59	2.27e-06	0.00605	6.07	2.14	4.45	3.97	4.54	0.45	2.6	0.51	0.5	1.01	1.62	0.21	1.32	0.09
	CA070588	-11.2	1.87e-06	0.00378	3.71	0.12	3.73	2.97	2.45	0.2	3.24	0.08	0	0.27	0.72	0.11	0.28	0
	CA070607	-7.31	3.1e-06	0.01	7.32	0.63	2.91	3.55	7.09	0.4	7.37	0.28	0.18	0.56	1.37	0.52	1.08	0
	CA070615 weakly similar to UniRef100_Q0DHW0 Cluster: Os05g0436900 protein; n=2; Oryza sativa Japonica Group	-6.42	3.27e-06	0.00144	7.23	2.04	3.67	5.49	5.04	0.92	6.96	0.15	0.47	0.87	1.8	0.45	0.75	0.39
	CA070621 similar to UniRef100_A7P2W1 Cluster: Chromosome chr1 scaffold_5, whole genome shotgun sequence; n=1; Vitis vinifera	-8.19	1.18e-05	0.000781	18.26	6.94	21.9	15.29	24	2.64	20.46	1.61	2.17	2.24	2.98	1.15	1.95	1.26
	CA070666 homologue to UniRef100_Q10GH7 Cluster: KH domain containing protein, expressed; n=1; Oryza sativa Japonica Group	-4.63	1.22e-05	0.00792	23.69	3.92	20.11	29.27	25.01	1.94	25.91	1.62	1.68	3.14	13.04	1.9	5.76	0.91
	CA070671 similar to UniRef100_Q6EUF2 Cluster: LAs17 Binding protein; Lsb3p-like; n=1; Oryza sativa Japonica Group	-7.11	7.46e-06	0.00112	16.65	3.98	8.7	12.51	15.62	2.02	11.47	0.9	0.85	1.05	3.59	0.48	2.73	0.38
	CA070715 weakly similar to UniRef100_A7PX21 Cluster: Chromosome chr12 scaffold_36, whole genome shotgun sequence; n=1; Vitis vinifera	-7.89	7.39e-06	0.00236	12.8	3.94	10.94	20.55	10.67	1.44	9.08	0.61	1.19	0.73	3.89	0.41	1.85	0.1
	CA070733 similar to UniRef100_Q0JJ18 Cluster: Os01g0764900 protein; n=1; Oryza sativa Japonica Group	-13.6	7.13e-06	0.00185	15.38	2.61	12.59	14.59	5.05	1.2	11.29	0.89	0.32	0.39	2.03	0	0.99	0
	CA070743 similar to UniRef100_A7QG99 Cluster: Chromosome undetermined scaffold_91, whole genome shotgun sequence; n=1; Vitis vinifera	-5.74	9.95e-06	0.00197	16.93	7.87	11.79	15.39	20.57	1.41	25.1	1.47	1.96	1.51	6.74	1.77	1.82	1.99
	CA070779 similar to UniRef100_A7PKU2 Cluster: Chromosome chr7 scaffold_20 whole genome shotgun sequence; n=2; Vitis vinifera	-6.5	3.28e-06	0.00347	7.48	0.91	6.61	4.83	6.53	0.72	4.49	0.4	0.31	0.31	0.81	0.43	1.5	1.11
	CA070812 homologue to UniRef100_Q0JJ18 Cluster: Os01g0764900 protein; n=1; Oryza sativa Japonica Group	-7.92	1.67e-06	0.00865	2.33	1.06	3.06	2.78	1.79	0.34	4.4	0.31	0.23	0.39	0.64	0.13	0.16	0.11
	CA070821 weakly similar to UniRef100_A7Q686 Cluster: Chromosome undetermined scaffold_55, whole genome shotgun sequence; n=1; Vitis vinifera	-7.54	8.48e-06	0.0012	17.53	5.39	19.84	10.72	12.84	1.06	12.75	0.89	1.38	2.38	3.44	0.46	1.48	0.59
	CA070832 similar to UniRef100_Q337D8 Cluster: MSP domain containing protein, expressed; n=2; Oryza sativa Japonica Group	-5.69	3.59e-06	0.01	8.63	1.06	3.06	9.18	6.9	0.84	6.09	0.22	0.54	0.94	2.19	0.79	1.14	0.45
	CA070847 similar to UniRef100_A7QJ13 Cluster: Chromosome chr2 scaffold_105, whole genome shotgun sequence; n=1; Vitis vinifera	-5.74	3.71e-06	0.00175	8.26	1.5	4.97	6.42	7.9	1.37	6.19	0.88	0.7	0.25	1.26	0.46	1.99	0.83
	CA070871 UniRef100_A5PJP9 Cluster: MGC140206 protein; n=1; Bos taurus	-9.73	2.16e-06	0.0075	5.54	2	4.11	4.66	1.5	0.09	1.56	0.15	0.33	0.2	0.77	0.15	0.41	0
	CA070891 weakly similar to UniRef100_P92961 Cluster: Proline transporter 1; n=1; Arabidopsis thaliana	-8.77	2.31e-06	0.01	4.58	0.97	3.01	7.17	2.51	0.14	2.77	0.18	0.19	0.06	0.97	0.14	0.67	0.19
	CA070894 homologue to UniRef100_Q0D3I5 Cluster: Os07g0685300 protein; n=2; Oryza sativa Japonica Group	-8.97	3.26e-05	0.00155	35.84	22.82	77.37	24.82	68.61	7.93	62.62	2.42	5.19	6.76	6.33	3.08	6.98	2.71
	CA070952 weakly similar to UniRef100_UPI00015A4986 Cluster: Amyloid beta A4 precursor protein-binding family B member 1- interacting protein (APBB1-interacting protein 1).; n=1; Danio rerio	-11.51	1.4e-06	0.01	1.82	0	3.65	3.02	2.1	0.29	1.39	0.07	0.23	0.18	0.41	0.1	0	0.08
	CA070979	-5.5	8.72e-06	0.000947	14.72	5.1	14.4	13.67	19.98	2.97	16.73	1.36	2.2	2.58	5.68	0.95	2.41	0.75
	CA070985 similar to UniRef100_Q84P88 Cluster: Phosphate starvation response regulator-like protein; n=1; Oryza sativa Japonica Group	-5.9	6.72e-06	0.00383	11.55	1.56	12.25	16.91	9.77	1.43	13.4	0.74	0.57	3	3.58	1.16	1.68	0.62
	CA070994 homologue to UniRef100_O49975 Cluster: Protein kinase ZmMEK1; n=1; Zea mays	-4.66	4.36e-06	0.00789	4.19	5.63	12.22	7.11	4.77	0.67	11.26	0.72	1.97	2.82	1.09	0.29	1.74	1.2
	CA071029 weakly similar to UniRef100_A9RGM2 Cluster: Predicted protein; n=1; Physcomitrella patens subsp. patens	-5.71	6.06e-06	0.00902	9.9	3.19	9.65	20.22	7.59	1.88	8.32	0.96	0.79	1.53	3.9	0.78	2.58	0.1
	CA071047 weakly similar to UniRef100_Q5QNA6 Cluster: SCAR-like protein 2; n=1; Oryza sativa Japonica Group	-6.91	2.77e-05	0.00196	57.77	9.34	46.8	49.43	64.2	5.24	35.19	4.24	3.44	6.23	9.86	4.05	8.65	2.33
	CA071085 similar to UniRef100_A7URW3 Cluster: AGAP006916-PA; n=1; Anopheles gambiae str. PEST	-5.39	1.28e-05	0.00176	24.96	8.7	29.09	29.05	13.09	2.84	22.53	1.71	2.16	4.7	8.02	1.64	4.18	1.74
	CA071087	-6.85	3.02e-06	0.00993	2.16	1.17	7.06	7.59	5.45	0.3	5.11	0.24	0.28	0.49	2.03	0.59	0.29	0.3
	CA071098 similar to UniRef100_A7P6V1 Cluster: Chromosome chr9 scaffold_7, whole genome shotgun sequence; n=2; Vitis vinifera	-6.57	2.26e-06	0.00314	4.82	1.69	4.61	3.54	4.63	0.55	2.17	0.31	0.23	0.77	0.83	0.07	1.15	0
	CA071101 similar to UniRef100_Q70KS1 Cluster: NAM1 protein; n=2; Oryza sativa Japonica Group	-5.78	2.84e-06	0.00511	3.51	1.74	3.53	6.33	6.11	0.37	6.41	0.33	0.26	0.58	2.71	0.29	0.67	0
	CA071110 homologue to UniRef100_A6MZL9 Cluster: 40S ribosomal protein S19; n=1; Oryza sativa Indica Group	-4.71	2.63e-06	0.01	3.95	2.37	3.2	8.14	2.68	0.76	6.32	0.54	0.35	0.76	1.71	0.03	1.59	0.85
	CA071124	-10.01	3.38e-06	0.00199	6.84	1.43	6.16	3.14	7.52	0.65	4.59	0.21	0.36	0.24	1.2	0.34	0.67	0
	CA071159 weakly similar to UniRef100_A7PZ59 Cluster: Chromosome chr4 scaffold_39, whole genome shotgun sequence; n=1; Vitis vinifera	-5.71	2.55e-06	0.00657	5.79	1.26	5.81	2.65	5.42	0.33	3.96	0.46	0.17	0.63	1.27	0.35	0.95	0.58
	CA071166 similar to UniRef100_Q0DDQ2 Cluster: Os06g0209300 protein; n=2; Oryza sativa Japonica Group	-6.53	4.18e-06	0.00481	8.83	1.33	5.71	4.6	10.84	1.21	7.78	0.42	0.11	1.13	2.1	0.44	1.64	0.32
	CA071173 similar to UniRef100_A7PTE3 Cluster: Chromosome chr8 scaffold_29, whole genome shotgun sequence; n=1; Vitis vinifera	-5.19	4.34e-06	0.000781	9.79	4.07	7.12	6.04	6.16	1.92	8.58	0.97	1.29	0.98	2.05	0.84	1.63	0.66
	CA071192 homologue to UniRef100_A2WPN9 Cluster: Serine/threonine protein phosphatase; n=2; Oryza sativa	-6.37	7.86e-06	0.000976	13.24	2.48	16.51	14.4	14.37	2.95	12.56	1.05	1.23	2.06	3.9	0.76	2.77	0.25
	CA071219 similar to UniRef100_Q07DU9 Cluster: DNA-directed RNA polymerase; n=1; Zea mays	-8.01	9.92e-06	0.000862	17.46	4.18	15.84	17.2	21.52	2.91	13.51	1.2	1.34	1.63	3.02	1.49	2.39	0.49
	CA071250 weakly similar to UniRef100_Q8LAS8 Cluster: S-formylglutathione hydrolase; n=1; Arabidopsis thaliana	-9.27	8.12e-06	0.00379	20.86	2.06	16.17	7.44	15.05	1.89	11.08	1.84	0.7	1.13	1.43	0.71	1.9	0.34
	CA071275 similar to UniRef100_Q5MD11 Cluster: Glutamine synthetase; n=1; Saccharum officinarum	-8.45	2.59e-06	0.00465	7.39	4.24	2.1	1.71	3.37	0.58	4.27	0.13	0.98	0.09	0.63	0.5	0.47	0
	CA071278 similar to UniRef100_A7Q9G6 Cluster: Chromosome chr19 scaffold_66, whole genome shotgun sequence; n=1; Vitis vinifera	-7.89	1.27e-05	0.01	32.71	1.96	28.96	10.11	18.79	1.23	26.3	1.24	1.7	3.27	4.13	0.87	3.84	0.16
	CA071366 similar to UniRef100_Q0J9P1 Cluster: Os04g0639200 protein; n=1; Oryza sativa Japonica Group	-5.53	6.69e-06	0.00141	9.72	4.03	9.98	13.71	13.63	1.41	14.55	1.57	0.51	2.64	3.88	1.24	1.66	0.62
	CA071399 similar to UniRef100_Q5EUC5 Cluster: Adenosine 5'-phosphosulfate reductase 5; n=1; Zea mays	-8.89	6.65e-06	0.000774	11.37	4.37	10.12	8.99	9.8	1.69	14.37	0.74	1.23	0.41	1.37	0.59	1.8	0.68
	CA071413 homologue to UniRef100_A7QVR3 Cluster: Chromosome undetermined scaffold_191, whole genome shotgun sequence; n=1; Vitis vinifera	-6.67	3.05e-06	0.00446	5.96	0.99	3.44	5.07	7.51	0.6	5.6	0.56	0.63	0.73	1.14	0.16	0.78	0.35
	CA071421 similar to UniRef100_O14979 Cluster: Heterogeneous nuclear ribonucleoprotein D-like; n=1; Homo sapiens	-6.1	2.17e-06	0.0077	5.06	0.81	2.68	4.86	4.47	0.25	2.96	0.12	0.2	0.96	0.4	0.77	0.81	0.2
	CA071426 similar to UniRef100_A7QC83 Cluster: Chromosome undetermined scaffold_77, whole genome shotgun sequence; n=1; Vitis vinifera	-5.65	3.62e-06	0.00286	7.8	1.38	4.38	5.7	8.48	1.28	6.83	0.64	0.66	0.87	1.55	0.63	1.49	0.52
	CA071438 homologue to UniRef100_A1BQV2 Cluster: Obtusifoliol 14alpha-demethylase; n=1; Avena strigosa	-6.93	6.41e-06	0.00156	12.92	3.62	8.15	7.27	16.46	2.33	10.27	0.67	1.04	0.93	2.7	0.98	1.49	1
	CA071440 similar to UniRef100_Q0JH82 Cluster: Os01g0878800 protein; n=2; Oryza sativa Japonica Group	-9.39	4.38e-06	0.00189	6.85	2.71	11.05	8.49	4.31	0.54	5.91	0.33	0.28	0.85	1.98	0.21	0.46	0.14
	CA071445 similar to UniRef100_Q8LBJ3 Cluster: Nitrilase associated protein-like; n=1; Arabidopsis thaliana	-12.21	9.35e-06	0.00334	22.65	3.85	13.72	16.28	19.49	1.45	5.69	0.4	0.52	0.97	2.36	0.79	1.77	0
	CA071475 similar to UniRef100_Q69T47 Cluster: PHD finger protein-like; n=1; Oryza sativa Japonica Group	-6.01	2e-06	0.00611	4.38	0.75	4.48	3.47	2.49	0.91	3.44	0.37	0.38	0.45	1.26	0.11	0.75	0
	CA071491 similar to UniRef100_Q5HZ67 Cluster: WRKY transcription factor 78; n=2; Oryza sativa	-9.37	1.69e-06	0.00674	2.76	1.04	1.61	2.44	3.14	0.2	4.31	0.16	0.07	0.41	0.4	0.08	0.24	0.3
	CA071564	-7.2	1.68e-06	0.00875	2.73	0.54	3.99	4.35	0.83	1.24	2.07	0.15	0.82	0.45	0	0.5	0.27	0
	CA071575 similar to UniRef100_P20973 Cluster: Ubiquitin-activating enzyme E1 1; n=1; Triticum aestivum	-6.02	1.02e-05	0.00216	16.37	3.51	18.36	22.34	17.1	1.5	21.47	1.35	2.4	2.02	4	0.83	4.67	1.45
	CA071578 weakly similar to UniRef100_Q0D7N9 Cluster: Os07g0228000 protein; n=2; Oryza sativa Japonica Group	-3.98	6.19e-06	0.00165	10.42	5.09	10.3	13.7	12.09	1.94	15.06	1.01	1.68	2.2	4.98	1.45	4.45	1.45
	CA071590	-6.16	4.3e-06	0.00215	8.28	2.04	4.04	8	9.39	1.32	8.7	0.56	1.03	0.92	2.48	0.29	1.08	0.42
	CA071594 weakly similar to UniRef100_A9T4X6 Cluster: Predicted protein; n=1; Physcomitrella patens subsp. patens	-6.59	2.95e-06	0.00143	6.75	3.16	2.29	3.35	6.11	0.97	5.44	0.34	0.76	0.53	1.3	0.36	0.81	0.17
	CA071599	-6.69	4.84e-06	0.00204	11.27	2.44	11.31	7.43	5.86	1.21	7.01	0.8	0.86	1.04	1.56	0.88	1.65	0.17
	CA071625 similar to UniRef100_A7S2E4 Cluster: Predicted protein; n=1; Nematostella vectensis	-6.47	5.06e-06	0.00248	9.76	3.03	12.95	6.41	9.93	0.94	5.97	0.4	1.44	0.35	2.82	0.54	1.92	0.1
	CA071626	-5.47	1.76e-06	0.01	2.94	1.37	3.8	3.54	3.18	1.05	1.93	0.28	0.24	0.32	1.14	0.36	0.68	0.23
	CA071635	-5.95	4.25e-06	0.00107	8.53	1.72	7.48	6.97	7.92	1.47	7.45	0.7	0.89	0.7	2.53	0.32	1.46	0.37
	CA071689 similar to UniRef100_A7QIF4 Cluster: Chromosome chr12 scaffold_103, whole genome shotgun sequence; n=1; Vitis vinifera	-3.97	8.43e-06	0.01	13.77	6.5	10.58	26.63	16.99	1.54	18.33	1.8	2.76	3.99	8.57	2.16	3.86	0.62
	CA071803 weakly similar to UniRef100_A7Q5V8 Cluster: Chromosome chr14 scaffold_54, whole genome shotgun sequence; n=1; Vitis vinifera	-9.43	1.97e-06	0.00341	2.14	1.68	2.07	2.53	4.1	0.33	5.15	0.34	0.13	0.07	0.23	0.11	0.64	0.38
	CA071881	-8.19	5.19e-06	0.00143	10.61	1.59	6.22	9.87	9.22	1.2	9.39	0.83	0.5	1.01	1.61	0.24	1.36	0.31
	CA071899 weakly similar to UniRef100_A8IE00 Cluster: DNA repair protein Rad50; n=1; Triticum monococcum	-8.41	8.52e-06	0.00124	11.8	3.67	15.39	15	19.96	1.66	11.6	0.78	0.95	1.84	2.22	0.95	2.08	0.59
	CA071905 weakly similar to UniRef100_A9G7H6 Cluster: Nitrogen regulatory protein P-II; n=1; Methylobacterium nodulans ORS 2060	-8.74	2.87e-06	0.0051	6.22	0.31	7.21	4.53	4.02	0.93	3.06	0.25	0.49	0.31	0.79	0.48	0.6	0.09
	CA071911 similar to UniRef100_Q53NQ7 Cluster: Protein-tyrosine phosphatase; n=1; Oryza sativa Japonica Group	-7.14	6.31e-06	0.00086	9.99	4.27	8.88	11.37	13.61	1.13	10.51	0.51	1.44	1.64	1.62	1.42	1.27	0.46
	CA071963 homologue to UniRef100_A7QE92 Cluster: Chromosome chr4 scaffold_83 whole genome shotgun sequence; n=1; Vitis vinifera	-10.75	2.44e-06	0.00518	1.55	1.08	4.37	5.22	3.91	0.11	5.52	0.05	0.32	0.24	0	0	0.5	0.92
	CA071975 similar to UniRef100_Q0E4S8 Cluster: Os02g0102300 protein; n=1; Oryza sativa Japonica Group	-7.25	5.13e-06	0.00781	11.78	2.84	5.17	14.28	9.04	0.78	4.94	0.97	1.14	0	3.3	0.57	0.75	0
	CA071978 similar to UniRef100_A7PX10 Cluster: Chromosome chr12 scaffold_36, whole genome shotgun sequence; n=1; Vitis vinifera	-4.55	3.07e-06	0.00172	5.2	3.39	6.17	6.63	4.57	0.52	6.31	0.49	1.21	0.85	1.92	0.48	1.73	0.53
	CA072011 similar to UniRef100_Q45NI0 Cluster: Chloroplast thylakoidal processing peptidase; n=1; Medicago sativa	-6.08	3.49e-06	0.0047	6.62	1.8	6.03	5.02	4.27	0.68	9.62	0.24	0.83	1.01	0.9	0.47	1.82	0.34
	CA072061 UniRef100_Q2UF66 Cluster: Predicted protein; n=1; Aspergillus oryzae	-7.04	2.28e-06	0.00734	4.07	0.58	4.9	6.22	2.23	1.07	2.47	0.23	0.4	0.23	1.33	0.32	0.55	0
	CA072096	-6.75	2.66e-06	0.00214	5.57	1.41	3	5.94	3.35	0.78	5.12	0.55	0.06	0.64	1.05	0.22	1.02	0.19
	CA072101 similar to UniRef100_Q0JJV2 Cluster: Os01g0715400 protein; n=1; Oryza sativa Japonica Group	-10.58	7.37e-06	0.01	9.62	2.1	6.15	22.37	15	1.51	9.79	0.57	0.07	0.39	3.6	0.04	0.78	0.85
	CA072122 weakly similar to UniRef100_Q3YRZ4 Cluster: Proton-translocating NADH-quinoneoxidoreductase, chain N; n=1; Ehrlichia canis str. Jake	-4.59	3.37e-06	0.01	5.42	1.52	5.02	10.87	6.72	0.78	5.28	0.66	0.45	0.84	2.4	0.9	2.5	0
	CA072164 similar to UniRef100_Q0D623 Cluster: Os07g0516900 protein; n=1; Oryza sativa Japonica Group	-4.67	6.11e-06	0.01	11.75	3.27	19.53	8.35	13.26	1.17	7.56	2.26	2.24	2.38	3.06	1.82	1.78	0.36
	CA072172	-6.87	6.48e-06	0.000774	12.76	3.72	8.85	11.22	10.71	2.19	12.24	1.1	1.24	0.72	1.95	0.97	2.49	0.52
	CA072280 weakly similar to UniRef100_Q2IJZ0 Cluster: Translation initiation factor 2; n=1; Anaeromyxobacter dehalogenans 2CP-C	-6.99	1.8e-06	0.00746	4.3	1.18	3.64	2.22	3.8	0.59	1.63	0.37	0	0.29	0.54	0.26	0.77	0.25
	CA072281 similar to UniRef100_Q6K836 Cluster: GCN5-related N-acetyltransferase (GNAT) family protein-like; n=1; Oryza sativa Japonica Group	-7.54	2e-05	0.000785	38.04	10.89	39.53	22.8	42.14	8.22	26.78	2.91	2.33	3.08	8.3	1.28	5.71	1.38
	CA072289 similar to UniRef100_O23372 Cluster: Probable histone-lysine N-methyltransferase ATXR3; n=1; Arabidopsis thaliana	-7.96	1.12e-05	0.000815	17.6	6	17.75	14.3	24.54	3.35	20.9	1.44	1.22	1.92	2.92	1.31	2.79	1.51
	CA072294 similar to UniRef100_A7NWI8 Cluster: Chromosome chr5 scaffold_2, whole genome shotgun sequence; n=1; Vitis vinifera	-5.47	9.72e-06	0.00434	15.15	4.2	12.2	26.19	16.81	2.08	21.75	1.5	1.9	2.89	5.4	1.17	3.78	1.34
	CA072324	-5.24	8.15e-06	0.00227	12.78	4.44	14.46	14.33	14.24	1.67	21.3	0.89	3.38	1.85	3.49	1.71	3.36	1.21
	CA072341 similar to UniRef100_Q0JAA9 Cluster: Os04g0608500 protein; n=1; Oryza sativa Japonica Group	-5.77	4.64e-06	0.00346	10.08	1.54	5.47	9.17	11.43	1.76	6.51	0.68	1.18	1.33	2.37	0.67	1.12	0.61
	CA072344 similar to UniRef100_Q0J8R6 Cluster: Os04g0691200 protein; n=1; Oryza sativa Japonica Group	-6.05	4.7e-06	0.00136	9.41	3.56	8.76	4.5	7.11	1.42	11.12	0.42	0.85	1.32	1.62	0.59	1.92	0.86
	CA072368 similar to UniRef100_A7QDT9 Cluster: Chromosome chr4 scaffold_83, whole genome shotgun sequence; n=2; Vitis vinifera	-10.21	1.98e-05	0.00163	24.26	10.89	47.24	25.72	45.54	3.42	23	0.74	2.64	2.99	5.65	1.68	3.47	0.47
	CA072400 similar to UniRef100_A8MS28 Cluster: Uncharacterized protein At4g15000.2; n=1; Arabidopsis thaliana	-6.43	1.96e-06	0.01	5.18	0.95	2.94	4.49	1.07	0.37	3.86	0.22	0.23	0.14	0.82	0.37	0.95	0.2
	CA072415 homologue to UniRef100_A5HNE9 Cluster: Sucrose non-fermenting related protein kinase 1b; n=1; Sorghum bicolor	-6.38	6.23e-06	0.00752	8.69	3.6	13.9	5.98	18.58	1.53	8.33	1.02	1.77	0.77	1.87	0.8	2.76	0.51
	CA072418	-13.53	7.42e-06	0.000944	11.15	3.6	14.72	7.82	17.39	3.06	7.08	0.38	0.41	0.57	1.24	0.46	1.14	0.59
	CA072423 similar to UniRef100_Q6UAL4 Cluster: Myosin heavy chain class VIII A2 protein; n=1; Oryza sativa Japonica Group	-6.78	5.63e-06	0.00496	10.1	3.38	3.8	14.75	12.89	1.44	7.6	0.81	0.48	0.76	3.03	0.33	1.92	0.62
	CA072433 similar to UniRef100_A2RIG6 Cluster: Lipase/esterase; n=1; Lactococcus lactis subsp. cremoris MG1363	-7.93	1.95e-06	0.0059	3.13	0.73	5.46	2.34	2.98	0.39	2.9	0.19	0.32	0.54	0.69	0.3	0.15	0.08
	CA072453	-6.04	8.17e-06	0.00109	14.49	3.5	15.3	13.35	16.36	1.99	15.44	1.09	1.72	1.67	3.16	1.39	3.12	1.16
	CA072536 UniRef100_Q5CET2 Cluster: Coronin; n=1; Cryptosporidium hominis	-5.87	2.27e-06	0.00372	3.81	1.58	2.93	5.97	4.09	0.49	3.79	0.29	0.37	0.63	1.17	0.35	0.7	0.36
	CA072540	-6.79	3.77e-06	0.00267	6.32	2.25	7.71	5.85	3.41	0.92	9.53	0.2	0.46	0.87	1.62	0.2	1.69	0.25
	CA072553 similar to UniRef100_Q32SG5 Cluster: Protein RIK; n=1; Zea mays	-5.63	2.55e-06	0.00578	6.41	0.83	3.43	3.75	4.13	0.79	5.82	0.54	0.05	0.82	1.47	0.34	0.84	0.4
	CA072576 similar to UniRef100_Q337D8 Cluster: MSP domain containing protein, expressed; n=2; Oryza sativa Japonica Group	-5.84	2.11e-06	0.00497	3.75	1.38	4.42	2.74	3.7	0.99	4.08	0.47	0.63	0.38	1.03	0.32	0.79	0
	CA072588 similar to UniRef100_A7PSE4 Cluster: Chromosome chr14 scaffold_27, whole genome shotgun sequence; n=1; Vitis vinifera	-5.23	2.09e-06	0.00902	4.88	0.53	2.45	4.44	4.3	0.5	3.93	0.14	0.31	0.44	1.83	0.25	0.96	0.09
	CA072598 similar to UniRef100_A7PG48 Cluster: Chromosome chr6 scaffold_15, whole genome shotgun sequence; n=2; Vitis vinifera	-7.16	3.6e-06	0.00953	8.29	2.85	10.43	5.75	2.07	0.91	3.95	0.69	0.28	0.21	2.95	0.16	0.39	0.1
	CA072617 similar to UniRef100_A7PJQ3 Cluster: Chromosome chr12 scaffold_18, whole genome shotgun sequence; n=1; Vitis vinifera	-4.2	4.9e-06	0.01	14.31	2.75	10.32	9.96	8.12	0.33	7.89	1.12	0.85	2.41	2.99	1.79	2.05	1.57
	CA072626 similar to UniRef100_A7PDM6 Cluster: Chromosome chr17 scaffold_12, whole genome shotgun sequence; n=1; Vitis vinifera	-6.99	4.74e-06	0.00412	10.47	2.73	4.35	10.79	10.55	0.76	5.54	0.64	1.27	0.45	1.63	0.69	1.47	0.32
	CA072627 weakly similar to UniRef100_A7NW41 Cluster: Chromosome chr5 scaffold_2, whole genome shotgun sequence; n=1; Vitis vinifera	-9.25	1.62e-06	0.00801	2.8	1.03	1.73	1.66	3.98	0.52	3.11	0.29	0.06	0.06	0.26	0.12	0.42	0.4
	CA072635 homologue to UniRef100_A1Y9I7 Cluster: Chloroplast post-illumination chlorophyll fluorescence increase protein; n=1; Zea mays	-5.59	2.29e-06	0.01	4.68	1.34	7.17	3.17	3.4	0.22	2.78	0.18	0.43	0.67	1.64	0.03	0.77	0.35
	CA072650 similar to UniRef100_A7QEQ1 Cluster: Chromosome chr16 scaffold_86, whole genome shotgun sequence; n=1; Vitis vinifera	-4.87	6.39e-06	0.00185	13.72	3.77	9.55	14.49	11.28	1.49	12.18	1.04	1.11	1.65	5.27	1.64	2.25	0.69
	CA072669 weakly similar to UniRef100_Q0J7R4 Cluster: Os08g0169600 protein; n=1; Oryza sativa Japonica Group	-4.9	3.21e-06	0.00201	5.75	5.31	7.22	4.03	3.02	0.49	7.06	0.11	2.33	0.86	1.73	0.66	0.86	0.18
	CA072674	-6.96	8.66e-06	0.00852	15.27	1.96	12.24	17.09	9.47	1.92	25.33	1.77	0.81	1.57	3.05	0.46	2.98	1.34
	CA072676 similar to UniRef100_Q41765 Cluster: Acyl carrier protein; n=1; Zea mays	-5.92	3.2e-06	0.00425	7.93	1.63	4.26	4.79	4.55	0.7	7.59	0.59	0.42	0.61	1.27	0.71	1.09	0.61
	CA072699 similar to UniRef100_A7QS07 Cluster: Chromosome undetermined scaffold_155, whole genome shotgun sequence; n=1; Vitis vinifera	-8.63	4.26e-06	0.00403	8.93	1.48	3.65	10.5	6.67	0.71	7.31	0.27	0.41	0.7	2.11	0.49	0.49	0.08
	CA072749 weakly similar to UniRef100_Q9LRB0 Cluster: Sphingoid long-chain bases kinase 1; n=2; Arabidopsis thaliana	-6.43	1.57e-05	0.00251	20.9	4.39	26.63	37.97	33.58	4.27	26.22	1.13	1.61	3.12	9.57	2.53	4.22	1.75
	CA072750 similar to UniRef100_Q6ENK5 Cluster: Thyroid hormone receptor-associated protein complex component TRAP170- like protein; n=1; Oryza sativa Japonica Group	-7.05	1.64e-05	0.000878	26.37	9	26.25	26.23	37.83	3.87	27.79	3.23	3.92	3.13	4.33	2.31	4.15	1.26
	CA072764	-9.73	1.97e-06	0.00336	2.58	1.47	1.94	3.05	3.45	0.45	4.97	0.14	0.68	0.37	0	0.07	0.22	0.36
	CA072772	-12.22	3.39e-06	0.01	5.56	0.77	5.8	3.12	10.63	0.66	3.46	0.26	0.34	0.4	0.8	0.13	0.36	0.16
	CA072778 homologue to UniRef100_P38385 Cluster: Protein transport protein SEC61 subunit gamma; n=3; Oryza sativa	-8.47	1.05e-05	0.00173	14.26	3.42	22.56	20.44	21.27	1.32	14.74	1.34	1.1	1.66	2.8	2.35	1.88	0.44
	CA072791 similar to UniRef100_Q0DTD2 Cluster: Os03g0255200 protein; n=1; Oryza sativa Japonica Group	-6.54	3.27e-06	0.000904	4.81	2.5	5.31	6.07	6.46	0.89	5.74	0.28	0.61	0.68	1.59	0.45	1.25	0
	CA072819	-7.28	2.85e-05	0.00098	51.67	11.75	40.98	55.3	47.1	6.67	58.86	2.72	3.71	3.23	13.07	3.06	8.69	2.91
	CA072827	-5.89	5.11e-06	0.00234	12.09	2.28	8.34	12.42	6.27	1.89	7.23	1.31	0.57	1.64	2.57	0.4	1.88	0.21
	CA072933 similar to UniRef100_Q0J0I8 Cluster: Os09g0498200 protein; n=1; Oryza sativa Japonica Group	-8.21	2.22e-06	0.00633	6.75	1.03	2.64	2.76	2.43	0.92	3.8	0.23	0.2	0.07	0.71	0.04	1.13	0.1
	CA072959 similar to UniRef100_Q10D97 Cluster: NOT2/NOT3/NOT5 family protein expressed; n=1; Oryza sativa Japonica Group	-5.49	2.24e-06	0.00451	5.58	0.98	3.51	3.68	3.99	0.42	4.03	0.33	0.26	0.64	1.35	0.25	1.21	0
	CA072978	-8.63	1.17e-05	0.000756	19.67	5.12	18.43	18.99	22.38	3.55	19.91	1.03	1.45	1.69	4.2	1.07	1.95	1.14
	CA072987 similar to UniRef100_Q2QZ01 Cluster: RNA recognition motif family protein expressed; n=1; Oryza sativa Japonica Group	-6.74	4.5e-06	0.00162	9.53	2.36	5.01	7.64	8.76	0.84	8.83	0.34	0.99	0.99	2.04	0.26	1.42	0.34
	CA073028 homologue to UniRef100_O24573 Cluster: 60S acidic ribosomal protein P0; n=1; Zea mays	-4.79	3.06e-05	0.00234	63.03	21.89	61.64	55.67	40.36	4.28	76.43	4.31	11.41	12.81	20.28	5.36	10.05	3.27
	CA073040 similar to UniRef100_Q0DX33 Cluster: Os02g0777700 protein; n=1; Oryza sativa Japonica Group	-6.12	6.86e-06	0.000671	9.96	5.75	10.38	13.08	13.58	2.66	11.24	0.53	1.78	1.16	1.82	0.97	3.45	1.17
	CA073055 similar to UniRef100_A7PFY0 Cluster: Chromosome chr6 scaffold_15, whole genome shotgun sequence; n=1; Vitis vinifera	-9.01	1.83e-06	0.00513	2.01	0.35	2.43	3.95	4.23	0.74	3.13	0.09	0.21	0.16	0.79	0.06	0.58	0
	CA073082 similar to UniRef100_A6N172 Cluster: Peroxin pex14; n=1; Oryza sativa Indica Group	-4.79	3.51e-06	0.01	9.5	2.18	3.37	7.93	7.39	0.31	5.94	1.18	0.7	0.65	3.46	0.6	0.52	0.54
	CA073128 similar to UniRef100_Q6DN78 Cluster: FY protein; n=1; Lolium perenne	-5.17	8.01e-06	0.00322	14.71	2.58	10.56	16.51	18.62	2.24	16.89	1.82	2.4	2.71	4.25	1.45	2.41	0.85
	CA073129	-4.57	2.66e-06	0.00786	5.98	1.26	2.92	5.1	6.92	0.85	4.85	0.64	0.99	0.31	1.74	0.7	1.26	0.45
	CA073134	-5.34	8.69e-06	0.00246	23.71	5.63	14.89	14.45	10.5	1.97	17.25	1.47	2.66	2.15	3.75	1.17	4.06	1.29
	CA073135 similar to UniRef100_Q338M7 Cluster: Initiation factor 2 subunit family protein, expressed; n=1; Oryza sativa Japonica Group	-5.33	1.33e-05	0.00505	24.07	6.02	14.19	22.01	35.14	3.38	30.09	2.12	2.34	2.89	8.87	3.47	4.35	1.26
	CA073161 similar to UniRef100_A7PWD3 Cluster: Chromosome chr8 scaffold_34, whole genome shotgun sequence; n=1; Vitis vinifera	-5.46	8.17e-06	0.00265	12.83	4.52	11.82	20.15	19.38	2.13	11.69	0.8	2.08	1.57	5.23	0.56	4.29	0.59
	CA073228 homologue to UniRef100_Q6L5M1 Cluster: Glycoprotein; n=1; Bromus inermis	-6.07	1.22e-05	0.00405	18.07	8.43	36.87	17.21	14.33	2.05	23.84	2.59	2.18	4.94	4.55	1.51	3.09	1.03
	CA073270 similar to UniRef100_Q0JE62 Cluster: Os04g0321400 protein; n=2; Oryza sativa Japonica Group	-6.44	4.08e-06	0.00431	5.93	2.5	5.25	10.09	10.1	0.63	4.94	0.19	1.34	0.4	1.96	0.49	1.45	0.29
	CA073273 weakly similar to UniRef100_A7PS36 Cluster: Chromosome chr14 scaffold_27, whole genome shotgun sequence; n=1; Vitis vinifera	-7.36	3.84e-06	0.00204	5.46	1.53	6.66	4.8	9.05	0.92	7.6	0.49	0.05	0.96	1.49	0.45	1.37	0.08
	CA073282 similar to UniRef100_Q2R254 Cluster: DnaJ domain containing protein, expressed; n=1; Oryza sativa Japonica Group	-5.17	2.78e-06	0.00868	5.46	1.22	3.9	7.4	6.15	0.48	3.59	0.38	0.55	0.89	1.87	0.59	0.77	0.4
	CA073290 weakly similar to UniRef100_Q2R1E4 Cluster: Protein kinase domain containing protein, expressed; n=1; Oryza sativa Japonica Group	-5.5	4.08e-06	0.000918	5.84	4.22	5.94	10.36	7.27	1.44	5.4	0.56	1.51	0.76	2.85	0.15	1.28	0.24
	CA073309	-6.64	1.94e-06	0.00718	5.91	1.77	3.37	1.68	3.22	0.89	1.6	0.21	0.43	0.37	0.07	0.1	1.5	0.09
	CA073315	-5.85	2.87e-06	0.00571	7.37	0.88	4.08	5.06	5.87	0.58	4.39	0.73	0.46	0.64	0.88	0.16	1.45	0.5
	CA073328	-4.73	2.02e-06	0.00885	4.98	2.16	4.45	1.94	3.25	1.02	3.38	0.16	0.71	0.57	1.49	0.24	0.89	0.41
	CA073333 similar to UniRef100_A7PQB3 Cluster: Chromosome chr18 scaffold_24, whole genome shotgun sequence; n=1; Vitis vinifera	-5.33	5.11e-06	0.0081	9.13	2.49	4.71	13.16	13.57	1.49	7.24	0.62	1.07	1.21	3.13	1.17	1.86	0.68
	CA073337	-7.61	2.08e-06	0.00447	2.56	2.19	3.53	4.61	0.74	0.61	5	0.23	0.17	0.23	1.18	0.13	0.43	0.16
	CA073349	-5.62	1.91e-05	0.00115	37.63	10.57	35.8	38.11	39.4	3.4	27.73	3.33	4.1	6.42	7.22	2.74	8.92	1.54
	CA073383	-7.46	2.39e-06	0.01	1.33	0.98	5.02	5.26	3.36	0.28	6.25	0.07	0.7	0.39	0.98	0.11	0.58	0.19
	CA073384	-8.62	1.78e-06	0.00621	4.8	0.86	2.49	3.31	2.5	0.5	2.07	0.51	0.19	0.26	0.52	0.39	0.04	0
	CA073425 similar to UniRef100_Q4QWQ4 Cluster: Serine/threonine protein kinase; n=1; Aegiceras corniculatum	-9.17	1.46e-06	0.01	2.21	0.14	2.53	1.77	4.24	0.35	2.28	0.14	0	0	0.76	0.18	0.39	0
	CA073436 similar to UniRef100_A7QDW6 Cluster: Chromosome chr4 scaffold_83, whole genome shotgun sequence; n=1; Vitis vinifera	-7.11	7.48e-06	0.000946	12.42	4.41	14.74	11.28	13.98	0.83	13.48	0.67	0.79	1.45	2.62	0.94	3.33	0.21
	CA073488 homologue to UniRef100_Q09EJ4 Cluster: Ribosomal protein S3; n=1; Sorghum bicolor	-3.65	5.88e-05	0.00776	112.47	38.17	106.54	188.23	96.09	20.11	124.22	13.74	15.04	30.29	50.75	14.91	51.46	11.75
	CA073530 homologue to UniRef100_Q5VRB2 Cluster: Na(+) dependent transporter-like; n=3; Oryza sativa	-10.95	1.42e-06	0.01	2.23	1.34	2.07	1.99	3.68	0	1.43	0.08	0.13	0.27	0.39	0.07	0.23	0
	CA073544 similar to UniRef100_Q0WYN8 Cluster: Oligopeptidase B; n=1; Triticum aestivum	-6.89	4.5e-06	0.00234	8.41	1.2	9.47	7.19	9.54	0.97	6.32	0.49	0.64	0.36	3.08	0.64	0.74	0.31
	CA073568 similar to UniRef100_Q0IRD0 Cluster: Os11g0648100 protein; n=1; Oryza sativa Japonica Group	-8.21	6.56e-06	0.00224	14.85	4.39	11.75	8.05	15.49	1.75	4.63	0.93	0.81	1.45	2.7	0.32	1.21	0
	CA073676 weakly similar to UniRef100_A7PWG6 Cluster: Chromosome chr8 scaffold_34, whole genome shotgun sequence; n=1; Vitis vinifera	-6.82	2.43e-06	0.00315	3.21	1.56	3.6	6.44	4.51	0.41	3.24	0.26	0.17	0.63	1.08	0.29	0.68	0.25
	CA073698	-11.09	2e-06	0.00898	5.19	1.21	2.61	1.95	1.24	0.48	5.05	0.41	0.14	0.29	0.39	0	0.23	0.14
	CA073732	-4.31	3.84e-06	0.0029	8.47	2.79	9.53	6.07	6.09	0.93	7.29	0.49	2	1.65	1.76	0.36	2.14	1.14
	CA073766 similar to UniRef100_A2YNI2 Cluster: MADS-box transcription factor 18; n=2; Oryza sativa	-5.34	1.58e-05	0.01	32.5	7.16	20.59	51	18.68	1.94	30.7	2.44	3	4.63	9.98	2.49	6.61	1.3
	CA073775 similar to UniRef100_Q0J7C7 Cluster: Os08g0203600 protein; n=1; Oryza sativa Japonica Group	-14.75	1.78e-05	0.00481	19.77	4.37	18.36	28.92	49.58	3.2	31.12	1.07	0.78	1.69	4.08	0.61	2.3	0
	CA073779 homologue to UniRef100_Q8LPU2 Cluster: SET domain protein 105; n=1; Zea mays	-4.85	1.15e-05	0.00112	22.24	6.6	21.98	20.88	19.01	3.85	25.5	2.33	2.87	2.78	8.85	1.14	5.43	1.35
	CA073780 weakly similar to UniRef100_Q8VWY0 Cluster: Ubiquitin-like protein; n=1; Cucumis sativus	-7.07	1.02e-05	0.000944	21.5	6.85	19.24	10.47	13.95	2.97	21.75	1.12	1.66	2.39	3.13	0.77	3.67	0.94
	CA073782	-5.51	2.41e-06	0.01	3.61	2.08	1.7	5.82	3.66	0.44	6.65	0.33	0.07	0.36	2.36	0.3	0.7	0.21
	CA073794 homologue to UniRef100_UPI000065E2E5 Cluster: Homolog of Homo sapiens "Histone 1, H2ai; n=1; Takifugu rubripes	-8.36	2.49e-06	0.01	7.53	1.57	3.05	2.53	3.03	0.04	5.17	0.34	0.05	0.29	0.85	0.05	1.15	0
	CA073891 homologue to UniRef100_Q75GB1 Cluster: Auxin-responsive protein IAA17; n=4; Oryza sativa	-8.76	7.52e-05	0.0099	172.78	23.58	137.83	156.7	173.62	10.74	26.87	9.33	8.04	13.98	32.31	6.05	9.79	0.62
	CA073900 similar to UniRef100_Q0IMP1 Cluster: Os12g0556600 protein; n=1; Oryza sativa Japonica Group	-6.74	5.05e-06	0.000967	10.02	2.94	7.26	10.3	8.35	1	8.41	0.63	0.58	0.99	1.76	0.72	1.9	0.59
	CA073924 weakly similar to UniRef100_Q0J943 Cluster: Os04g0673000 protein; n=1; Oryza sativa Japonica Group	-8.66	1.58e-06	0.00999	1.88	0.77	3.55	3.1	3.41	0.36	1.67	0.13	0.14	0.18	0.37	0.33	0.16	0.39
	CA073954 similar to UniRef100_Q0J652 Cluster: Os08g0367000 protein; n=1; Oryza sativa Japonica Group	-5.94	4.62e-06	0.00147	11.34	2.18	5.96	6.88	8.05	1.86	9.01	0.74	0.64	1.12	2.47	0.76	1.31	0.59
	CA073958 similar to UniRef100_A5Y731 Cluster: Src homology-3 domain protein 3; n=1; Cucumis melo	-5.17	4.45e-06	0.01	7.85	2.08	14.44	7.14	5.36	0.74	8.1	0.41	1.28	1.34	2.22	0.78	1.71	1.11
	CA073966 homologue to UniRef100_Q948T0 Cluster: Mitochondrial ribosomal protein L11; n=1; Triticum aestivum	-7.82	5.41e-06	0.00316	9.49	1.7	10.47	5.64	6.75	2.09	14.49	0.74	0.78	1.51	1.17	0.44	1.51	0.32
	CA073987 homologue to UniRef100_Q94DE2 Cluster: Protein BUD31 homolog 1; n=1; Oryza sativa Japonica Group	-4.28	6.49e-06	0.00443	14.6	4.5	11.38	7.13	15.1	1.77	15.75	1.3	1.1	2.01	5.34	1.86	3.98	0.8
	CA074035 similar to UniRef100_Q6K230 Cluster: Intracellular protein transport protein USO1-like; n=1; Oryza sativa Japonica Group	-5.01	3.16e-06	0.0024	4.32	2.34	6.93	4.84	4.89	0.92	7.91	0.38	0.99	0.72	2.2	0.44	0.96	0.72
	CA074183	-14.72	1.9e-06	0.00284	2.86	1.58	4.64	2.08	3.88	0.18	1.47	0.05	0	0.08	0.3	0.29	0.29	0.12
	CA074195 similar to UniRef100_A7NVH0 Cluster: Chromosome chr18 scaffold_1, whole genome shotgun sequence; n=1; Vitis vinifera	-4.96	7.21e-06	0.00264	9.42	6.01	13.15	15.48	18.54	0.69	11.33	0.53	2.63	2.74	4.55	2.7	1.2	0.69
	CA074215 homologue to UniRef100_Q0DCH8 Cluster: Thioredoxin reductase; n=1; Oryza sativa Japonica Group	-5.63	1.78e-06	0.01	3.62	0.94	3.73	3.48	2.08	0.29	3.96	0.27	0.48	0.72	0.56	0.63	0.33	0.23
	CA074246 homologue to UniRef100_Q32SG2 Cluster: Protein phosphatase 2A regulatory subunit A; n=1; Zea mays	-9.33	2.31e-06	0.00426	2.87	0.09	4.42	4.2	4.87	0.41	4	0.09	0.36	0.41	0.78	0.2	0.32	0.07
	CA074256 similar to UniRef100_Q8H3L8 Cluster: FYVE finger-containing phosphoinositide kinase-like; n=1; Oryza sativa Japonica Group	-7.22	1.24e-05	0.000781	15.97	6.01	22.66	17.48	25.75	5.26	24.85	1.55	1.77	3.36	4.63	1.43	2.79	0.81
	CA074265	-6.01	4.29e-06	0.00892	13.64	2.05	8.3	5.65	6.93	1.67	4.04	0.38	1.41	2.13	1	0.34	1.19	0.58
	CA074269 similar to UniRef100_A4ZGR2 Cluster: Transcription factor bZIP38; n=1; Glycine max	-6.53	6.99e-06	0.00244	11.57	1.92	12.67	15.78	15.36	1.83	8.76	0.84	1.08	0.6	3.28	1.52	2.86	0.23
	CA074279 similar to UniRef100_A6MZZ6 Cluster: H/ACA ribonucleoprotein complex subunit 2; n=2; Oryza sativa	-3.95	6.52e-06	0.00542	17.12	5.49	7.1	15.65	10.93	1.58	14.88	1.9	2.61	2.73	4.8	1.37	4.32	0.69
	CA074332	-10.24	1.47e-06	0.01	1.97	0.49	1.37	2.55	3.81	0.34	2.77	0.27	0	0.29	0	0.16	0.41	0.17
	CA074341 weakly similar to UniRef100_Q0JF81 Cluster: Os04g0129600 protein; n=1; Oryza sativa Japonica Group	-5.41	3.74e-06	0.00832	7.92	1.34	4.86	10.64	7.02	0.85	5.13	1.04	0.67	1.08	2.11	0.54	1.38	0.16
	CA074364 similar to UniRef100_A7QTV5 Cluster: Chromosome undetermined scaffold_171, whole genome shotgun sequence; n=1; Vitis vinifera	-5.29	2.01e-06	0.00742	3.79	2.14	4.3	2.7	3.96	0.51	3.1	0.44	0.99	0.44	0.71	0.19	1.03	0.08
	CA074389 similar to UniRef100_P53684 Cluster: Calcium-dependent protein kinase isoform 11; n=2; Oryza sativa Japonica Group	-7.46	2.12e-06	0.00339	3.78	1.39	3.01	3.3	5.39	0.43	2.85	0.22	0.38	0.39	0.96	0.09	0.42	0.24
	CA074392 similar to UniRef100_Q2R939 Cluster: Expressed protein; n=2; Oryza sativa	-5.81	9.36e-06	0.00698	20.05	2.84	10.5	16.96	13.9	2.7	26.39	1.09	2.28	1.46	3.92	0.79	5.72	0.81
	CA074400 similar to UniRef100_Q0JCU7 Cluster: Os04g0448900 protein; n=1; Oryza sativa Japonica Group	-9.42	8.07e-06	0.00326	13.9	3.23	10.86	6.64	21.57	2.25	15.02	0.7	0.75	0.64	3.31	0.29	1.69	0.42
	CA074403 similar to UniRef100_Q0Z9V9 Cluster: Histone acetyltransferase HAT2; n=1; Triticum aestivum	-6.56	8.68e-06	0.00249	14.07	3.57	9.82	19.31	19.58	1.6	16.17	1.15	1.48	1.09	4.47	1.09	2.82	0.74
	CA074426 similar to UniRef100_Q10RB2 Cluster: Ubiquitin carboxyl-terminal hydrolase family protein, expressed; n=1; Oryza sativa Japonica Group	-6.37	9.88e-06	0.00133	14.38	4.42	16.04	22.4	21.62	2.62	14.98	1.8	1.68	2.11	4.25	1.01	2.89	1.41
	CA074433 similar to UniRef100_Q8H930 Cluster: Probable UDP-arabinose 4-epimerase 1; n=2; Oryza sativa Japonica Group	-6.28	2.43e-06	0.01	3.6	1.53	1.97	3.99	7.58	0.65	4.14	0.26	1	0.4	0.94	0	0.98	0.15
	CA074452 similar to UniRef100_Q8VX56 Cluster: N-acetylglucosaminyltransferase I; n=1; Solanum tuberosum	-6.88	2.82e-06	0.01	5.37	1.23	1.75	3.97	6.95	0.52	7.02	0.23	0.17	0.34	1.57	0.41	0.54	0.65
	CA074454 similar to UniRef100_Q0DX76 Cluster: Os02g0770100 protein; n=2; Oryza sativa Japonica Group	-5.25	6.36e-06	0.00132	13.41	5.02	6.45	12.15	15.63	2.53	9.16	0.98	2.57	1.65	3.4	1.14	2.18	0.32
	CA074467 similar to UniRef100_Q8RWP9 Cluster: Deetiolated 1-like protein; n=1; Solanum tuberosum	-5.96	2.68e-06	0.01	3.76	1.12	7.55	3.79	6.12	0.3	3.66	0.07	0.9	0.97	0.85	0.44	0.92	0.26
	CA074506 homologue to UniRef100_Q337B2 Cluster: Protein kinase domain containing protein, expressed; n=2; Oryza sativa	-7.02	1.7e-06	0.01	4.13	0.56	3.43	2.84	3.58	0.51	0.95	0.32	0.38	0.05	0.83	0.15	0.38	0.16
	CA074554	-9.69	2.02e-06	0.00859	2.55	0.76	1.77	3.3	3.45	0.38	5.88	0.04	0.15	0.08	1.06	0.38	0.16	0
	CA074563 similar to UniRef100_Q6KBZ2 Cluster: Sensor protein; n=1; Alicyclobacillus acidocaldarius subsp. acidocaldarius	-7.25	1.53e-06	0.01	3.76	0.26	1.79	2.92	1.75	0.44	3.8	0.31	0.08	0.69	0.36	0.17	0.32	0.11
	CA074567	-8.93	2.58e-06	0.00128	5.9	2.47	4.82	2.31	3.02	0.55	4.67	0.18	0.54	0.39	0.63	0.22	0.27	0.45
	CA074576 similar to UniRef100_Q0DKZ2 Cluster: Os05g0134400 protein; n=1; Oryza sativa Japonica Group	-11.54	4.24e-06	0.00473	2.96	1.14	7.26	6.22	8.55	0.85	10.59	0.15	0.25	0	1.08	0.19	1.59	0
	CA074581 similar to UniRef100_Q0IVW3 Cluster: Os10g0550100 protein; n=2; Oryza sativa Japonica Group	-11.51	2.94e-06	0.000943	3.17	2.06	4.57	4.06	6.25	0.31	5.4	0.24	0.26	0.37	0.62	0.3	0.44	0
	CA074583 homologue to UniRef100_A7QGT9 Cluster: Chromosome chr16 scaffold_94, whole genome shotgun sequence; n=1; Vitis vinifera	-6.96	1.15e-05	0.000892	21.23	6.91	17.22	15.46	25.5	2.62	20.96	2.24	1.88	1.95	5.07	1.2	2.71	0.73
	CA074607 weakly similar to UniRef100_Q7XEH4 Cluster: Expressed protein; n=2; Oryza sativa Japonica Group	-7.47	5.43e-06	0.00218	11.57	1.59	8.13	9.19	11.49	0.78	8.46	0.77	0.89	0.84	2.49	0.61	0.9	0.36
	CA074623 similar to UniRef100_Q75HV0 Cluster: Cyclin-P3-1; n=1; Oryza sativa Japonica Group	-11.43	1.65e-06	0.00629	2.37	1	2.52	2.49	3.34	0.27	2.79	0.25	0.11	0.11	0.31	0.18	0.34	0
	CA074657 similar to UniRef100_Q6Z5N3 Cluster: Transcription factor-like; n=1; Oryza sativa Japonica Group	-9.13	2.94e-06	0.00753	6.12	0.98	2.73	4.29	7.99	0.33	4.28	0.1	0.17	0.29	1.43	0.33	0.61	0
	CA074684 similar to UniRef100_A8MQG7 Cluster: Uncharacterized protein At2g45950.2; n=1; Arabidopsis thaliana	-5.28	4.76e-06	0.00282	8.95	3.01	4.94	8.94	10.89	1.03	10.44	0.86	1.49	0.58	3.76	0.52	1.52	0.42
	CA074715 weakly similar to UniRef100_A7PD28 Cluster: Chromosome chr17 scaffold_12, whole genome shotgun sequence; n=1; Vitis vinifera	-12.57	1.44e-06	0.01	2.22	0.62	2.39	3.5	3.2	0.44	0.13	0.18	0	0.12	0.29	0.24	0.17	0
	CA074768 weakly similar to UniRef100_A2XHE2 Cluster: Pseudouridylate synthase; n=1; Oryza sativa Indica Group	-4.53	3.51e-06	0.00502	7.33	1.8	3.33	7.28	7.84	1.38	8.07	0.55	0.64	1.44	1.99	0.69	1.48	1.39
	CA074789 UniRef100_A0DAS7 Cluster: Chromosome undetermined scaffold_43, whole genome shotgun sequence; n=1; Paramecium tetraurelia	-12.15	1.81e-06	0.00553	3.71	0.47	3.94	1.84	3.85	0.2	1.82	0.16	0.33	0.17	0.26	0.22	0.16	0
	CA074835 weakly similar to UniRef100_Q2HU21 Cluster: DNA-directed RNA polymerase, subunit C11/M/9; n=1; Medicago truncatula	-6.5	3.8e-06	0.00424	6.44	1.4	9.24	7.9	7.14	0.59	4.09	0.71	0.35	0.89	2.55	0.56	0.25	0.34
	CA074869	-35.78	3.4e-06	0.00779	4.26	0.83	6.01	6.86	8.68	0.7	0.91	0.28	0	0	0.24	0.12	0.15	0
	CA074891 similar to UniRef100_A7PN20 Cluster: Chromosome chr14 scaffold_21, whole genome shotgun sequence; n=1; Vitis vinifera	-5.66	8.22e-06	0.0012	13.93	3.3	17.05	12.69	17.44	2.64	15.14	1.25	1.77	1.67	4.09	1.26	3.91	0.58
	CA074936 homologue to UniRef100_Q6K4P5 Cluster: Diacylglycerol kinase-like; n=1; Oryza sativa Japonica Group	-5.81	4.34e-06	0.00523	8.9	1.82	5.6	4.75	10.53	1.18	10.07	0.79	1.02	1.02	1.91	0.35	2.28	0
	CA074939 similar to UniRef100_A7NV05 Cluster: Chromosome chr18 scaffold_1, whole genome shotgun sequence; n=1; Vitis vinifera	-5.88	3.23e-06	0.00322	5.22	1.5	5.72	7.13	4.78	0.34	7.01	0.39	0.42	1.05	1.59	0.76	0.51	0.68
	CA074978 similar to UniRef100_Q5ZPI9 Cluster: Topoisomerase 6 subunit A; n=1; Oryza sativa Indica Group	-4.28	2.87e-06	0.00338	5.67	1.61	6.13	4.58	5.49	0.85	6.29	0.51	0.95	1.12	1.18	0.75	1.91	0.73
	CA074996 similar to UniRef100_Q84KJ3 Cluster: UV-damaged DNA binding protein 2; n=1; Oryza sativa Japonica Group	-4.91	3.39e-06	0.00884	8.64	1.67	5.79	3.53	7.66	0.53	7.2	0.64	0.49	1.79	2.23	0.38	1.24	0.36
	CA075008 similar to UniRef100_Q8LYW1 Cluster: NADH-ubiquinone oxidoreductase chain 4; n=1; Polytomella parva	-5.78	4.36e-06	0.00424	9.68	1.63	8.16	7.01	10.75	1.15	4.86	0.69	1.2	0.48	1.87	1.04	1.73	0.46
	CA075034 similar to UniRef100_Q0JLM7 Cluster: Os01g0588700 protein; n=1; Oryza sativa Japonica Group	-4.64	4.48e-06	0.00562	6.85	1.8	7.86	8.23	12.73	1.45	8.15	0.9	1.31	1.32	3.23	0.92	2.1	0.36
	CA075044	-6.48	2.58e-06	0.00181	3.8	2.31	2.92	5.78	5.09	0.85	4.31	0.47	0.12	0.44	0.95	0.63	1	0.27
	CA075045 weakly similar to UniRef100_Q1MPB9 Cluster: UDP-N-acetylglucosamine--N-acetylmuramyl-(pentapeptide) pyrophosphoryl-undecaprenol N-acetylglucosamine transferase; n=1; Lawsonia intracellularis PHE/MN1-00	-6.81	2.02e-06	0.00526	4.63	0.46	3.22	2.99	4.93	1.08	1.78	0.12	0.07	0.55	0.88	0.42	0.76	0
	CA075048	-7.14	4.87e-06	0.00145	10.42	2.71	7.73	5.73	7.27	1.11	11.09	0.99	0.43	1.05	1.8	0.66	1.25	0.27
	CA075067 similar to UniRef100_Q5ZPI9 Cluster: Topoisomerase 6 subunit A; n=1; Oryza sativa Indica Group	-5.91	5.05e-06	0.00257	7.79	2.75	12.22	7	8.99	0.58	10.55	0.68	1.24	0.94	1.97	0.6	2.74	0.27
	CA075175	-5.18	6.95e-06	0.00695	16.46	5.98	18.83	4.64	10.19	1.07	14.1	1.06	2.61	2.34	1.99	1.27	3.05	1.43
	CA075179 similar to UniRef100_Q0J3F5 Cluster: Os09g0121000 protein; n=1; Oryza sativa Japonica Group	-5.03	1.01e-05	0.00292	21.87	5.7	18.29	21.78	13.49	1.39	22.17	2.45	2.74	2.96	7.87	0.54	3.35	0.9
	CA075180 similar to UniRef100_O42232 Cluster: Y-box binding protein A; n=1; Columba livia	-7.68	7.78e-06	0.000774	13.93	5.06	11.99	14.35	11.93	1.52	14.05	0.76	1.53	1.46	2.3	0.78	2.13	0.53
	CA075183 weakly similar to UniRef100_A7PM45 Cluster: Chromosome chr14 scaffold_21, whole genome shotgun sequence; n=1; Vitis vinifera	-8.37	7.58e-06	0.000755	10.21	5.5	9.94	12.79	15.84	2.23	13.23	0.41	0.87	0.8	1.86	0.94	2.54	0.92
	CA075203	-4.53	3.41e-06	0.00427	3.94	2.24	7.92	8.29	5.86	0.9	6.74	0.81	0.54	1.25	2.73	0.74	1.73	0.11
	CA075208	-4.58	2.85e-06	0.00713	7.24	1.33	4.3	6.86	5.9	1.19	3.06	0.54	0.47	1.02	2.75	0.53	1.2	0
	CA075211 similar to UniRef100_Q94F79 Cluster: Nucleosome/chromatin assembly factor A; n=1; Zea mays	-5.09	3.78e-06	0.01	3.88	2.13	12.3	6.01	8.23	1.58	4.59	0.41	0.86	0.63	2.3	0.44	2.63	0.34
	CA075235 similar to UniRef100_Q0IZD0 Cluster: Os10g0104700 protein; n=3; Oryza sativa Japonica Group	-5.2	3.85e-06	0.00311	8.35	1.36	5.15	7.19	7.41	1.16	8.38	0.97	0.36	1.1	2.14	0.74	1.98	0.21
	CA075260 weakly similar to UniRef100_A7QAZ9 Cluster: Chromosome chr5 scaffold_72, whole genome shotgun sequence; n=1; Vitis vinifera	-9.56	2.7e-06	0.00108	3.35	1.94	5.83	4.07	4.5	0.33	4.71	0.13	0.29	0.23	1.34	0.16	0.44	0
	CA075264 homologue to UniRef100_Q10MV5 Cluster: 6-phosphofructo-2-kinase family protein, expressed; n=1; Oryza sativa Japonica Group	-5.2	7.81e-06	0.00102	16.38	4.49	15.11	16.48	11.45	2.39	13.45	1.49	2.4	2.9	3.67	1.32	3.11	0.44
	CA075269 similar to UniRef100_A7Q3N4 Cluster: Chromosome chr13 scaffold_48, whole genome shotgun sequence; n=1; Vitis vinifera	-6.93	4.74e-06	0.0024	9.07	0.65	6.03	10.67	8.82	1.7	8.34	0.6	0.49	1.27	1.41	0.53	1.99	0.24
	CA075285 weakly similar to UniRef100_A7PM35 Cluster: Chromosome chr14 scaffold_21, whole genome shotgun sequence; n=1; Vitis vinifera	-6.58	2.79e-06	0.00608	6.82	0.6	3.69	3.87	4.44	0.76	6.52	0.61	0.24	0.77	1.24	0.17	0.86	0.17
	CA075288	-4.29	4.38e-06	0.00155	7.4	3.25	10.66	9.13	7.29	1.47	7.77	0.82	1.6	1.43	2.61	0.8	3.15	0.54
	CA075294	-5.49	1.19e-05	0.00304	22.9	2.98	20.69	18.23	25.95	2.95	27.12	1.56	1.63	3.35	6.7	2.97	4.25	1.55
	CA075312 similar to UniRef100_Q15NE9 Cluster: MscS Mechanosensitive ion channel; n=1; Pseudoalteromonas atlantica T6c	-5.84	4.56e-06	0.00285	5.98	2.89	8.23	6.28	12.9	1.37	7.26	0.57	1.05	1.19	1.84	0.89	1.97	0.19
	CA075319	-11.47	1.33e-06	0.01	2.49	1.01	2.82	1.64	2.16	0.22	1.56	0.14	0.18	0	0.35	0.2	0.17	0
	CA075332 similar to UniRef100_Q41813 Cluster: Hox2b protein; n=1; Zea mays	-5.62	1.6e-05	0.00098	26.79	7.15	25.57	34.12	31.43	5.21	31.06	2.25	2.55	5.2	7.56	2.09	6.29	2.78
	CA075342 weakly similar to UniRef100_Q9MA68 Cluster: F2J6.13 protein; n=1; Arabidopsis thaliana	-23.01	1.55e-06	0.00534	3.14	0.52	2.91	1.01	3.04	0.31	2.28	0.07	0.06	0.06	0.29	0	0	0.09
	CA075401 similar to UniRef100_A7QP65 Cluster: Chromosome chr1 scaffold_136, whole genome shotgun sequence; n=1; Vitis vinifera	-6.47	6.19e-06	0.00221	16.61	3.14	6.41	9.1	12.33	2.32	9.94	0.75	0.38	0.99	2.94	0.77	2.47	0.95
	CA075430	-7.87	1.82e-06	0.0062	4.35	0.58	3.55	2.48	3.34	0.61	2.33	0.29	0.17	0.23	0.27	0.32	0.75	0.16
	CA075453 similar to UniRef100_A7QML3 Cluster: Chromosome chr19 scaffold_126, whole genome shotgun sequence; n=1; Vitis vinifera	-6.43	1.77e-06	0.00936	4.12	0.75	2.18	3.95	3.46	0.16	2.77	0.29	0.55	0.06	0.65	0.25	0.5	0.4
	CA075464 similar to UniRef100_A7QQK3 Cluster: Chromosome undetermined scaffold_143, whole genome shotgun sequence; n=1; Vitis vinifera	-5.26	1.97e-06	0.00811	2.3	1.82	4.21	3.97	4.4	0.5	3.03	0.43	0.8	0.32	1.45	0.39	0.45	0
	CA075471 homologue to UniRef100_A2Y3Q5 Cluster: Ferrochelatase-2, chloroplast precursor; n=2; Oryza sativa	-9.05	2.44e-06	0.01	2.91	1	4.64	7.2	1.94	0.19	4.42	0.11	1.12	0.13	0.77	0.15	0.18	0
	CA075474 similar to UniRef100_Q0JM05 Cluster: Os01g0551900 protein; n=2; Oryza sativa Japonica Group	-7.61	3.65e-06	0.0019	4.07	2.1	6.48	5.82	5.81	0.64	9.1	0.41	0.29	1.66	1.04	0.37	0.62	0.09
	CA075478 homologue to UniRef100_O24573 Cluster: 60S acidic ribosomal protein P0; n=1; Zea mays	-4.29	1.07e-05	0.00446	24.28	9.44	22.66	14.81	12.57	2.39	30.2	2.58	5.4	6.02	6.03	2.81	2.97	1.29
	CA075495	-4.36	6.16e-06	0.00342	16.28	3.2	10.64	13.24	9.47	2	11.64	0.88	2.53	1.66	5.04	0.96	3.58	0.6
	CA075538	-9.15	2.02e-06	0.00466	3.07	0.17	1.54	3.77	4.83	0.99	3.84	0.28	0.1	0.39	0.69	0.11	0.41	0
	CA075576 homologue to UniRef100_Q7XYR2 Cluster: Acetyl-coenzyme A carboxylase ACC2A; n=1; Zea mays	-6.22	3.56e-06	0.0012	5.11	2.66	7.91	3.53	8.26	1.54	5.35	0.26	0.62	0.84	1.25	0.16	1.99	0.41
	CA075578 similar to UniRef100_Q6H405 Cluster: DNA-binding protein PD3, chloroplast-like; n=1; Oryza sativa Japonica Group	-8.67	1.81e-06	0.0056	3.19	0.89	2.29	3.36	3.64	0.21	3.29	0.3	0.29	0.18	0.68	0.16	0.33	0
	CA075581	-7.38	3.18e-06	0.00632	4.18	2.35	5.65	3.19	9.81	0.84	3.85	0.32	0.39	0.67	0.91	0.59	0.93	0.24
	CA075586 homologue to UniRef100_Q0DVX4 Cluster: Os03g0108400 protein; n=1; Oryza sativa Japonica Group	-4.6	4.28e-06	0.000855	7.82	5.14	3.81	7.14	7.75	2.45	10.4	0.49	1.45	1.16	1.71	0.96	3.22	0.7
	CA075587 homologue to UniRef100_Q9FQF8 Cluster: Protein kinase CK2 regulatory subunit CK2B1; n=1; Zea mays	-7.04	9.9e-06	0.000878	17.28	4.91	19	17.16	14.85	2.05	19.42	0.97	1.58	1.69	4.32	0.56	2.79	1.53
	CA075619 similar to UniRef100_A7QJ94 Cluster: Chromosome chr8 scaffold_106, whole genome shotgun sequence; n=1; Vitis vinifera	-5.8	1.01e-05	0.00235	17.76	6.83	8.49	21.72	20.1	2.04	23.34	1.63	2.76	2.11	5.28	1.97	2.94	0.61
	CA075622 similar to UniRef100_Q6K837 Cluster: Decapping protein 2-like; n=1; Oryza sativa Japonica Group	-10.27	2.54e-06	0.00176	3.52	0.94	6.26	4.87	2.41	1.02	3.6	0.21	0	0.86	0.43	0	0.43	0.27
	CA075683 homologue to UniRef100_Q4U0Z9 Cluster: Cellulose synthase BoCesA2; n=1; Bambusa oldhamii	-5.72	1.42e-05	0.00216	21.25	8.44	23.23	33.99	32.85	2.55	19.96	1.53	1.38	3.8	9.52	2.02	4.88	1.74
	CA075721 similar to UniRef100_Q5Z9H6 Cluster: Nodulin-like protein; n=1; Oryza sativa Japonica Group	-8.71	2.32e-06	0.0019	2.2	1.43	5.09	2.67	4.47	1.17	4.37	0.11	0.45	0.59	0.23	0.26	0.72	0.09
	CA075761	-5.91	4.86e-06	0.00283	5.97	2.16	10.99	10.64	6.68	1.19	10.37	1.03	0.95	0.9	1.87	0.47	2.18	0.74
	CA075769	-5.39	5.22e-06	0.00423	10.15	2.02	5.8	9.19	12.87	1.52	11.11	0.75	0.97	0.74	4	0.67	2.22	0.41
	CA075792 similar to UniRef100_A9I532 Cluster: ABC transport protein, inner membrane component; n=1; Bordetella petrii	-7.36	5.16e-06	0.000785	7.18	2.76	8.51	8.3	9.93	1.66	10.01	0.42	0.59	0.59	2.6	0.56	1.36	0.46
	CA075811 similar to UniRef100_A7RRG5 Cluster: Predicted protein; n=1; Nematostella vectensis	-8.48	4.29e-06	0.00156	7.63	1.12	7.04	6.6	9.91	1.16	6.05	0.52	0.42	0.43	1.88	0.32	1.09	0
	CA075844 weakly similar to UniRef100_A9S236 Cluster: Predicted protein; n=1; Physcomitrella patens subsp. patens	-7.56	4.72e-06	0.00156	9.07	1.8	8.73	10.33	8.09	1.15	5.14	0.36	0.72	0.58	2.1	0.46	1.35	0.28
	CA075872 weakly similar to UniRef100_A7Q2Q0 Cluster: Chromosome chr1 scaffold_46, whole genome shotgun sequence; n=1; Vitis vinifera	-8.59	1.42e-05	0.0067	34.13	4.79	7.15	32.2	19.88	3.55	30.07	1.68	0.82	1.05	5.93	1.44	3.63	0.79
	CA075914 similar to UniRef100_A7QYZ1 Cluster: Chromosome undetermined scaffold_259, whole genome shotgun sequence; n=1; Vitis vinifera	-4.98	4.47e-06	0.00163	7.2	2.26	8.98	8.62	7.19	1.44	10.14	0.69	0.95	1.05	2.91	1.51	1.96	0.14
	CA076113 similar to UniRef100_UPI0001505887 Cluster: transferase; n=1; Arabidopsis thaliana	-5.21	2.84e-06	0.00174	6.69	2.35	3.17	4.42	6.24	1.17	5.01	0.4	0.58	0.93	1.83	0.68	1.17	0
	CA076163	-5.17	2.17e-06	0.00523	4.14	3.15	0.94	3.94	5.3	1.04	3.51	0.38	1.02	0.66	1.05	0.14	0.92	0.09
	CA076173 homologue to UniRef100_A7P6B9 Cluster: Chromosome chr9 scaffold_7, whole genome shotgun sequence; n=1; Vitis vinifera	-6.28	4.59e-06	0.00568	4.52	1.99	9.21	12.42	9.27	0.92	6.48	0.43	0.85	0.59	3	0.72	1.3	0.23
	CA076178	-5.25	1.38e-05	0.00179	26.75	7.88	19.09	21.61	35.98	4.33	25.11	2.43	2.37	2.39	7.98	3.26	7.13	1.25
	CA076194 similar to UniRef100_Q0IVS4 Cluster: Os10g0556600 protein; n=1; Oryza sativa Japonica Group	-6.32	8.2e-06	0.000973	16.62	5.24	16	12.97	17.68	2.47	8.85	0.95	1.18	2.25	4.24	1.15	2.57	0.29
	CA076207	-6.38	7.99e-06	0.00883	13.87	2.55	6.14	15	14.6	2.43	23.25	0.83	1.08	1.03	4.73	0.68	2.9	0.96
	CA076220 homologue to UniRef100_Q0DL76 Cluster: Os05g0119300 protein; n=2; Oryza sativa	-6.53	5.45e-06	0.00301	15.56	5.96	4.51	7.17	7.54	1.11	10.54	1.59	0.96	0.51	3.07	0.65	1.25	0
	CA076308 similar to UniRef100_Q0ITV8 Cluster: Os11g0213000 protein; n=1; Oryza sativa Japonica Group	-5.8	2.49e-06	0.01	4.74	0.75	5.63	6.35	4.52	0.04	2.63	0.16	0.22	0.67	1.23	0.5	0.04	1.44
	CA076329	-7.99	3.02e-06	0.00104	6.65	2.38	5.72	3.23	4.05	0.57	5.23	0.52	0.78	0.68	0.66	0.25	0.43	0.16
	CA076346 similar to UniRef100_O48904 Cluster: Malate dehydrogenase precursor; n=1; Medicago sativa	-4.77	9.28e-06	0.00905	20.4	7.12	17.98	28.4	14.67	2.05	7.34	1.92	2.4	2.03	6.14	1.54	5.94	0.55
	CA076375 similar to UniRef100_A7NWK6 Cluster: Chromosome chr5 scaffold_2, whole genome shotgun sequence; n=1; Vitis vinifera	-8.01	1.31e-05	0.00146	25.21	3.43	22.43	25.45	26.95	2.79	17.19	0.65	1.13	3.83	5.31	0.84	2.78	0.86
	CA076384 UniRef100_O81229 Cluster: Ribosomal protein L25; n=1; Zea mays	-5.79	5.95e-05	0.01	198.17	37.48	72.89	77.52	86.52	8.18	115.6	15.69	19.35	14.44	29.33	5.83	13.96	4.31
	CA076386 weakly similar to UniRef100_Q53PN1 Cluster: Expressed protein; n=1; Oryza sativa Japonica Group	-6.37	6.74e-06	0.00114	13.03	4.02	8.72	12.18	15.55	1.6	10.29	1.07	1.18	1.86	2.95	1.38	1.6	0.21
	CA076417 similar to UniRef100_A2ZET6 Cluster: Auxin response factor 23; n=1; Oryza sativa Indica Group	-8.83	6.33e-06	0.000816	9.24	5.19	10.08	9.89	11.03	0.04	12.48	0.39	1.34	2.4	1.72	0.14	0.13	0.44
	CA076429 weakly similar to UniRef100_A7QJA9 Cluster: Chromosome chr8 scaffold_106, whole genome shotgun sequence; n=1; Vitis vinifera	-7.3	5.47e-06	0.00115	8.31	2.5	11.55	10.37	10.35	1.06	7.61	0.49	0.56	1.13	2.46	0.43	1.81	0.2
	CA076458 similar to UniRef100_A7P079 Cluster: Chromosome chr6 scaffold_3, whole genome shotgun sequence; n=1; Vitis vinifera	-5.82	5.95e-06	0.00514	7.87	3.26	7.98	13.92	7.96	1.47	16.55	0.46	0.51	2.04	3.11	0.67	2.36	0.98
	CA076474 similar to UniRef100_Q6Z841 Cluster: Pollen Ole e 1 allergen and extensin family protein-like; n=2; Oryza sativa	-15.12	4.56e-06	0.00603	7.34	2.17	13.57	5.19	3.48	0.52	7.51	0.26	0.39	0.11	0.59	0.28	0.27	0.73
	CA076482 weakly similar to UniRef100_Q0WLU3 Cluster: ABC transporter-like; n=1; Arabidopsis thaliana	-7.06	3.18e-06	0.00435	3.86	2.32	2.68	6.55	7.28	0.29	7.05	0.23	0.57	0.17	2.2	0.35	0.48	0.25
	CA076500 similar to UniRef100_Q9FYQ0 Cluster: ESTs AU075439; n=1; Oryza sativa Japonica Group	-6.26	2.08e-06	0.00969	5.61	0.44	2.56	2.86	4.49	0.56	3.54	0.41	0.26	0.26	1.53	0.33	0.41	0
	CA076507 weakly similar to UniRef100_Q1V5M9 Cluster: CinA-related protein; n=1; Vibrio alginolyticus 12G01	-5.55	2.81e-06	0.01	5.23	0.38	3.5	4.89	4.21	1.17	8.59	0.32	0.72	0.62	2.09	0.38	0.58	0.32
	CA076512 similar to UniRef100_A8V7F0 Cluster: Transglutaminase domain protein; n=1; Anaeromyxobacter sp. K	-5.5	2.74e-06	0.01	6.31	2.08	1.44	5.38	4.83	0.4	6.93	0.35	1.41	0.37	1.51	0.24	0.47	0.62
	CA076532 similar to UniRef100_A7PQB3 Cluster: Chromosome chr18 scaffold_24, whole genome shotgun sequence; n=1; Vitis vinifera	-5.5	1.65e-05	0.000824	27.75	9.52	33.62	26.95	30.48	5.05	32.88	2.33	4.34	4.61	7.07	3.23	7.41	1.23
	CA076555	-5.64	3.34e-06	0.01	8.3	1.29	2.38	6.24	7.96	0.77	6.26	0.44	0.3	0.69	1.87	0.73	1.75	0.11
	CA076556 similar to UniRef100_A7PA41 Cluster: Chromosome chr14 scaffold_9, whole genome shotgun sequence; n=1; Vitis vinifera	-5.7	2.16e-06	0.00491	5.08	1.25	4.62	4.03	2.17	0.64	3.99	0.47	0.22	0.15	1.55	0.46	0.87	0.11
	CA076619 similar to UniRef100_A7NW98 Cluster: Chromosome chr5 scaffold_2, whole genome shotgun sequence; n=1; Vitis vinifera	-6.6	5.93e-06	0.00119	10.95	1.93	11.9	10.73	8.08	1.91	11.66	0.51	0.82	1.08	2.52	0.82	1.81	1.1
	CA076628 similar to UniRef100_A7PT00 Cluster: Chromosome chr8 scaffold_29, whole genome shotgun sequence; n=1; Vitis vinifera	-5.94	7.49e-06	0.01	16.22	4.22	6.51	6.98	15.94	1.58	22.39	0.89	1.54	0.89	3.41	0.97	3.19	1.55
	CA076653 weakly similar to UniRef100_Q7XQH1 Cluster: OJ000114_01.6 protein; n=2; Oryza sativa Japonica Group	-8.09	1.94e-06	0.00464	2.42	1.15	3.88	4.23	3.04	0.4	3.09	0.18	0.19	0.19	0.72	0.45	0.35	0.18
	CA076660 homologue to UniRef100_A7P7Y7 Cluster: Chromosome chr3 scaffold_8, whole genome shotgun sequence; n=1; Vitis vinifera	-5.34	5.9e-06	0.0019	14.81	3.74	8.3	13.04	9.25	1.53	8.99	0.56	1.32	1.51	3.31	1.19	2.4	0.9
	CA076669 similar to UniRef100_Q0IVM9 Cluster: Os10g0563200 protein; n=2; Oryza sativa Japonica Group	-4.85	1.91e-05	0.00195	43.04	8.49	30.2	36.81	38.06	4.54	39.38	4.34	4.21	6.69	8.52	3.44	11.47	2.66
	CA076671 similar to UniRef100_P42856 Cluster: 14 kDa zinc-binding protein; n=1; Zea mays	-8.72	7.27e-06	0.00495	16.94	2.3	8.12	9.22	11.67	0.89	17.98	0.6	0.39	0.98	3.11	0.69	0.99	0.94
	CA076682 weakly similar to UniRef100_Q2QX38 Cluster: Expressed protein; n=2; Oryza sativa Japonica Group	-4.27	3.69e-06	0.0042	6.94	2.02	5.61	8.71	8.08	0.86	7.42	0.73	1.59	0.56	3.07	1.17	2.16	0
	CA076700 similar to UniRef100_A7PYI9 Cluster: Chromosome chr12 scaffold_38, whole genome shotgun sequence; n=1; Vitis vinifera	-6.31	8.4e-06	0.00111	16.74	4.93	9.12	16.91	19.05	2.93	11.98	1.84	1.38	1.75	4.17	0.82	2.23	0.74
	CA076705 weakly similar to UniRef100_A1YKH2 Cluster: Expressed protein; n=1; Brachypodium sylvaticum	-5.82	4.25e-06	0.00244	9.07	3.17	4.13	7.37	9.6	0.55	8	0.78	0.99	0.82	2.19	0.86	1.39	0.17
	CA076708 homologue to UniRef100_Q0DA42 Cluster: Os06g0679200 protein; n=1; Oryza sativa Japonica Group	-6.06	1.71e-05	0.00521	44.99	18.27	13.32	42.05	29.78	1.65	18.75	1.58	2.36	4.38	8.13	1.58	9.17	0.64
	CA076749 similar to UniRef100_Q5NB83 Cluster: Probable protein ABIL3; n=2; Oryza sativa Japonica Group	-21.83	1.28e-06	0.01	1.93	0.5	1.16	1.83	1.95	0.16	3.38	0.09	0	0.07	0.09	0.04	0.1	0.11
	CA076792 homologue to UniRef100_A2X2K3 Cluster: Serine/threonine protein phosphatase 2A 55 kDa regulatory subunit B beta isoform; n=1; Oryza sativa Indica Group	-8.2	1.94e-06	0.00452	2.47	0.62	1.92	4.02	2.61	0.93	5.18	0.11	0.06	0.12	0.57	0.35	0.51	0.44
	CA076818 similar to UniRef100_Q7Y0Q9 Cluster: Cystatin; n=1; Saccharum officinarum	-7.01	2.81e-06	0.01	5.3	0.8	1.39	4.53	7.74	0.94	5.89	0.14	0.29	0.47	0.9	0.53	1.11	0.34
	CA076856	-4.97	1.56e-05	0.00607	27.94	8.79	16.78	43.14	29.54	2.81	33.34	2.58	2.72	2.41	12.31	2.27	7.96	2.44
	CA076882 homologue to UniRef100_A6MZY7 Cluster: Dihydroxy-acid dehydratase; n=2; Oryza sativa	-7.44	2.41e-06	0.00194	5.33	2.24	4.45	2.93	5.16	1.18	1.5	0.44	0.25	0.89	0.81	0.11	0.57	0
	CA076916 similar to UniRef100_Q7XQH1 Cluster: OJ000114_01.6 protein; n=2; Oryza sativa Japonica Group	-8.9	1.71e-05	0.00202	20.02	11.58	21.97	13.72	45.75	6.73	36.25	2.24	3.53	2.91	3.92	2.27	2.23	0.43
	CA076927 similar to UniRef100_Q2QNJ3 Cluster: Phospholipase/Carboxylesterase family protein, expressed; n=1; Oryza sativa Japonica Group	-4.72	1.82e-06	0.01	3.6	1.8	2.5	3.35	2.27	0.73	4.85	0.28	1.12	0.21	0.94	0.39	1.04	0.08
	CA076949 weakly similar to UniRef100_Q8S563 Cluster: KAP-2; n=1; Medicago truncatula	-4.02	3.45e-06	0.00519	8.42	1.84	7.59	5.96	7.73	1.09	5.25	0.63	1.57	1.52	2.27	1.53	1.81	0.09
	CA076969 homologue to UniRef100_Q3MHF8 Cluster: LSM14 protein homolog A; n=1; Bos taurus	-4.64	1.96e-05	0.00143	41.19	10.68	34.88	27.77	38.27	7.18	47.84	4.01	7.21	6.7	10.04	5.33	9.5	1.95
	CA076972 similar to UniRef100_Q338P9 Cluster: Expressed protein; n=1; Oryza sativa Japonica Group	-9.96	4.57e-06	0.00125	5.46	2.1	8.6	8.49	5.94	0.69	9.83	0.25	0.24	0.38	2.07	0.32	0.73	0.14
	CA077003 similar to UniRef100_A7P536 Cluster: Chromosome chr4 scaffold_6, whole genome shotgun sequence; n=1; Vitis vinifera	-5.83	1.88e-06	0.00878	3.22	0.73	2.61	4.3	4.52	0.14	2.79	0.14	0.43	0.57	1.34	0.43	0.23	0
	CA077004 similar to UniRef100_A7Q339 Cluster: Chromosome chr12 scaffold_47, whole genome shotgun sequence; n=1; Vitis vinifera	-5.69	9.4e-06	0.000837	16.01	6.37	18.23	19.43	15.1	2.04	16.68	1.56	1.86	2.17	4.06	1.79	4.33	0.74
	CA077018 similar to UniRef100_Q9E938 Cluster: ICP4 protein; n=1; Gallid herpesvirus 3	-8.51	2e-05	0.00377	14.41	13.55	39.92	27.43	21.45	8.8	59.25	1.21	2.58	0.97	6.15	1	7.1	2.69
	CA077035 similar to UniRef100_Q10AR2 Cluster: Glycohydrolase family protein, expressed; n=5; Oryza sativa	-6.24	2.23e-06	0.0057	5.04	0.78	3.2	2.23	4.51	0.66	5.08	0.29	0.31	0.36	1.07	0.23	0.82	0.37
	CA077036 weakly similar to UniRef100_A7QQ21 Cluster: Chromosome chr2 scaffold_140, whole genome shotgun sequence; n=1; Vitis vinifera	-4.05	6.06e-06	0.01	10.45	2.79	14.12	18.86	11.68	2.54	6.88	1.24	1.25	2.52	6.56	0.62	4.15	0.28
	CA077056 weakly similar to UniRef100_Q2HTD6 Cluster: RNA-binding region RNP-1 (RNA recognition motif); Calcium-binding EF- hand; n=1; Medicago truncatula	-6.95	5.25e-06	0.00182	9.92	2.31	6.83	7.01	12.85	1.45	9.57	1.07	0.22	1.2	1.53	0.95	1.9	0.32
	CA077079	-5.85	4.5e-06	0.00148	7.36	2.12	6.07	7.82	9.56	1.46	9.94	1	0.59	1.08	2.37	0.6	1.08	0.86
	CA077085	-5.2	5.43e-06	0.00469	9.76	2.43	9.08	9.51	8.13	1.23	15.3	1.3	1.26	1.44	3.29	0.68	1.96	0.72
	CA077094 similar to UniRef100_Q6H7H9 Cluster: Carboxyl-terminal proteinase-like; n=1; Oryza sativa Japonica Group	-6.01	7.35e-06	0.00451	12.91	2.12	18.22	17.13	9.37	1.29	12.02	1.13	0.98	1.89	4.08	1.01	2.81	0.26
	CA077118 weakly similar to UniRef100_Q9PTF2 Cluster: Nucleoside diphosphate kinase; n=1; Danio rerio	-4.96	4.31e-06	0.00244	7.98	1.68	9.82	9.57	6.79	1.43	7.12	0.6	1.38	0.91	2.12	0.73	2.77	0.44
	CA077120 similar to UniRef100_Q6Z1Z7 Cluster: PWWP domain protein-like; n=1; Oryza sativa Japonica Group	-5.24	2.8e-06	0.00233	6.23	1.44	3.82	3.89	5.72	1.05	5.9	0.84	0.65	0.65	1.52	0.41	1.16	0.12
	CA077128 similar to UniRef100_A7Q097 Cluster: Chromosome chr7 scaffold_42, whole genome shotgun sequence; n=1; Vitis vinifera	-7.52	6.08e-06	0.000892	11.76	3.83	11.31	9.96	9.66	0.54	10.07	0.43	1	1.26	2.2	0.53	1.62	0.55
	CA077143 similar to UniRef100_A8LNC4 Cluster: Hemolysin-type calcium-binding region; n=1; Dinoroseobacter shibae DFL 12	-9.61	1.42e-06	0.01	3.21	3.4	2.42	0	2.02	0.33	1.34	0.09	0.15	0.31	0.36	0.09	0.32	0
	CA077153 similar to UniRef100_A7Q0B5 Cluster: Chromosome chr7 scaffold_42, whole genome shotgun sequence; n=1; Vitis vinifera	-12.9	1.63e-06	0.01	2.98	0.22	1.72	3.73	1.3	0.1	4.2	0	0.04	0	0.36	0.07	0.31	0.32
	CA077160 weakly similar to UniRef100_A3U180 Cluster: Copper-translocating P-type ATPase, RdxI; n=1; Oceanicola batsensis HTCC2597	-6.41	1.61e-06	0.01	2.19	0.58	2.96	3.86	4.05	0.32	1.42	0.16	0.27	0.45	0.97	0.19	0.36	0
	CA077162 homologue to UniRef100_Q0JL73 Cluster: DEAD-box ATP-dependent RNA helicase 26; n=1; Oryza sativa Japonica Group	-6.07	9.65e-06	0.01	8.88	5.96	12.32	19.02	31.31	3.01	14.44	0.76	2.56	1.62	5.62	0.49	3.81	0.78
	CA077169	-6.63	3.73e-06	0.00219	8.84	1.92	5.03	7.33	5.56	0.52	6.55	0.39	0.72	0.91	1.94	0.45	0.71	0.27
	CA077204 weakly similar to UniRef100_Q0DVW2 Cluster: Os03g0109900 protein; n=2; Oryza sativa Japonica Group	-6.93	4.66e-06	0.01	13.26	0.71	5.61	5.71	6.64	1.25	11.5	0.79	0.54	1.02	1.05	0.67	1.87	0.52
	CA077217	-3.8	2.53e-06	0.00828	5.51	2.13	5.84	2.9	4.11	0.88	6.81	0.36	1.33	1.02	1.47	0.33	2.33	0.57
	CA077233	-13.9	1.49e-06	0.00813	2.05	1.11	3.09	2.15	2.36	0.95	1.28	0.04	0.13	0.4	0.08	0.11	0.18	0
	CA077239 similar to UniRef100_Q8LF25 Cluster: DNA-damage inducible protein DDI1-like; n=1; Arabidopsis thaliana	-5.46	2.73e-06	0.01	3.41	2.39	1.3	5.8	7.49	0.66	6.13	0.24	0.58	0.38	1.9	0.56	0.78	0.54
	CA077243 similar to UniRef100_A7PDQ2 Cluster: Chromosome chr11 scaffold_13, whole genome shotgun sequence; n=1; Vitis vinifera	-6.26	1.09e-05	0.00142	19.17	4.69	24.67	17.05	23.72	2.77	14.88	1.71	1.88	2.53	5.53	1.14	2.85	1.46
	CA077269 similar to UniRef100_Q0ILS2 Cluster: Os12g0626300 protein; n=2; Oryza sativa Japonica Group	-4.66	5.9e-06	0.00123	13.4	5.08	8.43	11.15	12.98	1.71	9.08	0.65	1.3	1.71	3.25	0.86	4.78	0.74
	CA077273	-5.58	3.87e-06	0.00203	6.95	2.03	5.18	9.2	7.28	0.91	6.9	0.55	1.2	0.54	1.76	0.71	1.34	0.78
	CA077296 homologue to UniRef100_Q8W529 Cluster: Methionine synthase; n=1; Zea mays	-8.8	3.22e-06	0.00096	6.66	2.86	6.38	3.66	6.1	0.92	2.65	0.3	0.46	0.41	0.95	0.46	0.57	0.17
	CA077297 similar to UniRef100_A7IPM9 Cluster: N-acetyl-gamma-glutamyl-phosphate reductase; n=1; Xanthobacter autotrophicus Py2	-7.13	4.28e-06	0.00947	7.64	1.02	9.96	8.11	10.31	0.35	3.54	0.28	0.48	0.43	1.84	0.75	1.43	0.53
	CA077300	-7.89	1.83e-06	0.00606	2.55	0.62	3.36	4.85	2.8	0.53	2.65	0.07	0	0.43	0.64	0.07	0.81	0.18
	CA077306 homologue to UniRef100_A7P0B8 Cluster: TATA-box-binding protein; n=1; Vitis vinifera	-4.98	8.81e-06	0.00121	18.33	5.3	15.45	18.41	12.73	2.34	18.61	1.34	3.12	2.79	4.69	1.47	3.88	1.01
	CA077315 UniRef100_Q2J3Q2 Cluster: Sigma 32 (RpoH) precursor; n=1; Rhodopseudomonas palustris HaA2	-4.49	3.77e-06	0.00997	9.35	3.61	2.86	7.16	5.58	0.79	10.56	0.88	1.09	1.1	3.28	0.45	1.66	0.44
	CA077341	-4.32	8.09e-06	0.00367	15.07	4.56	23.38	15.2	12.46	2.57	14.71	0.81	0.93	3.7	5.07	2.47	5.83	1.53
	CA077349 similar to UniRef100_P40412 Cluster: T-complex protein 1 subunit epsilon; n=1; Avena sativa	-4.38	6.1e-06	0.00153	10.37	6.65	11.02	8.82	12.67	0.8	14.86	0.37	3.86	2.82	3.98	1.09	1.76	1.02
	CA077412 similar to UniRef100_Q0WVA3 Cluster: Vacuolar ATP sythase subunit C; n=1; Arabidopsis thaliana	-8.6	3.67e-06	0.00733	4.51	1.41	8.06	2.29	8.42	0.74	8.36	0.15	0.7	1.1	0.45	0.36	1.08	0.09
	CA077459 similar to UniRef100_Q69S26 Cluster: Serine/threonine phosphatase PP7-related-like; n=1; Oryza sativa Japonica Group	-9.15	4.02e-06	0.00646	6.9	0.66	6.59	11.32	6.14	0.65	4.63	0.22	0.45	0.45	0.76	0.11	1.85	0.19
	CA077494 similar to UniRef100_Q0JLP8 Cluster: Os01g0583200 protein; n=2; Oryza sativa Japonica Group	-3.92	4.58e-06	0.00628	11.04	3.92	5.58	10.23	8.94	0.47	10.81	0.89	1.36	2.68	4.24	1.3	2.36	0.17
	CA077504 similar to UniRef100_Q6ZJC5 Cluster: Thymidylate synthase-like; n=1; Oryza sativa Japonica Group	-5.08	2.15e-06	0.00636	3.95	0.75	3.46	4.68	5.07	0.48	3.35	0.35	0.5	0.72	0.78	0.5	1.12	0.32
	CA077513 similar to UniRef100_Q2QW40 Cluster: ATPase, AAA family protein, expressed; n=1; Oryza sativa Japonica Group	-15.39	2.19e-06	0.00944	3.81	0.71	2.81	2.78	6.46	0.09	2.2	0.31	0.18	0.36	0	0.17	0.21	0
	CA077532 similar to UniRef100_Q0D7P1 Cluster: Os07g0227700 protein; n=1; Oryza sativa Japonica Group	-7.72	1.75e-06	0.0076	4.4	0.97	2.7	2.98	3.01	0.08	2.49	0.3	0.17	0.4	0.4	0.19	0.52	0.17
	CA077577 weakly similar to UniRef100_UPI0000F313C2 Cluster: Max-binding protein MNT (Protein ROX) (Myc antagonist MNT).; n=1; Bos taurus	-7.87	1.52e-06	0.01	1.97	2.57	2.85	1.83	1.39	0.17	3.42	0.42	0.36	0.24	0.21	0.14	0.25	0.18
	CA077599 similar to UniRef100_P34957 Cluster: Quinol oxidase subunit 2 precursor (Quinol oxidase polypeptide II) (Quinol oxidase aa3-600, subunit qoxA) (Oxidase aa(3)- 600 subunit 2); n=1; Bacillus subtilis	-5.99	4.74e-06	0.000988	6.59	5.8	5.49	9.38	5.36	1.57	11.99	0.31	1.55	0.47	1.82	0.44	2.66	0.45
	CA077642 similar to UniRef100_Q0E3X3 Cluster: Os02g0150300 protein; n=1; Oryza sativa Japonica Group	-7.49	1.31e-05	0.00193	26.41	5.14	16.5	19.14	20.08	3.52	33.28	1.11	2.16	2.18	5.51	1.05	3.75	0.81
	CA077647 weakly similar to UniRef100_A7PI85 Cluster: Chromosome chr13 scaffold_17, whole genome shotgun sequence; n=1; Vitis vinifera	-5.05	9.42e-06	0.00127	14.96	7.15	21.9	16.89	13.41	2.44	20.29	0.9	2.01	1.5	4.49	1.72	7.57	1.04
	CA077696	-6.1	1e-05	0.00304	13.48	3.85	19.71	23.43	22.17	2.68	13.5	0.93	2.03	0.96	7.92	0.57	3.34	0.43
	CA077717 weakly similar to UniRef100_A7P0Y7 Cluster: Chromosome chr19 scaffold_4, whole genome shotgun sequence; n=1; Vitis vinifera	-7.67	4.13e-06	0.00119	6.51	1.9	7.74	5.58	7.98	0.71	8.14	0.27	0.98	0.53	1.16	0.33	1.38	0.38
	CA077739 UniRef100_Q4ZLB5 Cluster: Probable chorismate--pyruvate lyase; n=1; Pseudomonas syringae pv. syringae B728a	-8.44	1.75e-06	0.0067	3.13	0.61	3.21	2.38	2.68	0.18	4.22	0	0.41	0	0.66	0.12	0.46	0.3
	CA077778	-6.02	2.17e-06	0.00418	3.57	2.6	2.5	4.54	4.39	0.78	2.91	0.26	0.45	0.38	0.9	0.25	1.11	0.19
	CA077779 similar to UniRef100_Q0DS38 Cluster: Os03g0335600 protein; n=1; Oryza sativa Japonica Group	-4.7	9.02e-06	0.00886	18.17	3.93	28.91	15.86	15.88	2.85	10.17	1.4	2.79	4.23	4.94	1.72	4.52	0.76
	CA077844 similar to UniRef100_A7PRJ1 Cluster: Chromosome chr14 scaffold_27, whole genome shotgun sequence; n=1; Vitis vinifera	-10.15	1.56e-06	0.00879	2.87	0.81	2.34	3.1	1.37	0.39	3.36	0.03	0.36	0	0.28	0.1	0.46	0.17
	CA077850 weakly similar to UniRef100_A9TJR7 Cluster: Predicted protein; n=1; Physcomitrella patens subsp. patens	-6.95	1.78e-06	0.00811	3.46	0.4	4.17	3.56	2.32	0.47	2.95	0.03	0.59	0.36	0.83	0.27	0.33	0.09
	CA077859 weakly similar to UniRef100_A6RH14 Cluster: Predicted protein; n=1; Ajellomyces capsulatus NAm1	-8	4.86e-06	0.00185	7.65	2.18	10.1	4.63	12.4	2.21	5.94	0.42	0.08	1.21	1.79	0.27	1.63	0.23
	CA077869 homologue to UniRef100_Q6Z6G6 Cluster: N-type ATP pyrophosphatase-like; n=1; Oryza sativa Japonica Group	-4.38	2.27e-06	0.01	6.43	1.63	5.03	2.81	4.62	0.46	3.06	0.44	0.58	0.52	2.03	0.18	1.66	0.09
	CA077912 homologue to UniRef100_A7QXE2 Cluster: Chromosome undetermined scaffold_221, whole genome shotgun sequence; n=1; Vitis vinifera	-7.69	4.99e-06	0.00158	7.44	2.85	8.96	6.62	11.9	0.48	8.46	0.5	0.6	1.22	1.5	0.45	1.22	0.58
	CA077918	-7.4	6.08e-06	0.01	14.12	4.04	1.87	9.46	15.23	0.52	12.15	1.44	0.59	0.6	2.37	1.14	0.91	0.69
	CA077948 similar to UniRef100_Q0RSK0 Cluster: High-affinity branched-chain amino acid transport system permease protein braE; n=1; Frankia alni ACN14a	-17.06	1.3e-06	0.01	2.96	0.42	1.45	3.2	2.02	0.22	1.07	0	0	0.25	0.29	0	0.13	0
	CA077976	-4.79	7.92e-06	0.00197	14.05	3.52	14.89	14.62	19.83	2.61	13.38	1.44	1.72	2.62	5.91	1.64	2.61	1.38
	CA078035 similar to UniRef100_Q0DC68 Cluster: Os06g0477400 protein; n=1; Oryza sativa Japonica Group	-5.45	3.54e-06	0.00936	6.65	1.94	6.13	2.96	8.87	0.43	8.61	1.07	1.02	0.97	1.06	0.78	1.64	0
	CA078056	-7.19	1.82e-06	0.00711	3.77	0.5	3.25	3.56	3.49	0.47	2.44	0.24	0.3	0.42	0.55	0.27	0.66	0
	CA078136	-13.05	3.63e-06	0.00464	5.36	1.65	4.04	2.82	6.75	0.91	10.18	0.4	0.11	0.63	0.8	0.16	0.24	0.08
	CA078157 homologue to UniRef100_A3RL35 Cluster: GATA-type zinc finger protein; n=1; Triticum aestivum	-6.12	4.35e-06	0.00122	6.7	2.31	7.89	8.42	7.17	0.85	8.98	0.48	0.53	0.83	2.63	0.7	1.4	0.34
	CA078204 homologue to UniRef100_Q0JF69 Cluster: Os04g0137500 protein; n=1; Oryza sativa Japonica Group	-9.06	4.03e-06	0.01	8.05	0.87	8.66	2.01	6.03	0.9	10.38	0.51	0.37	1.55	0.34	0	0.87	0.43
	CA078206 UniRef100_Q7TX52 Cluster: PPE FAMILY PROTEIN; n=1; Mycobacterium bovis	-5.68	6.81e-06	0.00136	12.35	3.61	7.63	13.49	12.56	2.37	15.71	1.05	1.7	0.67	3.85	1.06	2.97	0.62
	CA078220 similar to UniRef100_Q10QY3 Cluster: Tubulin-tyrosine ligase family protein, expressed; n=1; Oryza sativa Japonica Group	-5.47	1.21e-05	0.00591	13.99	7.83	20.24	35.33	22.23	1.26	21.62	1.25	2.4	3.02	9.92	2.61	2.01	1.22
	CA078232 similar to UniRef100_A7PKZ8 Cluster: Chromosome chr7 scaffold_20, whole genome shotgun sequence; n=1; Vitis vinifera	-5.12	1.04e-05	0.00313	19.77	6.82	10.36	22.18	25.18	1.77	20.58	1.66	2.76	3.56	6.33	1.96	3.94	0.61
	CA078239 similar to UniRef100_UPI000065E63F Cluster: TOX high mobility group box family member 2 (Granulosa cell HMG box protein 1) (GCX-1).; n=1; Takifugu rubripes	-4.62	6.73e-06	0.00299	10.47	5.45	8.25	15.07	14.19	1.07	16.51	0.96	2.53	2.61	4.06	1.15	3.63	0.45
	CA078247 similar to UniRef100_Q2UR49 Cluster: Glycosyltransferase; n=1; Aspergillus oryzae	-6	1.2e-05	0.00166	30.63	4.37	19.77	17.91	18.1	4.59	23.7	2.25	1.44	2.05	6.4	1.56	5.53	0.61
	CA078265 weakly similar to UniRef100_A7PG34 Cluster: Chromosome chr6 scaffold_15, whole genome shotgun sequence; n=1; Vitis vinifera	-6.1	8.03e-06	0.00831	19.94	4.16	5.5	16.8	20.7	2.19	9.64	1.52	0.76	1.88	3.9	1.48	3.06	0.34
	CA078292 homologue to UniRef100_O04882 Cluster: Farnesyl pyrophosphate synthase; n=1; Oryza sativa Japonica Group	-5.2	3.99e-06	0.00524	9.71	1.07	9.57	6.19	4.15	1.89	8.04	0.47	0.68	2.13	1.54	0.28	2.52	0.2
	CA078311 weakly similar to UniRef100_A7PWG6 Cluster: Chromosome chr8 scaffold_34, whole genome shotgun sequence; n=1; Vitis vinifera	-9.66	3.1e-06	0.00206	3.93	1.5	7.35	6.13	4.44	0.23	4.4	0.24	0.57	0.58	0.91	0.12	0.33	0.15
	CA078320 similar to UniRef100_A5CTN9 Cluster: Conserved membrane protein; n=1; Clavibacter michiganensis subsp. michiganensis NCPPB 382	-8.58	9.82e-06	0.01	21.56	1.49	18.69	11.33	27.14	1.72	9.53	0.65	0.38	2.02	5.59	0.64	1.4	0
	CA078346	-4.46	2.24e-06	0.00784	4.02	1.21	3.26	5.85	5.25	0.64	3.35	0.55	0.06	0.42	1.6	0.37	1.94	0.34
	CA078360 similar to UniRef100_Q0DL47 Cluster: Os05g0123300 protein; n=2; Oryza sativa Japonica Group	-3.93	3.63e-06	0.00684	6.61	2.31	9.23	8.31	3.86	1.39	8.6	1	1.3	0.87	2.76	0.49	2.77	1.08
	CA078362 similar to UniRef100_A7QFJ3 Cluster: Chromosome chr8 scaffold_88, whole genome shotgun sequence; n=1; Vitis vinifera	-5.57	4.5e-06	0.00188	7.1	3.22	10.23	9.58	8.94	0.9	4.89	0.72	0.65	1.79	2.64	0.47	1.61	0.17
	CA078369 homologue to UniRef100_Q39010 Cluster: Shaggy-related protein kinase zeta; n=1; Arabidopsis thaliana	-4.44	4.33e-06	0.00101	10.67	3.65	5.63	8.03	7.85	2.11	7.79	0.45	1.79	1.38	3.01	0.71	1.84	1.13
	CA078375 weakly similar to UniRef100_Q0DVW2 Cluster: Os03g0109900 protein; n=2; Oryza sativa Japonica Group	-5.79	4.62e-06	0.00329	10.84	1.9	7.41	8.73	6.58	0.64	9.74	0.72	0.71	1.42	2.28	0.8	1.73	0.26
	CA078407 weakly similar to UniRef100_A7Q3S3 Cluster: Chromosome chr13 scaffold_48, whole genome shotgun sequence; n=1; Vitis vinifera	-3.99	3.45e-06	0.00303	7.72	3.35	8.66	4.14	7.43	1.22	5.3	0.6	1.57	1.05	2.93	0.52	2.47	0.34
	CA078436 similar to UniRef100_Q2RA87 Cluster: Expressed protein; n=1; Oryza sativa Japonica Group	-8.32	4.64e-06	0.00121	8.09	2.48	10.99	6.17	7.39	0.7	7.01	0.56	0.73	0.8	2.07	0.31	0.68	0
	CA078489 weakly similar to UniRef100_Q2HUH9 Cluster: K+ channel tetramerisation; n=1; Medicago truncatula	-10.01	1.74e-06	0.0056	5.03	1.93	2.38	2.28	1.49	0.49	2.14	0.22	0.15	0.23	0.71	0	0.26	0
	CA078503 similar to UniRef100_Q8GY84 Cluster: DEAD-box ATP-dependent RNA helicase 10; n=1; Arabidopsis thaliana	-4.46	4.32e-06	0.0043	10.76	2.48	5.98	9.47	8.26	1.1	7.89	0.44	0.59	1.65	4.4	0.79	1.84	0.6
	CA078516 similar to UniRef100_Q8H2M0 Cluster: KH domain-like protein; n=1; Oryza sativa Japonica Group	-7.07	3.1e-06	0.00878	5.41	0.25	5.72	6.59	3.11	0.68	7.75	0.46	0.58	0.66	1.11	0.12	0.92	0.32
	CA078546 weakly similar to UniRef100_A7PVZ5 Cluster: Chromosome chr8 scaffold_34, whole genome shotgun sequence; n=1; Vitis vinifera	-39.52	1.16e-06	0.01	2.32	0.39	3.04	1.06	2.29	0.39	0	0.04	0	0	0	0.09	0.11	0
	CA078574 weakly similar to UniRef100_A7PI40 Cluster: Chromosome chr13 scaffold_17, whole genome shotgun sequence; n=1; Vitis vinifera	-5.48	6.94e-06	0.00262	9.21	4.87	13.09	20.11	10.29	2.5	9.85	0.89	2.07	1.61	5.95	0.6	1.07	0.58
	CA078612 weakly similar to UniRef100_Q769D0 Cluster: PPR protein; n=1; Oryza sativa Indica Group	-7.11	2.53e-06	0.00177	4.12	1.65	4.3	5.5	3.4	0.53	4.76	0.18	0.12	0.73	1.43	0.1	0.85	0
	CA078649	-8.85	4.61e-06	0.000729	9.08	4.05	5.76	7.37	6.42	1.06	8.1	0.35	0.31	1.05	1.15	0.28	1.07	0.53
	CA078658	-9.52	7.66e-06	0.000885	16.19	5.32	14.68	6.94	14.45	1.74	10.22	0.52	0.9	1.15	2.33	0.78	1.43	0.18
	CA078692 similar to UniRef100_A7PZ50 Cluster: Chromosome chr4 scaffold_39, whole genome shotgun sequence; n=1; Vitis vinifera	-5.27	2.63e-06	0.0051	3.01	1.63	5.75	4.48	7.4	1.42	2.69	0.29	0.39	1.81	0.79	0.25	1.38	0.08
	CA078724 similar to UniRef100_Q84LE7 Cluster: RelA-SpoT like protein RSH1; n=1; Nicotiana tabacum	-5.74	2.17e-06	0.00472	5.3	1.17	3.44	4.46	3.9	0.36	3.26	0.43	0.56	0.57	1.54	0.14	0.57	0
	CA078737 similar to UniRef100_A7NWR5 Cluster: Chromosome chr5 scaffold_2, whole genome shotgun sequence; n=1; Vitis vinifera	-7.12	1.91e-06	0.00582	2.95	0.96	3.56	4.97	2.6	0.33	3.08	0.23	0.06	0.34	0.66	0.22	0.91	0.16
	CA078761 UniRef100_Q4Z907 Cluster: ORF191; n=1; Staphylococcus phage Twort	-4.53	5.15e-06	0.00283	10.59	5.92	4.22	9.02	9.69	1.31	13.56	1.28	2.48	1.35	3.46	0.87	1.08	1.46
	CA078815 similar to UniRef100_A7NVV3 Cluster: Chromosome chr5 scaffold_2, whole genome shotgun sequence; n=1; Vitis vinifera	-9.86	2.02e-06	0.00515	1.85	0.92	5.31	4.45	2.88	0.59	2.06	0	0.14	0.61	0.48	0.04	0.47	0.1
	CA078832 homologue to UniRef100_Q6Z8K5 Cluster: Methyltransferase-like; n=2; Oryza sativa Japonica Group	-5.31	1.64e-05	0.00143	25.08	9.47	35.39	36.86	26.77	3.25	31.08	1.98	3.43	4.89	11.16	2.75	5.35	2.08
	CA078836 similar to UniRef100_Q5XPL8 Cluster: EDR1; n=1; Triticum aestivum	-9.53	4.69e-06	0.00312	6.74	1.39	6.41	8.21	10.27	0	9.61	0.59	0	0.34	2.15	0.58	0.81	0
	CA078855 weakly similar to UniRef100_Q9T6M1 Cluster: NADH-ubiquinone oxidoreductase subunit 6; n=1; Globodera pallida	-5.27	2.12e-06	0.01	4.73	2.01	2.33	2.03	6.32	0.48	3.38	0.17	0.3	0.82	1.56	0.5	0.26	0.43
	CA078898 homologue to UniRef100_Q10NU8 Cluster: Expressed protein; n=2; Oryza sativa	-6.68	3.56e-06	0.00369	7.84	1.63	8.9	5.25	3.72	0.76	6.06	0.35	0.44	0.79	1.94	0.49	0.97	0.13
	CA078936	-8.09	2.65e-06	0.00333	3.46	0.24	5.07	4.33	5.65	0.67	4.99	0.33	0.14	0.43	1.09	0.24	0.25	0.52
	CA078945 similar to UniRef100_Q6WG80 Cluster: Rad21/Rec8-like protein; n=1; Oryza sativa	-7.28	4.74e-06	0.00138	8.64	2.93	7.05	5.11	10.66	0.9	9.3	0.6	0.41	1.18	1.62	0.9	1.11	0.3
	CA078960 similar to UniRef100_Q0JKD0 Cluster: Os01g0681900 protein; n=1; Oryza sativa Japonica Group	-6.48	1e-05	0.00535	19.48	3.81	12.12	25.2	24.41	2.33	10.52	1.5	0.77	2.26	4.61	1.62	3.33	1.02
	CA079018 similar to UniRef100_A7Q1M2 Cluster: Chromosome chr7 scaffold_44, whole genome shotgun sequence; n=1; Vitis vinifera	-8.59	1.77e-06	0.00669	2.45	1.71	0.53	2.76	3.96	0.34	4.37	0.15	0.47	0.13	0.39	0.11	0.61	0
	CA079029	-50.84	1.38e-06	0.00684	3.04	0.36	1.11	2.52	2.32	0.41	1.69	0	0	0.14	0.08	0	0	0
	CA079066 weakly similar to UniRef100_Q42867 Cluster: TRNA nucleotidyltransferase; n=1; Lupinus albus	-8.36	2.51e-06	0.00202	3.04	1.24	6.3	3.6	4.55	0.58	3.65	0.13	0.66	0.29	0.43	0.16	0.87	0.21
	CA079094 homologue to UniRef100_Q5JK78 Cluster: Ubiquitin carboxyl-terminal hydrolase; n=1; Oryza sativa Japonica Group	-5.35	8.3e-06	0.000974	11.2	6.93	12.34	20.11	16.17	2.42	14.8	0.85	3.35	3.27	5.29	0.59	1.9	0.46
	CA079143 similar to UniRef100_Q0DT53 Cluster: Os03g0268200 protein; n=2; Oryza sativa Japonica Group	-8.57	3.64e-06	0.000925	8.42	2.35	4.14	5.42	5.63	0.95	6.3	0.42	0.33	0.46	1.31	0.37	0.78	0.19
	CA079150 homologue to UniRef100_A2ZMT0 Cluster: Serine/threonine protein phosphatase; n=1; Oryza sativa Indica Group	-5.21	1.3e-05	0.00133	22.18	7.14	21.12	25.16	29.17	2.74	25.91	1.65	5.2	3.06	6.58	2.38	5.19	1.53
	CA079151	-7.15	1.87e-06	0.01	4.6	1.03	1.91	3.17	1.6	0.35	4.89	0.21	0.36	0.49	0.86	0.1	0.26	0.18
	CA079154 similar to UniRef100_A7PF18 Cluster: Chromosome chr11 scaffold_13, whole genome shotgun sequence; n=1; Vitis vinifera	-6.88	4.23e-06	0.00763	9.1	3.69	4.49	5.65	3.38	1.16	12.8	0.56	1.66	0.46	1.75	0.29	0.64	0.5
	CA079158 similar to UniRef100_A7PJ76 Cluster: Chromosome chr12 scaffold_18, whole genome shotgun sequence; n=1; Vitis vinifera	-6.15	6.43e-06	0.0036	9.76	3.17	15.61	11.06	15.16	0.84	7.62	0.68	1.4	0.82	3.57	0.69	2.53	0.59
	CA079177	-4.84	3.44e-06	0.00516	7.69	2.26	5.98	8.87	5	0.37	5.51	1.14	0.89	0.7	3.35	0.32	0.8	0.18
	CA079221 similar to UniRef100_Q79C01 Cluster: Enoyl-CoA hydratase (ech) and esterase (est) genes,; n=8; Mycobacterium tuberculosis complex	-6.59	7.14e-06	0.00427	20.19	4.87	7.85	8.9	10.45	1.26	15.47	1.15	2.56	1.01	2.2	0.56	2.27	0.73
	CA079234 similar to UniRef100_Q0IW11 Cluster: Os10g0541200 protein; n=1; Oryza sativa Japonica Group	-7.72	1.79e-06	0.0067	3.5	0.81	2.34	2.62	2.74	0.47	4.41	0.03	0.18	0.24	0.91	0.24	0.42	0.17
	CA079235 similar to UniRef100_A7QM35 Cluster: Chromosome undetermined scaffold_123, whole genome shotgun sequence; n=1; Vitis vinifera	-4.97	2.62e-06	0.00375	3.16	1.37	6.35	4.27	5.49	0.88	5.14	0.37	0.81	1.16	1.62	0.55	0.69	0.17
	CA079241 similar to UniRef100_A7PZK0 Cluster: Chromosome chr15 scaffold_40, whole genome shotgun sequence; n=2; Vitis vinifera	-6.33	5.94e-06	0.000877	9.67	3.96	11.28	11.81	7.86	1.34	11.57	0.38	0.96	1.51	3.23	0.57	2.17	0.26
	CA079377	-5.73	3.35e-06	0.00106	6.23	2.48	6.25	5.82	5.23	0.53	6.34	0.8	0.99	0.53	2.02	0.07	1.02	0.29
	CA079378 homologue to UniRef100_Q84Z13 Cluster: Cytoplasmic protein of eukaryotic origin (38.3 kD)-like; n=2; Oryza sativa	-24.73	1.29e-06	0.01	2.76	0.37	2.86	1	2.87	0	1.11	0.08	0	0.07	0	0.08	0.2	0
	CA079409 weakly similar to UniRef100_A7PQN0 Cluster: Chromosome chr6 scaffold_25, whole genome shotgun sequence; n=1; Vitis vinifera	-5.53	8.79e-06	0.00143	17.67	4.52	9.8	17.33	18.02	3.06	17.89	2.02	1.08	1.67	6.05	0.94	3.49	0.72
	CA079456 similar to UniRef100_Q0DX06 Cluster: Os02g0782600 protein; n=3; Oryza sativa Japonica Group	-6.07	2.24e-06	0.00373	3.1	1.15	4.44	4.81	3.71	0.9	4.06	0.33	0.45	0.57	0.93	0.42	0.71	0.25
	CA079485 similar to UniRef100_A7NZ71 Cluster: Chromosome chr6 scaffold_3, whole genome shotgun sequence; n=1; Vitis vinifera	-8.32	2.76e-06	0.00152	5.96	0.91	3.82	5.07	4.79	0.67	4.02	0.31	0.39	0.73	0.63	0.36	0.54	0.07
	CA079486 similar to UniRef100_A7QV01 Cluster: Chromosome undetermined scaffold_183, whole genome shotgun sequence; n=1; Vitis vinifera	-6.7	2.43e-06	0.00206	3.65	2.7	2	4.01	4.59	0.23	5.81	0.11	0.13	0.19	1.79	0.36	0.67	0.18
	CA079501 similar to UniRef100_Q0J2Z5 Cluster: Os09g0279100 protein; n=1; Oryza sativa Japonica Group	-6.33	2.04e-05	0.000681	31.6	18.25	33.4	31.15	40.08	5.18	38.54	2.6	5.83	3.61	8.77	2.5	6.58	1.41
	CA079502 weakly similar to UniRef100_Q0IUE3 Cluster: Os11g0162200 protein; n=1; Oryza sativa Japonica Group	-7.79	1.6e-06	0.01	3.38	0.7	3.22	2.62	1.12	0.54	3.56	0.12	0.14	0.21	0.16	0.35	0.38	0.59
	CA079578 homologue to UniRef100_A5JVZ6 Cluster: Plastid high chlorophyll fluorescence 136 precursor; n=1; Zea mays	-7.45	4.52e-06	0.00468	7.31	1.71	6.21	11.83	9.44	0.42	5.78	0.46	1.08	0.8	2.19	0.24	0.65	0.31
	CA079610	-7.14	7.18e-06	0.000808	12.93	4.37	15.93	10.37	10.79	1.94	11.79	0.57	1.37	1.71	2.19	0.31	2.83	0.56
	CA079637	-5.24	2.42e-06	0.00522	4.66	1.21	4.21	3.27	5.48	0.26	5.18	0.34	0.66	0.96	1.12	0.3	1.25	0
	CA079651 similar to UniRef100_Q69QZ3 Cluster: Neurochondrin protein-like; n=1; Oryza sativa Japonica Group	-8.07	2.95e-06	0.00532	3.91	1.76	8.61	2.53	5.49	0.67	4.39	0.23	0.46	0.52	0.81	0.26	0.77	0.34
	CA079654 similar to UniRef100_Q0D3C7 Cluster: Os07g0693700 protein; n=1; Oryza sativa Japonica Group	-5.51	1.19e-05	0.00438	20.12	7.54	18.83	20.36	35.89	2.96	13.97	2.09	2.8	3.94	6.1	2.21	4.12	0.42
	CA079732 similar to UniRef100_Q0J7L9 Cluster: Os08g0178900 protein; n=1; Oryza sativa Japonica Group	-9.81	2.7e-06	0.00996	5.93	1.18	0.99	2.77	6.63	0.87	5.9	0.36	0.06	0.19	0.96	0.14	0.75	0
	CA079745 similar to UniRef100_A7QDT2 Cluster: Chromosome chr4 scaffold_83, whole genome shotgun sequence; n=1; Vitis vinifera	-8.43	3.85e-06	0.00653	6.17	0.14	4.49	9.63	7.77	0.71	6.74	0.52	0.08	0.33	1.72	0.18	0.8	0.59
	CA079757 similar to UniRef100_Q2B8Q1 Cluster: Tubulin/FtsZ family, GTPase domain protein; n=1; Bacillus sp. NRRL B-14911	-9.18	1.43e-06	0.01	3.11	0.85	1.75	1.07	3.47	0.92	1.81	0.1	0.06	0.11	0.59	0.09	0.39	0.08
	CA079787 similar to UniRef100_Q10KQ7 Cluster: RNA recognition motif family protein, expressed; n=1; Oryza sativa Japonica Group	-5.66	9.59e-06	0.01	16.54	6.7	22.32	10.64	9.1	1.35	29.67	1.76	2.63	2.79	4.31	1.33	3.2	1.01
	CA079806 similar to UniRef100_A7P7P0 Cluster: Chromosome chr9 scaffold_7, whole genome shotgun sequence; n=1; Vitis vinifera	-7.08	3.23e-06	0.00777	6.09	0.73	3.86	9.1	5.25	0.58	5.08	0.46	0.25	0.87	1.73	0.07	0.52	0.45
	CA079845 similar to UniRef100_Q0JG06 Cluster: Os01g0950800 protein; n=2; Oryza sativa Japonica Group	-6.17	9.09e-06	0.00136	18.09	5.65	13.74	14.85	13.33	1.59	21.94	0.78	1.64	2.16	4.5	1.47	3.51	0.41
	CA079849 similar to UniRef100_A0MA43 Cluster: Ran-binding protein; n=1; Triticum aestivum	-6.4	5.49e-06	0.00965	6.66	3.49	13.09	8.07	4.56	1.24	16.3	0.51	0.78	1.73	2.35	1.07	1.82	0.08
	CA079854 similar to UniRef100_A6UQF7 Cluster: Amino acid carrier protein; n=1; Methanococcus vannielii SB	-5.69	5.79e-06	0.00278	9.95	1.43	7.93	11.69	11.05	2.03	13.65	0.71	0.45	1.3	3.75	0.67	2.7	0.57
	CA079862 similar to UniRef100_Q69TB1 Cluster: Ferrochelatase; n=1; Oryza sativa Japonica Group	-5.29	1.11e-05	0.00109	17.36	6.37	25.19	17.59	23.74	3.14	19.61	1.63	2.77	4.1	5.1	1.84	4.56	1.34
	CA079870	-7.58	3.72e-06	0.00722	6.85	1.23	3.1	6.12	9.92	0.57	7.14	0.27	0.53	0.4	1.77	0.3	0.78	0.57
	CA079884 similar to UniRef100_A7QBL8 Cluster: Chromosome chr1 scaffold_75, whole genome shotgun sequence; n=1; Vitis vinifera	-5.92	3.22e-06	0.0088	9.42	1.71	2.96	5.34	4.13	0.95	7.1	0.47	0.75	0.51	1.55	0.46	1.23	0.36
	CA079885 homologue to UniRef100_A6N1F5 Cluster: Chloroplast 29 kDa ribonucleoprotein; n=2; Oryza sativa Indica Group	-6.46	5.59e-06	0.00368	15.25	3.56	9.97	10.89	5.98	0.8	7.91	0.8	0.94	0.67	3.76	0.09	1.93	0.24
	CA079901 similar to UniRef100_Q8H6B0 Cluster: SET domain protein 113; n=1; Zea mays	-7.38	5.97e-06	0.00667	8.88	1.23	10.91	11.6	16.28	0.96	6.9	0.69	0.46	1.2	3.18	0.37	1.02	0.77
	CA079908 similar to UniRef100_Q6H8E1 Cluster: PHD finger protein-like; n=2; Oryza sativa Japonica Group	-7.09	1.24e-05	0.000845	24.75	5.28	23.13	18.17	22.83	3.72	20.27	1.13	2.7	1.98	5.66	1.25	3.72	0.24
	CA079932 homologue to UniRef100_A7PK40 Cluster: Chromosome chr15 scaffold_19, whole genome shotgun sequence; n=1; Vitis vinifera	-4.27	7.1e-06	0.00992	10.01	9.11	2.94	14.72	18.45	2.44	18.72	0.72	2.37	0.57	5.79	2.26	4.84	1.36
	CA079938 similar to UniRef100_Q6EPN7 Cluster: Pentatricopeptide (PPR) repeat-containing protein-like; n=1; Oryza sativa Japonica Group	-7	1.54e-06	0.01	2.91	0.99	3.82	2.66	3.51	0.14	0.84	0	0	0.49	1.25	0.11	0.27	0
	CA079952 similar to UniRef100_A2XHT0 Cluster: DNA-directed RNA polymerase; n=1; Oryza sativa Indica Group	-5.34	2.31e-06	0.004	3.53	1.77	3.27	3.24	5.01	0.75	5.88	0.28	0.69	0.7	0.65	0.51	1.36	0.2
	CA080002 similar to UniRef100_Q0J0G6 Cluster: Os09g0510700 protein; n=1; Oryza sativa Japonica Group	-7.23	9.2e-06	0.00425	23.95	3.11	15.82	14.89	18.83	1.01	10.47	1.16	1.65	1.72	2.86	1.14	2.77	0.89
	CA080009	-10.37	2.95e-06	0.00599	7.63	0.52	3.35	4.18	4.8	0.26	5.69	0.18	0.12	0.12	0.79	0.28	0.98	0.09
	CA080024 similar to UniRef100_Q47N69 Cluster: Shikimate dehydrogenase; n=1; Thermobifida fusca YX	-6.69	1.78e-05	0.0015	30.11	7.55	33.98	26.9	33.2	2.16	39.19	2.08	2.98	3.74	8.08	2.41	4.55	2.04
	CA080050 weakly similar to UniRef100_Q0JM04 Cluster: Os01g0552000 protein; n=2; Oryza sativa Japonica Group	-5.67	4.42e-06	0.00402	6.62	2.48	5.46	9.34	11.87	0.9	7.25	0.44	1.67	0.98	2.2	0.98	1.17	0.3
	CA080132 similar to UniRef100_Q0J867 Cluster: Os08g0133100 protein; n=1; Oryza sativa Japonica Group	-7.63	4.3e-06	0.00108	5.83	1.68	8.27	8.12	6.48	1.19	8.58	0.57	0.46	0.79	1.93	0.48	0.64	0.38
	CA080136 homologue to UniRef100_A7QJD6 Cluster: Chromosome chr8 scaffold_106, whole genome shotgun sequence; n=1; Vitis vinifera	-5.61	4.52e-06	0.0015	9.04	1.39	6.44	9.33	8.48	1.87	8.35	0.66	1.13	1.27	2.81	0.32	1.36	0.46
	CA080180 similar to UniRef100_A1S1W4 Cluster: Transcriptional regulator, LysR family; n=1; Shewanella amazonensis SB2B	-8.46	2.18e-06	0.00329	3.93	0.27	3.74	4.35	3.13	0.34	4.14	0.55	0.16	0.08	0.93	0.13	0.5	0
	CA080218 weakly similar to UniRef100_Q3TTY5 Cluster: Keratin, type II cytoskeletal 2 epidermal; n=1; Mus musculus	-5.79	4.14e-06	0.00244	8.7	2.5	5.4	4.31	9.34	1.35	9.17	0.96	0.59	0.99	1.96	0.66	1.3	0.57
	CA080230	-7.04	6.22e-06	0.00278	14.73	2.67	8.99	7.84	14.09	0.98	10.1	0.78	1.43	0.79	1.93	1.17	1.5	0.83
	CA080270 similar to UniRef100_Q5VR06 Cluster: Helicase-like protein; n=1; Oryza sativa Japonica Group	-6.81	3.96e-06	0.00571	6.19	1.5	3.19	7.62	9.35	0.88	9.13	0.7	0.68	0.68	2.31	0.23	0.66	0.3
	CA080316 weakly similar to UniRef100_Q6YZW0-2 Cluster: Isoform 2 of Q6YZW0 ; n=1; Oryza sativa Japonica Group	-4.74	1.83e-06	0.01	2.64	0.54	3.97	4.33	3.74	0.27	3.3	0.58	0.19	0.32	2	0.11	0.49	0.28
	CA080319 similar to UniRef100_Q0DQE7 Cluster: Os03g0603300 protein; n=2; Oryza sativa Japonica Group	-7.4	2.66e-06	0.01	4.18	1.07	1.35	5.81	7.34	0.46	4.73	0.26	0.17	0.4	1.28	0.32	0.76	0.17
	CA080364 homologue to UniRef100_Q0JNK5 Cluster: Coatomer subunit beta-2; n=1; Oryza sativa Japonica Group	-7.01	3.05e-06	0.00274	6.93	1.3	4.64	4.53	4.07	0.55	6.8	0.58	0.35	0.53	1.73	0.5	0.41	0
	CA080368 homologue to UniRef100_Q2WBH4 Cluster: Sialyltransferase like protein; n=1; Sorghum bicolor	-4.63	3.4e-06	0.00316	4.75	4.16	9.39	7.37	2.75	1.29	5.84	0.41	2.09	1.02	2.17	0.71	0.83	0.43
	CA080390 similar to UniRef100_UPI000034F5B3 Cluster: transcription factor jumonji (jmjC) domain-containing protein; n=1; Arabidopsis thaliana	-6.71	3.65e-06	0.00292	6.47	1.52	7.04	4.73	8.38	0.35	6.44	0.72	0.48	1.18	1.21	0.35	1.06	0.2
	CA080423	-3.81	7.55e-06	0.01	18.17	3.47	11.05	19.45	14.27	1.57	18.06	0.89	3.32	3.02	7.65	1.48	5.09	1.11
	CA080467 similar to UniRef100_Q0JJ18 Cluster: Os01g0764900 protein; n=1; Oryza sativa Japonica Group	-5.29	6.26e-06	0.000815	12.35	5.75	11.23	12.19	11.82	1.53	8.4	0.83	1.16	2.24	3.85	0.36	3.14	0.38
	CA080472	-6.83	6.27e-06	0.000837	10.04	3.74	9.66	9.76	11.48	1.64	13.5	0.86	1.16	0.91	2.13	0.8	1.85	1.03
	CA080479	-6.68	5.27e-06	0.00289	7.85	2.59	5.64	8.62	10.62	1.43	13.86	0.83	1.17	1.9	1.58	0.3	0.88	0.91
	CA080485 similar to UniRef100_Q6UAL5 Cluster: Myosin heavy chain class VIII A1 protein; n=1; Oryza sativa Japonica Group	-8.51	7.43e-06	0.00123	13.52	3.61	11.64	14.31	16.71	1.82	7.14	1.86	0.77	0.32	1.97	0.98	1.8	0.37
	CA080507 weakly similar to UniRef100_A7NYP0 Cluster: Chromosome chr6 scaffold_3, whole genome shotgun sequence; n=1; Vitis vinifera	-8.6	3.48e-06	0.00176	5.65	1.24	7.39	7.16	5.49	0.49	4.54	0.27	0.1	1.05	1.16	0.09	0.66	0.38
	CA080527	-8	3.62e-06	0.00192	5.13	2.05	4.98	6.61	9.37	0.78	4.55	0.18	0.38	0.32	1.79	0.9	0.62	0
	CA080530 similar to UniRef100_Q0DN07 Cluster: Os03g0783000 protein; n=1; Oryza sativa Japonica Group	-10.49	3.28e-06	0.00147	5.98	1.56	3.27	5.48	7.93	0.96	3.98	0.24	0.17	0.34	0.88	0.52	0.64	0
	CA080565 weakly similar to UniRef100_Q9LNJ1 Cluster: F6F3.12 protein; n=2; Arabidopsis thaliana	-9.1	8.81e-06	0.00115	16.24	4.71	8.51	19.3	18.66	2.49	10.73	1.09	0.74	1.16	3.18	0.5	1.7	0.49
	CA080586	-6.93	2.47e-06	0.00579	5.45	1.44	1.54	3.94	4.5	0.52	5.96	0.3	0.65	0.53	0.84	0.26	0.5	0.28
	CA080593 homologue to UniRef100_Q326R4 Cluster: MxiM; n=1; Shigella dysenteriae Sd197	-6.09	3.92e-06	0.01	8.89	1.56	5.67	5.75	11.84	0.76	3.99	0.27	0.13	0.99	2.31	0.78	1.47	0.38
	CA080595 weakly similar to UniRef100_Q769C9 Cluster: PPR protein; n=1; Oryza sativa Indica Group	-10.85	1.4e-06	0.01	2.24	0.65	1	1.75	4.39	0.32	1.94	0	0	0.13	0.45	0.11	0.36	0.09
	CA080653	-5.35	2.04e-06	0.01	3.94	0.23	5.28	3.69	3.97	0.53	2.78	0.27	0.27	0.41	1.81	0.3	0.66	0.1
	CA080664 homologue to UniRef100_A8VLE7 Cluster: RimK domain protein ATP-grasp; n=1; Anaeromyxobacter sp. K	-6.66	1.39e-05	0.000876	34.16	7.16	18.42	20.21	26.62	6.1	21.26	2.71	2.21	2.09	5.35	2.08	4.03	1.65
	CA080677 similar to UniRef100_Q0ISI9 Cluster: Os11g0514000 protein; n=1; Oryza sativa Japonica Group	-11.26	1.14e-05	0.00264	17.09	3.44	17.41	14.58	30.77	2.1	16.51	1.13	0.38	2.42	1.78	0.79	1.99	0.55
	CA080693 similar to UniRef100_Q7G2G8 Cluster: KH domain containing protein, expressed; n=1; Oryza sativa Japonica Group	-5.27	8.56e-06	0.00186	17.22	5.88	18.64	9.49	18.74	1.53	15.74	1.37	1.99	2.58	5.42	1.09	3.36	0.74
	CA080701 similar to UniRef100_Q0DQZ5 Cluster: Os03g0431800 protein; n=1; Oryza sativa Japonica Group	-8.28	4.14e-06	0.00455	7.91	1.29	11.42	6.41	5.4	0.68	5.36	0.37	0.51	0.45	1.63	0.54	0.8	0.37
	CA080702 similar to UniRef100_Q10QC4 Cluster: Expressed protein; n=1; Oryza sativa Japonica Group	-5.99	5.81e-06	0.00178	14.47	2.66	9.74	10.56	7.93	1.51	10.35	0.98	1.04	0.66	3.83	0.74	1.55	0.76
	CA080719 homologue to UniRef100_Q0D3L8 Cluster: Os07g0679500 protein; n=2; Oryza sativa Japonica Group	-5.43	3.39e-06	0.00498	7.89	1.93	3.96	7.08	8.07	0.68	4.38	0.51	0.44	0.76	2.22	0.96	1.28	0.09
	CA080747 similar to UniRef100_A1WSI9 Cluster: Inner-membrane translocator precursor; n=1; Verminephrobacter eiseniae EF01-2	-5.91	1.04e-05	0.00481	24.11	1.93	18.9	18.92	18.5	1.23	20.09	1.98	0.51	3.19	7.43	1.43	2.65	0.37
	CA080822 similar to UniRef100_A8MQF0 Cluster: Uncharacterized protein At1g44170.3; n=1; Arabidopsis thaliana	-6.86	1.44e-05	0.00529	28.83	2.41	32.99	24.9	33.46	2.9	14.23	3.35	0.99	4.29	5.22	2.16	3.45	0.9
	CA080837	-6.17	2.81e-06	0.00263	5.53	1.18	3.48	5.9	5.4	0.55	5.09	0.51	0.19	0.45	1.26	0.46	0.97	0.55
	CA080839 similar to UniRef100_A7PDF0 Cluster: Chromosome chr17 scaffold_12, whole genome shotgun sequence; n=1; Vitis vinifera	-5.68	3.48e-06	0.01	6.79	0.52	7.7	4.37	5.23	0.62	9.46	0.39	0.86	1.48	1.37	0.52	1.5	0
	CA080865 similar to UniRef100_Q108V0 Cluster: Expressed protein; n=1; Oryza sativa Japonica Group	-5.89	6.09e-06	0.0059	15.38	3.01	7.2	10.89	15.05	0.84	7.97	0.85	1.4	0.98	2.94	0.79	2.73	0.53
	CA080894 homologue to UniRef100_Q7EZ44 Cluster: Receptor-like kinase Xa21-binding protein 3-like; n=1; Oryza sativa Japonica Group	-7.25	2.03e-06	0.01	2.98	1.15	0.97	4.57	3.85	0.36	5.1	0.18	0	0.44	0.8	0.21	0.82	0.18
	CA080917	-7.34	1.02e-05	0.000774	18.26	4.91	13.15	21.28	12.99	5.06	20.84	1.23	2.28	2.6	3.04	0.34	2.98	0.66
	CA081107	-10.89	1.38e-06	0.01	2.93	0.82	1.68	3.37	2.1	0.39	1.16	0.28	0.05	0.27	0.25	0.03	0.26	0
	CA081117 similar to UniRef100_A7PTB4 Cluster: Chromosome chr8 scaffold_29, whole genome shotgun sequence; n=1; Vitis vinifera	-5.69	2.6e-06	0.00211	5.54	1.76	2.85	4.26	4.26	0.79	6.08	0.63	0.57	0.47	0.91	0.38	1.45	0.08
	CA081121 weakly similar to UniRef100_A7HHJ4 Cluster: LigA; n=1; Anaeromyxobacter sp. Fw109-5	-5.4	2.86e-06	0.01	4.2	3.38	4.14	2.57	9.62	0.72	3.95	0.37	0.59	0.29	1.17	0.53	2.17	0.17
	CA081130 similar to UniRef100_Q0D810 Cluster: Os07g0192300 protein; n=1; Oryza sativa Japonica Group	-6.56	1.78e-06	0.01	3.65	1.21	3.88	1.96	4.86	0.24	1.19	0.25	0.71	0.39	0.32	0.53	0.31	0.08
	CA081144 weakly similar to UniRef100_Q2QPU8 Cluster: F-box domain containing protein, expressed; n=1; Oryza sativa Japonica Group	-7.14	2.19e-06	0.00547	5.85	1.51	1.64	3.43	2.91	0.53	4.65	0.63	0.26	0.21	0.73	0.12	0.77	0.15
	CA081147 similar to UniRef100_A7Q9U5 Cluster: Chromosome chr8 scaffold_68, whole genome shotgun sequence; n=1; Vitis vinifera	-6.16	1.04e-05	0.00377	15.66	3.11	16.92	27.91	20.51	2.06	17.08	1.52	1.02	2.28	5.18	1.28	4.78	0.7
	CA081173 similar to UniRef100_A6MZC1 Cluster: Synaptobrevin homolog; n=2; Oryza sativa	-6.17	6.4e-06	0.01	4.87	2.05	12.93	13.69	14.95	0.12	14.55	0.41	1.1	1.6	4.57	1.08	0.04	1.43
	CA081199 homologue to UniRef100_Q8W149 Cluster: CDC5 protein; n=1; Zea mays	-4.73	2.25e-06	0.01	5.22	0.92	3.2	2.79	4.24	0.69	6.2	0.2	0.07	0.61	2.07	0.31	1.57	0.1
	CA081212 weakly similar to UniRef100_Q60DE1 Cluster: Phenazine biosynthesis family protein; n=2; Oryza sativa Japonica Group	-9.76	5.9e-06	0.00689	14.41	0.77	7.11	12.05	12.52	0.65	6.32	0.97	0.65	0.59	2.28	0.58	0.45	0
	CA081215	-7.72	6.92e-06	0.00089	12.79	3.25	11.63	10.32	10.33	1.78	14.74	0.75	1.29	1.24	1.95	0.97	1.47	0.72
	CA081238 homologue to UniRef100_Q0E1G5 Cluster: Os02g0450400 protein; n=1; Oryza sativa Japonica Group	-7.72	8.8e-06	0.00732	27.59	3	14.45	13.58	12.08	2.35	10.15	0.82	0.71	1	4.73	0.44	2.77	0.31
	CA081255	-5.79	1.34e-05	0.000952	23.83	9.29	15.54	24.9	25.8	3.83	29.47	1.95	1.86	2.75	8.13	1.87	4.55	1.77
	CA081257	-6.42	4.57e-06	0.00524	8.2	3.56	2.49	11.84	8.55	0.6	8.97	0.59	0.63	0.32	2.91	1.04	0.93	0.46
	CA081292 similar to UniRef100_A7QGU0 Cluster: Chromosome chr16 scaffold_94, whole genome shotgun sequence; n=1; Vitis vinifera	-6.63	7.39e-06	0.00158	16.25	3.49	15.6	8.64	15.74	2.37	9.23	0.59	2.12	2.48	3.21	0.39	1.87	0.1
	CA081296 similar to UniRef100_UPI00001631AF Cluster: EDA16 (embryo sac development arrest 16); ATP binding / DNA binding / helicase/ protein binding / zinc ion binding; n=1; Arabidopsis thaliana	-5.77	6.25e-06	0.00141	11.03	3.03	6.75	10.88	13.89	2.58	13.65	0.99	1.72	1.66	2.95	0.97	1.76	0.67
	CA081312 similar to UniRef100_Q0JPG1 Cluster: Os01g0224400 protein; n=1; Oryza sativa Japonica Group	-4.72	5.69e-06	0.00137	9.53	5.72	7.1	11.26	9.17	1.6	14.82	0.71	1.81	1.41	4.24	0.88	2.3	1.19
	CA081321	-6.79	4.92e-06	0.00135	10.72	3.42	7.31	6.59	6.37	1.06	11.46	0.85	0.85	0.94	1.64	0.48	1.25	0.9
	CA081330	-10.12	1.33e-05	0.00608	41.16	4.16	17.21	15.72	23.48	4	15.12	1.71	0.97	1.36	3.25	0.95	3.33	0.37
	CA081369 weakly similar to UniRef100_A7NF80 Cluster: Tetratricopeptide TPR_2 repeat protein; n=1; Roseiflexus castenholzii DSM 13941	-12.39	2.96e-06	0.00811	3.58	0.76	7.07	4.39	7.55	0.4	2.39	0.14	0.2	0.6	0.7	0.14	0.24	0.07
	CA081375 similar to UniRef100_Q0DY00 Cluster: Os02g0723700 protein; n=2; Oryza sativa Japonica Group	-8.99	2.74e-06	0.00376	3.7	1.08	6.15	4.83	2.73	0.32	6.17	0.34	0.54	0.69	0.29	0.22	0.21	0.5
	CA081392	-8.08	5.19e-06	0.000824	7.69	2.41	9.86	10.03	9.5	1.58	7	0.47	0.71	0.77	2.5	0.62	0.8	0.08
	CA081419 similar to UniRef100_A9VJZ8 Cluster: Integrase family protein; n=1; Bacillus weihenstephanensis KBAB4	-6.79	3.35e-06	0.0028	4.88	1.7	4.14	6.51	8.14	0.46	6.07	0.24	0.37	0.8	2.04	0.21	0.88	0.15
	CA081429 similar to UniRef100_Q0DB62 Cluster: Os06g0598900 protein; n=1; Oryza sativa Japonica Group	-4.6	1.79e-06	0.01	2.21	2.33	1.44	4.02	3.61	0.46	4.87	0.45	0.41	0.74	1.5	0.44	0.51	0.07
	CA081440 homologue to UniRef100_Q6Z3F7 Cluster: Transducin / WD-40 repeat protein-like; n=1; Oryza sativa Japonica Group	-8.21	6.65e-06	0.000815	9.23	3.65	10.23	9.32	14.51	2.01	12.43	0.52	0.68	0.34	2.13	0.7	2.69	0.41
	CA081460	-7.84	3.15e-06	0.00772	2.95	0.58	6.21	6.2	7.42	0.24	5.89	0.2	0.34	0.91	0.93	0.51	0.55	0.33
	CA081462 similar to UniRef100_Q9ZR34 Cluster: Amylogenin; n=1; Triticum aestivum	-8.4	5.24e-06	0.00227	11.72	1.87	7.44	9.08	6.04	0.91	11.43	0.82	0.95	0.16	2.16	0.56	0.44	0.69
	CA081469	-5.86	1.4e-05	0.00134	26.7	5.58	24.04	29.62	29.26	3.54	20.64	2.47	2.11	3.85	7.45	1.98	4.21	1.7
	CA081488 similar to UniRef100_A7P6L3 Cluster: Chromosome chr9 scaffold_7, whole genome shotgun sequence; n=1; Vitis vinifera	-5.59	2.39e-06	0.00394	2.46	2.35	2.18	5.32	4.37	0.8	6.14	0.74	0.44	0.33	0.98	0.22	1.35	0.16
	CA081542 homologue to UniRef100_Q9FPT1 Cluster: Ubiquitin carboxyl-terminal hydrolase 12; n=1; Arabidopsis thaliana	-6.47	1.64e-05	0.00107	20.77	10.83	27.07	25.71	43.4	5.35	25.78	2.35	2.99	4.6	6.5	2.2	4.7	1.23
	CA081574	-8.84	4.71e-06	0.00189	8.97	3.62	13.05	5.2	5.45	1.2	5.67	0.14	0.71	0.95	1.67	0.4	0.66	0.34
	CA081657 similar to UniRef100_Q94A42 Cluster: AT5g19690/T29J13_110; n=1; Arabidopsis thaliana	-8.73	2.29e-06	0.00204	4.25	1.7	2.46	3.96	5.15	0.23	3.41	0.22	0.06	0.25	1.18	0.18	0.26	0.27
	CA081704	-6.93	1.61e-05	0.00236	31.84	6.4	15.09	28.21	38.06	4.06	30.7	2.1	2.26	3.17	7.97	1.98	3.79	1
	CA081779 UniRef100_Q7S1S6 Cluster: Predicted protein; n=1; Neurospora crassa	-5.46	2.01e-06	0.00677	2.62	1.1	6.11	3.02	2.34	1.12	3.66	0.45	0.52	0.46	0.38	0.33	0.77	0.75
	CA081805 similar to UniRef100_Q337K5 Cluster: Expressed protein; n=1; Oryza sativa Japonica Group	-5.31	7.74e-06	0.00307	14.59	3.43	12.41	20.28	14.53	1.74	11.95	1.06	1.33	1.53	5.93	1.28	3	0.73
	CA081821 weakly similar to UniRef100_Q9XHV5 Cluster: 10A19I.11; n=2; Oryza sativa Japonica Group	-6.56	2.96e-06	0.00284	3.99	1.3	6.55	4	5.02	0.65	6.8	0.36	0.42	0.49	1.22	0.59	0.63	0.61
	CA081910 homologue to UniRef100_A7Q4Q6 Cluster: Chromosome chr10 scaffold_50, whole genome shotgun sequence; n=1; Vitis vinifera	-9.23	3.35e-06	0.01	3.75	0.83	8.26	6.35	1.38	1.32	8.69	0.61	0.21	0.85	0.58	0.48	0.39	0.2
	CA082042	-6.68	2.21e-06	0.00715	2.58	0.73	5.4	4.95	3.39	0.25	3.74	0.5	0.34	0.43	0.71	0.19	0.6	0.37
	CA082048 similar to UniRef100_Q0DZN8 Cluster: Os02g0608300 protein; n=2; Oryza sativa Japonica Group	-4.78	2.11e-06	0.01	3.29	1.48	2.73	6.2	4.57	0.13	3.4	0.1	1.3	0.52	1.22	0.74	0.55	0.13
	CA082050 weakly similar to UniRef100_A8L8S0 Cluster: Type IV secretory pathway VirB4 protein-like protein; n=1; Frankia sp. EAN1pec	-11.59	3.34e-06	0.00244	7.5	1.24	4.3	3.5	4.79	0.59	7.53	0.11	0	0.46	1.07	0	0.51	0.4
	CA082052 UniRef100_Q2SXG0 Cluster: DNA polymerase IV; n=1; Burkholderia thailandensis E264	-8.43	4.35e-05	0.00122	93.49	18.05	52.46	60.48	98.38	11.49	70.27	3.91	4.74	4.51	16.09	5.31	9.21	4.21
	CA082111 similar to UniRef100_Q9AWW1 Cluster: Esterase/lipase/thioesterase family protein-like; n=2; Oryza sativa Japonica Group	-8.36	1.7e-06	0.00771	2.28	1.72	3.62	3.28	2.42	0.13	2.4	0.27	0.55	0.19	0.65	0.05	0.19	0
	CA082312	-8.46	6.12e-06	0.000957	10.41	2.3	11.69	10.76	11.11	1.17	9.12	0.59	0.27	0.68	2.38	0.57	1.8	0.39
	CA082323	-7.06	1.67e-06	0.00972	4.39	1.6	2.64	0.74	3.54	0.88	2.05	0.23	0.34	0.14	0.47	0.3	0.56	0.2
	CA082444 similar to UniRef100_Q9FRS3 Cluster: F22O13.10; n=1; Arabidopsis thaliana	-6.47	1.23e-05	0.0012	24.28	4.72	20.89	19	26.81	2.95	21.1	2.07	1.79	2.68	5.73	1.64	2.98	1.62
	CA082477 similar to UniRef100_A7Q9L0 Cluster: Chromosome chr5 scaffold_67, whole genome shotgun sequence; n=1; Vitis vinifera	-7.66	4.17e-06	0.01	6.03	1.53	8.5	12.53	7.1	1.13	2.48	0.52	0.54	0.73	1.55	0.44	1.18	0.17
	CA082513	-9.57	5.64e-06	0.00248	7.25	2.36	9.56	5.24	14.84	1.63	10.2	0.5	0	1.22	1.22	0.29	1.34	0.76
	CA082552 UniRef100_Q1ZXF9 Cluster: FNIP repeat-containing protein; n=1; Dictyostelium discoideum	-9.39	4.73e-06	0.0033	5.59	3.77	13.72	7.4	7.3	0.23	5.18	0.37	1.11	0.96	1.12	0.27	0.78	0
	CA082564 similar to UniRef100_Q0DDZ8 Cluster: Os06g0186600 protein; n=3; Oryza sativa Japonica Group	-9.31	4.18e-06	0.00226	8.81	0.64	5.9	6.32	7.22	0.77	8.39	0.4	0.54	0.49	1.45	0.24	0.97	0
	CA082612 similar to UniRef100_Q6WG80 Cluster: Rad21/Rec8-like protein; n=1; Oryza sativa	-6.88	1.62e-05	0.00104	29.16	6.48	28.13	26.56	32	3.01	30.62	1.59	2.76	3.9	6.13	1.56	5.29	1.45
	CA082639 weakly similar to UniRef100_Q9SBM1 Cluster: Hydroxyproline-rich glycoprotein DZ-HRGP precursor; n=1; Volvox carteri f. nagariensis	-5.38	3.86e-06	0.01	5.78	2.13	7.27	9.61	10.42	0.81	3.02	0.5	0.86	1.26	2.09	0.41	1.94	0.19
	CA082688 homologue to UniRef100_Q5EUE0 Cluster: Protein disulfide isomerase; n=1; Zea mays	-7.82	5.1e-06	0.01	7.63	2.75	10.1	0.23	12.4	2.07	12.35	1.03	1.04	0.71	0.15	0.35	2.2	0.6
	CA082703 similar to UniRef100_Q7Y183 Cluster: DEAD-box ATP-dependent RNA helicase 10; n=2; Oryza sativa	-5.32	9.17e-06	0.0015	14.28	5.42	20.84	19.8	17.26	1.67	14.3	1.16	1.52	3.41	5.3	1.55	3.84	0.78
	CA082712 similar to UniRef100_A8J657 Cluster: Alpha-1,2-fucosidase; n=1; Lilium longiflorum	-7.35	5.92e-06	0.00195	8.88	1.78	8.23	12.53	12.51	1.27	10.86	0.58	0.67	0.29	3.69	0.73	1.13	0.55
	CA082726 similar to UniRef100_A7PCV3 Cluster: Chromosome chr17 scaffold_12, whole genome shotgun sequence; n=1; Vitis vinifera	-6.27	4.94e-06	0.00676	7.43	2.2	6.61	13.14	9.35	0	9.71	0.86	0.26	1.11	3.8	0.95	0	0.75
	CA082735 similar to UniRef100_Q0JIF1 Cluster: Os01g0805700 protein; n=2; Oryza sativa Japonica Group	-6.16	7.21e-06	0.00144	8.91	5.8	16.11	8.06	14.59	1.38	15.6	0.55	1.57	2.06	2.81	1.35	2.2	0.89
	CA082767 homologue to UniRef100_Q0DP22 Cluster: Os03g0721200 protein; n=3; Oryza sativa Japonica Group	-5.36	1.42e-05	0.000833	24.37	9	24.98	26.77	27.47	3.67	28.24	2.22	3.57	4.38	7.53	3.15	4.72	1.38
	CA082786 similar to UniRef100_Q0DF72 Cluster: Os06g0111600 protein; n=2; Oryza sativa Japonica Group	-6.02	2.99e-06	0.01	6.71	2.28	2.75	2.4	8.64	0.72	5.72	0.88	0.64	0.35	1.17	0.86	0.45	0.51
	CA082789	-11.35	8.53e-06	0.00879	3.41	5.45	14.02	16.96	24.61	1.12	10.6	0	0.59	1.56	3.49	0.4	0.67	0
	CA082823	-5	3.26e-06	0.00126	4.7	1.75	5.56	7.41	6.12	1.53	6.01	0.26	1.03	1.42	1.74	0.54	1.44	0.19
	CA082847 homologue to UniRef100_Q5VRF5 Cluster: Ribonucleoside-diphosphate reductase; n=1; Oryza sativa Japonica Group	-4.08	4.67e-06	0.00932	7.06	2.13	12.08	9.84	10.66	0.82	9.04	0.82	0.57	3.96	4.21	1.25	1.27	0.58
	CA082868	-6.99	1.73e-06	0.01	4.58	0.64	3.45	2.92	3.09	0.27	1.36	0.22	0.25	0.82	0.59	0.11	0.35	0
	CA082894	-9.74	4.91e-06	0.00193	8.75	1.76	11.29	4.82	10.23	1.21	6.42	0.32	0.08	1.13	1.87	0.27	0.89	0
	CA082903	-4.8	3.16e-05	0.00204	51.91	12.04	78.91	52.66	71.79	11.42	55.06	5.85	6.28	12.56	16.64	6.88	14.92	6.44
	CA082916	-5.41	2.17e-06	0.01	4.43	0.61	3.97	5.15	4.51	0.16	2.83	0.29	0.94	0.58	0.51	0.41	0.96	0.31
	CA082925 similar to UniRef100_A7PSA6 Cluster: Chromosome chr14 scaffold_27, whole genome shotgun sequence; n=1; Vitis vinifera	-4.22	2.34e-06	0.00625	5.54	1.89	3.28	4.78	5.72	0.5	3.33	0.32	0.91	0.77	1.88	0.59	1.17	0.3
	CA082975	-6.13	8.6e-06	0.00118	16.55	4.99	8.84	18.69	16.01	2.44	16.71	1.23	0.94	1.2	4.04	0.85	3.67	1.82
	CA082982 UniRef100_Q7X9J7 Cluster: P60 katanin; n=1; Triticum aestivum	-6.37	2.16e-06	0.00668	4.89	1.03	2.39	3.61	4.99	0.07	3.74	0.59	0.1	0.2	1.07	0.29	0.57	0.44
	CA082992 similar to UniRef100_Q0DCR8 Cluster: Os06g0298200 protein; n=1; Oryza sativa Japonica Group	-14.62	2.16e-06	0.01	5.74	0.85	2.97	5.69	1.65	0.45	1.37	0.15	0	0.19	0.59	0	0.26	0.09
	CA083040 similar to UniRef100_A7QNQ6 Cluster: Chromosome undetermined scaffold_133, whole genome shotgun sequence; n=1; Vitis vinifera	-7.28	3.27e-06	0.00274	7.43	1.22	4.63	5.03	6.45	0.33	5.69	0.49	0.46	0.72	1	0.59	0.87	0.1
	CA083043 similar to UniRef100_Q9LW99 Cluster: Protein kinase MK6; n=1; Mesembryanthemum crystallinum	-5.74	1.64e-06	0.01	2.71	2.6	2.88	1.68	2.41	0.66	3.32	0.39	0.37	0.43	0.43	0.31	0.73	0.18
	CA083057 similar to UniRef100_Q7XBR1 Cluster: Expressed protein; n=2; Oryza sativa	-8.11	2.69e-06	0.00829	2.26	2.43	2.34	4.74	7.25	0	5.83	0.17	0.18	1.44	0.56	0.17	0.46	0.09
	CA083067 similar to UniRef100_A6N1F5 Cluster: Chloroplast 29 kDa ribonucleoprotein; n=2; Oryza sativa Indica Group	-6.91	2.12e-05	0.00566	31.52	14.03	25.78	66.29	30.05	3.6	32.92	2.44	4.1	1.52	15.55	0.89	3.66	1.37
	CA083073 UniRef100_Q5YLM3 Cluster: Roothairless 1; n=1; Zea mays	-6.31	2.48e-05	0.000861	43.09	18.44	43.68	36.45	59.39	5.59	36.25	3.43	5.11	5.92	10.13	3.75	9.02	1.11
	CA083101 similar to UniRef100_A7QNI2 Cluster: Chromosome chr2 scaffold_132, whole genome shotgun sequence; n=1; Vitis vinifera	-5.01	9.27e-06	0.0017	16.81	3.96	21.01	20.88	15.31	2.77	15.5	1.23	2.19	3.38	4.1	2.09	5.61	0.6
	CA083110	-4.63	3.39e-06	0.00722	5.46	1.86	4.55	7.24	6.35	0.7	9.38	1.08	0.58	1.43	1.74	0.98	1.13	0.75
	CA083171 weakly similar to UniRef100_Q6N452 Cluster: Probable serine protease precursor; n=1; Rhodopseudomonas palustris	-16.97	1.43e-06	0.00877	1.74	0.28	1.31	2.51	2.46	0	3.8	0.19	0.08	0	0.2	0	0	0.24
	CA083185 similar to UniRef100_P49661 Cluster: Coatomer subunit delta-3; n=1; Oryza sativa Japonica Group	-7.27	2.42e-06	0.002	5.77	1.97	3.99	3.38	4.29	0.84	2.84	0.5	0.44	0.15	0.51	0.2	1.27	0.11
	CA083206 similar to UniRef100_A5P0S2 Cluster: Aminotransferase, class V; n=1; Methylobacterium sp. 4-46	-8.76	2.38e-06	0.00777	3.51	1.29	2.75	7.05	2.11	0.46	4.57	0.34	0.18	0.47	1.03	0.1	0.29	0.08
	CA083241 homologue to UniRef100_A9J204 Cluster: MIKC-type MADS-box transcription factor WM22A; n=1; Triticum aestivum	-7.35	3.47e-06	0.00342	6.74	3.47	8.52	2.8	7.54	0.65	2.91	0.26	0.32	0.9	1.12	0.25	0.85	0.74
	CA083254 similar to UniRef100_A6R1G6 Cluster: Predicted protein; n=1; Ajellomyces capsulatus NAm1	-15.89	1.73e-06	0.01	2.82	0	2.43	5.08	2.64	0.31	1.61	0	0.12	0.12	0.22	0.21	0.17	0.09
	CA083285 weakly similar to UniRef100_A7PKV6 Cluster: Chromosome chr7 scaffold_20, whole genome shotgun sequence; n=1; Vitis vinifera	-8.91	6.68e-06	0.000755	8.16	4.61	10.67	11.5	12.02	1.54	12.45	0.27	0.89	1.84	1.32	0.4	1.69	0.43
	CA083330 homologue to UniRef100_Q10NY2 Cluster: Expressed protein; n=1; Oryza sativa Japonica Group	-5.74	1.84e-05	0.00281	43.45	9.39	46.36	25.79	33.71	3.42	23.38	3.13	3.81	5.82	6.64	3.78	7.73	1.43
	CA083368	-9.17	2.11e-06	0.00309	3.15	0.78	3.61	3.78	5.09	0.33	2.25	0.23	0.52	0.35	0.4	0.16	0.24	0.17
	CA083374	-7.17	7.34e-06	0.00187	11.64	3.37	16.05	11.52	17.44	1.73	8.12	0.81	0.93	1.35	3.42	0.59	2.12	0.51
	CA083383	-4.98	6.49e-06	0.00585	11.75	3.33	14.07	16.64	13.85	0.96	6.91	1.2	1.44	0.76	4.81	1.44	3.07	0.84
	CA083420 similar to UniRef100_Q10SC2 Cluster: FHA domain containing protein, expressed; n=1; Oryza sativa Japonica Group	-4.5	2.41e-06	0.00478	4.46	2.44	5.37	3.37	5.39	0.79	4.01	0.43	1.23	0.48	1.6	0.46	1.53	0
	CA083469 similar to UniRef100_Q0D5G1 Cluster: Os07g0563700 protein; n=2; Oryza sativa Japonica Group	-6.23	6.85e-06	0.0031	16.45	2.77	8.06	12.42	14.87	1.22	11.28	0.7	1.63	1.82	3.12	0.58	2.49	0.44
	CA083484 similar to UniRef100_A0MMD3 Cluster: Proteasome subunit alpha type; n=1; Hordeum vulgare	-5.02	4.42e-06	0.00199	11.05	3.04	5.83	9.16	7.92	1.16	7.12	1.04	0.93	1.56	2.18	1.05	1.56	0.72
	CA083491 similar to UniRef100_A7Q9L0 Cluster: Chromosome chr5 scaffold_67, whole genome shotgun sequence; n=1; Vitis vinifera	-6.51	3.04e-06	0.00501	5.92	1.69	3.42	6.13	7.96	0.49	3.65	0.43	0.62	1.19	1.46	0.14	0.56	0.09
	CA083495 similar to UniRef100_Q0ILS2 Cluster: Os12g0626300 protein; n=2; Oryza sativa Japonica Group	-3.93	2.12e-06	0.01	4.63	0.92	5.2	5.61	2.96	0.74	3.27	0.28	0.9	0.36	1.62	0.82	1.6	0.35
	CA083505 similar to UniRef100_A7NWI7 Cluster: Chromosome chr5 scaffold_2, whole genome shotgun sequence; n=1; Vitis vinifera	-5.31	3.39e-06	0.00617	6.51	1.84	8.04	5.94	3.16	0.61	8.11	0.21	0.36	1.03	2.12	0.95	1.6	0.17
	CA083526 similar to UniRef100_Q2GRH1 Cluster: Predicted protein; n=1; Chaetomium globosum	-12.21	1.98e-06	0.00271	1.37	1.01	2.58	4.33	3.46	0.76	4	0	0	0.4	0.54	0.04	0.46	0
	CA083558 similar to UniRef100_Q10Q73 Cluster: Expressed protein; n=1; Oryza sativa Japonica Group	-7.54	2.75e-06	0.00446	4.59	1.72	1.87	4.91	7.64	0.86	4.02	0.14	0.18	0.18	1.4	0.4	0.75	0.35
	CA083595 similar to UniRef100_Q0J8P7 Cluster: Os08g0100600 protein; n=2; Oryza sativa Japonica Group	-6.84	3.45e-06	0.01	9.21	0.92	2.37	5.79	7.14	0.65	6.95	0.94	0.36	0.49	1.28	0.61	0.8	0.35
	CA083603 homologue to UniRef100_Q0JCZ4 Cluster: Auxin response factor 9; n=1; Oryza sativa Japonica Group	-7.7	3.06e-06	0.00151	5.58	1.67	5.45	4.59	4.93	0.08	6.15	0.2	0.29	0.52	1.08	0.33	0.69	0.59
	CA083633	-5.81	4.87e-06	0.00158	8.28	3.93	6.45	9.42	9.81	0.11	10.06	0.69	1.72	0.68	2.89	0.25	1.83	0.22
	CA083636 similar to UniRef100_Q0J1G0 Cluster: Os09g0442600 protein; n=1; Oryza sativa Japonica Group	-5.88	1.15e-05	0.00138	16.62	6.21	22.08	13.44	24.47	3.82	26.85	1.21	3.07	3.82	4.14	2.14	3.79	1.14
	CA083727 homologue to UniRef100_Q7X6T0 Cluster: Caffeoyl CoA 3-O-methyltransferase; n=1; Zea mays	-20.13	2.57e-05	0.00111	49.22	3.72	39.03	48.84	32.84	3.73	43.75	1.53	0.52	0.78	3.03	1.09	3.29	0.75
	CA083733	-8.06	7.31e-06	0.0028	14.88	2.77	7.39	12.73	17.92	1.31	11.18	1.01	1.13	0.88	2.5	0.78	1.97	0.18
	CA083907 weakly similar to UniRef100_Q6Z7B3 Cluster: Heat shock factor protein hsf8-like; n=1; Oryza sativa Japonica Group	-6.53	6.33e-06	0.000792	12.24	4.98	9.88	9.43	12.66	1.15	10.57	1.45	0.42	2.19	1.77	1.18	1.82	0.49
	CA083978 similar to UniRef100_UPI00003827A4 Cluster: COG0477: Permeases of the major facilitator superfamily; n=1; Magnetospirillum magnetotacticum MS-1	-7.83	1.14e-05	0.000774	20.57	5.84	15.91	20.54	21.97	3.15	19.21	1.95	1.41	1.79	3.75	0.76	3.05	0.98
	CA083983 weakly similar to UniRef100_A7P8R9 Cluster: Chromosome chr3 scaffold_8, whole genome shotgun sequence; n=1; Vitis vinifera	-9.66	1.96e-06	0.00353	2.17	1.15	5.34	3.73	2.23	0.49	2.42	0.21	0.49	0.06	0.65	0	0.3	0.09
	CA083999 similar to UniRef100_Q9SNP3 Cluster: Pentatricopeptide (PPR) repeat-containing protein-like; n=1; Oryza sativa Japonica Group	-7.41	3.43e-06	0.00765	6.49	1.61	2.33	9.09	4.86	0.56	7.34	0.41	0.36	0.36	2.15	0.37	0.62	0.09
	CA084009 similar to UniRef100_Q5FB33 Cluster: NGMTP1; n=1; Nicotiana glauca	-7.64	1.59e-05	0.00272	29.55	6.1	35.41	32.74	13.6	2.77	31.11	1.23	1.46	2.88	8.58	0.55	3.24	1.86
	CA084072 similar to UniRef100_Q2QYH9 Cluster: Zinc finger, C3HC4 type family protein, expressed; n=1; Oryza sativa Japonica Group	-5.99	4.72e-06	0.00155	9.77	3.01	8.09	5.96	5.82	1.69	11.81	0.53	1.14	1.09	2.48	0.48	1.48	0.5
	CA084103 similar to UniRef100_A7Q1K9 Cluster: Chromosome chr7 scaffold_44, whole genome shotgun sequence; n=1; Vitis vinifera	-7.4	2.53e-06	0.00165	3.05	1.08	4.18	4.38	5.76	0.88	4.74	0.18	0.21	0.75	0.81	0.39	0.59	0.31
	CA084126 similar to UniRef100_Q8CBW7 Cluster: Cysteine-rich hydrophobic domain 1 protein; n=2; Mus musculus	-4.61	2.01e-05	0.00278	38.39	12.07	26.56	40.09	35.59	7.18	53.71	1.98	3.98	2.4	16.11	4.55	13.45	3.9
	CA084128 similar to UniRef100_A7NUR2 Cluster: Chromosome chr18 scaffold_1, whole genome shotgun sequence; n=1; Vitis vinifera	-5.69	2.82e-06	0.00159	4.87	2.18	5.04	6.72	4.41	0.63	4.57	0.4	0.53	0.82	1.51	0.43	1.31	0
	CA084186 similar to UniRef100_A7P4L7 Cluster: Chromosome chr4 scaffold_6, whole genome shotgun sequence; n=1; Vitis vinifera	-4.68	7.97e-06	0.01	12.06	2.71	16.73	9.67	14.86	2.55	25.6	1.11	2.26	2.28	4.45	1.43	5.02	1.45
	CA084188 weakly similar to UniRef100_Q0DLC4 Cluster: Os05g0108900 protein; n=1; Oryza sativa Japonica Group	-4.99	2.81e-06	0.01	6.63	1.65	1.7	5.34	6.57	0.35	6.58	0.78	0.76	0.38	2.6	0.46	0.79	0
	CA084199 weakly similar to UniRef100_A1YKE2 Cluster: Auxin efflux carrier; n=1; Brachypodium sylvaticum	-7.3	3.16e-06	0.00308	4.99	2.09	8.66	5.87	4.47	0.7	2.96	0.26	0.45	0.65	1.22	0.07	1.13	0.28
	CA084214	-5.7	2.9e-06	0.00807	7.92	1.2	4.17	6.79	4.45	0.64	3.59	0.65	0.24	1.36	2.01	0.17	0.45	0.17
	CA084281 homologue to UniRef100_Q53NR8 Cluster: At1g05520/T25N20_16; n=2; Oryza sativa Japonica Group	-6.28	5.79e-06	0.000517	10.47	5.96	8.41	7.99	10.74	2.02	10.08	0.62	2.5	1.5	1.33	0.67	1.91	0.35
	CA084311 similar to UniRef100_A3V802 Cluster: ABC transporter, periplasmic substrate binding protein; n=1; Loktanella vestfoldensis SKA53	-6.41	2.26e-06	0.00859	6.14	1.23	4.55	4.57	2.14	0.31	2.83	0.17	0.51	0.15	1.44	0.16	0.76	0.21
	CA084347 homologue to UniRef100_Q7X9K1 Cluster: Ribosomal Pr 117; n=4; Magnoliophyta	-7.55	9.67e-06	0.00492	15.77	4.78	26.25	11.84	10.6	1.06	21.54	0.52	0.9	2.95	4.67	0.89	2.23	0
	CA084358 homologue to UniRef100_A7P7G9 Cluster: Chromosome chr9 scaffold_7, whole genome shotgun sequence; n=1; Vitis vinifera	-5.64	1.94e-05	0.000774	36.19	14.36	30.13	36.35	39.63	5.58	32.6	3.1	3.95	6.02	11.58	2.99	5.87	1.06
	CA084387 similar to UniRef100_A7PBG0 Cluster: Chromosome chr16 scaffold_10, whole genome shotgun sequence; n=1; Vitis vinifera	-8.4	2.16e-06	0.01	2.19	0.2	2.27	4.6	5.32	0.54	4.65	0.13	0	0.47	0.95	0.07	0.49	0.25
	CA084435 similar to UniRef100_A7R4B5 Cluster: Chromosome undetermined scaffold_644, whole genome shotgun sequence; n=1; Vitis vinifera	-7.01	2.57e-05	0.00145	48.3	10.75	30.98	43.74	60.23	5.87	47.13	3.24	4	5.11	10.52	3.07	6.93	2.34
	CA084458 similar to UniRef100_A6N1S9 Cluster: Sterol glucosyltransferase-like protein; n=1; Oryza sativa Indica Group	-4.08	5.63e-06	0.0068	13.08	2.24	7.78	8.51	13.87	2.53	13.91	0.53	2.05	1.33	3.64	1.79	5.07	0.77
	CA084622 similar to UniRef100_A7PI73 Cluster: Chromosome chr13 scaffold_17, whole genome shotgun sequence; n=1; Vitis vinifera	-6.93	4.6e-06	0.00328	10.55	3.05	10.8	3.62	8.16	0.61	7.12	0.58	0.42	0.8	2.42	0.42	0.78	0.92
	CA084647	-15.49	1.37e-06	0.01	0.81	0.58	4	2.02	1.86	0.16	2.21	0.03	0	0.28	0.13	0.06	0.24	0
	CA084648 weakly similar to UniRef100_Q2PQJ1 Cluster: EIN3-binding F-box protein 1; n=1; Solanum lycopersicum	-9.85	2.25e-05	0.00526	50.68	6.46	29.92	19.55	32.86	5.26	59.95	1.64	3.12	3.64	3.55	2.73	4.33	1.77
	CA084720 similar to UniRef100_A7RHF7 Cluster: Predicted protein; n=2; Fungi/Metazoa group	-7.43	2.23e-06	0.00831	3.2	2.27	3.5	2.29	2.01	0.48	7.02	0.32	0.22	0.06	0.72	0.06	1.09	0.32
	CA084721	-4.8	3.05e-06	0.01	4.97	0.75	4.6	5.89	7.69	0.56	7.21	0.65	1.02	0.49	1.72	0.83	1.54	0.35
	CA084753 similar to UniRef100_Q04FP8 Cluster: 30S ribosomal protein S16; n=1; Oenococcus oeni PSU-1	-8.14	5.92e-06	0.00271	13.27	1.98	11.07	5.38	9.46	1.28	12.65	0.6	0.25	1.05	1.87	1.07	1.84	0.09
	CA084850 weakly similar to UniRef100_Q2R8X9 Cluster: Protein kinase domain containing protein, expressed; n=1; Oryza sativa Japonica Group	-8.03	1.82e-06	0.00596	3.1	1.16	1.27	3.98	3.84	0.35	3.33	0.16	0.36	0.2	1.04	0.18	0.17	0
	CA084887	-8.23	2.49e-06	0.00471	5.06	1.84	6.72	1.88	3.18	0.37	3.84	0.4	0.51	0.98	0	0	0.4	0.5
	CA084898	-10.88	5.02e-06	0.000821	9.95	3.31	4.81	9.01	9.88	1.25	6.42	0.74	0.56	0.39	0.98	0.09	1.01	0.32
	CA084921	-6.1	3.67e-06	0.00427	7.37	1.53	4.88	8.05	4.82	0.57	8.59	0.65	0.17	0.8	2.45	0.16	1.07	0.57
	CA084930 weakly similar to UniRef100_A7QYJ4 Cluster: Chromosome undetermined scaffold_248, whole genome shotgun sequence; n=2; Vitis vinifera	-21.34	2.04e-06	0.00176	3.23	0.37	4.23	3.84	3.18	0.78	1.87	0.09	0.11	0.05	0.32	0.06	0.19	0
	CA084938 homologue to UniRef100_Q5EFI5 Cluster: Target of rapamycin; n=1; Zea mays	-6.88	5.58e-06	0.000922	8.31	3.64	6.16	11.17	9.61	1.81	12.37	0.48	0.73	0.95	2.82	0.47	1.42	0.83
	CA084982 similar to UniRef100_A7PKX7 Cluster: Chromosome chr7 scaffold_20, whole genome shotgun sequence; n=1; Vitis vinifera	-5.43	5.28e-06	0.000961	6.32	3.67	12.01	10.12	7.62	2.25	10.88	0.37	2	1.43	2.47	0.92	2.54	0
	CA085070 similar to UniRef100_Q0DWE0 Cluster: Os02g0819400 protein; n=1; Oryza sativa Japonica Group	-15.92	1.4e-06	0.0092	1.23	2.17	1.75	1.83	4.01	0.12	0.97	0	0.11	0	0.33	0.28	0.04	0
	CA085092 similar to UniRef100_A7PVZ1 Cluster: Chromosome chr8 scaffold_34, whole genome shotgun sequence; n=1; Vitis vinifera	-5.71	8.08e-06	0.000816	16.37	5.21	14.69	16.48	14.03	2.6	11.03	1.16	1.4	2.62	4.15	1.51	2.38	0.87
	CA085143	-7.93	1.63e-06	0.01	3.49	0.09	3.36	2.64	3.86	0.12	1.51	0.12	0.48	0.27	0.5	0.15	0.37	0
	CA085151 weakly similar to UniRef100_A0MH67 Cluster: RPG1; n=1; Hordeum vulgare subsp. spontaneum	-4.23	4.51e-06	0.00316	8.05	3.18	5.17	10.68	11.63	1.9	8.03	0.53	0.66	1.43	3.44	1.66	2.76	1.03
	CA085166	-7.02	5.59e-06	0.000774	9.66	3.39	8.96	11.14	8.42	1.6	9.76	0.62	0.43	1.51	2.42	0.6	1.54	0.41
	CA085170 homologue to UniRef100_P19950 Cluster: 40S ribosomal protein S14; n=1; Zea mays	-7.14	9.13e-06	0.00557	20.03	5.4	7.44	14.66	12.66	1.66	25.15	0.63	3.99	1.77	4.37	0.57	0.47	0.39
	CA085184 similar to UniRef100_Q9ST50 Cluster: Transposase related protein; n=1; Zea mays	-16.37	5.86e-06	0.000945	12.08	1.56	10.05	6.18	11.76	2.4	6.34	0.44	0.2	0.31	0.96	0.4	0.68	0.07
	CA085209 similar to UniRef100_Q0JB96 Cluster: Os04g0548000 protein; n=1; Oryza sativa Japonica Group	-10.56	4.77e-06	0.00109	8.36	1.29	6.87	8.31	9.76	1.01	7.09	0.51	0.35	0.53	1.23	0.2	0.98	0.25
	CA085240 similar to UniRef100_Q0DNE0 Cluster: Os03g0758600 protein; n=2; Oryza sativa Japonica Group	-6.91	5.59e-06	0.00608	10.91	1.03	6.53	11.55	14.01	0.88	8.79	0.7	0.89	0.84	2.47	0.44	1.39	1.05
	CA085252 similar to UniRef100_Q6Z647 Cluster: ARP protein-like; n=2; Oryza sativa	-5.81	2.42e-06	0.00284	4.76	1.91	5.06	3.68	5.28	0.81	2.68	0.31	0.38	0.7	1.32	0.36	0.94	0.16
	CA085262 similar to UniRef100_Q9LF78 Cluster: Mitochondrial half-ABC transporter; n=1; Arabidopsis thaliana	-5.26	1.34e-05	0.00287	31.09	7.37	20.05	34.3	24.97	2.95	17.2	2.71	3.06	3.19	7.01	3.03	6.71	0.52
	CA085277 similar to UniRef100_Q0DEQ5 Cluster: Os06g0140800 protein; n=1; Oryza sativa Japonica Group	-5.97	6.28e-06	0.00327	11.79	2.73	8.68	14.6	15.67	2.39	6.11	1.02	0.45	1.97	3.42	0.68	1.97	0.88
	CA085282	-6.5	1.99e-06	0.00706	4.79	1.3	2.4	5.31	2.01	0.59	2.55	0.09	0.2	0.82	1.02	0.14	0.64	0
	CA085285 similar to UniRef100_Q6Z6H2 Cluster: Methionine aminopeptidase; n=1; Oryza sativa Japonica Group	-4.71	1.93e-06	0.01	3.05	1.55	4	3.49	4.34	0.48	3.54	0.47	0.41	1.28	1.31	0.09	0.78	0
	CA085302 similar to UniRef100_A7QQX9 Cluster: Chromosome undetermined scaffold_146, whole genome shotgun sequence; n=1; Vitis vinifera	-7.43	1.72e-06	0.00803	3.77	0.85	1.96	2.6	3.11	1.15	2.82	0.23	0.1	0.2	0.64	0.2	0.45	0.36
	CA085325 homologue to UniRef100_Q0JM17 Cluster: DEAD-box ATP-dependent RNA helicase 56; n=1; Oryza sativa Japonica Group	-9.21	2e-06	0.00532	3.94	0.84	4.36	4.4	1.01	0.53	2.95	0.25	0.18	0.12	0.58	0.17	0.65	0
	CA085337 similar to UniRef100_A0QIE0 Cluster: Oxidoreductase 2-nitropropane dioxygenase family protein; n=1; Mycobacterium avium 104	-7.07	1.21e-05	0.00178	20.66	6.93	20.3	14.73	31.93	2.21	19.21	1.34	1.56	2.4	5.27	1.34	3.42	1.09
	CA085392	-8.58	3.34e-06	0.00113	6.33	1.44	4.44	6.04	5.93	0.53	5.77	0.55	0.56	0.23	0.8	0.57	0.59	0.25
	CA085458 weakly similar to UniRef100_A7Q5L4 Cluster: Chromosome undetermined scaffold_53, whole genome shotgun sequence; n=1; Vitis vinifera	-6.19	8.01e-06	0.00193	13.22	3.63	10.76	12.17	19.97	2.18	16.43	1.58	0.77	1.49	4.5	1.45	1.84	1.03
	CA085542 similar to UniRef100_Q1YEX6 Cluster: Iron-containing alcohol dehydrogenase; n=1; Aurantimonas sp. SI85-9A1	-5.73	2.44e-06	0.01	4.7	0.82	3.78	3.79	3.35	0.48	7.18	0.35	0.18	0.24	1.83	0.37	0.88	0.35
	CA085563 similar to UniRef100_Q0E035 Cluster: Os02g0580800 protein; n=1; Oryza sativa Japonica Group	-6.56	3.4e-05	0.00232	63.76	14.27	52.3	38.31	72.75	7.53	81.36	4.79	6.49	6.75	14.92	3.64	9.46	4.28
	CA085565 UniRef100_A9UZ39 Cluster: Predicted protein; n=1; Monosiga brevicollis MX1	-7.95	2.12e-06	0.00309	3.98	1.32	2.67	3.46	4.46	0.39	3.69	0.06	0.24	0.34	1.54	0.16	0.17	0
	CA085570 similar to UniRef100_Q10KX7 Cluster: OB-fold nucleic acid binding domain containing protein, expressed; n=1; Oryza sativa Japonica Group	-8.42	2.65e-06	0.00944	4.08	0.9	7.89	2.27	4.07	0.47	4.75	0.1	0.06	0.59	1.66	0.23	0.25	0
	CA085602 homologue to UniRef100_Q0E2S4-2 Cluster: Isoform 2 of Q0E2S4 ; n=1; Oryza sativa Japonica Group	-5.6	6.73e-06	0.00187	11.3	2.74	14.02	9.79	12.98	1.66	14.96	1.4	0.98	1.24	2.74	1.27	3.86	0.56
	CA085614 similar to UniRef100_A6EGY0 Cluster: ABC transporter related protein; n=1; Pedobacter sp. BAL39	-5.46	5.8e-06	0.00309	11.78	1.21	8.91	10.14	11.86	1.73	12.78	0.7	0.59	2.11	3.11	1.02	2.44	0.73
	CA085621 similar to UniRef100_A7PB71 Cluster: Chromosome chr16 scaffold_10, whole genome shotgun sequence; n=1; Vitis vinifera	-9.85	3.03e-06	0.00444	4.91	0.17	8.45	4.56	3.85	1.27	4.14	0.25	0.15	0.44	1.26	0.22	0.31	0.14
	CA085637	-14.74	2.43e-06	0.00174	3.31	0.48	5.31	3.55	4.81	0.53	2.94	0.13	0.17	0.28	0.07	0.1	0.51	0.16
	CA085639 weakly similar to UniRef100_Q109J2 Cluster: Expressed protein; n=2; Oryza sativa	-6.35	1.43e-05	0.00143	24.22	14.19	32.31	13.1	18.29	2.78	34.02	1.61	5.7	3.2	7.01	1.35	2.41	0.58
	CA085663	-7.98	2.81e-06	0.0073	4.21	0	4.79	6.85	3.6	0.62	6.09	0.25	0	0.06	1.86	0.07	0.51	0.53
	CA085666 similar to UniRef100_A9V995 Cluster: Predicted protein; n=1; Monosiga brevicollis MX1	-8.97	1.83e-06	0.00691	2.47	1.04	1.92	5.36	3.41	0.4	1.99	0.07	0.49	0.31	0.22	0.03	0.56	0.18
	CA085675	-7.84	1.43e-05	0.00139	32.12	4.95	15.61	27.42	23.05	3.92	27.77	2.37	2.38	1.87	4.35	1.57	2.82	1.83
	CA085677 similar to UniRef100_Q5VSA6 Cluster: Transducin protein-like; n=1; Oryza sativa Japonica Group	-4.54	2.35e-06	0.0051	5.05	1.13	4.27	4.15	5.76	0.74	3.42	0.31	0.85	0.91	1.92	0.51	0.72	0.18
	CA085699 similar to UniRef100_Q6L6R6 Cluster: Protein kinase; n=1; Triticum aestivum	-5.84	4.78e-06	0.00266	5.25	1.65	7.65	10.51	11.73	2.06	8.33	0.45	0.78	1.31	2.59	0.88	1.41	0.66
	CA085748	-5.97	4.32e-06	0.00365	6.45	2.8	6.48	10.43	9.99	0.23	6.2	0.37	1.46	0.89	3.27	0.43	0.71	0
	CA085858 similar to UniRef100_Q0JGL7 Cluster: Os01g0916800 protein; n=1; Oryza sativa Japonica Group	-6.26	1.24e-05	0.00335	21.57	6.09	10.96	28.42	24.43	2.21	27.87	1.57	2.52	2.47	6.78	2.33	2.97	0.77
	CA085870 similar to UniRef100_Q2R2E8 Cluster: KE2 family protein, expressed; n=2; Oryza sativa	-8.45	1.94e-06	0.01	3.44	0.44	1.52	4.24	1.9	0.65	5.6	0.15	0	0.06	0.76	0.15	0.99	0
	CA085929 similar to UniRef100_A7PKB0 Cluster: Chromosome chr15 scaffold_19, whole genome shotgun sequence; n=1; Vitis vinifera	-6.15	3.6e-06	0.00641	4.97	2.26	5.45	8.87	9.49	0.71	3.39	0.5	0.46	0.52	1.83	0.23	1.33	0.84
	CA085958 similar to UniRef100_A7NZR1 Cluster: Chromosome chr6 scaffold_3, whole genome shotgun sequence; n=1; Vitis vinifera	-6.2	4.49e-06	0.01	12.3	3.16	9.26	1.53	7.95	0.76	8.9	0.61	1.55	1.37	1.53	0.63	0.56	0.81
	CA086036	-9.05	1.82e-06	0.00515	2.63	1.39	1.48	3.8	4.54	0.5	2.32	0	0.31	0.32	0.52	0.07	0.44	0.18
	CA086070 similar to UniRef100_Q10GA5 Cluster: Expressed protein; n=5; Oryza sativa Japonica Group	-9.09	2.14e-05	0.00186	22.88	9.08	51.13	46.05	38.92	4.32	25.38	1.44	2.27	2.98	7.98	1.61	4.22	1.27
	CA086090	-7.68	2.83e-06	0.00132	5.63	0.89	3.21	6.08	4.79	1.26	4.31	0.61	0.47	0.12	0.68	0.13	1.06	0.34
	CA086098 similar to UniRef100_A7R2K7 Cluster: Chromosome chr10 scaffold_433, whole genome shotgun sequence; n=1; Vitis vinifera	-10.21	4.26e-06	0.00172	10.05	2.13	2.35	7.54	6.67	1.6	7.79	0.1	0.18	0.72	1.4	0.17	0.29	0.87
	CA086101 weakly similar to UniRef100_A7QXG5 Cluster: Chromosome undetermined scaffold_223, whole genome shotgun sequence; n=1; Vitis vinifera	-8.21	5.57e-06	0.0018	7.78	4.07	4.58	11.2	13.41	0.89	9.58	0.34	1.3	0.98	1.67	0.48	1.04	0.47
	CA086110	-6.88	6.16e-06	0.00277	11.39	2.05	6.86	11.8	10.81	1.31	14.75	0.54	0.87	0.74	2.45	0.49	2.4	1.07
	CA086123	-4.71	4.01e-06	0.00291	6.79	2.72	6.82	9.7	9.43	1.06	5.37	0.66	0.8	1.01	3.53	0.72	2.1	0.1
	CA086127	-13.72	2.23e-05	0.000684	43.5	16.92	43.68	18.05	38.4	8.54	25.56	0.92	2.56	1.35	4.65	0.97	3.08	0.65
	CA086141	-5.32	4.35e-06	0.00121	8.17	3.95	4.69	8.02	7.64	1.08	10.11	1	0.36	0.96	2.03	0.34	2.13	1.39
	CA086186 similar to UniRef100_Q0J341 Cluster: Os09g0261500 protein; n=2; Oryza sativa	-5.89	7.55e-06	0.00102	13.17	4.05	14.9	11.08	16.48	1.99	12.9	1.27	1.59	1.29	3.16	1.38	3.34	0.62
	CA086214 homologue to UniRef100_Q5NA53 Cluster: Glycogenin-like protein; n=1; Oryza sativa Japonica Group	-10.56	4.45e-06	0.01	3.28	0.22	11.43	7.43	10.85	0.72	6.32	0.15	0.53	0.8	0.85	0.26	0.83	0.38
	CA086233 homologue to UniRef100_A2ZJA1 Cluster: Argininosuccinate synthase; n=1; Oryza sativa Indica Group	-4.62	6e-06	0.00416	14.84	3.2	9.71	14.45	10.89	1.03	9.47	1.32	3.12	1.64	2.75	1.43	3.14	0.38
	CA086253	-11.2	6.72e-06	0.00327	14.22	3.14	17.91	7.82	10.29	1.44	5.42	0.54	0.5	1.08	1.34	0.32	1.19	0.41
	CA086265 similar to UniRef100_Q0DZI0 Cluster: Os02g0617700 protein; n=2; Oryza sativa Japonica Group	-6.05	2.67e-06	0.00188	5.19	1.21	4.2	4.23	4.68	0.6	5.68	0.24	0.3	0.78	1.95	0.23	0.42	0.35
	CA086277 similar to UniRef100_Q6ASX1 Cluster: FYVE zinc finger containing protein; n=2; Oryza sativa Japonica Group	-5.71	8.94e-06	0.00107	16.82	5.22	22.73	14.88	15.24	3.35	11	1.29	1.51	2.91	5.24	1.09	2.19	1.4
	CA086278 similar to UniRef100_P94063 Cluster: Probable phosphopantothenoylcysteine decarboxylase; n=1; Arabidopsis thaliana	-9.14	3.56e-06	0.00541	6.65	0.77	4	4.66	6.14	0.7	9.48	0.36	0.28	0.68	1.06	0.64	0.51	0
	CA086285 weakly similar to UniRef100_Q0E354 Cluster: Os02g0193500 protein; n=2; Oryza sativa	-4.65	4.87e-06	0.00754	8.23	0.96	12.4	12.29	8.08	1.6	7.95	0.33	1.32	2.1	3.63	0.68	2.29	0.73
	CA086326	-8.94	1.98e-06	0.004	3.14	0.66	4.6	3.39	3.84	0.23	1.98	0.11	0.39	0.33	0.53	0.04	0.5	0.09
	CA086363 similar to UniRef100_A8Z5P6 Cluster: Bacteriocin immunity protein; n=1; Staphylococcus aureus subsp. aureus USA300_TCH959	-10.76	4.26e-06	0.0019	8.2	1.25	9.62	6.49	7.24	0.59	4.79	0.66	0.08	0.33	1.92	0.28	0.29	0
	CA086393 similar to UniRef100_Q6UCJ1 Cluster: Signal recognition particle receptor protein; n=1; Cucumis sativus	-4.7	4.17e-06	0.00922	4.88	1.49	8.26	10.9	10.17	1.35	6.73	0.71	0.64	1.94	4.18	0.43	1.06	0.34
	CA086398 similar to UniRef100_Q0J0M8 Cluster: Os09g0492700 protein; n=1; Oryza sativa Japonica Group	-8.26	1.82e-06	0.00574	4.88	1.56	2.72	2.21	3.22	0.42	2	0.4	0.06	0.46	0.27	0.1	0.6	0.17
	CA086433 similar to UniRef100_Q3S9L9 Cluster: NBS-LRR type RGA; n=1; Triticum aestivum	-6.15	4.56e-06	0.000792	8.3	2.83	7.01	7.99	7.81	1.46	8.79	0.48	0.65	1.2	1.88	0.71	1.66	0.6
	CA086452 homologue to UniRef100_Q0J366 Cluster: Os09g0252100 protein; n=3; Oryza sativa	-6.25	6.74e-06	0.00037	11.08	5.5	12.19	12.39	10.85	3.02	9.97	0.51	1.15	2.24	3.32	0.53	2.26	0.39
	CA086461	-4.78	4.25e-06	0.00941	10.9	2.7	5.41	7.98	5.91	0.34	11.16	0.98	0.79	1.54	2.36	1.26	1.89	0.46
	CA086480 similar to UniRef100_A7PC78 Cluster: Chromosome chr2 scaffold_11, whole genome shotgun sequence; n=1; Vitis vinifera	-7.9	4.64e-06	0.00288	9.07	3.74	12.27	3.5	8.39	0.77	5.55	0.16	0.71	1.43	1.33	0.24	1.19	0.41
	CA086548	-6.8	8.51e-06	0.000962	13.66	6.82	11.94	11.31	19.78	1.49	16.51	0.94	1.03	0.82	4.78	0.92	2.39	1.1
	CA086566 similar to UniRef100_Q5ZA84 Cluster: Embryogenesis transmembrane protein-like; n=1; Oryza sativa Japonica Group	-11.91	3.18e-06	0.00234	5.84	0.48	4.01	6.84	6.33	0.7	3.82	0.2	0.11	0.29	1.07	0.26	0.44	0
	CA086579	-7.41	2.43e-06	0.00386	5.05	1.48	5.39	3.94	2.05	0.14	4.61	0.14	0.75	0.44	1.1	0	0.26	0.36
	CA086582 weakly similar to UniRef100_A7PC78 Cluster: Chromosome chr2 scaffold_11, whole genome shotgun sequence; n=1; Vitis vinifera	-6.56	6.07e-06	0.00129	10.33	4.23	10.44	10.94	14.73	1.28	6.5	0.8	0.5	0.95	3.19	1.16	2.25	0.08
	CA086627	-6.96	3.66e-06	0.00351	6.05	2.38	2.88	7.03	9.01	0.48	6.89	0.21	0.61	0.61	1.36	0.31	1.62	0.27
	CA086633	-11.47	3.31e-06	0.00169	5.21	1.34	6.63	5.71	3.88	0.04	6.48	0.49	0.9	0.17	0.73	0.19	0.08	0
	CA086660 weakly similar to UniRef100_A7PAH1 Cluster: Chromosome chr14 scaffold_9, whole genome shotgun sequence; n=1; Vitis vinifera	-5.9	6.53e-06	0.00326	9.29	2.3	17.14	11.3	10.5	1.4	12.96	0.78	0.92	2	2.45	1.04	2.54	1.27
	CA086665	-7.34	9.63e-06	0.00091	17.09	4.24	15.6	17.89	19.56	2.25	14.79	0.85	1.53	1.2	5.06	1.41	1.74	0.66
	CA086681 similar to UniRef100_Q0JFH5 Cluster: Os04g0103200 protein; n=1; Oryza sativa Japonica Group	-7.55	2.6e-06	0.01	2.74	0.87	5.23	7.16	2.35	0.33	5.78	0	0.36	0.46	1.2	0.14	1.07	0
	CA086687	-7.82	1.48e-06	0.01	2.19	0.3	1.74	2.79	3.77	0.51	2.69	0.1	0.13	0.09	1.04	0.15	0.28	0
	CA086718	-3.85	2.49e-06	0.00836	5.09	1.75	3.17	6.4	4.71	0.75	5.85	0.39	0.45	0.63	2.53	0.56	2.51	0.13
	CA086746	-7.42	1.08e-05	0.00109	16.85	5.04	24.23	18.99	20.83	2.35	14.04	0.94	1.51	1.82	5.4	0.56	2.89	0.68
	CA086750 similar to UniRef100_Q6Z8F7 Cluster: 26S proteosome regulatory subunit-like; n=1; Oryza sativa Japonica Group	-5.28	2.08e-06	0.00956	4.16	1.22	1.79	5.21	4.86	0.41	3.22	0.29	0.46	0.31	0.8	0.43	1.57	0.11
	CA086770 similar to UniRef100_Q0IQN5 Cluster: Os12g0110000 protein; n=1; Oryza sativa Japonica Group	-7.54	1.2e-05	0.0013	16.86	5.47	15.57	20.52	29.44	3.15	21.75	1.66	1.83	1.55	4.42	1.57	2.77	1.15
	CA086772 similar to UniRef100_Q10QK0 Cluster: Expressed protein; n=1; Oryza sativa Japonica Group	-6.26	8.16e-06	0.000844	15.39	4.6	13.76	12.24	15.76	2.12	15.59	1.01	1.02	2.61	3.78	1.08	2.45	0.74
	CA086795	-5.95	6.45e-06	0.0015	10.33	3.65	11.25	14.48	14.55	1.71	7.68	1.09	1.52	2.16	2.42	1.21	2.03	0.26
	CA086821	-8.74	5.88e-06	0.00256	9.65	2.17	10.44	7.94	15.42	1.17	7.32	0.55	0.62	0.57	1.61	0.75	2.09	0
	CA086831 similar to UniRef100_Q7X9K5 Cluster: F1-ATPase; n=1; Triticum aestivum	-8.39	1.76e-06	0.00642	2.32	1.25	3.07	3.1	3.14	0.6	2.92	0.15	0.35	0.31	0.66	0.25	0.24	0
	CA086868	-5.07	4.89e-06	0.0041	10.9	1.75	6.32	10.79	10.13	1.13	9.13	0.49	1.3	0.58	3.78	1.16	2	0.58
	CA086880 similar to UniRef100_Q5YLY5 Cluster: Zinc finger protein-like; n=1; Oryza sativa Japonica Group	-6.8	5.19e-06	0.00646	12.31	1.65	5.35	11.47	10.38	0.46	8.35	1.01	0	0.54	3.37	0.14	2.01	0.28
	CA086890	-4.74	6.97e-06	0.01	13.13	1.83	7.06	20.34	17.12	3.41	10.36	1.22	1.3	1.45	5.75	1.24	3.9	0.59
	CA086899 similar to UniRef100_Q337K5 Cluster: Expressed protein; n=1; Oryza sativa Japonica Group	-5.14	8.36e-06	0.00303	14.26	5.1	11.81	23.17	17.53	2.28	11.72	1.47	2.23	1.83	6.27	1.23	3.22	0.45
	CA086941	-4.77	7.87e-06	0.00988	13.23	3.51	10.5	13.99	25.73	2.76	12.67	1.75	1.34	2.57	4.85	1.47	4.33	0.97
	CA086982 similar to UniRef100_A7NUI6 Cluster: Chromosome chr18 scaffold_1, whole genome shotgun sequence; n=1; Vitis vinifera	-9.22	1.4e-06	0.01	2.78	0.9	0.7	3.17	2.63	0.71	1.93	0.05	0	0.27	0.83	0.05	0.19	0
	CA087010 similar to UniRef100_Q0DX33 Cluster: Os02g0777700 protein; n=1; Oryza sativa Japonica Group	-4.65	2.83e-06	0.0022	4.81	2.21	4.08	5.42	7.51	1.58	4.29	0.45	0.73	1.1	1.95	0.29	1.38	0.53
	CA087012 similar to UniRef100_Q10RW7 Cluster: Expressed protein; n=1; Oryza sativa Japonica Group	-6.08	1.82e-06	0.00883	3.46	1.54	3.05	2.66	4.03	0.28	2.95	0.19	0.32	0	0.91	0.44	0.81	0.28
	CA087033	-5.21	6.94e-06	0.00114	13.22	5.08	12.03	12.2	16.28	1.42	10.46	1.31	1.53	2.64	2.91	1.44	3.01	0.74
	CA087034 weakly similar to UniRef100_Q0D6I0 Cluster: Os07g0477500 protein; n=1; Oryza sativa Japonica Group	-4.66	1.34e-05	0.00449	29.29	4.24	19.09	23.23	29.76	3.75	32.26	2.66	2.56	4.69	8.25	3.08	6.84	2.29
	CA087036	-9.37	3.04e-06	0.00289	6.01	1.02	2.53	6.07	4.84	0.57	6.41	0.24	0.05	0.46	0.92	0.29	0.77	0.2
	CA087109 homologue to UniRef100_Q0JNP1 Cluster: Os01g0275900 protein; n=1; Oryza sativa Japonica Group	-6.47	9.12e-06	0.00107	19.81	4.84	21.36	13.64	11.98	3.07	13.98	1.65	0.6	2.47	5.06	0.71	2.36	0.87
	CA087115 weakly similar to UniRef100_A7PI24 Cluster: Chromosome chr13 scaffold_17, whole genome shotgun sequence; n=1; Vitis vinifera	-7.25	3.92e-06	0.00164	7.35	1.14	6.57	5.51	8.79	1.13	6.42	0.58	0.56	0.67	1.83	0.16	1.13	0.16
	CA087128 similar to UniRef100_Q10RU7 Cluster: DENN domain containing protein, expressed; n=1; Oryza sativa Japonica Group	-10.55	3.61e-06	0.00102	5.31	1.73	8.53	5.59	5.8	0.88	4.28	0.27	0	0.61	0.72	0.38	0.76	0.3
	CA087135	-6.09	3.14e-06	0.00117	5.79	1.51	5.23	4.87	5.83	0.92	6.27	0.42	0.44	0.84	1.04	0.69	1.24	0.32
	CA087176	-9.28	2.72e-06	0.00106	4.44	2.84	5.09	2.81	5.32	0.35	4.11	0.44	0.27	0.05	0.57	0.37	0.68	0.31
	CA087235 similar to UniRef100_Q0DZN8 Cluster: Os02g0608300 protein; n=2; Oryza sativa Japonica Group	-6.64	7.69e-06	0.00113	13.3	2.84	12.19	16.03	12.73	2.03	15.17	0.72	0.95	0.66	4.13	1.15	2.71	0.87
	CA087289 similar to UniRef100_Q0IUB1 Cluster: Os11g0170300 protein; n=1; Oryza sativa Japonica Group	-5.34	6.91e-06	0.00504	10.77	3.86	14.57	13.45	19.06	1.51	7.15	0.55	1.32	2.29	4.56	1.42	2.59	0.43
	CA087301 weakly similar to UniRef100_Q2HSK3 Cluster: Cyclin-like F-box; n=1; Medicago truncatula	-6.23	6.05e-06	0.000843	13.45	4.22	9.76	9.88	9.79	1.39	10.26	0.75	0.81	0.94	2.19	0.63	3.13	0.99
	CA087341 similar to UniRef100_Q0DDK4 Cluster: Os06g0218200 protein; n=1; Oryza sativa Japonica Group	-8.15	1.68e-06	0.01	2.7	1.55	3.34	2.5	0.2	0.53	4.63	0.25	0.24	0.61	0	0.07	0.64	0.09
	CA087344 homologue to UniRef100_Q659R7 Cluster: Protein-O-fucosyltransferase 1; n=1; Saccharum officinarum	-8.71	3.84e-06	0.00555	5.27	1.33	3.97	7.39	9.96	0.28	7.08	0.42	0.73	0.68	1.05	0.25	0.59	0.33
	CA087363 similar to UniRef100_A7QKL8 Cluster: Chromosome chr2 scaffold_113, whole genome shotgun sequence; n=1; Vitis vinifera	-4.15	1.57e-05	0.00154	34.54	8.71	29.53	35.66	30.75	6.21	28	3.38	3.16	5.16	13.02	3.23	10.67	3.12
	CA087399 similar to UniRef100_A2XDM7 Cluster: Adenylyl-sulfate kinase; n=1; Oryza sativa Indica Group	-17.32	1.26e-05	0.00269	16.38	2.93	14.94	12.95	31.4	3.29	26.42	0.57	0.58	0.52	1.76	0.72	1.53	0.59
	CA087411 homologue to UniRef100_Q0D6V7 Cluster: Os07g0435400 protein; n=1; Oryza sativa Japonica Group	-4.37	8.28e-06	0.00139	19	5.14	14.74	12.66	19.19	3.28	15.05	1.5	1.51	3.05	4.4	1.96	6.3	1.68
	CA087460 homologue to UniRef100_Q0J6S2 Cluster: Os08g0274700 protein; n=2; Oryza sativa Japonica Group	-5.79	1.99e-06	0.00667	2.93	1.4	3.53	4.51	3.93	0.16	3.58	0.22	0.45	0.53	1.14	0.17	0.52	0.43
	CA087469 homologue to UniRef100_Q8RZ90 Cluster: Ribosomal protein L18a-like; n=2; Oryza sativa	-6.45	1.59e-05	0.00453	14.73	16.74	33.84	23.11	16.81	2.8	46.81	1.88	6.8	0.69	5.06	4.72	4.67	0.18
	CA087470 similar to UniRef100_Q6K5F8 Cluster: Cyclin-dependent kinase G-1; n=1; Oryza sativa Japonica Group	-6.89	1.02e-05	0.00268	18.64	4.92	17.79	10.87	27.41	2.3	16.3	0.82	2.05	2.14	3.65	1.64	2.32	1.64
	CA087504 weakly similar to UniRef100_A5H452 Cluster: Plasma membrane-bound peroxidase 2b; n=1; Zea mays	-201.38	1.86e-06	0.00412	2.55	0.32	0.99	4.5	2.07	0.5	3.98	0	0	0	0.07	0	0	0
	CA087508 similar to UniRef100_Q6F393 Cluster: Expressed protein; n=2; Oryza sativa Japonica Group	-13.8	1.72e-06	0.00556	3.07	1.68	3.89	0	3.46	0.31	2.42	0.21	0.19	0.06	0.29	0.1	0.22	0
	CA087529 weakly similar to UniRef100_A7QEJ1 Cluster: Chromosome chr17 scaffold_85, whole genome shotgun sequence; n=1; Vitis vinifera	-5.09	3.54e-06	0.000922	7.02	4.62	5.47	6.77	7.48	1.28	3.03	0.73	1.33	0.76	1.78	0.54	1.68	0.18
	CA087531 similar to UniRef100_Q941B9 Cluster: Acyl carrier protein; n=1; Arabidopsis thaliana	-5.38	6.24e-06	0.00566	3.93	5.61	14.13	9.39	16.96	1.3	11.73	0.17	1.91	1.64	2.86	2.03	2.19	0.93
	CA087534 similar to UniRef100_Q2QLM8 Cluster: Zinc finger, C3HC4 type family protein, expressed; n=1; Oryza sativa Japonica Group	-4.79	1.69e-05	0.00153	27.08	12.2	34.62	21.03	35.88	4.93	41.85	2.2	5.67	6.8	9.21	3.07	7.13	2.98
	CA087539 similar to UniRef100_A7PDA8 Cluster: Chromosome chr17 scaffold_12, whole genome shotgun sequence; n=1; Vitis vinifera	-4.44	4.86e-06	0.00356	9.73	2.51	9.95	10.23	10.63	1.07	7.8	0.69	1.2	1.91	4.96	0.6	1.82	0.51
	CA087540 similar to UniRef100_Q0J6S2 Cluster: Os08g0274700 protein; n=2; Oryza sativa Japonica Group	-9.45	2.12e-06	0.00256	2.72	1.82	3.48	4.68	3.11	0.68	2.88	0.04	0.38	0.25	0.59	0.21	0.57	0
	CA087568 weakly similar to UniRef100_A7QPK8 Cluster: Chromosome chr18 scaffold_137, whole genome shotgun sequence; n=1; Vitis vinifera	-5.44	2.97e-06	0.00753	5.97	1.51	4.21	7.18	2.34	1.03	7.5	0.41	0.48	0.42	2.51	0.24	1.33	0.09
	CA087578 similar to UniRef100_Q0DTK9 Cluster: Os03g0241400 protein; n=1; Oryza sativa Japonica Group	-6.13	2.19e-06	0.01	3.63	0.98	1.37	6.04	4.57	0.33	4.41	0.4	0.29	0.41	1.29	0.23	0.61	0.25
	CA087584 similar to UniRef100_Q32SF8 Cluster: Serine/threonine kinase; n=1; Hordeum vulgare subsp. vulgare	-4.48	8.73e-06	0.00127	16.94	6.17	17.45	16.25	15.25	1.8	19.31	1.36	3.3	2.57	5.77	1.52	4.61	1.66
	CA087592	-7.31	1.95e-06	0.00514	3.86	1.64	3.8	3.15	2.38	0.26	3.55	0.45	0.73	0	0.57	0.1	0	0.7
	CA087680 homologue to UniRef100_A6MZV2 Cluster: Cell division control protein 48-like protein e; n=2; Oryza sativa Indica Group	-11.44	2.99e-06	0.00831	5.33	1.56	0.55	7.73	5.09	0.56	5.67	0.41	0.21	0.14	0.58	0.52	0.05	0.41
	CA087684 similar to UniRef100_Q2QWJ7 Cluster: MRNA capping enzyme, C-terminal domain containing protein, expressed; n=1; Oryza sativa Japonica Group	-5.99	5.61e-06	0.000792	8.47	3.78	10.82	9.53	10.77	1.56	9.98	0.8	1.38	1.65	2	0.63	2.34	0.38
	CA087709 homologue to UniRef100_A6YSM2 Cluster: PL5L15; n=1; Zea mays	-7.08	1.13e-05	0.00199	19.59	5.1	30.42	15.2	16.66	2.27	18.86	0.66	1.47	3.36	4.39	1.73	2.89	0.78
	CA087710	-5.37	4e-06	0.00232	8.34	2.15	5.24	7.13	9.41	0.96	6.95	0.58	1.4	0.6	2.66	0.41	1.44	0.39
	CA087712 weakly similar to UniRef100_A7PQN9 Cluster: Chromosome chr6 scaffold_25, whole genome shotgun sequence; n=1; Vitis vinifera	-6.45	8.08e-06	0.00219	15.72	3.96	14.87	17.13	18.24	2.55	6.17	1.6	1.2	1.08	2.89	1.75	3.22	0.46
	CA087721 similar to UniRef100_A7Q8S9 Cluster: Chromosome chr5 scaffold_64, whole genome shotgun sequence; n=1; Vitis vinifera	-4.78	5.71e-06	0.00735	15.38	4.03	11.39	13.01	4.54	0.9	10.74	0.65	2.7	1.39	4.25	0.93	1.38	1.24
	CA087726 similar to UniRef100_A7PAX9 Cluster: Chromosome chr16 scaffold_10, whole genome shotgun sequence; n=1; Vitis vinifera	-5.27	4.6e-06	0.01	3.1	2.19	12.27	5.96	13.38	1.96	7.82	0.16	0.75	1.02	2.63	0.96	2.94	0.39
	CA087733	-4.82	2.27e-06	0.01	5.37	2.94	5.11	2.38	5.7	0.47	1.41	0.13	0.43	0	2.8	0.12	1.06	0.31
	CA087763 similar to UniRef100_A7NUA1 Cluster: Chromosome chr18 scaffold_1, whole genome shotgun sequence; n=1; Vitis vinifera	-4.92	7.36e-06	0.0016	16.79	3.6	13.34	14.36	13.01	2.2	13.07	1.27	0.92	1.71	5.4	0.76	4.35	1.13
	CA087783 similar to UniRef100_Q6YZE8 Cluster: Squamosa promoter-binding-like protein 16; n=1; Oryza sativa Japonica Group	-5.4	2.37e-06	0.00326	4.45	0.88	4.66	4.47	5.11	0.7	3.22	0.26	0.22	0.6	1.74	0.38	0.73	0.43
	CA087792 similar to UniRef100_Q0DDY3 Cluster: Os06g0190900 protein; n=1; Oryza sativa Japonica Group	-4.88	4.92e-06	0.00676	10.86	3.83	6.89	7.73	14.8	1.31	5.58	1.09	0.94	1.39	4.19	1.45	1.23	0.18
	CA087799 weakly similar to UniRef100_Q0IUM2 Cluster: Os11g0148400 protein; n=1; Oryza sativa Japonica Group	-6.01	3.82e-06	0.00205	4.35	1.48	6.84	6.17	9.29	1.62	7.57	0.54	0.94	1.46	1.87	0.2	0.76	0.42
	CA087806 homologue to UniRef100_Q941Y7 Cluster: RING finger-like protein; n=1; Oryza sativa Japonica Group	-10.91	3.73e-06	0.00179	7.58	2.19	6.76	2.75	8.25	0.62	4.99	0.37	0.72	0.72	0.51	0.16	0.35	0.21
	CA087833 similar to UniRef100_Q6EJD1 Cluster: Isopentenyl pyrophosphate isomerase; n=1; Pueraria montana var. lobata	-5.79	1.04e-05	0.00156	21.12	6.95	12.07	21.07	24.59	2.13	16.14	1.41	2.62	2.71	5.41	0.94	4.25	0.65
	CA087843 similar to UniRef100_A7PF62 Cluster: Chromosome chr11 scaffold_13, whole genome shotgun sequence; n=1; Vitis vinifera	-5.97	2.03e-06	0.00624	4.19	0.47	5.48	3.06	2.98	0.96	2.58	0.32	0.14	0.28	1.31	0.28	0.98	0
	CA087872 similar to UniRef100_A7QQW6 Cluster: Chromosome undetermined scaffold_145, whole genome shotgun sequence; n=1; Vitis vinifera	-3.58	5.18e-06	0.00429	11.4	3.76	7.33	11.83	12.25	2.02	11.27	1.11	1.22	2.58	5.74	1.25	4.03	0.76
	CA087873 similar to UniRef100_A7Q9Z2 Cluster: Chromosome chr8 scaffold_68, whole genome shotgun sequence; n=1; Vitis vinifera	-5.5	2.51e-06	0.0032	4.56	1.62	3.5	5.41	3.97	0.23	5.53	0.18	0.45	0.7	1.72	0.25	0.93	0.28
	CA087876 weakly similar to UniRef100_A7Q9W4 Cluster: Chromosome chr8 scaffold_68, whole genome shotgun sequence; n=1; Vitis vinifera	-8.27	4.4e-06	0.0058	7.24	2.69	10.07	5.02	2.8	1.1	11.8	0.28	0.43	0.74	1.15	0.1	1.96	0.27
	CA087889	-5.71	3.15e-06	0.0011	4.89	3.07	6.09	6.38	6.37	0.89	3.93	0.3	0.58	1.11	1.59	0.36	1.22	0.38
	CA087928	-5.81	7.88e-06	0.00107	12.28	5.18	14.99	16.22	11.7	1.33	16.59	1.21	1.08	1.47	4.48	1.22	2.71	1.29
	CA087929 similar to UniRef100_Q69XV4 Cluster: DNA-binding protein-like; n=1; Oryza sativa Japonica Group	-7.23	2.17e-06	0.01	3.24	0.7	2.17	3.41	5.67	0.25	4.95	0.2	0.41	0.07	0.65	0.47	0.82	0.2
	CA087966	-4.3	2.67e-05	0.00251	35.46	25.57	76.27	47.62	49.45	5.35	51.39	4.35	10.51	11.27	22.57	4.15	10.74	4.07
	CA088091 similar to UniRef100_A7PQK5 Cluster: Chromosome chr6 scaffold_25, whole genome shotgun sequence; n=1; Vitis vinifera	-6.4	3.44e-06	0.0021	4.49	1.73	6.66	5.11	8.53	0.9	5.65	0.16	0.73	0.68	1.79	0.61	0.95	0.25
	CA088102 similar to UniRef100_A7PSD4 Cluster: Chromosome chr14 scaffold_27, whole genome shotgun sequence; n=1; Vitis vinifera	-8.42	4.05e-06	0.00675	7.4	2.33	5.85	10.05	2.07	0.5	9.34	0.23	0.46	0.86	1.41	0.23	0.6	0.67
	CA088149 similar to UniRef100_Q01LG4 Cluster: Ubiquitin carboxyl-terminal hydrolase; n=1; Oryza sativa	-6.79	1.97e-06	0.00559	2.69	0.82	4.77	3.83	3.79	0.22	3.04	0.07	0.12	0.61	0.86	0.31	0.68	0.18
	CA088168 UniRef100_Q9ZQY2 Cluster: Pyruvate dehydrogenase E1 beta subunit isoform 2; n=1; Zea mays	-7.69	1.58e-06	0.01	3	0.35	1.64	2.48	4.8	0.65	1.67	0.04	0.28	0.07	0.82	0	0.39	0.3
	CA088201 similar to UniRef100_A7Q5Z4 Cluster: Chromosome chr14 scaffold_54, whole genome shotgun sequence; n=1; Vitis vinifera	-7.72	2.33e-06	0.00545	4	1.02	2.36	6.11	4.94	0.57	2.62	0.35	0.18	0.48	1.41	0.03	0.25	0.09
	CA088272 weakly similar to UniRef100_Q9M5G4 Cluster: CDK-activating kinase; n=1; Euphorbia esula	-5.68	5.48e-06	0.000824	9.17	3.88	9.33	12.65	10.2	2.28	6.75	0.84	0.73	1.29	3.38	0.59	2.46	0.27
	CA088308 similar to UniRef100_A0HJQ5 Cluster: Transcriptional regulator, MerR family; n=1; Comamonas testosteroni KF-1	-6.17	1.59e-06	0.01	3.53	0.49	1.81	3.79	3.59	0.21	2.38	0.4	0.12	0.41	0.81	0.1	0.56	0.17
	CA088311 UniRef100_A2Y6S1 Cluster: ER lumen protein retaining receptor; n=1; Oryza sativa Indica Group	-6.09	2.33e-06	0.00703	5.2	1.44	1.57	3.28	5.73	0.61	4.77	0.35	0.6	0.55	0.94	0.62	0.66	0
	CA088328 similar to UniRef100_Q6ZBH9 Cluster: Probable protein NAP1; n=3; Oryza sativa	-6.92	2.01e-05	0.002	31.63	9.27	45.26	34.65	45.8	3.07	24.16	2.22	2.73	3.36	10.62	2.28	4.98	1.83
	CA088534 similar to UniRef100_A7QWS7 Cluster: Chromosome chr4 scaffold_208, whole genome shotgun sequence; n=1; Vitis vinifera	-16.19	1.31e-06	0.01	1.53	0.5	2.77	1.77	1.74	0.08	3.07	0.14	0	0.18	0	0.07	0.33	0
	CA088558 homologue to UniRef100_Q0DUP1 Cluster: Os03g0175200 protein; n=2; Oryza sativa	-7.64	2.55e-06	0.00315	4.67	0.25	4.18	4.65	3.02	1.01	5.89	0.22	0.19	0.54	0.4	0.52	0.95	0.28
	CA088568 similar to UniRef100_A7NXY7 Cluster: Chromosome chr6 scaffold_3, whole genome shotgun sequence; n=1; Vitis vinifera	-5.5	1.52e-05	0.00177	27.68	6.65	33.35	29.4	33.24	3.93	20.22	2.08	3.05	3.07	7.47	2.12	8.94	1.34
	CA088574 similar to UniRef100_Q0DGD7 Cluster: Beta-galactosidase 8 precursor; n=1; Oryza sativa Japonica Group	-7.27	6.13e-06	0.000816	10.69	3.86	10.88	12.3	10.73	1.24	8.19	0.7	1	0.61	2.67	0.44	1.82	0.72
	CA088606 UniRef100_A9V5Y1 Cluster: Predicted protein; n=1; Monosiga brevicollis MX1	-6.9	2.28e-06	0.00501	3.92	0.42	3.48	2.84	4.2	0.78	5.89	0.34	0.05	0.4	1.04	0.42	0.52	0.36
	CA088619 similar to UniRef100_Q0JQS7 Cluster: Os01g0141900 protein; n=2; Oryza sativa Japonica Group	-7.64	1.77e-06	0.00683	4.66	1.19	1.7	3.71	1.6	0.31	3.18	0.16	0.11	0.11	0.95	0.15	0.19	0.47
	CA088627 similar to UniRef100_A5HWF5 Cluster: Dof zinc finger protein 6; n=1; Hordeum vulgare subsp. vulgare	-10.28	2.11e-06	0.00238	3.58	1.86	2.35	3.42	3.28	0.61	3.9	0.23	0.2	0.25	0.64	0.03	0.28	0.22
	CA088634 similar to UniRef100_Q0JAZ2 Cluster: Os04g0566500 protein; n=1; Oryza sativa Japonica Group	-8.76	1.89e-06	0.00469	4.22	0.62	2.46	2.58	3.43	0.26	3.97	0.27	0.42	0.53	0.06	0.18	0.47	0.08
	CA088671 homologue to UniRef100_Q6RF30 Cluster: Rolled leaf1; n=1; Zea mays	-8.32	1.05e-05	0.00632	15.54	2.22	31.21	17.31	17.69	1.57	13.25	1.04	0.82	1.75	4.47	1.14	1.86	0.79
	CA088672 similar to UniRef100_Q2QNA3 Cluster: GRAS family transcription factor containing protein, expressed; n=1; Oryza sativa Japonica Group	-5.4	2.06e-06	0.00624	3.18	1.44	2.22	2.95	6.32	1.02	3.32	0.39	0.23	0.17	1	0.45	1.31	0.25
	CA088674 similar to UniRef100_A7R2Z1 Cluster: Chromosome undetermined scaffold_465, whole genome shotgun sequence; n=1; Vitis vinifera	-5.58	1.27e-05	0.00693	19.01	4.14	25.88	36.98	18.43	2.69	21.88	1.09	2.87	2.52	10.31	1.79	3.28	1.24
	CA088689 weakly similar to UniRef100_A7P8J6 Cluster: Chromosome chr3 scaffold_8, whole genome shotgun sequence; n=1; Vitis vinifera	-7.61	6.52e-06	0.00123	10.24	2.49	8.75	13.98	13.67	1.65	10.45	0.64	0.76	1.12	3.16	0.26	1.93	0.17
	CA088706	-5.38	1.15e-05	0.00121	20.05	4.93	24.16	20.69	24.2	3.19	19.55	2.65	2.2	3.5	5.18	1.97	5.35	0.84
	CA088769	-13.37	5.6e-06	0.00987	6.82	0.81	8.3	6.38	17.01	0.92	8.96	0.34	0.21	0.85	0.31	0.6	1.14	0.23
	CA088783 UniRef100_Q6CJ12 Cluster: Similarities with sgd|S0006219 Saccharomyces cerevisiae YPR015c; n=1; Kluyveromyces lactis|Rep: Similarities with sgd|	-7.34	3.58e-06	0.00608	7.96	1.63	4.31	9.03	6.76	0.25	3.88	0.4	0.55	1.1	1.13	0.43	1.01	0
	CA088821 weakly similar to UniRef100_Q1AKH8 Cluster: Reverse transcriptase family member; n=1; Glycine max	-9.17	2.02e-06	0.00316	3.76	0.77	1.78	2.33	5.2	1.35	3.2	0.2	0.4	0.17	0.6	0.29	0.36	0
	CA088840 similar to UniRef100_A7QQT0 Cluster: Chromosome undetermined scaffold_144, whole genome shotgun sequence; n=1; Vitis vinifera	-6.75	4.3e-06	0.000774	7.29	3.5	6.55	8.07	7.73	0.85	6.82	1.11	0.54	0.44	1.84	0.55	1.06	0.5
	CA088887 weakly similar to UniRef100_Q2V3E4 Cluster: Uncharacterized protein At4g27100.2; n=1; Arabidopsis thaliana	-10.78	3.23e-06	0.00244	4.29	0.52	7.27	5.22	6.08	0.48	4.92	0.3	0.15	0.47	0.78	0.2	0.47	0.3
	CA088922 similar to UniRef100_A7QDG5 Cluster: Chromosome chr10 scaffold_81, whole genome shotgun sequence; n=1; Vitis vinifera	-11.65	1.68e-06	0.00955	3.32	0.3	1.03	2.28	3.45	0.29	4.1	0.1	0.04	0.22	0.36	0.3	0.25	0
	CA088932 homologue to UniRef100_Q2RAB7 Cluster: CCT motif family protein, expressed; n=2; Oryza sativa Japonica Group	-5.66	6.79e-06	0.01	16.04	1.01	5.86	15.13	17.87	2.32	9.88	1.77	0.89	1.65	5.69	0.34	1.04	0.65
	CA089005 weakly similar to UniRef100_A7P776 Cluster: Chromosome chr9 scaffold_7, whole genome shotgun sequence; n=1; Vitis vinifera	-4.84	3.47e-06	0.00129	5.07	3.69	6.91	7.75	7.15	0.87	4.13	0.4	0.97	1.21	1.85	0.81	1.97	0.13
	CA089025 weakly similar to UniRef100_A7Q913 Cluster: Chromosome chr9 scaffold_65, whole genome shotgun sequence; n=1; Vitis vinifera	-6.05	6.1e-06	0.000974	9.46	3.63	9.09	11.72	12.28	1.45	12.09	0.54	1.47	1.79	3.19	0.85	1.84	0.19
	CA089045	-14.47	2.27e-06	0.00215	3.75	0.88	4.07	5.36	3.02	0.29	2.13	0.1	0.35	0.23	0.34	0.13	0.12	0.08
	CA089051 homologue to UniRef100_P04709 Cluster: ADP,ATP carrier protein 1, mitochondrial precursor; n=1; Zea mays	-4.95	4.29e-06	0.00485	9.96	1.29	7.33	10.23	6.51	1.14	7.98	0.4	1.75	1.06	2.19	1.32	0.41	1.86
	CA089078 homologue to UniRef100_Q8GRK9 Cluster: Transport protein particle component Bet3-like protein; n=2; Oryza sativa	-4.9	1.39e-05	0.0023	30.82	8.13	25.38	32.65	23.58	2.46	22.11	1.87	4.67	6.08	10.88	1.42	3.93	0.78
	CA089105 similar to UniRef100_Q84UD1 Cluster: GAMYB-binding protein; n=1; Hordeum vulgare subsp. vulgare	-8.18	8.85e-06	0.00268	10.45	3.33	11.56	20.32	21.12	1.93	13.86	0.79	1.14	0	4.22	0.68	2.7	0.55
	CA089115	-12.5	2e-06	0.00387	3.63	0.64	2.48	2.43	5.4	0.5	2.34	0.15	0.25	0	0.15	0.36	0.4	0.09
	CA089117 homologue to UniRef100_A7QA20 Cluster: Chromosome chr8 scaffold_68, whole genome shotgun sequence; n=1; Vitis vinifera	-6.75	6.5e-06	0.00203	10.87	2.37	15.57	9.91	13.2	1.26	9.5	1.14	1.51	1.29	2.46	0.56	1.47	0.85
	CA089160 similar to UniRef100_Q7XWP3 Cluster: Probable protein transport Sec1a; n=1; Oryza sativa Japonica Group	-5.38	4.08e-06	0.00185	5.83	2.9	7.24	6.13	10.8	1.14	6.86	0.68	0.53	0.93	2.47	0.48	1.84	0.67
	CA089191 weakly similar to UniRef100_A7R4G4 Cluster: Chromosome undetermined scaffold_684, whole genome shotgun sequence; n=1; Vitis vinifera	-7.37	3e-06	0.00445	5.83	1.6	1.98	8.29	4.97	1.18	4.25	0.29	0.63	0.63	1.41	0.11	0.75	0
	CA089219 weakly similar to UniRef100_Q2R913 Cluster: F-box domain containing protein, expressed; n=2; Oryza sativa	-5.61	1.81e-06	0.01	2.97	0.5	4.62	2.62	3.14	0.8	3.67	0.21	0.37	0.59	0.43	0.58	1.08	0
	CA089250 similar to UniRef100_A3AF13 Cluster: Ubiquitin carboxyl-terminal hydrolase 26; n=1; Oryza sativa Japonica Group	-5.4	4.2e-06	0.000837	7.81	3.31	7.37	5.54	9.24	1.56	7.06	0.75	1.15	1.31	1.86	0.65	1.51	0.52
	CA089279 similar to UniRef100_Q6PL11 Cluster: Skp1 protein; n=2; Oryza sativa	-4.39	4.18e-06	0.00248	7.27	9.73	5.92	4.96	4.7	1.14	10.48	1.13	2.19	1.67	2.21	0.6	2.05	0.22
	CA089319 homologue to UniRef100_Q10MV3 Cluster: 6-phosphofructo-2-kinase family protein, expressed; n=1; Oryza sativa Japonica Group	-4.9	9.27e-06	0.0012	18.35	5.49	18.32	20.22	16.8	2.12	15.21	1.65	3.08	2.88	5.12	1.36	4.42	1.2
	CA089342 homologue to UniRef100_Q0IU20 Cluster: Os11g0198100 protein; n=1; Oryza sativa Japonica Group	-7.61	6.91e-06	0.00165	11.81	3.22	14.92	9.62	15.35	0.95	9.21	0.51	1.61	0.74	2.92	0.74	2.04	0
	CA089359 similar to UniRef100_Q0IYQ0 Cluster: Os10g0181200 protein; n=1; Oryza sativa Japonica Group	-8.98	5.59e-06	0.00156	12.45	2.65	7.73	10.79	11.02	1.13	5.41	0.37	0.52	0.58	1.29	1.11	1.66	0.17
	CA089362 similar to UniRef100_Q5N889 Cluster: C-terminal domain phosphatase-like protein; n=1; Oryza sativa Japonica Group	-9.73	2.15e-06	0.00269	3.66	0.22	4.01	3.67	4.4	0.46	2.77	0.11	0.26	0.19	0.6	0.14	0.58	0.09
	CA089369 similar to UniRef100_A2WXC7 Cluster: DNA polymerase; n=1; Oryza sativa Indica Group	-5.66	2.61e-06	0.00771	2.91	1.12	6.49	4.53	6.24	0.42	4.13	0.24	0.33	1	1.94	0.47	0.23	0.36
	CA089375 homologue to UniRef100_Q2CAV6 Cluster: Sensor protein; n=1; Oceanicola granulosus HTCC2516	-6.27	8.22e-06	0.00345	19.49	1.45	16.3	15.89	10.42	2.03	15.25	1.48	1.16	1.6	3.79	1.38	2.77	0.71
	CA089377 similar to UniRef100_A7PMD1 Cluster: Chromosome chr14 scaffold_21, whole genome shotgun sequence; n=1; Vitis vinifera	-12.64	6.78e-06	0.00784	9.99	1.89	5.34	6.44	17.64	1.87	16.51	0.68	0.49	1.24	0.22	0.7	1.12	0.27
	CA089379 similar to UniRef100_Q6ATR5 Cluster: Expressed protein; n=2; Oryza sativa	-5.18	1.22e-05	0.01	11.45	10.55	15.68	38.48	24.54	0.91	23.43	0.69	2.17	4.19	9.91	1.96	2.83	2.4
	CA089383 similar to UniRef100_A8IDG7 Cluster: Carbon monoxide dehydrogenase medium subunit; n=1; Azorhizobium caulinodans ORS 571	-8.04	2.1e-06	0.00327	2.42	1.68	5.02	3.19	3.05	0.21	4.17	0.13	0.29	0.53	0.89	0.13	0.49	0
	CA089386 homologue to UniRef100_Q6Z358 Cluster: RRM-containing RNA-binding protein-like; n=1; Oryza sativa Japonica Group	-4.35	5.09e-06	0.00404	12.05	4.52	6.98	13.32	9.92	0.77	7.21	0.89	2.84	1.37	2.64	0.5	3.06	1.29
	CA089429 similar to UniRef100_Q7X5W7 Cluster: Homeobox transcription factor Hox7-like protein; n=1; Oryza sativa Japonica Group	-5.48	9.42e-06	0.00365	15.02	5.18	9.5	19.59	19.86	2.16	23.66	1	1.61	1.86	6.42	1.56	3.3	1.59
	CA089486	-5.02	4.5e-05	0.0014	77.47	43.06	103.9	80.66	46.99	9.03	105.7	7.81	20.45	18.26	24.77	4.2	14.8	2.62
	CA089487 similar to UniRef100_Q6J737 Cluster: AML1; n=1; Aegilops speltoides	-7.1	1.64e-05	0.00129	23.9	5.32	32.68	27.11	34.24	3.79	29.87	2.12	1.93	3.4	8.42	1.5	3.33	1.4
	CA089510 similar to UniRef100_Q6K674 Cluster: Translation initiation factor IF-3-like; n=1; Oryza sativa Japonica Group	-4.35	5.14e-06	0.00235	10.38	3.17	7.58	12.89	11.08	1.79	8.25	0.7	2.05	2	2.97	0.99	2.91	1.05
	CA089532	-5.81	3.64e-06	0.00126	6.43	2.75	7.64	5.87	7.24	0.42	5.35	0.49	0.84	0.72	2.51	0.59	1	0
	CA089577 weakly similar to UniRef100_A7NVN1 Cluster: Chromosome chr18 scaffold_1, whole genome shotgun sequence; n=2; Vitis	-4.79	4.51e-06	0.01	13	3.52	7.12	4.08	7.86	0.61	10.83	0.93	1.36	1.04	3.34	0.51	1.4	1.22
	CA089668 homologue to UniRef100_Q8GU56 Cluster: SMC1 protein; n=1; Oryza sativa	-7.41	5.2e-06	0.00858	4.51	2.35	13.84	5.87	11.16	0.5	11.07	0.65	0.57	1.14	1.99	0.89	1.23	0.18
	CA089681 similar to UniRef100_A7PVI9 Cluster: Chromosome chr9 scaffold_33, whole genome shotgun sequence; n=1; Vitis vinifera	-5.74	7.25e-06	0.00262	9.37	2.18	12.86	14.59	15.74	1.94	15.62	1.35	1.11	2	3.09	1.22	3.06	0.76
	CA089689 similar to UniRef100_A3BMN9 Cluster: Probable protein arginine N-methyltransferase 3; n=1; Oryza sativa Japonica Group	-5.9	4.66e-06	0.00166	8.53	1.56	8.56	8.34	8.48	1.16	9.35	0.5	0.57	1.04	3.37	0.71	1.44	0.17
	CA089773 similar to UniRef100_A2YP56 Cluster: Probable protein arginine N-methyltransferase 3; n=1; Oryza sativa Indica Group	-6	5.37e-06	0.00131	10.57	2.2	8.26	10.69	9.75	1.34	9.95	1.07	0.43	1.06	2.9	1.29	2.03	0
	CA089778 homologue to UniRef100_Q1ZXP7 Cluster: A/G-specific adenine DNA glycosylase; n=1; Dictyostelium discoideum	-5.26	5.52e-06	0.00455	10.19	2.67	6.18	8.34	12.74	1.59	14.25	0.3	0.79	1.74	3.45	0.24	2.53	1.6
	CA089792 similar to UniRef100_A7Q8U8 Cluster: Chromosome chr5 scaffold_64, whole genome shotgun sequence; n=1; Vitis vinifera	-5.24	1.83e-05	0.00142	37.47	11.79	24.19	44.2	33.1	4.23	32.41	3.21	4.89	5.59	12.19	2.76	5.65	1.49
	CA089812 similar to UniRef100_Q0JPU4 Cluster: Os01g0201000 protein; n=1; Oryza sativa Japonica Group	-6.62	2.07e-06	0.00997	5.01	1.6	5.45	1.04	2.28	0.64	3.7	0.15	0.13	0.76	0.59	0.28	0.7	0.37
	CA089824 homologue to UniRef100_A7P4S2 Cluster: Chromosome chr4 scaffold_6, whole genome shotgun sequence; n=1; Vitis vinifera	-6.5	2.47e-06	0.01	6.61	3.08	0.49	5.32	3.29	0.36	4.49	0.14	0.38	0.38	1.32	0.53	0.61	0.27
	CA089952 similar to UniRef100_Q7NSU4 Cluster: Glutathione-regulated potassium-efflux system protein; n=1; Chromobacterium violaceum	-5.26	1.66e-06	0.01	1.72	1.01	3.11	1.63	5.2	0.81	3.16	0.15	0.13	1.2	0.54	0.3	0.46	0.38
	CA089989 weakly similar to UniRef100_A7QSP6 Cluster: Chromosome chr4 scaffold_162, whole genome shotgun sequence; n=1; Vitis vinifera	-5.82	1.85e-06	0.00905	4.61	0.72	4.31	2.51	3.41	0.53	2.52	0.46	0.18	0.61	0.5	0.24	0.94	0.27
	CA090005 similar to UniRef100_Q0D6A7 Cluster: Os07g0496600 protein; n=1; Oryza sativa Japonica Group	-8.57	5.02e-06	0.00117	9.15	1.8	9.73	6.31	6.78	1.49	10.89	0.72	0.71	1.07	0.83	0.57	1.15	0.34
	CA090020	-5.63	8.65e-06	0.00119	15.47	7.7	13.24	12.62	13.84	1.36	22.12	1.69	1.62	1.57	3.65	1.06	3.67	2.07
	CA090033 similar to UniRef100_Q6Z7C5 Cluster: SNF2 domain/helicase domain-containing protein-like; n=1; Oryza sativa Japonica Group	-6.22	5.35e-06	0.01	12.91	2.5	3.38	8.43	10.29	0.58	14.16	0.39	0.74	0.87	2.38	0.76	2.28	0.98
	CA090045	-6	2.04e-06	0.00564	2.32	0.96	3.68	4.89	3.7	0.54	4.28	0.6	0.28	0.57	0.77	0.26	0.92	0
	CA090087 similar to UniRef100_Q0DNT9 Cluster: Os03g0735100 protein; n=1; Oryza sativa Japonica Group	-5.08	1.26e-05	0.00121	24.42	7.06	23.56	25.34	22.1	2.52	24.87	1.34	2.94	4.13	8.04	2.42	5.09	1.6
	CA090097 homologue to UniRef100_Q9SE94 Cluster: Methylenetetrahydrofolate reductase 1; n=1; Zea mays	-9.75	3.69e-06	0.01	9.14	0	6.12	5.75	8.66	0.61	3.26	0.31	0.12	0.06	1.69	0.24	0.5	0.52
	CA090110 similar to UniRef100_A9RQZ8 Cluster: Predicted protein; n=1; Physcomitrella patens subsp. patens	-9.08	2.95e-06	0.00115	3.87	1.31	4.67	5.86	5.07	0.43	5.42	0.03	0.3	0.18	1.81	0.23	0.29	0.09
	CA090111 similar to UniRef100_A2Y953 Cluster: Probable protein arginine N-methyltransferase 4.2; n=1; Oryza sativa Indica Group	-4.08	3.86e-06	0.00696	7.64	1.64	8.67	8.89	9.05	1	5.54	0.64	1.72	1.46	2.99	1.4	1.88	0.3
	CA090193 similar to UniRef100_P29545 Cluster: Elongation factor 1-beta; n=3; Oryza sativa	-9.46	7.86e-06	0.00451	18.49	2.13	8.93	15.42	6.48	2.2	18.2	0.73	0.96	3.01	0.49	0.74	1.67	0
	CA090208 weakly similar to UniRef100_A7QE61 Cluster: Chromosome chr4 scaffold_83, whole genome shotgun sequence; n=1; Vitis vinifera	-8.39	3.6e-06	0.00331	5.66	1.33	4.74	8.76	5.15	0.26	7.34	0.07	0.42	0.42	1.27	0.34	1.43	0
	CA090230 similar to UniRef100_Q0DWF2-2 Cluster: Isoform 2 of Q0DWF2 ; n=1; Oryza sativa Japonica Group	-8.9	5.26e-06	0.003	7.73	2.11	11.09	9.14	12.8	1.06	4.42	0.16	0.96	1.25	1.46	0.57	1.03	0
	CA090235 similar to UniRef100_Q0JBY1 Cluster: Os04g0503700 protein; n=1; Oryza sativa Japonica Group	-6.55	3.76e-06	0.00446	8.08	0.7	4.87	5.85	6.78	0.99	8.97	0.48	0.41	0.55	1.62	0.62	1.15	0.7
	CA090250 weakly similar to UniRef100_Q06IA4 Cluster: Fasciclin-like protein FLA2; n=1; Triticum aestivum	-10.41	3.63e-06	0.0019	6.09	1.16	6.84	3.93	8.17	0.58	5.68	0.25	0.19	0.25	1.46	0.32	0.65	0
	CA090298 homologue to UniRef100_Q84KI4 Cluster: Phytochelatin synthetase-like protein 2; n=1; Sorghum bicolor	-9.08	2.39e-05	0.01	31.9	2.88	45.52	66.45	51.7	1.35	22.51	1.35	0.59	1.94	15.11	1.42	3.72	0.34
	CA090358 similar to UniRef100_A7PFA6 Cluster: Chromosome chr11 scaffold_14, whole genome shotgun sequence; n=1; Vitis vinifera	-8.26	5.08e-06	0.000781	7.63	2.97	8.98	5.71	8.17	2.04	11.25	0.82	0.67	0.81	1.18	0.27	1.13	0.78
	CA090431 UniRef100_Q9FJ94 Cluster: Similarity to myosin heavy chain kinase; n=1; Arabidopsis thaliana	-8.29	1.76e-06	0.00667	2.05	1.74	2.37	4.31	1.59	0.13	4.2	0.07	0.73	0	0.43	0.2	0.46	0.09
	CA090464 homologue to UniRef100_Q9ATM2 Cluster: Aquaporin SIP1-2; n=1; Zea mays	-6.97	2.6e-06	0.00326	7.42	1.65	3.05	3.72	4.67	1.03	2.95	0.11	0.39	0.91	1.44	0.11	0.36	0.19
	CA090510 similar to UniRef100_A7Q7H0 Cluster: Chromosome chr18 scaffold_59, whole genome shotgun sequence; n=1; Vitis vinifera	-4.42	2.17e-06	0.00774	4.08	0.42	4.91	2.74	4.11	1.31	5.3	0.79	0.5	0.82	0.81	0.67	1.31	0.27
	CA090534 similar to UniRef100_Q0JDL3 Cluster: Os04g0395700 protein; n=1; Oryza sativa Japonica Group	-6.16	4.44e-06	0.00712	13.07	1.72	5.62	8.34	6.86	0.78	7.13	0.62	0.36	0.66	3.22	0.64	0.88	0.69
	CA090562	-9.61	1.68e-06	0.00686	3.2	0.51	1.41	3.94	3.93	0.78	1.56	0.24	0.18	0.24	0.42	0.14	0.38	0
	CA090564 homologue to UniRef100_Q6K3D9 Cluster: Phosphatidylcholine acyltransferase-like; n=1; Oryza sativa Japonica Group	-5.71	4.13e-06	0.00221	8.95	1.82	6.56	5.4	8.62	1.08	8.43	0.41	1.07	1.02	3.01	0.51	1.13	0
	CA090574 similar to UniRef100_Q0ISD4 Cluster: Os11g0533100 protein; n=1; Oryza sativa Japonica Group	-7	3.24e-06	0.00429	5.65	1.66	5.75	5.35	8.61	0.44	3.31	0.53	0.3	0.06	2	0.24	0.72	0.53
	CA090605	-6.36	5.1e-06	0.00227	10.64	1.82	8.42	10.13	11.34	1.46	5.7	0.55	0.77	0.78	2.73	0.91	1.79	0.26
	CA090632 homologue to UniRef100_Q7XY19 Cluster: MDGD synthase type A; n=1; Triticum aestivum	-9.12	4.97e-06	0.00116	10.11	2.15	6.09	8.51	7.87	0.76	9.81	0.33	1.06	0.78	1.74	0.32	0.44	0.31
	CA090650 similar to UniRef100_Q6CI85 Cluster: Similarity; n=1; Yarrowia lipolytica	-8.21	1.97e-06	0.01	2.39	0.78	5.99	2.09	2.75	0.22	3.98	0.18	0	0.38	0	0.52	0.59	0.55
	CA090675 similar to UniRef100_A7QYQ0 Cluster: Chromosome undetermined scaffold_252, whole genome shotgun sequence; n=1; Vitis vinifera	-7.22	4.32e-06	0.00492	7.92	2.55	6.82	8.66	11.14	0.17	3.77	0.64	0.79	0.87	2.04	0.18	0.94	0.23
	CA090678 similar to UniRef100_A7QW03 Cluster: Chromosome chr2 scaffold_196, whole genome shotgun sequence; n=1; Vitis vinifera	-4.06	3.31e-06	0.00271	6.46	2.01	6.98	6.9	7.53	1.34	4.82	0.6	1.48	1.94	1.74	0.63	1.96	0.54
	CA090689	-7	3.88e-06	0.00165	6.37	1.2	9.28	7.34	6.21	1.42	4.96	0.68	0.47	0.87	1.29	0.89	1.05	0
	CA090703	-7.01	2.85e-06	0.01	6.48	1.41	1.95	6.13	4.35	0.06	6.66	0.05	0.58	0.58	1.46	0.14	0.93	0.12
	CA090706 weakly similar to UniRef100_A7PP43 Cluster: Chromosome chr8 scaffold_23, whole genome shotgun sequence; n=1; Vitis vinifera	-6.23	1.12e-05	0.00272	29.56	3.62	20.81	16.75	18.61	2.5	18.39	2.17	2.57	2.74	4.4	1.79	2.73	1.28
	CA090749 similar to UniRef100_O22678 Cluster: UDP-glucose:sterol glucosyltransferase; n=1; Avena sativa	-7.57	1.75e-06	0.00745	2.54	1.2	4.17	3.07	2.71	0.98	1.92	0.2	0.12	0.3	0.55	0.57	0.45	0
	CA090826 similar to UniRef100_Q75GT2 Cluster: Membrane-anchored ubiquitin-fold protein 1 precursor; n=2; Oryza sativa Japonica Group	-14.1	3.35e-06	0.001	6.18	1.12	6.6	5.43	5.32	0.65	3.65	0.07	0.3	0.42	0.56	0.24	0.46	0
	CA090846 similar to UniRef100_A7P8J6 Cluster: Chromosome chr3 scaffold_8, whole genome shotgun sequence; n=1; Vitis vinifera	-8.5	1.84e-06	0.00527	2.43	1.37	3.91	2.73	3.06	0.54	3.11	0.18	0.25	0.31	0.36	0.39	0.43	0.09
	CA090920 similar to UniRef100_Q0DPP9 Cluster: Os03g0672700 protein; n=4; Oryza sativa Japonica Group	-6.4	8.32e-06	0.00269	13.04	2.41	11.58	16.17	21.26	2.36	14.3	1	1.53	1.96	4.63	0.8	2.21	0.54
	CA090921	-6.57	5.72e-05	0.00259	111.74	19.78	102.76	109.51	76.99	6.49	132.91	6.59	6.96	13.51	28.21	8.67	19.01	2.37
	CA090963 weakly similar to UniRef100_Q9MLX3 Cluster: NADH dehydrogenase subunit 4; n=1; Urosaurus nigricaudus	-8.53	3.49e-06	0.000774	6.52	2.52	5.34	4.74	6.49	1.25	5.5	0.29	0.49	0.44	1.09	0.28	1.12	0.09
	CA091007	-4.36	1.67e-05	0.0016	35.88	9.87	37.27	30.9	26.87	4.88	35.44	2.16	4.8	7.34	11.07	3.72	10.32	2.15
	CA091018 homologue to UniRef100_Q0DZT8 Cluster: Os02g0599100 protein; n=1; Oryza sativa Japonica Group	-6.38	8.47e-06	0.000774	13.87	4.76	16.4	16.11	14.57	2.64	13.9	1.02	1.24	2.63	3.83	0.99	2.14	1.04
	CA091032 similar to UniRef100_Q10QQ9 Cluster: Expressed protein; n=1; Oryza sativa Japonica Group	-5.69	6.58e-06	0.000987	12.94	4.21	11.84	12.4	11.35	1.02	11.75	0.72	1.33	1.52	3.95	1	2.48	0.51
	CA091036 similar to UniRef100_Q6KAI5 Cluster: CLIP-associating protein 1-like; n=1; Oryza sativa Japonica Group	-10.4	7.47e-06	0.0021	13.07	2.07	10.24	8.04	17.39	1.59	14.87	0.28	0.98	0.98	1.82	0.28	1.42	0.71
	CA091046 weakly similar to UniRef100_Q0ISL9 Cluster: Os11g0495200 protein; n=1; Oryza sativa Japonica Group	-8.32	4.04e-06	0.01	4.99	1.66	3.5	5.62	12.86	1.29	7.35	0.31	0.53	0.18	1.46	0.35	1	0.65
	CA091084 similar to UniRef100_Q0J0L8 Cluster: Os09g0493700 protein; n=1; Oryza sativa Japonica Group	-9.55	4.77e-06	0.01	5.63	1.2	4.15	8.21	15.03	0.95	8.23	0.92	0.26	0.35	1.65	0.5	0.86	0
	CA091092 similar to UniRef100_A2WW42 Cluster: 50S ribosomal protein L34; n=2; Oryza sativa	-8.27	3.5e-06	0.00419	3.79	2.09	5.53	8.21	8.67	0.45	3.64	0.36	0.35	1.24	0.41	0.2	1.35	0
	CA091117 similar to UniRef100_Q461D5 Cluster: Stress inducible protein coi6.1; n=1; Zea mays	-6.43	5.45e-06	0.0038	14.92	3.54	3.2	7.25	9.85	2.5	11.38	1.29	0.92	1.33	1.67	0.69	1.78	0.52
	CA091129	-6.79	7.95e-06	0.00193	15.92	2.29	12.91	14.17	15.03	1.02	15.31	1.02	1.06	1.95	3.03	0.99	2.3	0.94
	CA091140 similar to UniRef100_Q2R1D4 Cluster: NB-ARC domain containing protein; n=3; Oryza sativa Japonica Group	-5.29	4.99e-06	0.00627	14.68	2.09	5.99	5.47	11.93	3.18	7.13	1.73	1.17	1	1.17	1.06	3.24	0.17
	CA091141 weakly similar to UniRef100_Q6K437 Cluster: Myosin heavy chain-like protein; n=2; Oryza sativa Japonica Group	-6.61	4.37e-06	0.00132	7.83	3.19	5.59	5.16	11.02	1.29	7.74	0.85	0.86	0.56	1.37	0.75	1.71	0.22
	CA091192 homologue to UniRef100_A2ZDY4 Cluster: Adenosylhomocysteinase; n=3; Oryza sativa	-9.07	1.05e-05	0.001	16.76	4.98	21.17	20.46	20.86	2.85	9.41	1.42	2.74	2.62	2.15	1.03	0.27	0.42
	CA091194 similar to UniRef100_A7NV72 Cluster: Chromosome chr18 scaffold_1, whole genome shotgun sequence; n=1; Vitis vinifera	-5.75	2.98e-06	0.00281	5.9	1.74	6.6	5.63	5.52	0.37	3.55	0.51	1.17	0.7	1.1	0.63	0.85	0.14
	CA091233 similar to UniRef100_A6N0T6 Cluster: Protein pelota; n=1; Oryza sativa Indica Group	-7	1.64e-05	0.000861	33.39	11	24.52	30.94	23.12	2.25	32	1.39	2.64	3.62	5.82	1.81	5.42	1.74
	CA091242	-6.06	3.52e-06	0.00172	5.82	2.44	5.64	3.06	7.33	1.38	8.49	0.46	0.88	1.28	1.59	0.36	0.84	0.23
	CA091249 similar to UniRef100_Q10NJ0 Cluster: Protein kinase domain containing protein, expressed; n=2; Oryza sativa Japonica Group	-6.49	4.48e-06	0.00787	11.39	2.29	0.62	8.93	8.34	2.41	9.14	0.96	1.03	0.08	1.58	0.18	2	0.81
	CA091262 similar to UniRef100_Q0J0D5 Cluster: Os09g0515300 protein; n=1; Oryza sativa Japonica Group	-5.57	6.28e-06	0.00163	13.1	5.69	9.47	14.33	13.2	1.16	5.97	1.16	1.88	1.21	4.32	0.79	1.54	0.39
	CA091277 similar to UniRef100_A7P5A0 Cluster: Chromosome chr4 scaffold_6, whole genome shotgun sequence; n=1; Vitis vinifera	-5.65	2.44e-05	0.00101	44.84	11.17	41.67	47.85	47.85	6.33	45.83	3.18	3.83	7.59	12.23	2.96	10.32	3.34
	CA091318 similar to UniRef100_A7PKM3 Cluster: Chromosome chr7 scaffold_20, whole genome shotgun sequence; n=1; Vitis vinifera	-5.7	5.28e-06	0.00121	9.87	5.08	8.5	3.84	8.56	2.57	13.69	0.99	2.1	1.79	1.19	0.79	2.09	0.18
	CA091344 homologue to UniRef100_Q2QWU3 Cluster: Expressed protein; n=1; Oryza sativa Japonica Group	-5.43	5.65e-06	0.000945	11.23	5.2	12.53	9.8	6.91	1.24	9.85	0.92	1.53	1.48	1.57	0.54	4.24	0.19
	CA091370 similar to UniRef100_Q0DKN6 Cluster: Os05g0151400 protein; n=2; Oryza sativa Japonica Group	-5.96	6.46e-06	0.00532	16.53	3.54	5.31	10.97	16.64	2.4	8.32	1.17	1.07	0.62	4.03	0.57	2.48	0.74
	CA091396 similar to UniRef100_Q10NR2 Cluster: Expressed protein; n=1; Oryza sativa Japonica Group	-8.05	2.4e-06	0.00186	3.72	0.75	5.42	3.78	3.88	0.78	4.28	0.2	0.05	0.45	1.33	0.17	0.62	0
	CA091397 similar to UniRef100_Q3A1C1 Cluster: Glutamate synthase (NADPH) GltB1 subunit; n=1; Pelobacter carbinolicus DSM 2380	-8.77	8.92e-06	0.00372	17.55	3.88	9.8	11.4	25.94	3.72	9.6	0.63	1.45	1.46	3.54	0.65	1.45	0.15
	CA091414 similar to UniRef100_Q85X39 Cluster: ORF53c; n=1; Pinus koraiensis	-6.28	7.52e-05	0.00109	120.55	38.43	118.95	154.17	162.77	15.63	129.67	9.07	9.29	19.11	41.58	9.48	24.03	5.23
	CA091415 homologue to UniRef100_Q0Z9V9 Cluster: Histone acetyltransferase HAT2; n=1; Triticum aestivum	-4.33	5.67e-06	0.00739	10.14	2.43	6.43	12.07	13.78	1.77	14.46	1.15	2.15	2.16	4.74	1.18	2.25	0.45
	CA091432 similar to UniRef100_Q41556 Cluster: Transcription factor HBP-1a; n=1; Triticum aestivum	-6.27	4.74e-06	0.00301	8.85	1.61	7.45	11.22	9.51	0.76	6.83	0.95	0.9	1	2.52	0.68	1.26	0.07
	CA091433	-6.68	5.81e-06	0.00204	10.61	1.57	9.31	12.15	10.15	0.97	11.3	0.74	0.93	0.41	3.45	0.9	1.66	0.3
	CA091438 homologue to UniRef100_Q2R4J1 Cluster: Uncharacterized protein family UPF0016 containing protein expressed; n=2; Oryza sativa	-10.08	3.99e-06	0.00292	5.02	2.18	3.78	6.89	9.48	0.23	8.25	0.28	0.64	0.32	0.82	0.54	0.49	0.47
	CA091451 similar to UniRef100_Q0JCV2 Cluster: Os04g0448200 protein; n=1; Oryza sativa Japonica Group	-7.88	4.88e-06	0.00119	7.83	1.9	7.6	5.86	10.2	1.55	10.4	0.38	0.92	0.82	1.2	0.46	1.39	0.59
	CA091453	-5.42	6.24e-06	0.000819	11.94	5.86	9.38	11.82	7.62	1.92	13.98	1.23	2.32	1.07	2.41	0.9	2.64	0.96
	CA091455 similar to UniRef100_Q0E3G0 Cluster: Os02g0176700 protein; n=1; Oryza sativa Japonica Group	-6.32	1.59e-06	0.01	3.19	1.21	3.6	2.24	1.51	0.7	3.1	0.18	0.15	0.41	0.9	0.14	0.61	0.07
	CA091456 weakly similar to UniRef100_A7P4W1 Cluster: Chromosome chr4 scaffold_6, whole genome shotgun sequence; n=1; Vitis vinifera	-6.02	4.23e-06	0.000815	8.12	3.52	8.15	8.54	4.87	1.39	6.44	0.51	0.96	0.75	2.61	0.38	1.5	0.11
	CA091485 similar to UniRef100_Q2R1U9 Cluster: Glycosyl transferase family 8 protein, expressed; n=2; Oryza sativa Japonica Group	-6.73	2e-06	0.00508	2.27	2.85	4.56	3.19	4.03	0.05	2.38	0.34	0.52	0.45	0.61	0.18	0.5	0.28
	CA091492 weakly similar to UniRef100_Q9LT49 Cluster: Arabidopsis thaliana genomic DNA, chromosome 3, P1 clone: MOE17; n=2; Arabidopsis thaliana	-6.72	4.79e-06	0.00393	7.54	1.65	5.61	9.08	10.87	0.66	10.58	0.41	0.52	0.98	2.13	0.37	1.59	0.85
	CA091544 similar to UniRef100_A7QV97 Cluster: Chromosome chr2 scaffold_187, whole genome shotgun sequence; n=1; Vitis vinifera	-8.16	2.1e-06	0.00894	4.55	0.77	3.55	4.96	4.03	0.23	1.26	0.11	0.13	0.91	0.53	0.15	0.45	0.09
	CA091575	-9.47	3.48e-05	0.00132	90.28	17.91	70.23	27.83	56.06	15.78	40.31	2.52	5.78	2.98	11.36	2.39	6.06	2.54
	CA091603 similar to UniRef100_A7R4G4 Cluster: Chromosome undetermined scaffold_684, whole genome shotgun sequence; n=1; Vitis vinifera	-5.29	3.16e-06	0.00295	7.27	1.94	2.81	5.69	6.57	1.08	6.37	0.5	0.93	1.01	1.34	0.24	1.15	0.83
	CA091647 similar to UniRef100_Q0IPP8 Cluster: Os12g0176700 protein; n=1; Oryza sativa Japonica Group	-5.14	3.25e-06	0.00532	5.14	0.96	8.04	5.89	6.05	0.67	6.34	0.68	0.61	1.08	1.92	0.49	1.5	0.15
	CA091662	-7.65	3.29e-06	0.00514	6.86	1.49	2.95	7.38	7.61	0.54	3.95	0.47	0.56	0.63	0.73	0.57	0.88	0.18
	CA091692 similar to UniRef100_Q0J0Q5 Cluster: Os09g0502100 protein; n=1; Oryza sativa Japonica Group	-6.93	2.44e-06	0.00459	3.7	0.96	4.02	5.45	2.98	0.29	5.68	0.2	0.45	0.4	1.53	0.06	0.44	0.25
	CA091694 weakly similar to UniRef100_A7QCR5 Cluster: Chromosome undetermined scaffold_79, whole genome shotgun sequence; n=1; Vitis vinifera	-6.67	2.25e-06	0.00697	4.46	1.69	3.91	3.07	6.13	0.04	2.16	0.29	0.5	0.5	0.66	0.32	0.87	0.09
	CA091745 weakly similar to UniRef100_A7QQF0 Cluster: Chromosome undetermined scaffold_142, whole genome shotgun sequence; n=1; Vitis vinifera	-5.91	4.21e-06	0.00366	6.64	2.84	4.77	8.12	5.74	1.21	12.05	0.61	0.46	0.92	2.94	0.26	1.59	0.22
	CA091751	-6.25	1.17e-05	0.00233	18	5.89	24.22	15.5	29.73	1.86	20.1	1.52	1.99	4.2	3.84	2.47	2.2	2.24
	CA091756	-11.71	1.62e-06	0.00886	1.63	1.13	1.16	4.65	3.39	0.27	1.92	0	0	0.07	0.78	0.04	0.21	0.11
	CA091799 similar to UniRef100_Q0JCZ5 Cluster: Os04g0441900 protein; n=1; Oryza sativa Japonica Group	-5.34	2.11e-05	0.00292	29.92	12.56	40	47.66	28.53	3.43	53.56	2.43	6.52	4.71	12.99	2.76	7.45	3.55
	CA091805 similar to UniRef100_A7PV36 Cluster: Chromosome chr4 scaffold_32, whole genome shotgun sequence; n=1; Vitis vinifera	-5.74	2.3e-06	0.00373	4.54	1.93	5.03	5.07	2.8	0.36	3.4	0.45	0.85	0.57	0.92	0.24	0.99	0
	CA091847 similar to UniRef100_Q8VWN9 Cluster: Glyceraldehyde-3-phosphate dehydrogenase; n=1; Capsicum annuum	-5.3	1.97e-06	0.00805	4.94	1.31	2.75	3.27	4.61	0.1	2.74	1.01	0.49	1.13	0.41	0.08	0.39	0.2
	CA091859 similar to UniRef100_A7Q0B5 Cluster: Chromosome chr7 scaffold_42, whole genome shotgun sequence; n=1; Vitis vinifera	-6.62	4.56e-06	0.01	6.11	2.22	5.96	12.29	3.62	1	12.88	0.68	0.83	0.56	2.35	0.35	1.3	0.6
	CA091874 UniRef100_UPI0000ECD5F6 Cluster: RING finger protein 17.; n=1; Gallus gallus	-5.18	1.9e-06	0.01	1.75	1.52	3.51	3.26	5.37	0.11	3.56	0.17	1.04	0.3	1.75	0	0.21	0.22
	CA091990	-6.55	3.42e-06	0.00139	5.06	1.93	4.2	8.62	5.49	1.26	6.1	0.62	0.47	0.2	1.96	0.6	0.93	0.19
	CA092037	-7.32	2.2e-06	0.00294	4.1	1.56	4.63	2.87	3.87	1.18	2.7	0.23	0.26	0.59	0.46	0.3	0.73	0.29
	CA092039	-14.26	1.41e-05	0.000961	30.56	5.21	26.75	11.54	27.18	6.13	15.96	0.31	1.4	0.87	4.23	0.6	0.75	0.48
	CA092151 similar to UniRef100_Q8L850 Cluster: Phosphatidylinositol-4-phosphate 5-kinase 9 (AtPIP5K9) (1-phosphatidylinositol-4-phosphate kinase 9) (PtdIns(4)P-5-kinase 9); n=2; Arabidopsis thaliana	-6.3	6.66e-06	0.00448	8.8	2.89	9.9	13.01	18.99	1.55	9.83	0.94	0.59	1.34	2.61	1.13	3.06	0.65
	CA092152 weakly similar to UniRef100_A7PCG9 Cluster: Chromosome chr2 scaffold_11, whole genome shotgun sequence; n=1; Vitis vinifera	-7.08	1.94e-05	0.00074	27.59	12.85	36.13	28.13	38.8	6.13	35.06	2.86	3.82	4.56	4.98	2.68	5.04	2.16
	CA092227	-7.11	5.75e-06	0.00661	6.8	2.7	17.49	9.25	10.44	0.78	7.6	0.51	0.45	1.54	1.64	0.68	1.91	1.02
	CA092230 similar to UniRef100_Q60EX6 Cluster: Serine/threonine protein phosphatase BSL1 homolog; n=2; Oryza sativa Japonica Group	-5.23	6.48e-06	0.01	14.84	1.33	11.75	10.52	17.94	1.17	8.91	1.01	0.39	1.11	3.97	1.1	2.95	2.17
	CA092257 similar to UniRef100_A7PNI9 Cluster: Chromosome chr1 scaffold_22, whole genome shotgun sequence; n=1; Vitis vinifera	-4.6	8.62e-06	0.00169	15.05	4.95	14.94	16.52	16.45	2.38	21.08	1.32	2.79	3.45	5.88	1.79	3.9	0.74
	CA092309 similar to UniRef100_Q6BIW9 Cluster: Debaryomyces hansenii chromosome G of strain CBS767 of Debaryomyces hansenii; n=1; Debaryomyces hansenii	-12.48	1.55e-06	0.00744	2.39	2.12	2.89	1.81	2.65	0.48	1.28	0.25	0.22	0	0.17	0.12	0	0.32
	CA092325 similar to UniRef100_Q9M588 Cluster: Prohibitin; n=1; Zea mays	-6.26	4.47e-06	0.00151	7.01	2.49	10.24	5.81	6.69	1.24	9.91	0.33	0.81	0.82	2.77	0.37	1.59	0.24
	CA092334 homologue to UniRef100_A7PDN2 Cluster: Chromosome chr11 scaffold_13, whole genome shotgun sequence; n=1; Vitis vinifera	-5.83	2.21e-05	0.000901	36.96	11.61	42.09	42.34	46.99	5.81	35.39	3.38	4.58	5.89	11.17	3.58	6.45	2.87
	CA092341 similar to UniRef100_Q68V16 Cluster: Ankyrin protein kinase-like; n=1; Poa pratensis	-7.38	8.8e-06	0.00544	14.13	3.75	9.27	15.97	26.39	2.61	11.22	0.89	1.62	1.19	3.03	1.54	1.96	1.07
	CA092385 homologue to UniRef100_Q0IV90 Cluster: Os11g0104900 protein; n=1; Oryza sativa Japonica Group	-7.84	1.47e-05	0.000729	23.72	10.09	17.11	28.58	27.06	4.76	25.84	1.84	1.82	1.96	6.01	1.93	2.84	1.11
	CA092398	-6.83	4.7e-06	0.00095	9.82	1.5	7.4	8.2	8	1.92	7.83	0.51	1.11	0.84	1.76	0.47	1.86	0
	CA092407 weakly similar to UniRef100_A7PGI6 Cluster: Chromosome chr17 scaffold_16, whole genome shotgun sequence; n=1; Vitis vinifera	-5.2	2.57e-06	0.00324	4.1	1.94	1.79	6.58	5.44	1.36	4.59	0.16	0.46	0.63	1.54	0.16	1.76	0.25
	CA092429 similar to UniRef100_Q9M573 Cluster: 60S ribosomal protein L31; n=1; Perilla frutescens	-6.2	1.32e-05	0.00312	37.2	3.1	25.68	20.36	18.92	7	18.06	2.98	0.78	2.29	3.32	1.13	9.56	0.97
	CA092439 homologue to UniRef100_Q8L6A2 Cluster: Proton-exporting ATPase; n=3; Zea mays	-6.75	3.14e-06	0.01	8.35	0.47	2.63	6.57	6.77	1.09	4.24	0.58	0.22	0.56	1.5	0.35	1.09	0.16
	CA092515	-5.52	5.19e-06	0.00404	6.71	1.47	9.3	12.48	11.36	1.35	9.5	0.92	1	1.51	2.88	0.69	1.84	0.59
	CA092542	-16.25	1.59e-06	0.01	4.44	1.18	2.73	0	2.51	0.4	2.27	0.12	0.21	0.14	0.08	0.04	0.24	0
	CA092557 homologue to UniRef100_Q9ZQX9 Cluster: 40S ribosomal protein S27 homolog; n=3; Andropogoneae	-6.92	3.4e-05	0.00903	65.44	21.32	94.43	7.58	52.3	10.03	76.15	5	9.31	10.71	4.09	3.16	12.73	2.27
	CA092571 similar to UniRef100_Q0IX63 Cluster: Os10g0463600 protein; n=1; Oryza sativa Japonica Group	-7.56	2.76e-06	0.01	4.51	2.28	0.5	3.34	6.52	0.79	7.79	0.67	0.38	0.19	0.45	0.4	0.94	0.37
	CA092586 weakly similar to UniRef100_A4GWV0 Cluster: Ca2+/H+-exchanging protein; n=1; Hordeum vulgare subsp. vulgare	-9.02	2.73e-06	0.01	2.78	2.17	3.34	1.67	8.59	0.7	5.55	0.11	0.24	0.67	0.86	0.14	0.47	0.27
	CA092589 similar to UniRef100_A0TRI6 Cluster: Histidinol-phosphate phosphatase family protein; n=1; Burkholderia cenocepacia MC0-3	-8.61	6.55e-06	0.00102	12.98	2.54	11.25	9.56	11.24	1.03	11.77	0.72	1.31	0.44	1.68	0.95	1.83	0.09
	CA092601 UniRef100_Q65WT0 Cluster: Protein BUD31 homolog 2; n=3; Oryza sativa	-4.79	4.45e-06	0.00439	4.94	2.77	10.77	10.02	7.71	0.8	9.36	0.38	1.37	1.97	3.45	0.74	1.69	0.09
	CA092650 homologue to UniRef100_Q0PGM8 Cluster: Mitogen-activated protein kinase kinase; n=1; Oryza sativa Indica Group	-8.21	4.37e-06	0.01	7.58	1.12	14.12	6.74	6.1	1.34	3.91	1.14	0.24	0.48	0.98	0.27	1.34	0.52
	CA092654 similar to UniRef100_Q07078 Cluster: Heat shock protein 81-3; n=2; Oryza sativa Japonica Group	-4.2	1.2e-05	0.00269	24.36	6.32	26.28	24.92	25.9	2.33	22.08	2.37	4.86	2.99	9.33	3.46	6.31	2.2
	CA092674 similar to UniRef100_Q9SDN4 Cluster: Amino acid/peptide transporter; n=1; Prunus dulcis	-11.61	1.9e-06	0.01	1.33	0.76	1	3.68	3.78	0.69	5.42	0.11	0.19	0.19	0.45	0.04	0.27	0.19
	CA092691 weakly similar to UniRef100_Q0E245 Cluster: Os02g0272900 protein; n=5; Oryza sativa	-5.56	2.31e-06	0.00516	6.68	1.31	3.28	3.43	3.91	0.73	3.5	0.38	0.71	0.54	1.33	0.13	0.67	0.35
	CA092711	-24.13	1.7e-06	0.00335	3.39	0.7	1.86	0.97	4.08	0.9	2.44	0.03	0.12	0.18	0.07	0.07	0.04	0.09
	CA092721 similar to UniRef100_Q10A91 Cluster: Expressed protein; n=1; Oryza sativa Japonica Group	-14.16	4.08e-06	0.00144	4.51	0.62	10.48	5.82	5.58	2.02	6.46	0.28	0.18	0.12	1	0.58	0.25	0.09
	CA092731	-5.95	2.36e-06	0.00298	5.74	2.8	2.88	4.36	3.21	0.75	3.59	0.46	0.67	0.55	1.15	0.28	0.73	0.09
	CA092735 similar to UniRef100_Q0E193 Cluster: Os02g0470400 protein; n=1; Oryza sativa Japonica Group	-6.52	1.15e-05	0.00106	22.61	5.12	17.27	18.78	24.54	2.81	20.61	1.74	1.51	1.45	5.6	2.2	3.82	0.82
	CA092741 similar to UniRef100_Q7ZGR4 Cluster: Envelope glycoprotein; n=1; Human immunodeficiency virus 1	-10.92	2.69e-06	0.00622	4.89	1.19	6.91	0.96	4.04	0.68	5.22	0.27	0.23	0.18	0.62	0.23	0.66	0
	CA092800 similar to UniRef100_Q84UA1 Cluster: MADS3; n=1; Lolium perenne	-5.79	2.59e-05	0.00198	59.75	18.87	41.72	45.42	29.11	3.45	60.55	4.81	8.01	6.93	15.53	1.65	5.16	2.61
	CA092806 similar to UniRef100_Q2R2A3 Cluster: Ubiquitin carboxyl-terminal hydrolase family protein, expressed; n=1; Oryza sativa Japonica Group	-5.02	1.18e-05	0.00132	27	6.11	18.41	22.72	23.62	3.46	20.73	1.76	2.18	3.73	6.4	1.94	6.66	1.66
	CA092845 similar to UniRef100_Q5QMX1 Cluster: 60S ribosomal protein L30-like protein; n=2; Oryza sativa	-4.03	1.11e-05	0.00192	20.75	10.18	13.36	24.99	24.96	3.1	25.14	1.8	4.72	4.09	8.92	2.45	6.37	2.06
	CA092871 similar to UniRef100_Q941L8 Cluster: Starch synthase isoform IV; n=1; Triticum aestivum	-8.66	5.42e-06	0.00259	7.41	1.44	12.53	11.62	9.33	0.86	6.93	0.4	0.5	0.7	2.28	0.39	1.22	0.29
	CA092892 similar to gb|M85270.1|	-6.34	6.2e-05	0.00219	122.54	35.41	93.44	149.33	131.58	8.67	69.11	5.81	8.49	21.8	24.18	6.92	25.42	3.61
	CA092905 similar to UniRef100_A1S2X8 Cluster: Major facilitator family transporter; n=1; Shewanella amazonensis SB2B	-4.79	3.31e-06	0.01	7.32	1.99	9.8	6.2	2.05	1.41	5.76	0.45	0.62	0.63	0.82	0.22	3.32	1.13
	CA092929 weakly similar to UniRef100_Q1KVP6 Cluster: Starch synthase IV; n=1; Triticum aestivum	-6.6	3.47e-06	0.00184	3.83	2.34	5.66	9.05	6.5	1	4.83	0.42	0.42	0.91	2.11	0.34	0.75	0.09
	CA092940 weakly similar to UniRef100_Q0JL24 Cluster: Os01g0629400 protein; n=1; Oryza sativa Japonica Group	-6.85	5.75e-06	0.00157	10.63	1.95	10.43	13.74	7.33	1.79	9.32	1.01	0.36	1.94	2.13	0.65	1.27	0.7
	CA092942 similar to UniRef100_A7PRU7 Cluster: Chromosome chr14 scaffold_27, whole genome shotgun sequence; n=1; Vitis vinifera	-5.72	7.34e-06	0.0032	16.94	4.71	11.13	9.07	20.16	2.69	8.34	1.36	1.06	1.19	3.53	1.57	3.88	0.17
	CA092991 similar to UniRef100_Q75HV0 Cluster: Cyclin-P3-1; n=1; Oryza sativa Japonica Group	-7.86	6.66e-06	0.00302	8.36	4.65	9.62	13.03	8.04	0.52	18.15	0.71	1.08	1.01	3.38	0.41	0.4	0.94
	CA092992 similar to UniRef100_Q0J3H6 Cluster: Os09g0111800 protein; n=1; Oryza sativa Japonica Group	-5.34	7.76e-06	0.01	18.27	2.76	7.68	14.83	10.48	1.98	22.94	1.62	1.17	0.79	5.73	0.59	3.64	1.23
	CA093028 similar to UniRef100_A7QLJ8 Cluster: Chromosome undetermined scaffold_119, whole genome shotgun sequence; n=1; Vitis vinifera	-8.13	1.47e-06	0.01	3.2	0.76	4.38	1.68	1.28	0.44	2.06	0.13	0.06	0.28	0.98	0.09	0.16	0
	CA093038 similar to UniRef100_Q75GI7 Cluster: Expressed protein; n=1; Oryza sativa Japonica Group	-8.62	1.76e-06	0.00616	3.28	1.33	3.08	1.38	4.22	0.48	2.55	0.16	0.34	0.06	0.13	0.06	0.82	0.32
	CA093071 similar to UniRef100_A7QB34 Cluster: Chromosome chr5 scaffold_72, whole genome shotgun sequence; n=1; Vitis vinifera	-9.75	1.76e-06	0.0057	3.08	0.2	2.26	3.48	3.41	0.33	3.38	0.13	0.17	0.23	0.74	0.29	0.08	0
	CA093074 similar to UniRef100_A2YEZ1 Cluster: DNA-directed RNA polymerase; n=1; Oryza sativa Indica Group	-5.17	7.43e-06	0.00222	13.11	3.5	8.73	15.53	17.38	2.37	15.3	1.04	1.53	1.81	3.91	2.12	3.74	0.54
	CA093092 homologue to UniRef100_Q1HNF4 Cluster: DNAJ domain protein; n=2; Sorghum bicolor	-5.76	7.02e-06	0.00236	13.91	2.81	14.93	11.77	15.9	1.46	9.32	0.71	1.16	2.84	2.52	1.35	2.44	1.16
	CA093103 weakly similar to UniRef100_A7P8R7 Cluster: Chromosome chr3 scaffold_8, whole genome shotgun sequence; n=2; Vitis vinifera	-5.88	3.09e-06	0.00151	4.35	2.58	3.98	6.71	7.48	0.94	4.13	0.44	0.93	0.25	2.18	0.19	0.71	0.43
	CA093118	-7.26	4.33e-06	0.00255	5.21	3.2	8.07	7.66	4.68	0.62	11.4	0.36	0.29	1.15	2.21	0.45	0.76	0.41
	CA093125 weakly similar to UniRef100_A6RDJ8 Cluster: Predicted protein; n=1; Ajellomyces capsulatus NAm1	-4.12	5.05e-06	0.0075	6.49	3.27	10.09	11.77	12.52	1.48	9.68	0.76	0.76	1.66	6.64	1.2	2.36	0.06
	CA093127 similar to UniRef100_A7QA77 Cluster: Chromosome undetermined scaffold_69, whole genome shotgun sequence; n=1; Vitis vinifera	-5	3.46e-06	0.00283	5.86	2.85	2.82	6.74	7.48	1.17	8.33	0.66	0.66	1.03	2.18	0.27	1.38	0.87
	CA093160	-6.11	2.74e-06	0.01	3.09	0.69	3.63	7.61	4.74	0.42	6.65	0.33	0.4	0.17	2.37	0.33	0.44	0.34
	CA093161 similar to UniRef100_A5B709 Cluster: Peptidyl-prolyl cis-trans isomerase; n=2; Vitis vinifera	-4.9	2.12e-06	0.01	4.81	0.52	2.41	4.72	3.23	0.76	5.21	0.28	0.18	0.43	1.52	0.49	1.16	0.36
	CA093190 homologue to UniRef100_Q2R3F0 Cluster: Expressed protein; n=1; Oryza sativa Japonica Group	-12.13	1.42e-06	0.01	1.86	0.74	2.04	1.9	2.56	0.47	3.01	0.15	0.04	0.22	0.41	0.1	0.12	0
	CA093218 similar to UniRef100_Q651K8 Cluster: Proline-rich spliceosome-associated protein-like; n=1; Oryza sativa Japonica Group	-4.82	2.77e-06	0.01	3.59	0.88	7.01	5.51	6.84	0.43	4.53	0.64	0.67	1.42	1.31	0.88	0.83	0.22
	CA093229 weakly similar to UniRef100_Q0DBJ9 Cluster: Os06g0557400 protein; n=1; Oryza sativa Japonica Group	-9.25	2.29e-06	0.0046	4.75	0.8	1.38	2.58	4.43	1.1	5.61	0.34	0.35	0.06	0.41	0.36	0.53	0.17
	CA093244 similar to UniRef100_Q653Z6 Cluster: Serine/threonine protein kinase; n=3; Oryza sativa Japonica Group	-5.6	1.85e-06	0.00953	4.44	1.24	4.29	3	1.99	0.57	3.17	0.14	0.06	0.31	1.35	0.27	0.85	0.35
	CA093277 similar to UniRef100_Q2HTD6 Cluster: RNA-binding region RNP-1 (RNA recognition motif); Calcium-binding EF- hand; n=1; Medicago truncatula	-8.25	3.55e-05	0.00297	63.72	11.74	42.79	55.58	99.57	10.82	47.58	4.57	4.14	5.59	13.03	2.99	7.39	2.51
	CA093296 similar to UniRef100_A7R0J6 Cluster: Chromosome undetermined scaffold_310, whole genome shotgun sequence; n=1; Vitis vinifera	-5.64	6.84e-06	0.00822	14.4	3.29	4.4	10.17	13.45	2.77	19.78	1.3	2.11	0.82	2.89	0.73	4.01	0.25
	CA093305 similar to UniRef100_A9VAA3 Cluster: Predicted protein; n=1; Monosiga brevicollis MX1	-6.33	4.59e-06	0.00367	8.37	1.61	11.72	8.93	4.9	1.08	8.15	0.42	0.77	1.23	2.97	0.41	1.01	0.26
	CA093318 similar to UniRef100_A7PLV2 Cluster: Chromosome chr14 scaffold_21, whole genome shotgun sequence; n=1; Vitis vinifera	-5.3	2.12e-05	0.00141	39.23	9.63	34.55	39.07	36.39	6.77	51.23	2.82	2.99	6.24	13.32	3.23	9.1	3.26
	CA093323	-3.48	3.62e-06	0.01	4.95	3.79	5.26	7.04	10.62	0.77	9.82	0.35	2.62	1.23	3.01	1.01	2.53	1.38
	CA093332 weakly similar to UniRef100_Q0DG77 Cluster: Os05g0549000 protein; n=1; Oryza sativa Japonica Group	-9.1	4e-06	0.01	5.1	1.25	5.46	7.15	4.42	0.6	12.66	0.5	0.35	0.52	1.33	0.34	0.67	0.32
	CA093341 similar to UniRef100_Q10EK6 Cluster: Expressed protein; n=1; Oryza sativa Japonica Group	-5.93	1.07e-05	0.00205	19.3	5.2	13.17	25.87	21.55	2.11	19.26	1.72	1.58	2.75	6.46	1.73	2.95	0.77
	CA093366 similar to UniRef100_Q9LQ42 Cluster: T30E16.32; n=1; Arabidopsis thaliana	-11.63	1.81e-06	0.00418	3.31	0.93	1.56	3.28	3.92	0.5	2.6	0.14	0.2	0.15	0.76	0.03	0.1	0
	CA093375 weakly similar to UniRef100_Q0JCZ9 Cluster: Os04g0440300 protein; n=1; Oryza sativa Japonica Group	-5.57	1.82e-05	0.00104	41.4	10.88	32.15	27.04	29.62	4.74	37.39	3.28	2.86	4.07	10.99	2.78	6.61	2.29
	CA093378	-7.05	2.34e-06	0.00304	3.57	0.63	4.01	3.82	5.18	0.4	4.34	0.13	0.56	0.28	0.98	0.05	0.97	0.13
	CA093409 homologue to UniRef100_Q0K016 Cluster: Transcriptional regulator; n=1; Ralstonia eutropha H16	-4.62	2.5e-06	0.0045	4.06	1.58	3.65	4.34	6.11	0.6	5.66	0.21	0.98	0.56	1.53	0.47	1.14	0.74
	CA093447 similar to UniRef100_Q0DFI0 Cluster: Os05g0589000 protein; n=1; Oryza sativa Japonica Group	-5.67	9.95e-06	0.0086	27.38	2.54	12.58	18.45	22.67	2.08	14.39	1.89	0.64	1.79	6.68	1.61	4.3	0.72
	CA093459 UniRef100_UPI000065E001 Cluster: thyroid adenoma associated; n=1; Takifugu rubripes	-6.8	2.85e-06	0.01	6.34	0.67	4.31	3.55	8.11	0.82	3.41	0.48	0.12	0.28	1.43	0.35	1.07	0.28
	CA093476	-4.69	1.01e-05	0.00366	18.6	3.71	16.31	24.13	21.53	2.65	19.71	1.42	3.17	3.3	8.34	1.05	4.73	0.71
	CA093496 similar to UniRef100_Q75HA3 Cluster: Expressed protein; n=1; Oryza sativa Japonica Group	-16.09	4.61e-06	0.00324	7.55	0.61	8.9	5.89	11.17	0.69	5.06	0.24	0.36	0.54	0.7	0.13	0.42	0.09
	CA093545	-7.09	6.41e-06	0.00133	11.16	2.4	11.69	13.87	12.22	1.51	8.25	1.12	1.12	1.65	2.01	0.8	1.82	0.11
	CA093558 UniRef100_UPI0000ECCF26 Cluster: iroquois homeobox protein 2; n=1; Gallus gallus	-7.37	4.42e-06	0.000757	5.97	3.07	8.52	7.77	7.13	1.22	7.6	0.38	0.54	0.79	1.7	0.78	0.97	0.44
	CA093561 similar to UniRef100_Q14141-4 Cluster: Isoform V of Q14141 ; n=2; Homo sapiens	-7.39	2.4e-06	0.00304	5.15	1.18	1.82	5.41	4.19	0.71	3.91	0.23	0.29	0.7	0.68	0.26	0.61	0.25
	CA093599 similar to UniRef100_A7Q6A0 Cluster: Chromosome chr11 scaffold_56, whole genome shotgun sequence; n=1; Vitis vinifera	-6.1	4.18e-06	0.00142	6.35	2.49	4.61	9.82	10.02	2.54	4.72	0.54	0	1.6	2.27	0.96	1.11	0.17
	CA093609	-6.2	3.8e-06	0.0097	7.47	1.18	3.65	9.13	6.61	0.22	8.92	0.49	0.77	0.47	2.36	0.7	0.97	0.22
	CA093659 homologue to UniRef100_Q0J1I6 Cluster: Os09g0437500 protein; n=1; Oryza sativa Japonica Group	-10	5.08e-06	0.01	10.87	3.61	2.32	16.05	6.21	0.47	6.55	0.51	0.71	0.48	1.94	0.17	0.37	0.43
	CA093695 similar to UniRef100_A7Q2R9 Cluster: Chromosome chr1 scaffold_46, whole genome shotgun sequence; n=1; Vitis vinifera	-5.29	7.69e-06	0.00599	7.59	4.03	21.93	9.94	17.36	2.45	15.1	0.82	2.55	2.99	4.39	0.7	2.57	0.78
	CA093697 homologue to UniRef100_Q5S1U0 Cluster: Syntaxin related protein; n=2; Oryza sativa	-6.78	4.96e-06	0.00444	10.57	1.95	6.37	7.04	11.76	0.29	9.69	0.9	0.74	0.95	3.01	0.42	0.61	0.39
	CA093698 homologue to UniRef100_Q337B2 Cluster: Protein kinase domain containing protein, expressed; n=2; Oryza sativa	-7.55	8.89e-06	0.00254	15.82	2.93	12.62	18.27	22.26	2.45	9.69	1.37	1.07	1.38	3.91	0.54	1.75	1.12
	CA093716 weakly similar to UniRef100_Q69WH1 Cluster: RNA-binding protein-like; n=2; Oryza sativa Japonica Group	-6.01	5.72e-06	0.00211	10.22	2.52	7	9.94	12.09	1.37	13.04	0.62	0.47	1.08	2.79	0.91	2.28	1.21
	CA093739 similar to UniRef100_Q5ZP80 Cluster: Galactokinase; n=1; Pisum sativum	-4.79	4.6e-06	0.00954	6.84	1.6	5.56	10.51	10.07	1.28	12.17	0.72	0.65	0.77	4.29	0.8	1.94	0.86
	CA093748 similar to UniRef100_A7PC94 Cluster: Chromosome chr2 scaffold_11, whole genome shotgun sequence; n=1; Vitis vinifera	-7.07	4.73e-05	0.00346	69	24.9	52.56	62.62	131.61	12.64	98.31	7.98	7.98	5.74	25.07	2.39	10.94	3.74
	CA093752 weakly similar to UniRef100_Q8LAD3 Cluster: Glu-tRNA(Gln) amidotransferase subunit C; n=1; Arabidopsis thaliana	-5.6	4.63e-06	0.00288	9.23	2.32	4.21	9.95	11.13	1.72	7.5	0.89	1.37	0.78	2.65	1.11	1.16	0.26
	CA093773 similar to UniRef100_Q0DHI3 Cluster: Os05g0463900 protein; n=2; Oryza sativa Japonica Group	-7.04	7.79e-06	0.000815	13.43	4.11	15.6	12.42	12.22	1.97	14.43	1.22	1.05	1.12	3.13	0.84	2.08	1.08
	CA093783	-5.47	1.86e-06	0.01	5.37	0.95	4	3.07	2.84	0.59	1.66	0.21	0.31	0.82	0.84	0.46	0.6	0.15
	CA093788 homologue to UniRef100_Q94IP1 Cluster: Cinnamic acid 4-hydroxylase; n=1; Sorghum bicolor	-6.47	6.99e-06	0.00309	9.84	2.37	16.72	10.68	16.58	1.63	10.18	1.12	1.09	1.29	2.86	1.41	2.38	0.35
	CA093790 similar to UniRef100_A7PLW1 Cluster: Chromosome chr14 scaffold_21, whole genome shotgun sequence; n=1; Vitis vinifera	-7.36	3.27e-06	0.00135	5.47	2.12	3.53	6.3	6.73	0.43	5.97	0.29	0.4	0	1.58	0.34	1.4	0.15
	CA093813 homologue to UniRef100_A7P1Z2 Cluster: Chromosome chr19 scaffold_4, whole genome shotgun sequence; n=1; Vitis vinifera	-8.72	2.3e-06	0.01	5.62	0.24	1.86	3.12	5.13	0.34	4.74	0.11	0.33	0.33	0.67	0.24	0.66	0.07
	CA093846 weakly similar to UniRef100_Q33AW7 Cluster: Ubiquitin carboxyl-terminal hydrolase; n=1; Oryza sativa Japonica Group	-5.76	1.19e-05	0.00113	20.4	7.3	16.47	25.51	27.72	3.07	18.11	1.55	3.28	2.81	5.81	2.06	4.13	0.94
	CA093899 similar to UniRef100_Q3LAG1 Cluster: Transposase related protein w-gary1; n=1; Triticum aestivum	-5.48	5.41e-06	0.0012	11.27	3.08	10.06	11.12	8.06	1.27	9.39	1.17	0.69	1.56	3.13	0.66	2.46	0.23
	CA093915 similar to UniRef100_Q9M640 Cluster: Delta-COP; n=1; Zea mays	-6.79	5.33e-06	0.00784	6.81	3.04	6.43	5.19	14.62	1.37	13.46	0.47	0.92	1.03	1.56	1.47	1.9	0.15
	CA093926 similar to UniRef100_Q0E2D1 Cluster: Os02g0250300 protein; n=1; Oryza sativa Japonica Group	-8.49	2e-06	0.00372	3.23	0.59	2.73	2.45	4.56	0.68	4.31	0.09	0.15	0.35	0.64	0.34	0.62	0
	CA093970	-12.92	1.55e-06	0.00743	2.65	1.21	3.02	1.35	2.34	0.24	2.86	0.1	0.05	0.33	0.13	0.06	0.31	0.08
	CA093987 similar to UniRef100_A7NXZ6 Cluster: Chromosome chr6 scaffold_3, whole genome shotgun sequence; n=1; Vitis vinifera	-6.03	1.98e-06	0.00632	4.04	1.64	3.8	4.24	3.65	0.45	1.89	0.34	0.1	0.73	0.96	0.33	0.68	0.14
	CA094003 similar to UniRef100_A7P3A9 Cluster: Chromosome chr1 scaffold_5, whole genome shotgun sequence; n=1; Vitis vinifera	-4.72	2.19e-06	0.00654	3.88	1.83	3.48	4.86	3.33	0.87	4.82	0.4	0.95	0.83	1.26	0.46	0.88	0.09
	CA094009	-9.29	1.53e-06	0.01	2.3	0.19	1.73	1.82	3.26	0.72	3.96	0.06	0	0.28	0.78	0	0.39	0
	CA094023 similar to UniRef100_A7QDN2 Cluster: Malate dehydrogenase; n=1; Vitis vinifera	-4.82	2.48e-06	0.01	1.99	3.28	4.14	6.91	2.12	0.64	6.5	0.17	1.46	0.47	0.34	0.23	2.46	0.17
	CA094029 similar to UniRef100_Q67WM1 Cluster: Isoleucyl-tRNA synthetase-like; n=2; Oryza sativa Japonica Group	-7.34	4.25e-06	0.00617	7.64	0.74	2.98	7.89	9.8	1.49	9.55	0.31	0.92	0.93	1.15	0.7	1.21	0.24
	CA094044 similar to UniRef100_Q9HJ06 Cluster: Probable high-affinity nickel-transport protein; n=1; Thermoplasma acidophilum	-5.78	9.85e-06	0.00151	15.77	5.13	12.72	13.47	25.7	4.76	20.06	1.22	0.59	1.9	4.63	1.89	5.89	0.78
	CA094046 homologue to UniRef100_Q0DPG2 Cluster: Os03g0693000 protein; n=2; Oryza sativa Japonica Group	-7.45	7.09e-06	0.000774	9.87	4.02	12.8	9.8	14.5	2.58	12.91	0.27	0.63	1.22	2.96	1.22	2.17	0.46
	CA094064 similar to UniRef100_A7NY06 Cluster: Chromosome chr6 scaffold_3, whole genome shotgun sequence; n=1; Vitis vinifera	-6.85	8.67e-06	0.00151	13.37	3.95	14.01	18.07	20.01	1.79	12.17	0.77	1.04	1.35	4.71	0.76	2.91	0.65
	CA094075 homologue to UniRef100_Q2IMJ3 Cluster: LigA; n=1; Anaeromyxobacter dehalogenans 2CP-C	-13.24	3.46e-06	0.00173	5.05	0.75	4.99	5.4	6.05	0.37	7.59	0.15	0.51	0.26	0.82	0.11	0.44	0
	CA094077 similar to UniRef100_Q6H500 Cluster: RISBZ4; n=1; Oryza sativa Japonica Group	-4.36	2.37e-06	0.00557	4.38	1.83	4.24	3.79	5.71	1.08	4.56	0.49	0.48	1.51	1.13	0.71	1.22	0.35
	CA094081 homologue to UniRef100_Q0DDZ8 Cluster: Os06g0186600 protein; n=3; Oryza sativa Japonica Group	-6.36	3.65e-06	0.01	5.73	2.35	5.2	4.13	12.25	1.04	4.58	0.66	0.54	0.42	1.98	0.1	1.05	0.79
	CA094085 weakly similar to UniRef100_Q4T334 Cluster: Chromosome undetermined SCAF10125, whole genome shotgun sequence; n=1; Tetraodon nigroviridis	-4.4	2.13e-05	0.00523	32.07	10.75	56.19	49.32	43.17	3.54	37.16	3.19	6.2	9.46	17.19	4.96	10.04	1.78
	CA094089	-8.61	3.44e-06	0.01	5.46	1.72	4.48	4.17	11.03	0.32	4.41	0.37	0.06	0.45	0.89	0.64	0.89	0.37
	CA094098 weakly similar to UniRef100_A7SFK6 Cluster: Predicted protein; n=1; Nematostella vectensis	-8.58	9e-06	0.00121	16.09	5.61	7.83	19.83	17.81	1.58	14.36	0.5	0.93	1.57	3.88	0.7	2	0.09
	CA094100 similar to UniRef100_A5BBI6 Cluster: Malate dehydrogenase; n=2; Vitis vinifera	-6.33	6.88e-06	0.00364	11.97	3.36	8.49	18.93	11.23	0.91	12.39	0.87	0.9	0.79	3.03	0.61	3.4	1.05
	CA094103 homologue to UniRef100_Q95H60 Cluster: NAD(P)H-quinone oxidoreductase chain J, chloroplast (NAD(P)H dehydrogenase, chain J); n=3; Pooideae	-4.37	3.92e-06	0.00235	5.31	4.49	10.11	8.04	8.45	1.29	4.04	0.91	0.86	1.58	3.19	0.85	1.85	0.31
	CA094127 similar to UniRef100_Q0J3H6 Cluster: Os09g0111800 protein; n=1; Oryza sativa Japonica Group	-4.6	3.97e-06	0.00342	8.91	2.77	4.75	9.78	7.54	0.92	6.96	0.59	1.15	0.73	3.05	0.41	2.41	0.7
	CA094130 weakly similar to UniRef100_Q0D6W2 Cluster: Os07g0434500 protein; n=2; Oryza sativa Japonica Group	-6.7	2.4e-06	0.00488	4.8	1.27	2.94	6.51	2.66	0.59	4.07	0.4	0.19	0.38	1.25	0.28	0.83	0.09
	CA094151	-6.26	2.23e-06	0.00622	4.31	1.47	5.96	4.61	1.78	0.63	2.71	0.19	0.16	0.27	1.53	0.28	0.53	0.47
	CA094193 homologue to UniRef100_Q6EPR6 Cluster: Serine/threonine protein phosphatase; n=1; Oryza sativa Japonica Group	-7.65	1.46e-06	0.01	2.11	1.67	3.08	2.15	1.77	0.07	2.99	0.4	0.34	0.25	0.4	0.14	0.14	0.14
	CA094204 weakly similar to UniRef100_Q67U25 Cluster: Lustrin A-like; n=1; Oryza sativa Japonica Group	-5.85	1.88e-05	0.00701	31.07	5.13	30.36	22.69	41.48	4.19	52.76	2.2	3.66	4.39	6.05	4.95	8.31	2.52
	CA094214 similar to UniRef100_Q653D7 Cluster: Molybdenum cofactor sulfurase protein-like; n=1; Oryza sativa Japonica Group	-4.09	4.29e-06	0.01	6.81	1.67	10.44	12.02	6.63	0.96	8.77	1.25	0.64	1.49	3.7	0.42	2.99	1.07
	CA094235 similar to UniRef100_Q0JAL2 Cluster: Os04g0591100 protein; n=1; Oryza sativa Japonica Group	-5.81	6.51e-06	0.00294	15.32	4.21	5.71	10.3	14.12	1.44	13.42	1.36	0.54	1.1	4.26	1.03	2.45	0.35
	CA094246 similar to UniRef100_A7P1Z5 Cluster: Chromosome chr19 scaffold_4, whole genome shotgun sequence; n=1; Vitis vinifera	-6.31	1.58e-06	0.01	2.93	0.58	4.27	3.36	1.34	0.29	2.36	0.35	0.34	0.41	0.8	0.12	0.38	0
	CA094272 similar to UniRef100_A7PBD5 Cluster: Chromosome chr16 scaffold_10, whole genome shotgun sequence; n=1; Vitis vinifera	-5.27	2.88e-06	0.00825	5.83	1.13	2.85	6.13	7.15	0.57	5.39	0.35	0.97	1.1	1.28	0.75	0.72	0.35
	CA094286 similar to UniRef100_Q43209 Cluster: Protein-L-isoaspartate O-methyltransferase; n=1; Triticum aestivum	-6.4	5.96e-06	0.000831	11.14	3.52	8.63	10.71	9.42	1.76	12.33	0.7	1.52	1.17	2.79	0.28	2.26	0.27
	CA094347	-4.23	1.68e-05	0.00511	37.84	9.85	26.98	41.41	23.92	4.02	40.15	2.5	5.09	4.29	15.43	3.38	10.59	2.24
	CA094362 similar to UniRef100_Q9C8F5 Cluster: Adenylosuccinate lyase-like protein; 104558-106845; n=1; Arabidopsis thaliana	-5.24	2.56e-06	0.00265	4.5	2.71	2.51	6.13	5.04	0.78	4.44	0.3	1.53	0.45	0.9	0.32	1.38	0.09
	CA094368 weakly similar to UniRef100_Q8SG91 Cluster: Cytochrome b; n=1; Gallicolumba tristigmata	-17.27	1.3e-06	0.01	1.98	0.31	1.91	2.17	2.8	0.04	2.12	0.21	0.06	0	0.21	0	0.17	0
	CA094380 homologue to UniRef100_Q0JLN7 Cluster: Os01g0585700 protein; n=1; Oryza sativa Japonica Group	-10.27	1.83e-06	0.00452	4.2	1.04	3.61	2.31	2.01	0.44	3	0.04	0.23	0.08	0.72	0.17	0.38	0
	CA094386 similar to UniRef100_Q6YUW7 Cluster: Chromosome structural maintenance protein-like; n=1; Oryza sativa Japonica Group	-8.38	5.9e-06	0.000945	7.84	3.53	8.62	10.3	13.47	1.09	9.54	0.5	0.69	1.63	1.22	0.33	1.53	0.59
	CA094396	-8.63	1.58e-06	0.01	4.54	0.74	0.98	1.7	3.26	0.45	2.7	0.11	0.12	0.13	0.58	0.07	0.56	0.09
	CA094412	-6.01	3.03e-06	0.00368	6.88	1.02	2.82	6.41	5.9	1.13	5.34	0.35	0.42	0.42	1.83	0.37	1.26	0.26
	CA094442 weakly similar to UniRef100_A2Q266 Cluster: RNA-binding region RNP-1; n=1; Medicago truncatula	-8.79	1.42e-06	0.01	2.74	0.69	2.29	3.04	1.34	0.55	2.53	0.1	0.29	0.18	0.41	0.07	0.29	0.17
	CA094450 weakly similar to UniRef100_Q0DGW2 Cluster: Os05g0508700 protein; n=2; Oryza sativa Japonica Group	-8.81	6.78e-06	0.00368	12.36	1.19	9.99	8.37	12.95	1.1	16.59	1.21	0.38	1.28	2.09	0.43	1.33	0.37
	CA094456 similar to UniRef100_Q0DVU7 Cluster: Os03g0111700 protein; n=1; Oryza sativa Japonica Group	-6.38	7.77e-06	0.00207	16.11	2.13	13.3	16	13.39	1.27	13.77	1.12	1.57	2.52	2.65	1.1	2.59	0.36
	CA094495 similar to UniRef100_Q9SQH4 Cluster: Actin bundling protein ABP135; n=1; Lilium longiflorum	-6.24	1.85e-05	0.00214	28.36	5.48	31.45	31.78	45.12	4.27	35.45	2.66	2.39	4.39	7.92	2.4	6.01	3.38
	CA094541 similar to UniRef100_Q0DFP9 Cluster: Os05g0577900 protein; n=1; Oryza sativa Japonica Group	-5.89	4.5e-06	0.00155	8.21	3.18	10	10.47	6.38	1.36	4.66	0.5	0.33	1.48	2.04	0.42	2.15	0.58
	CA094565	-4.91	3.71e-06	0.000934	5.95	2.31	5.12	8.44	7	2.14	6.95	0.92	0.53	1.37	3.27	0.13	1.24	0.26
	CA094567 homologue to UniRef100_Q0D529 Cluster: Os07g0586500 protein; n=1; Oryza sativa Japonica Group	-5.11	6.74e-06	0.00223	12.19	3.17	12.24	12.31	16.78	1.8	10.7	0.86	1.87	1.94	4.75	0.35	3.22	0.54
	CA094569 similar to UniRef100_Q0IXW2 Cluster: Os10g0406200 protein; n=2; Oryza sativa	-5.93	6.55e-06	0.00399	11.91	1.64	11.59	15.24	8.94	1.19	14.55	0.85	0.4	1.48	3.93	1.15	2.5	0.66
	CA094628 similar to UniRef100_Q0IPR2 Cluster: Os12g0174000 protein; n=2; Oryza sativa Japonica Group	-5.62	3.6e-06	0.00985	6.25	1.23	3.5	9.01	9.51	0.97	5.45	0.45	0.33	0.95	2.16	0.75	1.01	0.73
	CA094667 similar to UniRef100_A9SYQ2 Cluster: Predicted protein; n=3; Physcomitrella patens subsp. patens	-5.41	1.38e-05	0.00337	28.42	4.75	24.57	27.39	31.88	1.48	22.82	2.56	2.71	4.23	8.71	2.93	3.1	1.9
	CA094684	-12.5	5.91e-06	0.000774	10.39	3.11	9.31	5.46	13.26	2.68	7.49	0.53	0.75	0.33	1.33	0.33	0.79	0.08
	CA094690 weakly similar to UniRef100_Q10LI9 Cluster: CW-type Zinc Finger family protein, expressed; n=1; Oryza sativa Japonica Group	-6.47	8.98e-06	0.00115	16.04	3.8	15.8	12.91	18.17	2.11	18.38	1.27	1.92	1.93	3.65	0.88	2.84	1
	CA094749 homologue to UniRef100_A5NYI8 Cluster: LigA; n=1; Methylobacterium sp. 4-46	-7.5	2.67e-06	0.00279	6.49	1.2	3.16	3.45	5.45	0.62	4.48	0.49	0.4	0.1	1.18	0.14	0.77	0.22
	CA094763 similar to UniRef100_Q6UQ24 Cluster: Placenta expressed transcript 1; n=3; Homo sapiens	-11.4	1.14e-05	0.00119	26.55	6.76	12.78	13.54	25.6	3.36	12.55	0.91	1.18	1.19	2.9	0.82	1.8	0.08
	CA094793	-6.4	5.27e-06	0.000966	9.73	9.88	4.29	5.16	10.35	1.27	9.88	0.7	2.61	0.67	1	0.96	1.44	0.53
	CA094906 weakly similar to UniRef100_A7PHT0 Cluster: Chromosome chr17 scaffold_16, whole genome shotgun sequence; n=1; Vitis vinifera	-18.41	1.22e-06	0.01	1.43	1.08	0.91	1.9	3.04	0.21	1.88	0	0	0.23	0.07	0.07	0.2	0
	CA094952	-5.94	1.68e-05	0.00225	30.18	2.42	30.95	36.16	35.22	6.01	26.87	2.12	1.31	4.35	8.48	2.1	9.18	0.72
	CA094984 weakly similar to UniRef100_A7P5A0 Cluster: Chromosome chr4 scaffold_6, whole genome shotgun sequence; n=1; Vitis vinifera	-6.03	1.65e-05	0.000962	25.05	8.45	29.66	36.76	31.26	4.23	28.42	1.74	3.17	4.9	7.32	2.29	6.54	1.19
	CA095026 similar to UniRef100_A2Q2W0 Cluster: PAS; n=1; Medicago truncatula	-8.29	2.89e-06	0.00889	5.61	1.57	2.9	5.23	2.83	0.27	8.28	0.18	0.12	0.31	1.15	0.28	0.73	0.45
	CA095050 similar to UniRef100_O24406 Cluster: Amino acid transport protein; n=1; Arabidopsis thaliana	-8.71	4e-06	0.00331	8.52	0.65	5.13	9.25	6.97	0.9	5.32	0.22	0.49	0.27	1.15	0.25	1.45	0.4
	CA095069 similar to UniRef100_A7PU85 Cluster: Chromosome chr7 scaffold_31, whole genome shotgun sequence; n=1; Vitis vinifera	-6.6	4.71e-06	0.00577	13.08	1.51	8.98	5.22	9.8	1.7	5.24	1.21	0.32	1.21	1.71	0.65	1.15	0.65
	CA095072 homologue to UniRef100_P93422 Cluster: Histidyl-tRNA synthetase; n=2; Oryza sativa Japonica Group	-6.18	2.11e-06	0.00468	4.7	1.27	3.42	4.6	3.06	0.27	3.65	0.29	0.5	0.5	1.02	0.21	0.69	0.18
	CA095080 weakly similar to UniRef100_A7PI24 Cluster: Chromosome chr13 scaffold_17, whole genome shotgun sequence; n=1; Vitis vinifera	-8.02	1.5e-06	0.01	2.23	1.04	2.4	1.67	4.41	0.31	1.99	0.25	0.06	0.37	0.5	0.1	0.47	0
	CA095082 similar to UniRef100_Q0J9I0 Cluster: Os04g0650700 protein; n=1; Oryza sativa Japonica Group	-7.65	3.9e-06	0.00436	4.6	1.37	5.84	5.61	11.19	1.25	6.6	0.25	0.56	0.19	1.74	0.59	1.34	0.09
	CA095147 similar to UniRef100_A7PKB3 Cluster: Chromosome chr15 scaffold_19, whole genome shotgun sequence; n=1; Vitis vinifera	-5.5	7.34e-06	0.000671	12.11	6.44	13.79	11.96	13.95	2.78	12.06	1.31	1.87	2.79	2.59	0.51	2.81	1.4
	CA095161	-5.48	4.92e-06	0.00839	9.74	3.38	1.96	9.39	11.65	1.3	11.9	0.86	1	0.63	2.92	1.05	2	0.54
	CA095163 weakly similar to UniRef100_Q655H7 Cluster: LvsC-like; n=1; Oryza sativa Japonica Group	-11.78	4.14e-06	0.000925	5.54	2.3	9.19	5.74	7.48	0.58	5.62	0.32	0.12	0.31	1.23	0.21	0.9	0
	CA095214	-4.78	6.66e-06	0.00958	16.71	2.39	11.47	17.79	9.59	1.09	11.16	0.94	1.03	1.8	5.65	0.82	3.66	0.79
	CA095230 similar to UniRef100_Q2RAL6 Cluster: AMP-binding enzyme family protein, expressed; n=1; Oryza sativa Japonica Group	-8.15	3.54e-06	0.0055	6.12	0.2	3.64	8.26	6.47	0.88	7.3	1.07	0	0.06	1.63	0.26	1.01	0
	CA095247 similar to UniRef100_Q5QM91 Cluster: RNA polymerase III subunit-like protein; n=2; Oryza sativa Japonica Group	-5.24	3.97e-06	0.00584	7.27	2.39	7.38	11.59	5.78	0.64	5.36	0.44	1.47	0.83	2.14	0.56	1.68	0.6
	CA095270	-6	1.77e-05	0.00221	36	6.72	23.64	29.96	42.29	3.74	33.04	2.62	2.74	3.56	8.3	2.56	6.53	2.91
	CA095291	-10.03	3.95e-06	0.00113	8.24	1.8	5.71	4.91	7.53	0.57	6.69	0.39	0.67	0.73	0.79	0.25	0.7	0
	CA095298 weakly similar to UniRef100_Q8L8J3 Cluster: NBS/LRR; n=1; Pinus taeda	-7.02	2.92e-06	0.0088	2.28	1.06	4.9	5.14	8.4	0.77	5.16	0.32	0.25	0.25	1.69	0.28	0.7	0.45
	CA095309 weakly similar to UniRef100_Q0IQV3 Cluster: Os11g0705800 protein; n=1; Oryza sativa Japonica Group	-5.94	5.28e-06	0.01	11.55	1.41	3.26	14.04	12.72	1.35	7.97	0.72	0.83	1.25	2.84	0.35	2.51	0.3
	CA095318 weakly similar to UniRef100_Q0D854 Cluster: Os07g0184100 protein; n=1; Oryza sativa Japonica Group	-10.18	4.05e-06	0.00524	5.95	0.53	7.37	7.72	10.47	1.22	3.26	0.36	0.31	0.5	1.61	0.14	0.66	0
	CA095321 similar to UniRef100_Q2HVT6 Cluster: Nuclear pore complex protein Nup205 , related; n=1; Medicago truncatula	-5.55	1.06e-05	0.0012	15.9	5.69	24.73	14.15	23.76	3.77	18.93	1.43	2.08	2.9	4.48	2.16	5.24	0.97
	CA095355 similar to UniRef100_Q0J3T6 Cluster: Os08g0554300 protein; n=1; Oryza sativa Japonica Group	-5.12	3.33e-06	0.00693	5.57	0.93	4.79	7.86	6.61	0.62	7.56	0.85	1.04	0.92	2.22	0.45	0.98	0.18
	CA095365 homologue to UniRef100_O63066 Cluster: Preprotein translocase subunit secY, chloroplast precursor; n=1; Zea mays	-6.88	2.43e-06	0.00228	4.37	1.05	3.24	4.52	5.75	0.63	3.36	0.15	0.41	0.26	1.57	0.32	0.47	0.15
	CA095387 similar to UniRef100_A9S4L3 Cluster: Predicted protein; n=1; Physcomitrella patens subsp. patens	-4.97	2.41e-06	0.004	3.47	1.38	4.7	5.81	4.1	0.71	4.96	0.5	0.38	0.93	1.59	0.15	1.03	0.47
	CA095458 similar to UniRef100_Q6SJQ9 Cluster: TFIID component TAF2; n=1; Arabidopsis thaliana	-6.97	1.59e-05	0.000816	27.36	9.82	23.96	23.07	36.25	4.14	27.88	2.25	3.1	2.75	5.86	2.2	4.41	1.3
	CA095479 similar to UniRef100_Q10E59 Cluster: Expressed protein; n=2; Oryza sativa Japonica Group	-5.09	3.42e-06	0.00138	6.41	2.33	6.73	5.64	7.88	1.2	4.47	0.69	0.86	1.21	2.41	0.74	0.48	0.41
	CA095508 similar to UniRef100_Q818I6 Cluster: Phosphate transport system permease protein pstA; n=1; Bacillus cereus ATCC 14579	-6.8	2.57e-06	0.00423	5.95	0.56	3.02	5.12	4.87	0.67	4.18	0.73	0.33	0.06	1.35	0.5	0.46	0.16
	CA095514 similar to UniRef100_A7Q130 Cluster: Chromosome chr10 scaffold_43, whole genome shotgun sequence; n=1; Vitis vinifera	-4.87	4.72e-05	0.00125	66.59	44.25	118.33	81	94.53	9.61	79.4	9.07	13.4	15.48	40.87	5.37	14.48	2.72
	CA095516 homologue to UniRef100_Q2EN88 Cluster: Guanylyl cyclase-like protein; n=1; Zea mays	-11.27	3.44e-06	0.00159	4.26	1.79	5.38	2.74	7.95	1.06	7.21	0.24	0.47	0.42	0.93	0.18	0.22	0.23
	CA095558	-13.34	3.72e-06	0.00118	4.64	1.67	8.18	4.96	8.28	1.46	3.22	0.25	0.6	0.39	0.77	0.03	0.31	0.08
	CA095600 similar to UniRef100_A6X8Z5 Cluster: Cdc42 GTPase-activating protein; n=5; Mus musculus	-5.44	3.26e-06	0.00102	6.2	5	3.56	2.8	7.07	1.31	6.65	0.46	1.36	0.23	1.46	0.64	1.35	0.49
	CA095605 similar to UniRef100_A7NTC3 Cluster: Chromosome chr18 scaffold_1, whole genome shotgun sequence; n=1; Vitis vinifera	-14.87	4.41e-06	0.00152	5.71	1.91	5.58	4.06	11.28	1.5	7.98	0.17	0.36	0.42	0.35	0.3	0.62	0.34
	CA095615 homologue to UniRef100_Q6Z8B6 Cluster: High molecular weight glutenin subunit x-like protein; n=1; Oryza sativa Japonica Group	-7.39	3.83e-06	0.00205	7.26	2	6.17	7.9	7.95	0.24	4.55	0.42	0.98	0.66	1.15	0.11	1.46	0.1
	CA095631 homologue to UniRef100_P49964 Cluster: Signal recognition particle 19 kDa protein; n=2; Oryza sativa Japonica Group	-6.1	1.76e-06	0.01	2.43	0.92	3.31	4.29	2.57	0.35	3.66	0.1	0.3	0.42	0.85	0.31	0.63	0.26
	CA095659 similar to UniRef100_Q0JKN7 Cluster: Os01g0661000 protein; n=1; Oryza sativa Japonica Group	-8.65	2.9e-06	0.00679	2.94	0.99	7.43	3.99	2.15	1.58	7.44	0.04	0.58	0.51	0.68	0.16	0.76	0.32
	CA095684 similar to UniRef100_Q0DVF9 Cluster: Os03g0131600 protein; n=1; Oryza sativa Japonica Group	-7.81	3.16e-06	0.00126	6.72	1.71	3.26	5.85	5.44	0.73	5.53	0.41	0.71	0.3	0.97	0.27	0.83	0.26
	CA095702 similar to UniRef100_Q157S0 Cluster: Orf1a; n=1; Beet pseudo-yellows virus	-13	1.4e-06	0.01	0.83	0.79	3.65	2.23	2.48	0.29	2.15	0.1	0.06	0.29	0.34	0.16	0	0
	CA095723	-5.1	8.48e-06	0.00112	15.78	7.87	22.22	12.54	12.45	1.91	14.39	1.7	2.89	3.33	5.3	0.58	2.78	0.52
	CA095727 similar to UniRef100_Q8GT81 Cluster: Fiber protein Fb12; n=1; Gossypium barbadense	-5.41	3e-05	0.00635	51.27	20.7	24.3	88.9	50	8.68	60.24	3.4	5.53	4.43	25.9	2.65	12.76	1.56
	CA095738 weakly similar to UniRef100_A7PRZ1 Cluster: Chromosome chr14 scaffold_27, whole genome shotgun sequence; n=1; Vitis vinifera	-5.03	1.75e-06	0.01	2.9	1.89	2.3	5.45	2.69	0.25	2.67	0.27	0.41	0.65	0.89	0.23	0.9	0.25
	CA095782 similar to UniRef100_Q129X9 Cluster: Endonuclease III / DNA-(Apurinic or apyrimidinic site) lyase; n=1; Polaromonas sp. JS666	-8.33	5.21e-06	0.00131	5.94	2.42	10.15	11.56	10.27	1.38	6.5	0.67	0.95	0.96	1.44	0.58	0.9	0.3
	CA095814 similar to UniRef100_Q6G193 Cluster: Sn-glycerol-3-phosphate transport system permease protein ugpE; n=1; Bartonella quintana	-7.02	1.53e-06	0.01	4.16	1.31	3.46	2.41	1.26	0.24	1.91	0.13	0.05	0.17	1.16	0.09	0.5	0
	CA095823 similar to UniRef100_Q69Q87 Cluster: Copper chaperone COX17-1-like protein; n=1; Oryza sativa Japonica Group	-4.63	7.7e-06	0.00181	17.18	5.38	15.57	19.02	9.76	2.29	12.27	1.83	1.88	2.59	5.12	1.79	3.53	0.86
	CA095824 similar to UniRef100_A7PSP4 Cluster: Chromosome chr6 scaffold_28, whole genome shotgun sequence; n=1; Vitis vinifera	-6.57	8.72e-06	0.000785	13.15	9.51	12.1	15.94	21.15	2.53	9.43	1.5	1.54	0.99	4.77	1.5	1.76	0.71
	CA095853 weakly similar to UniRef100_Q9LT59 Cluster: Emb|CAA07228.1; n=1; Arabidopsis thaliana|Rep: Emb|	-6.98	7.35e-06	0.000774	11.26	5.14	14.54	12	15.1	2.03	9.87	0.52	1.01	2.2	3.62	0.7	1.41	0.57
	CA095867 similar to UniRef100_Q9ZTU6 Cluster: S222; n=1; Triticum aestivum	-6.47	2.34e-06	0.00263	4.29	1.59	4.19	4.88	4.96	0.61	1.74	0.21	0.44	0.76	1.1	0.25	0.68	0
	CA095877 weakly similar to UniRef100_Q9FT92 Cluster: Uncharacterized protein At5g08430; n=1; Arabidopsis thaliana	-12.18	3.09e-06	0.00494	3.63	0.64	5.91	2.48	7.16	0.71	6.7	0.13	0.23	0.61	0.26	0.21	0.58	0.22
	CA095892	-10.5	2.53e-06	0.00174	5.21	0.87	2.55	2.42	4.88	1.11	5.35	0.32	0.09	0.28	0.44	0.45	0.49	0.07
	CA095903	-13.68	8.69e-06	0.000774	13.7	4.46	15.72	7.72	18.68	3.16	12.36	0.65	0.5	0.44	1.69	0.46	1.44	0.36
	CA095939 similar to UniRef100_A7PXW3 Cluster: Chromosome chr15 scaffold_37, whole genome shotgun sequence; n=1; Vitis vinifera	-7.42	3.99e-06	0.0019	6.47	1.74	8.55	6.3	9.33	1.49	3.55	0.28	0.18	1.4	0.92	0.65	1.44	0.18
	CA095942	-7.8	2.27e-06	0.00335	2.63	0.83	4.33	4.7	5.22	0.57	2.66	0.14	0.12	0.55	0.93	0.24	0.51	0.18
	CA095969 homologue to UniRef100_O04709 Cluster: Lysine-ketoglutarate reductase/saccharopine dehydrogenase bifunctional enzyme; n=1; Zea mays	-8.15	4.75e-06	0.00647	4	2.29	15.43	5.05	8.47	2.93	6	0.14	0.8	0.43	2.67	0.17	1.03	0.18
	CA095973 weakly similar to UniRef100_Q0E0X2 Cluster: Os02g0515000 protein; n=1; Oryza sativa Japonica Group	-7.63	3.3e-06	0.0012	4	1.87	7.74	5.24	6.09	0.84	4.91	0.17	0.35	0.58	0.95	0.16	1.13	0.67
	CA095988 homologue to UniRef100_Q0J0F6 Cluster: Os09g0512800 protein; n=3; Oryza sativa	-8.39	7.07e-06	0.00467	7.71	4.65	21.06	11.69	8.4	0.62	11.78	0.42	0.49	1.23	4	0.65	0.98	0.09
	CA096020 similar to UniRef100_Q0E0T2 Cluster: Os02g0525400 protein; n=1; Oryza sativa Japonica Group	-4.92	2.15e-06	0.01	4.88	1.04	1.45	4.04	5.24	0.53	4.8	0.32	0.74	0.19	1.66	0.28	1.2	0.09
	CA096036 similar to UniRef100_A7PEA1 Cluster: Chromosome chr11 scaffold_13, whole genome shotgun sequence; n=1; Vitis vinifera	-6.81	3.02e-06	0.00274	3.71	1.45	7.16	5.15	5.42	0.33	5.45	0.23	0.17	0.57	1.8	0.35	0.92	0.17
	CA096045 homologue to UniRef100_Q7XBW4 Cluster: Expressed protein; n=2; Oryza sativa	-7.76	5.34e-06	0.00574	8.36	2.81	5.19	6.89	14.98	0.76	10.92	0.8	0.73	0.73	2.09	0.82	0.97	0.29
	CA096047 similar to UniRef100_Q2R859 Cluster: Expressed protein; n=1; Oryza sativa Japonica Group	-6.62	1.8e-05	0.00182	31.31	7.04	25.64	31.4	46.86	5.16	27.53	2.05	2.93	4.51	8.37	2	5.68	0.88
	CA096075 similar to UniRef100_Q0IPR5 Cluster: Os12g0172500 protein; n=2; Oryza sativa Japonica Group	-7.7	2.26e-06	0.00246	3.56	1.13	4.38	3.51	2.93	1.21	4.6	0.16	0.06	0.84	0.85	0.31	0.47	0.08
	CA096092 UniRef100_A4EZ17 Cluster: Acetyl-CoA carboxylase carboxyltransferase; n=1; Roseobacter sp. SK209-2-6	-8	2.97e-06	0.0072	5.21	1.27	1.47	6.16	5.94	0.5	6.92	0.25	0.06	0.5	1.03	0.32	1	0.27
	CA096120 similar to UniRef100_Q6R2R5 Cluster: Xanthine dehydrogenase 2; n=1; Arabidopsis thaliana	-6.53	2.82e-05	0.00181	41.21	16.02	29.96	46.61	70.24	7.94	61.52	4.33	4.52	4.29	13.12	4.16	8.99	2.44
	CA096153 homologue to UniRef100_Q64HC1 Cluster: ASF/SF2-like pre-mRNA splicing factor SRP32''; n=1; Zea mays	-10.81	2.74e-06	0.0039	3.56	0.65	5.98	3.65	4.79	0.05	5.79	0.07	0.82	0.06	0.15	0.14	0.09	0.92
	CA096178	-5.63	2.24e-06	0.00413	4.47	2.35	4.35	3.19	2	0.8	5.29	0.1	0.55	0.28	1.43	0.22	0.93	0.48
	CA096223 homologue to UniRef100_Q9LKR0 Cluster: Sucrose synthase-2; n=3; Saccharum	-10.9	7.47e-06	0.00497	13.37	1.77	4.69	15.7	13.9	1.08	16.55	0.32	0	0.55	3.04	0.14	1.6	0.51
	CA096237	-5.75	1.3e-05	0.00117	24.64	5.71	24.58	27.53	24.62	3.37	19.38	1.36	1.53	4.22	7.35	2.07	4.74	1.29
	CA096254 similar to UniRef100_A7PDY7 Cluster: Chromosome chr11 scaffold_13, whole genome shotgun sequence; n=1; Vitis vinifera	-5.44	2.01e-06	0.00706	3.86	1.07	2.47	3.62	3.92	0.64	4.79	0.18	0.44	0.63	0.89	0.46	1.14	0
	CA096262 similar to UniRef100_Q8VWY0 Cluster: Ubiquitin-like protein; n=1; Cucumis sativus	-6.03	5.22e-06	0.00235	11.51	2.98	7.12	5.64	11.51	1.31	11.04	0.49	1.27	1.46	2.91	0.48	1.61	0.26
	CA096289 homologue to UniRef100_Q0JHR3 Cluster: Os01g0847900 protein; n=2; Oryza sativa Japonica Group	-6.13	2.21e-06	0.0052	3.69	0.94	3.39	2.87	5.05	0.31	5.08	0.07	0.25	1.18	0.87	0.38	0.65	0.09
	CA096294 weakly similar to UniRef100_Q0ITI7 Cluster: Os11g0250000 protein; n=1; Oryza sativa Japonica Group	-7.45	3.73e-06	0.01	8.24	2.15	5.96	0.69	6.43	1	10.58	0.66	0.88	0.7	0.3	0.79	1.02	0.37
	CA096350 UniRef100_P24686 Cluster: Negative regulator of mitosis; n=1; Emericella nidulans	-7.47	4.92e-05	0.000818	102.09	22.68	93.39	59.24	95.06	16.81	77.64	4.25	10.09	6.95	16.8	5.88	14.6	3.9
	CA096456 similar to UniRef100_A7P8H9 Cluster: Chromosome chr3 scaffold_8, whole genome shotgun sequence; n=1; Vitis vinifera	-10.02	1.68e-06	0.00643	1.56	0.71	1.88	2.63	4.53	0.52	3.39	0.07	0.24	0	0.42	0.03	0.75	0
	CA096483	-8.09	4.77e-06	0.0017	7.29	1.12	6.94	8.88	11.12	1.38	7.52	0.72	0.15	0.44	2.16	0.29	1.49	0.21
	CA096497 UniRef100_A7SC31 Cluster: Predicted protein; n=1; Nematostella vectensis	-9.37	2.43e-06	0.00761	5.19	0.75	2.32	5.86	5.08	0.27	2.56	0.26	0.59	0.07	0.69	0.17	0.36	0.21
	CA096511 similar to UniRef100_Q0ITL9 Cluster: Os11g0240900 protein; n=1; Oryza sativa Japonica Group	-6.32	1.17e-05	0.000921	17.82	6.02	15.09	25.32	23.04	4	23.11	1.75	2.14	2.01	5.29	1.63	3.46	1.82
	CA096524 weakly similar to UniRef100_A7Z1H5 Cluster: YdaM; n=1; Bacillus amyloliquefaciens FZB42	-7.47	3.22e-06	0.00607	6.38	2.02	2.2	6.52	2.98	1.21	8.81	0.48	0.14	0.49	0.57	0.08	1.86	0.41
	CA096525	-6.03	1.87e-05	0.00159	35.12	7.95	23.76	39.69	40.2	4.01	34.74	2.95	3.53	4.42	7.78	3.21	6.89	1.99
	CA096545 similar to UniRef100_Q0IR45 Cluster: Os11g0681400 protein; n=1; Oryza sativa Japonica Group	-4.16	6.22e-06	0.01	14.98	3.27	8.15	11.18	10.95	0.86	18.85	1.28	1.56	2.91	5.13	1.21	3	1.29
	CA096642 UniRef100_Q9UBB5 Cluster: Methyl-CpG-binding domain protein 2; n=4; Homo sapiens	-11.42	6.19e-06	0.00348	9.7	2.82	6.79	7.83	8.51	1.44	17.9	0.65	0.33	0.74	1.33	0.45	0.84	0.48
	CA096668 similar to UniRef100_A7PM62 Cluster: Chromosome chr14 scaffold_21, whole genome shotgun sequence; n=1; Vitis vinifera	-7.85	3.52e-06	0.0017	4.91	1.86	4.3	8.64	6.74	0.74	5.51	0.24	0.34	0.48	1.04	0.66	1	0.4
	CA096685 similar to UniRef100_A7P5K4 Cluster: Chromosome chr4 scaffold_6, whole genome shotgun sequence; n=1; Vitis vinifera	-6.85	3.64e-06	0.00169	5.78	3.18	9.82	4.52	6.34	0.86	4.07	0.49	0.97	0.57	1.2	0.71	1.11	0
	CA096699 homologue to UniRef100_Q93Y48 Cluster: COP1; n=2; Oryza sativa Indica Group	-6.59	7.35e-06	0.01	12.56	4.37	4.7	17.56	21.41	1.86	8.58	1.62	1.38	1.45	3.44	0.74	1.63	0.52
	CA096740 similar to UniRef100_Q7XCX5 Cluster: Plus-3 domain containing protein, expressed; n=1; Oryza sativa Japonica Group	-6.76	1.43e-05	0.000841	25.03	8.87	18.91	24.63	32	3.69	24.37	1.87	2.29	2.89	7.23	1.82	3.12	1.11
	CA096769 similar to UniRef100_Q6UAL5 Cluster: Myosin heavy chain class VIII A1 protein; n=1; Oryza sativa Japonica Group	-7.18	7.88e-06	0.00176	11.12	2.21	13.96	16.56	18.28	2.52	10.42	1.23	1.24	1.55	3.13	0.84	1.61	0.86
	CA096810 similar to UniRef100_A7P9H4 Cluster: Chromosome chr3 scaffold_8, whole genome shotgun sequence; n=1; Vitis vinifera	-6.19	3.41e-06	0.00457	4.99	2.24	6.41	9.8	4.94	0.5	4.36	0.47	0.63	0.69	1.84	0.28	1.18	0.27
	CA096822 similar to UniRef100_A7PW23 Cluster: Chromosome chr8 scaffold_34, whole genome shotgun sequence; n=1; Vitis vinifera	-5.64	3.78e-06	0.00199	5.62	3.2	3.82	7	7.18	0.97	9.64	0.21	0.91	1.41	1.64	0.65	1.02	0.79
	CA096834 homologue to UniRef100_Q7XAK8 Cluster: Protein phosphatase regulatory subunit-like protein; n=1; Oryza sativa Japonica Group	-7.56	6.8e-06	0.00115	13.25	2.42	12.71	13.85	12.12	2.01	7.74	1.12	0.32	1.56	1.98	0.66	1.99	0.85
	CA096855 similar to UniRef100_Q5BN47 Cluster: SPLAYED splice variant; n=1; Arabidopsis thaliana	-5.43	4.91e-05	0.00239	62.35	22.82	87	93.21	125.48	12.67	95.71	6.69	10.56	11.14	30.88	10.34	15.39	6.97
	CA096887 similar to UniRef100_Q0JKI3 Cluster: Os01g0672800 protein; n=3; Oryza sativa Japonica Group	-5.46	5.64e-06	0.00425	10.93	2.45	5.68	13.68	9.49	1.51	13.04	0.71	1.52	1.38	2.63	1.02	2.83	0.31
	CA096993	-24.24	1.67e-06	0.00366	3.51	0.74	1.47	1.54	3.9	1.17	1.63	0.07	0.19	0	0.15	0.04	0.04	0.09
	CA097003	-4.51	1.84e-05	0.00179	30.52	12.62	43.48	32.74	27.26	5.08	45.2	2.97	3.95	5.01	12.71	4.91	9.84	4.25
	CA097142	-13.04	4.2e-06	0.000683	7.93	2.13	7.39	5.16	6.59	1.63	5.59	0.11	0.5	0.25	0.37	0.25	1.31	0
	CA097152	-7.15	2.84e-06	0.00738	5.58	1.04	2.88	5.36	7.42	0.22	4.38	0.53	0.43	0.74	1.43	0.24	0.21	0.18
	CA097296	-6.76	2.98e-06	0.01	6.06	0.99	1.01	6.19	7.84	1.03	5.33	0.48	0.58	0.65	1.36	0.4	0.45	0.28
	CA097354 weakly similar to UniRef100_Q7XEH4 Cluster: Expressed protein; n=2; Oryza sativa Japonica Group	-8.25	1.02e-05	0.00105	14.89	4.22	18.55	22.57	17.6	1.71	15.81	0.85	2.04	1.48	3.22	1.26	1.87	0.83
	CA097355 weakly similar to UniRef100_Q0D3T5 Cluster: Os07g0667300 protein; n=2; Oryza sativa	-3.87	8.85e-06	0.00306	23.99	6.34	11.96	18.59	16.58	2.95	19.24	2.52	3.8	2.71	4.79	3.91	6.19	1.81
	CA097362 similar to UniRef100_O23887 Cluster: Aldehyde oxidase; n=1; Zea mays	-5.08	1.79e-05	0.00176	29.38	14.14	43.78	37.63	29.12	0.74	31.25	2.42	5.69	6.57	11.39	2.88	4.9	2.79
	CA097369 UniRef100_A5NNR1 Cluster: LigA; n=1; Methylobacterium sp. 4-46	-11.09	1.71e-06	0.00548	4.27	0.76	2.02	3.52	2.95	0.88	0.98	0.04	0	0	0.6	0.11	0.36	0.28
	CA097384 homologue to UniRef100_Q0JER6 Cluster: Os04g0212200 protein; n=3; Oryza sativa	-6.35	1.58e-06	0.01	2.2	0.74	2.46	2.4	4.52	0.23	2.99	0.14	0.56	0.38	0.51	0.14	0.53	0.18
	CA097626 weakly similar to UniRef100_Q7XB90 Cluster: KEAP1; n=2; Oryza sativa	-10.48	1.74e-06	0.00544	2.39	1.04	3.36	3.18	3.61	0.26	1.99	0.04	0.12	0.12	0.36	0.31	0.38	0.18
	CA097652	-7.75	2.27e-06	0.00542	3.9	0.93	2.88	4.52	6.02	0.53	2.26	0.14	0.12	0.25	1.79	0.24	0.17	0
	CA097684 weakly similar to UniRef100_Q3JEI7 Cluster: UDP-3-O-[3-hydroxymyristoyl] glucosamine N-acyltransferase; n=1; Nitrosococcus oceani ATCC 19707	-12.6	2.89e-05	0.00123	74.75	12.68	46.38	24.58	48.81	9.81	38.95	1.56	2.49	2.36	6.68	1.61	3.13	2.48
	CA097689	-8.86	1.51e-06	0.01	3.06	0.97	1.5	1.39	2.92	0.18	3.86	0.22	0.44	0	0.45	0.32	0.13	0
	CA097715 similar to UniRef100_Q4SD41 Cluster: Chromosome 1 SCAF14643, whole genome shotgun sequence; n=1; Tetraodon nigroviridis	-6.48	3.14e-06	0.01	4.73	1.05	9.03	5.58	6.97	0.58	2.5	0.41	0.62	0.18	1.76	0.3	1.3	0.13
	CA097731 similar to UniRef100_Q6XRD3 Cluster: Ribosomal protein S4; n=1; Passiflora morifolia	-10.39	5.76e-06	0.000841	9.83	3.22	12.65	5.36	10.2	1.7	8.63	0.63	0.35	0.41	1.82	0.58	0.84	0.33
	CA097732 weakly similar to UniRef100_Q8DKW6 Cluster: DNA recombinase; n=1; Synechococcus elongatus	-5.46	6.07e-06	0.00114	11.92	3.3	11.12	13.1	11.23	1.83	8.58	0.99	1.06	1.78	4.5	0.7	1.81	0.34
	CA097781	-5.39	2.71e-06	0.01	4.86	1.61	4.79	8.74	2.89	0.64	3.68	0.39	0.14	0.48	1.99	0.23	1.23	0.59
	CA097818 similar to UniRef100_P94078 Cluster: Alpha-mannosidase; n=1; Arabidopsis thaliana	-7.53	1.03e-05	0.00204	12.69	7.44	12.02	28.41	20.55	2.11	13.9	1.25	1.25	1.68	4.65	0.98	2.38	0.71
	CA097839 similar to UniRef100_A7PCF2 Cluster: Chromosome chr2 scaffold_11, whole genome shotgun sequence; n=1; Vitis vinifera	-5.81	2.95e-06	0.00618	4.5	1.12	8.66	5.04	4.82	0.85	4.15	0.59	0.73	0.67	1.9	0.25	0.87	0
	CA097907 homologue to UniRef100_Q75GI8 Cluster: Expressed protein; n=1; Oryza sativa Japonica Group	-13.09	7.06e-06	0.00421	10.72	1.54	5.7	9.95	15.88	1.44	16.82	0.21	0.42	0.43	1.49	0.17	1.06	0.97
	CA097982	-10.92	2.85e-06	0.00636	3.14	0.7	3.69	3.54	4.82	0.98	8.42	0.2	0.41	0	0.69	0.43	0.41	0.17
	CA097997 similar to UniRef100_A7JVP1 Cluster: Phosphoglycerate dehydrogenase; n=1; Mannheimia haemolytica PHL213	-16.51	1.77e-06	0.00514	1.77	1	2.32	1.78	5.03	0.17	2.95	0.03	0.12	0.12	0.42	0.1	0.12	0
	CA098066 weakly similar to UniRef100_A7PDI3 Cluster: Chromosome chr17 scaffold_12, whole genome shotgun sequence; n=1; Vitis vinifera	-6.81	3.11e-06	0.00112	4.51	2.61	7.04	5.44	5.68	0.51	3.62	0.18	0.7	0.19	1.73	0.29	1.03	0.19
	CA098112 weakly similar to UniRef100_A7QDJ0 Cluster: Chromosome chr10 scaffold_81, whole genome shotgun sequence; n=1; Vitis vinifera	-5.75	1.61e-05	0.00314	36.64	7.85	24.85	42.2	26.16	5.36	18.77	3.65	1.82	2.51	13.56	1.31	4.21	1.06
	CA098166 weakly similar to UniRef100_A7PNJ5 Cluster: Chromosome chr1 scaffold_22, whole genome shotgun sequence; n=1; Vitis vinifera	-5.94	8.62e-06	0.000921	15.19	5.05	13.63	15.8	18.71	2.06	14.67	1.68	1.05	2.24	3.71	1.96	3.51	0.18
	CA098190	-8.59	1.64e-06	0.00847	1.95	0.98	3.17	1.42	4.54	0.37	2.75	0.4	0.17	0.17	0.27	0.23	0.52	0
	CA098219 similar to UniRef100_Q0IP17 Cluster: Os12g0264500 protein; n=2; Oryza sativa Japonica Group	-5.15	2.71e-06	0.00961	6.32	1.25	4.34	4.71	7.26	0.44	3.2	0.74	1.17	0.37	0.79	0.35	1.93	0
	CA098275 similar to UniRef100_Q6H8D8 Cluster: ZIGA2 protein-like; n=2; Oryza sativa Japonica Group	-6.01	2.79e-05	0.000921	48.54	19.07	63.83	44.4	41.59	5.09	54.14	3	6.33	9.44	10.31	3.1	12.02	1.82
	CA098303 similar to UniRef100_Q75HP7 Cluster: Serine hydroxymethyltransferase; n=1; Oryza sativa Japonica Group	-6.63	8.25e-06	0.00162	12.43	3.3	16.81	10.13	20.86	3.19	12.96	0.64	0.91	1.76	4.57	1.35	1.86	0.94
	CA098317 similar to UniRef100_A7NYZ7 Cluster: Chromosome chr6 scaffold_3, whole genome shotgun sequence; n=1; Vitis vinifera	-6.6	1.38e-05	0.00208	31.14	4.54	25.58	25.19	16.18	3.08	28.85	1.21	1.67	3.36	5.59	1.56	5.19	1.82
	CA098320 homologue to UniRef100_Q8S4P3 Cluster: Enhancer of polycomb-like protein; n=1; Zea mays	-7.84	2.13e-06	0.01	3.45	1.88	7.24	2.19	1.82	0.44	2.81	0.32	0.49	0.25	1.01	0.07	0.3	0.09
	CA098331 weakly similar to UniRef100_Q56437 Cluster: Heat-stable toxin II; n=1; Escherichia coli	-7.46	2.19e-06	0.00373	3.45	2.1	3.69	1.93	6.18	0.47	2.56	0.14	0.35	0.35	1.17	0.3	0.25	0.17
	CA098353 similar to UniRef100_Q3ATU8 Cluster: TPR repeat; n=1; Chlorobium chlorochromatii CaD3	-7.87	3.5e-06	0.00392	3.43	0.81	6.1	5.41	6.47	1.21	9.09	0.21	0.24	0.42	1.96	0.17	0.96	0.17
	CA098354 similar to UniRef100_Q0JEG1 Cluster: Os04g0280200 protein; n=1; Oryza sativa Japonica Group	-7.98	5.31e-06	0.00138	12.09	1.46	10.73	8.87	7.79	1.87	6.72	1.04	0.5	0.65	1.94	0.16	1.81	0.1
	CA098377	-6.22	2.22e-06	0.00592	4.56	0.89	3.66	1.92	6.12	1.14	3.04	0.03	0.35	0.53	1.16	0.33	0.86	0.17
	CA098411 similar to UniRef100_Q2QPU8 Cluster: F-box domain containing protein, expressed; n=1; Oryza sativa Japonica Group	-7.22	1.13e-05	0.00492	24.48	6.47	7.49	29.76	21.67	1.8	16.41	1.44	1.69	1.33	5.08	1.2	3.38	0.85
	CA098475 homologue to UniRef100_O48556 Cluster: Soluble inorganic pyrophosphatase; n=1; Zea mays	-7.29	2.88e-06	0.00634	6.42	1.58	2.09	3.65	6.34	0.43	6.51	0.42	0.2	0.4	1.72	0.08	0.79	0.1
	CA098482 homologue to UniRef100_Q7NXQ3 Cluster: High affinity nickel transporter transmembrane protein; n=1; Chromobacterium violaceum	-8.51	2.58e-06	0.00784	2.05	0.8	3.09	6.26	6.72	0.91	3.77	0.23	0.71	0	1.11	0.18	0.55	0
	CA098486	-13.81	2.24e-06	0.0019	3.66	1.73	2.01	1.4	4.19	0.74	5.55	0.15	0.26	0	0.3	0.14	0.18	0.37
	CA098531 homologue to UniRef100_Q0JLS6 Cluster: Os01g0575000 protein; n=2; Oryza sativa Japonica Group	-5.76	7.54e-06	0.00179	10.44	4.42	13.16	14.63	14.26	0.85	17.39	0.54	1.86	2.37	3.93	1.68	1.95	0.72
	CA098557 similar to UniRef100_Q6RK07 Cluster: UDP-glucose dehydrogenase; n=1; Cinnamomum osmophloeum	-9.18	3.29e-06	0.00192	3.92	1.84	8.97	4.78	5.13	0.82	4.44	0.31	0.42	0.36	0.92	0.61	0.55	0.09
	CA098575 homologue to UniRef100_Q38953 Cluster: Probable pre-mRNA-splicing factor ATP-dependent RNA helicase; n=2; Arabidopsis thaliana	-4.59	4.94e-06	0.0042	8.53	2.48	6.05	10.55	11.88	1.45	11.21	0.76	1.92	1.47	2.98	1.04	2.74	0.45
	CA098603 homologue to UniRef100_O23888 Cluster: Aldehyde oxidase-2; n=1; Zea mays	-4.44	5.33e-05	0.00369	87.04	47.87	166.91	85.59	89.8	7.76	93.35	10.27	22.94	27.91	25.02	10.69	26.02	7.52
	CA098647 similar to UniRef100_A7NT62 Cluster: Chromosome chr18 scaffold_1, whole genome shotgun sequence; n=1; Vitis vinifera	-7.79	3.32e-06	0.00369	4.71	3.65	4.97	2.78	3.95	0.82	9.91	0.26	1.01	1.02	0.3	0.07	0.93	0.37
	CA098651 similar to UniRef100_Q8S985 Cluster: Auxin response factor 15; n=1; Oryza sativa Japonica Group	-16.93	1.32e-06	0.01	2.2	0.41	1.89	1.54	2.37	0.58	2.44	0	0.16	0.16	0.09	0.09	0.17	0
	CA098670 similar to UniRef100_A7PL24 Cluster: Chromosome chr7 scaffold_20, whole genome shotgun sequence; n=1; Vitis vinifera	-6.28	1.05e-05	0.00398	15.14	5.08	15.67	18.56	31.12	2.93	13.94	0.95	2.14	2.22	5.18	1.85	3.14	0.83
	CA098675	-8.84	3.44e-06	0.00191	6.27	1.27	4.41	7.7	4.92	0.45	6.38	0.32	0.44	0.5	0.88	0.67	0.74	0
	CA098704 homologue to UniRef100_P18122 Cluster: Catalase isozyme 1; n=1; Zea mays	-7.55	1.61e-06	0.01	1.44	0.76	4.18	3.36	3.63	0.3	1.24	0.14	0.16	0.41	0.62	0	0.51	0.12
	CA098711 similar to UniRef100_Q43475 Cluster: SNF1-related protein kinase; n=1; Hordeum vulgare	-7.72	1.24e-05	0.00241	12.77	7.26	27.74	28.23	12.25	2.44	26.37	0.92	2.39	2.4	4.96	0.67	2.88	0.94
	CA098738 similar to UniRef100_A2ZET6 Cluster: Auxin response factor 23; n=1; Oryza sativa Indica Group	-6.04	2.12e-06	0.00847	2.79	1.45	2.69	3.17	3.65	0.37	6.41	0.1	1.11	0.26	1.61	0.14	0.12	0.06
	CA098754 similar to UniRef100_A2W9T4 Cluster: DNA polymerase III; n=1; Burkholderia dolosa AUO158	-7.34	2.19e-06	0.01	3.92	0.56	1.62	6.66	3.11	0.74	3.94	0.29	0.54	0.37	0.48	0.14	0.86	0.12
	CA098756	-4.52	5.71e-06	0.00552	10.48	2.89	6.86	14.74	11.48	1.29	13.01	0.71	1.27	1.98	3.69	1.5	3.33	0.95
	CA098768 similar to UniRef100_Q502N5 Cluster: Zgc:111976; n=1; Danio rerio	-4.77	2.48e-06	0.00841	4.14	0.56	4.09	6.23	3.42	1.09	6.07	0.38	0.71	0.86	1.44	0.64	1.06	0.27
	CA098782 similar to UniRef100_A2QWU3 Cluster: Similarity to antigenic protein f86.aa from patent WO9859071 - Borrelia burgdorferi precursor; n=1; Aspergillus niger	-7.82	4.34e-06	0.00134	5.94	2.55	7.03	7.13	10.68	0.76	6.27	0.66	0.57	1.06	1.24	0.48	0.74	0.41
	CA098787 similar to UniRef100_A2ZIV2 Cluster: Pseudouridylate synthase; n=2; Oryza sativa	-5.53	2.91e-06	0.00271	5.17	1.65	5.41	4.55	7.45	0.82	3.78	0.3	0.4	0.53	2.47	0.73	0.59	0.18
	CA098788	-5.87	2.29e-06	0.01	4.4	2.16	0.65	5.75	3.64	0.42	5.36	0.21	0.7	0.21	1.64	0.19	0.75	0.12
	CA098789	-6.29	7.46e-06	0.00141	13.38	4.78	8.85	12.8	11.89	1.95	18.98	0.7	1.45	1.26	4.39	0.34	2.25	1.17
	CA098803	-8.28	2.15e-06	0.00581	2.9	0.81	1.66	2.32	5.73	1.26	4.95	0.31	0.26	0.32	0.56	0.18	0.67	0.08
	CA098812 weakly similar to UniRef100_Q10SX1 Cluster: Sterol desaturase family protein, expressed; n=1; Oryza sativa Japonica Group	-30.49	5.05e-06	0.00829	0.15	2.06	7.69	7.84	14.91	5.83	3.15	0.02	0.16	0.12	0.83	0.02	0.22	0
	CA098876	-7.75	2.73e-06	0.00273	3.74	1.13	5.64	3.23	6.39	0.52	4.68	0.18	0.77	0.36	0.84	0.43	0.54	0.15
	CA098888 similar to UniRef100_Q652S1 Cluster: Fructose-bisphosphate aldolase; n=1; Oryza sativa Japonica Group	-4.57	1.03e-05	0.0062	23.54	4	19.92	29.8	15.07	4.45	13.78	2.48	1.27	3.83	6.94	1.16	7.89	0.61
	CA098911 similar to UniRef100_Q0JRD6 Cluster: Os01g0106700 protein; n=1; Oryza sativa Japonica Group	-5.35	4.2e-06	0.00255	9.54	2.7	4.3	10.24	7.36	1.29	6.82	0.89	1.24	1.35	1.69	0.51	1.84	0.36
	CA098912 weakly similar to UniRef100_A4KVL6 Cluster: Non-ribosomal peptide synthetase modules; n=1; Sinorhizobium meliloti	-8.03	4.69e-06	0.01	11.64	1.59	13.3	4	6.13	0.63	6.72	1.15	0.58	1.23	0.82	0.46	0.9	0.34
	CA098920	-6.45	1.03e-05	0.000872	19.2	6.85	18.24	17.09	21.67	1.81	15.14	0.78	1.83	3.51	5.02	1.24	2.95	0.18
	CA098942 similar to UniRef100_A3X0U7 Cluster: Type I restriction-modification system, endonuclease S subunit; n=1; Nitrobacter sp. Nb-311A	-6.63	1.85e-05	0.000787	45.93	12.03	34.25	22.28	29.77	9.02	25.19	2	3.66	2.24	7.56	2.18	8.41	0.86
	CA098946 homologue to UniRef100_A2Z7C4 Cluster: 1,2-dihydroxy-3-keto-5-methylthiopentene dioxygenase 1; n=2; Oryza sativa	-6.85	2.18e-05	0.00633	47.83	25.99	60.85	11.23	43.85	9.07	10.25	4.94	6.41	5.47	1.88	3.12	8.21	0.52
	CA098980 similar to UniRef100_Q0E4T3 Cluster: Os02g0101700 protein; n=2; Oryza sativa Japonica Group	-8.96	8.87e-06	0.000973	11.15	5.49	19.52	11.25	19.54	2	12.43	1.13	0.75	1.4	2.58	1.14	1.41	0.67
	CA098991	-7.81	1.7e-05	0.00153	27.49	5.91	30.96	25.94	42.05	3.84	24.27	2.96	1.64	3.83	5.7	1.67	3.4	1.34
	CA099013 similar to UniRef100_Q0JD86 Cluster: Os04g0421900 protein; n=1; Oryza sativa Japonica Group	-6.05	2.27e-05	0.000976	34.17	12.04	48.7	42.76	45.54	5.26	36.81	3.43	4.22	5.34	12.38	3.36	6.21	2.32
	CA099014 similar to UniRef100_Q0JBW9 Cluster: Os04g0505700 protein; n=2; Oryza sativa	-8.93	2.31e-06	0.00276	4.58	0.63	4.11	5.53	2.7	0.81	2.6	0.43	0	0.15	0.96	0.17	0.52	0.11
	CA099020	-10.68	2.27e-06	0.00234	2.5	0.86	4.43	5.41	3.7	0.49	2.7	0.16	0.06	0.17	0.86	0.19	0.28	0.16
	CA099026	-6.94	1.89e-06	0.01	4.37	1.25	0.45	3.89	3.54	0.16	4.2	0.1	0.23	0.23	1.2	0.1	0.48	0.25
	CA099063 similar to UniRef100_Q6YVD9 Cluster: Peptidase family-like protein; n=1; Oryza sativa Japonica Group	-5.21	3.35e-06	0.00343	4.92	2.04	4.94	6.11	8.82	0.7	6.33	0.16	0.57	1.21	1.68	0.71	1.92	0.25
	CA099091 homologue to UniRef100_Q9ZPL2 Cluster: Sigma factor SIG2A; n=1; Zea mays	-6.42	7.25e-06	0.00208	11.53	5.09	11.78	18.61	15.29	1.65	6.52	1.41	1.97	1.35	3.43	0.53	1.82	0.46
	CA099123 weakly similar to UniRef100_Q38941 Cluster: Similarity to protein encoded by GenBank Accession Number U41815; n=1; Arabidopsis thaliana	-4.57	4.69e-06	0.00187	7.76	2.94	6.35	10.14	10.62	1.63	9.79	0.27	0.81	2.04	3.12	1.3	2.91	0.34
	CA099150 UniRef100_Q9ATW3 Cluster: Receptor-like kinase; n=1; Zea mays	-5.43	2.1e-06	0.00583	4.62	1.73	2.36	3.79	5.33	0.56	2.87	0.28	0	0.85	1.48	0.51	0.63	0.17
	CA099163 UniRef100_Q0IFH5 Cluster: Phd finger protein; n=1; Aedes aegypti	-5.91	2.01e-06	0.01	2.28	1.11	3.43	2.79	6.21	0.21	3.64	0.17	0.15	0.51	1.11	0.16	1.02	0.21
	CA099186 similar to UniRef100_A7PNF0 Cluster: Chromosome chr1 scaffold_22, whole genome shotgun sequence; n=1; Vitis vinifera	-6.27	2.06e-06	0.00515	4.69	0.83	1.93	3.81	4.3	0.47	3.73	0.14	0.16	0.74	0.67	0.46	0.97	0
	CA099218 weakly similar to UniRef100_Q0INF8 Cluster: Os12g0460800 protein; n=1; Oryza sativa Japonica Group	-10.03	1.64e-06	0.01	2.87	0.37	1.15	1.01	4.57	0.95	3.66	0	0.07	0.15	0.26	0.21	0.77	0
	CA099228 similar to UniRef100_A7PIR9 Cluster: Chromosome chr13 scaffold_17, whole genome shotgun sequence; n=1; Vitis vinifera	-6.92	5.65e-06	0.00089	12.04	3.81	10.97	9.33	8.18	1.01	8.45	0.42	1.46	0.98	2.42	0.69	1.27	0.53
	CA099229 similar to UniRef100_Q43201 Cluster: 1-aminocyclopropane-1-carboxylate synthase; n=1; Triticum aestivum	-5.43	5.83e-06	0.00247	8.27	2.82	15.48	11.14	9.1	1.56	10.57	0.53	2.34	2.48	1.73	0.8	1.89	1.07
	CA099244 similar to UniRef100_Q6ZLF2 Cluster: 1-phosphatidylinositol-3-phosphate 5-kinase-like; n=3; Oryza sativa Japonica Group	-4.68	6.54e-06	0.000781	12.08	5.96	12.37	10.46	11.33	2.19	13.95	1.75	2.06	3.53	2.56	1.37	2.03	1.32
	CA099254	-5.27	1.74e-06	0.01	3.62	0.42	2.91	2.71	3.45	0.85	3.89	0.36	0.12	0.37	1.23	0.17	0.95	0.18
	CA099266 similar to UniRef100_Q2QKB5 Cluster: U2AF small subunit; n=1; Triticum aestivum	-4.94	1.87e-06	0.01	2.6	1.17	4.41	2.57	5.12	0.18	2.98	0	0.37	1.13	1.1	0.46	0.7	0.09
	CA099275 homologue to UniRef100_Q2QXT9 Cluster: GRF zinc finger family protein; n=3; Oryza sativa	-5.07	2.83e-06	0.01	7.71	1.28	4.94	6.04	1.45	1.14	6.43	0.62	0.5	0.57	0.89	0.96	1.54	0.64
	CA099276	-6.47	2.4e-06	0.0025	5.17	1.77	3.58	4.82	4.27	0.14	3.82	0.53	0.33	0.98	0.92	0.26	0.64	0
	CA099288 similar to UniRef100_A4GWX9 Cluster: RING-type E3 ubiquitin ligase; n=1; Oryza sativa Indica Group	-8.06	5.71e-06	0.00182	12.39	1.91	7.05	9.23	11.55	0.97	10.08	0.82	1.2	0.9	1.14	0.59	1.73	0.22
	CA099311 similar to UniRef100_Q109L5 Cluster: Expressed protein; n=1; Oryza sativa Japonica Group	-5.47	5.1e-06	0.001	8.61	2.8	9.12	9.89	11.03	1.72	7.83	1.24	1.16	1.05	2.94	0.48	1.84	0.62
	CA099325 similar to UniRef100_Q0JBY3 Cluster: Os04g0503500 protein; n=1; Oryza sativa Japonica Group	-8.96	5.05e-06	0.000774	8.08	1.9	8.35	7.29	9.31	1.88	9.11	0.92	0.65	0.36	1.59	0.07	1.28	0.26
	CA099361 weakly similar to UniRef100_Q8VWR5 Cluster: N-acetylglucosaminyltransferase I; n=1; Arabidopsis thaliana	-4.84	3.61e-06	0.00148	6.45	2.3	5.55	8.4	6.57	1.15	6.65	0.37	0.53	0.77	1.87	0.6	2.76	0.77
	CA099364 similar to UniRef100_A6ULQ3 Cluster: 5-methylthioribose kinase; n=1; Sinorhizobium medicae WSM419	-7.01	3.11e-06	0.01	6.58	1.03	4.76	9.42	4.42	0.88	2.63	0.78	0.47	0.47	1.42	0.38	0.52	0.2
	CA099371 homologue to UniRef100_Q9LLR4 Cluster: Sec61p; n=1; Triticum aestivum	-7.67	4.13e-06	0.00329	4.06	1.96	7.69	8.06	10.22	0.54	6.13	0.27	0.23	0.81	1.83	0.36	1.13	0.42
	CA099400	-6.65	3.1e-06	0.00217	5.51	1.37	4.39	8.18	4.69	1.17	4.32	0.36	0.31	0.19	2.48	0.42	0.52	0.18
	CA099440 UniRef100_Q652P4 Cluster: Cleavage and polyadenylation specificity factor subunit 2; n=2; Oryza sativa Japonica Group	-4.98	9.54e-06	0.01	18.57	4.08	13.08	25.62	25.21	1.47	11.46	1.44	1.48	2.61	6.95	2.51	4.33	0.67
	CA099442 homologue to UniRef100_Q0DKQ0 Cluster: Os05g0149600 protein; n=2; Oryza sativa Japonica Group	-4.93	1.86e-05	0.000976	39.31	12.17	28.16	34.18	32.9	5.83	40.72	2.26	3.91	6.4	11.86	2.85	8.71	3.19
	CA099457	-9.89	4.46e-06	0.00153	7.29	2.12	6.54	10.77	6.45	0.3	6.85	0.52	0.54	0.48	1.61	0.27	0.5	0.17
	CA099469	-5.82	0.00096	0.00241	1854.24	635.09	1574.78	1234.14	1180.27	328.35	2764.18	113.3	215.94	212.23	535.23	85.73	345.81	136.81
	CA099505 similar to UniRef100_Q7F8R0 Cluster: KH domain-containing protein-like; n=2; Oryza sativa	-5.4	6.22e-06	0.00201	13.68	4.86	7.91	10.9	9.92	0.69	14.74	1.01	1.38	1.49	2.86	1.26	2.93	0.69
	CA099571 similar to UniRef100_Q10S78 Cluster: Ubiquitin family protein, expressed; n=1; Oryza sativa Japonica Group	-5.48	1.21e-05	0.00169	19.01	5.86	32.06	20.39	19.46	3.33	23.02	1.6	2.96	4.65	4.9	1.37	4.96	2.05
	CA099587 similar to UniRef100_Q0JCI5 Cluster: Os04g0467800 protein; n=1; Oryza sativa Japonica Group	-5.25	3.69e-06	0.00369	6.64	1.81	7.34	4.33	8.57	0.79	7.78	0.58	0.71	1.3	2.16	0.69	1.19	0.47
	CA099599 weakly similar to UniRef100_Q0J4D8 Cluster: Os08g0519800 protein; n=1; Oryza sativa Japonica Group	-8	5.22e-06	0.000755	10.7	2.98	6.2	9.14	8.24	2.36	8.49	0.66	0.54	0.36	2.36	0.38	1.4	0.31
	CA099603 similar to UniRef100_Q0JLJ7 Cluster: Os01g0595100 protein; n=2; Oryza sativa Japonica Group	-5.06	5.53e-06	0.00198	9.81	2.65	10.15	7.92	12.48	1.62	12.06	1.1	1.63	1.49	3.17	0.58	2.23	0.99
	CA099604	-6.2	4.32e-06	0.00788	7.5	1.48	2.66	9.95	9.84	1.26	9.46	0.53	1.21	0.58	1.59	0.74	1.72	0.42
	CA099696 homologue to UniRef100_A8TR26 Cluster: Glutathione S-transferase III; n=1; alpha proteobacterium BAL199	-6.09	2.18e-06	0.00418	4.36	1.56	3.61	3.42	3.23	0.52	4.85	0.27	0.66	0.99	0.69	0.19	0.27	0.48
	CA099698	-5.68	3.71e-06	0.00239	6.16	1.13	7.61	7.8	6.16	0.96	6.97	0.31	0.54	1.1	1.49	0.34	2.07	0.62
	CA099700 similar to UniRef100_Q2HSV7 Cluster: DNA-binding SAP; Zinc finger, MIZ-type; Zinc finger, FYVE/PHD-type; n=1; Medicago truncatula	-5.09	3.03e-06	0.00689	6.19	1.02	5.25	7.34	5.49	0.34	5.38	0.54	0.13	0.67	3.06	0.6	0.98	0.1
	CA099722 similar to UniRef100_Q10E59 Cluster: Expressed protein; n=2; Oryza sativa Japonica Group	-5.67	5.79e-06	0.00108	11.6	3.39	12.1	9.39	9.18	1.28	10.66	1.02	1.2	0.98	2.81	0.81	2.35	0.99
	CA099725 similar to UniRef100_Q10AZ7 Cluster: Kelch motif family protein, expressed; n=1; Oryza sativa Japonica Group	-6.91	5.44e-06	0.00135	9.62	2.15	7.69	10.9	9.27	1.12	11.14	0.87	0.23	1.51	2.57	0.75	1.17	0.42
	CA099756	-5.02	8.49e-06	0.00141	16.58	7.43	13.96	21.37	13.92	1.38	13.07	1.26	1.37	3.03	6.74	1.62	2.87	0.6
	CA099760 weakly similar to UniRef100_Q85FZ2 Cluster: Photosystem II reaction center protein H; n=1; Cyanidioschyzon merolae	-8.34	1.91e-06	0.00471	3.27	1.45	4.81	1.85	3.01	0.18	3.32	0.32	0.49	0.25	0.43	0.28	0.38	0
	CA099774 similar to UniRef100_A7R0W4 Cluster: Chromosome chr12 scaffold_326, whole genome shotgun sequence; n=1; Vitis vinifera	-9.24	1e-05	0.00952	12.71	1.45	12.44	14.87	29.8	1.89	18.8	0.6	1.22	0.92	4.29	1.27	1.66	0
	CA099799	-8.64	3.08e-06	0.00783	7.29	0.94	6.76	3.54	6.86	0.76	2.14	0.5	0.31	0.19	0.87	0.38	0.86	0.18
	CA099824 similar to UniRef100_Q5SN38 Cluster: TA9 protein-like; n=2; Oryza sativa Japonica Group	-5.68	6.42e-06	0.00345	14.49	2.26	8.73	10.66	12.04	1.2	14.73	0.67	1.28	1.79	3.46	1.13	2.56	0.4
	CA099828 similar to UniRef100_Q0ITZ1 Cluster: Os11g0206700 protein; n=2; Oryza sativa Japonica Group	-7.7	2.89e-06	0.00454	5.91	0.92	6.79	2.81	4.96	0.39	5.16	0.19	0.22	0.76	1.08	0.46	0.57	0.24
	CA099838 similar to UniRef100_Q0IS84 Cluster: Os11g0547000 protein; n=1; Oryza sativa Japonica Group	-5.78	7e-06	0.00995	16.88	4.46	3.65	17.54	14.73	1.3	11.1	1.31	1.19	1.09	5.93	0.58	1.66	0.3
	CA099863 similar to UniRef100_A2YA22 Cluster: Ubiquitin carboxyl-terminal hydrolase; n=1; Oryza sativa Indica Group	-6.96	1.36e-05	0.00742	37.28	2.86	18.15	30.99	25.21	3.88	13.16	2.34	0.44	2.76	6.23	1.45	5.32	0.36
	CA099911 similar to UniRef100_Q9SB58 Cluster: Zinc finger DHHC domain-containing protein At4g24630; n=1; Arabidopsis thaliana	-7.14	1.69e-06	0.00908	3.19	2.36	1.56	2.18	3.69	0.19	2.87	0.34	0.53	0.4	0.39	0.26	0.32	0
	CA099916 weakly similar to UniRef100_A7P871 Cluster: Chromosome chr3 scaffold_8, whole genome shotgun sequence; n=1; Vitis vinifera	-8.7	9.64e-06	0.000792	9.93	5.44	18.88	17.76	16.88	2.6	17.27	1.43	0.73	2.22	2.82	0.53	2.29	0.19
	CA099928 similar to UniRef100_Q10KU2 Cluster: Expressed protein; n=2; Oryza sativa	-6.6	2.61e-06	0.00287	6.47	0.99	4.58	3	4.07	0.84	4.91	0.21	0.29	0.44	1.71	0.29	0.61	0.21
	CA099969 weakly similar to UniRef100_Q2G8V0 Cluster: Alanyl-tRNA synthetase; n=1; Novosphingobium aromaticivorans DSM 12444	-6.82	2.08e-06	0.01	6.43	1.11	1.87	2.93	3.32	0.47	3.61	0.17	0.18	0.12	1.46	0.2	0.42	0.35
	CA099978 homologue to UniRef100_Q9ZWI1 Cluster: NADP specific isocitrate dehydrogenase; n=1; Daucus carota	-8.37	4.02e-06	0.00805	9.86	2.25	6.35	7.91	8.9	0.83	1.13	0.9	0.23	0.52	1.62	0.33	0.85	0
	CA099988	-4.06	4.74e-06	0.00651	11.04	3.52	6.98	11.85	5.83	1.33	11.71	0.86	1.48	1.19	4.86	0.94	2.86	0.69
	CA100007 homologue to UniRef100_Q94KH7 Cluster: 20S proteasome subunit alpha 3; n=1; Lolium perenne	-6.56	3.41e-06	0.00222	8.27	2.34	7.52	4.76	3.93	0.65	5.2	0.45	0.42	1.38	1.4	0.44	0.71	0.17
	CA100025	-5.78	3.39e-06	0.00712	6.2	0.97	7.65	5.81	4.14	0.5	8.34	0.5	0.52	0.69	2.08	0.65	0.8	0.58
	CA100031 similar to UniRef100_A3AHD7 Cluster: Glucose-6-phosphate 1-dehydrogenase; n=1; Oryza sativa Japonica Group	-5.8	7.42e-06	0.00115	14.46	4.98	14.59	15.61	12.99	1.77	9.25	0.87	0.54	2.53	5.63	0.37	2.6	0.17
	CA100074	-9.71	6.24e-06	0.00242	14.19	3.81	13.94	11.68	6.6	0.34	6.43	0.27	0.35	0.36	2.78	0.27	1.32	0.52
	CA100137 similar to UniRef100_Q0DQB1 Cluster: Os03g0616700 protein; n=1; Oryza sativa Japonica Group	-4.76	4.83e-06	0.01	8.75	1.95	6.31	7.24	14.5	1.2	10.6	0.73	1.43	1.67	4.04	0.91	1.76	0.08
	CA100197 similar to UniRef100_Q2L3S4 Cluster: WRKY DNA binding protein; n=1; Triticum aestivum	-7.25	5.55e-06	0.00137	4.88	2.39	12.04	10.92	8.85	2.17	11.19	0.18	0.8	0.68	2.52	0.38	1.97	0.71
	CA100293 similar to UniRef100_Q0DP01 Cluster: Os03g0724600 protein; n=5; Oryza sativa	-18.73	1.55e-06	0.00806	2.73	0	2.35	1.31	2.95	0.04	3.65	0.17	0	0	0.42	0.1	0	0
	CA100359 similar to UniRef100_Q6H8D5 Cluster: Coatomer subunit beta'-2; n=1; Oryza sativa Japonica Group	-4.24	2.25e-06	0.0071	4.77	3.3	3.71	4.37	5.03	1.11	2.18	0.27	1	0.89	1.45	0.7	1.19	0.26
	CA100379 homologue to UniRef100_Q6L6R6 Cluster: Protein kinase; n=1; Triticum aestivum	-3.65	2.56e-06	0.01	2.7	5.71	6.1	3.37	3.4	0.61	7.17	0.26	3.3	0.39	1.29	0.22	1.85	0.66
	CA100428 similar to UniRef100_Q9M5A6 Cluster: Unconventional myosin XI; n=1; Vallisneria natans	-7.89	2.99e-06	0.00274	2.86	1.86	4.85	6.21	7.21	0.35	4.32	0.04	0.48	0.48	1.29	0.15	0.96	0.1
	CA100447	-8.7	3.5e-06	0.00313	4.55	3.35	7.24	3.07	9.5	0.67	3.57	0.08	0.46	0.07	1.31	0.74	0.92	0.1
	CA100457	-5.9	4.5e-06	0.00452	8.56	1.59	4.42	11.32	8.42	1.26	8.83	0.22	0.25	0.5	3.01	0.95	2.23	0.36
	CA100471 similar to UniRef100_A7PT59 Cluster: Chromosome chr8 scaffold_29, whole genome shotgun sequence; n=1; Vitis vinifera	-7.07	3.94e-06	0.00158	7.81	2.39	5.07	7.4	9.25	1.06	4.21	0.2	0.65	0.47	1.86	0.63	1.03	0.43
	CA100478	-7.26	6.96e-06	0.00191	12.89	3.53	10.22	13.2	17.51	2.16	6.5	0.45	1.3	0.39	3.97	0.95	1.45	0.57
	CA100519 similar to UniRef100_A9RSQ9 Cluster: Predicted protein; n=1; Physcomitrella patens subsp. patens	-10.69	2.3e-05	0.00103	56.56	7.65	39.72	26.06	36.2	7.83	33.36	1.58	2.44	1.59	6.79	1.34	3.7	1.95
	CA100521 similar to UniRef100_Q4U0Z9 Cluster: Cellulose synthase BoCesA2; n=1; Bambusa oldhamii	-7.31	7.21e-06	0.00732	8.2	3.19	21.54	14.89	12.89	1.59	6.66	0.78	0.32	1.46	3.72	1.15	1.69	0.31
	CA100524 similar to UniRef100_A8MQZ4 Cluster: Uncharacterized protein At5g42520.2; n=2; Arabidopsis thaliana	-5.09	5.41e-06	0.0039	9.97	3.14	5.69	12.14	11.1	0.93	12.42	1.02	1.61	1.05	3.02	0.77	2.59	0.82
	CA100531	-4.81	4.38e-06	0.00281	9.82	3.97	8.16	4.63	5.97	1.31	11.43	0.71	1.88	1.05	2.21	0.7	2.77	0.09
	CA100539 weakly similar to UniRef100_A7Q9W6 Cluster: Chromosome chr8 scaffold_68, whole genome shotgun sequence; n=1; Vitis vinifera	-10.01	2.85e-06	0.00261	5.62	1.05	6.16	5.22	4.78	0.53	2.19	0.32	0	0.34	1.12	0.06	0.55	0.16
	CA100540	-6.61	6.34e-06	0.00141	12.97	1.69	10.42	11.97	10.7	2.04	11.41	0.93	0.33	0.39	4.02	0.53	2.82	0.24
	CA100546	-8.1	1.38e-05	0.00181	22.17	6.63	25.07	17.2	24.57	0.83	32.76	1.72	2.31	3.1	3.62	2.36	1.81	1.04
	CA100548	-7.29	1.57e-06	0.01	2.21	1.44	1.02	3.04	3.85	0.47	2.83	0.23	0.07	0.2	0.92	0.22	0.32	0.09
	CA100560 weakly similar to UniRef100_A7PM52 Cluster: Chromosome chr14 scaffold_21, whole genome shotgun sequence; n=1; Vitis vinifera	-7.1	9.61e-06	0.00127	19.81	4.56	17.95	11.44	18.01	1.61	18.37	1.42	1.77	1.78	3.28	0.71	2.95	1
	CA100570 similar to UniRef100_Q84XG8 Cluster: Invertase; n=1; Oryza sativa Indica Group	-5.24	5.39e-06	0.00103	9.75	3.35	6.95	8.95	12.28	2.21	10.94	1.06	0.68	1.57	3.75	0.88	2.04	0.4
	CA100651 UniRef100_A6F386 Cluster: Integrase/recombinase (XerC/CodV family) protein; n=1; Marinobacter algicola DG893	-22.15	2.23e-06	0.0012	3.99	0.93	3.85	3.19	4.62	0.53	1.46	0.07	0.37	0	0.07	0.07	0.17	0.09
	CA100709	-4.17	7.85e-06	0.0019	16.06	4.71	15.18	14.57	18.44	2.57	14.3	1.29	2.59	2.31	5.53	2.15	6.29	0.44
	CA100732 similar to UniRef100_Q4S3P5 Cluster: Chromosome 17 SCAF14747, whole genome shotgun sequence; n=1; Tetraodon nigroviridis	-13.35	1.95e-06	0.00266	4.72	1.11	2.8	1.46	3.51	0.51	3.09	0	0.24	0.18	0.56	0.07	0.25	0
	CA100736 homologue to UniRef100_Q9XEI4 Cluster: Unconventional myosin heavy chain; n=1; Zea mays	-5.97	1.13e-05	0.00109	15.47	6.51	27.77	19.23	18.1	3.07	22.01	1.52	2.28	3.32	5.13	1.59	3.56	1.39
	CA100747	-8.49	1.86e-06	0.00486	2.66	2.19	1.69	4.42	1.06	0.93	4.21	0.06	0.86	0.11	0.38	0	0.3	0.31
	CA100795 homologue to UniRef100_Q69IK6 Cluster: Proteasome maturation factor-like; n=1; Oryza sativa Japonica Group	-5.18	8.48e-06	0.00507	18.9	7.29	13.36	24.87	11.7	1.7	9.33	1.4	2.27	1.71	7.32	1.1	2.21	0.82
	CA100835 similar to UniRef100_A2WNM0 Cluster: Auxin-responsive protein IAA4; n=2; Oryza sativa	-9.63	3.34e-06	0.00255	7.26	1.28	7.56	5.46	4.51	0.4	3.73	0.2	0.34	0.83	0.89	0.19	0.38	0.3
	CA100855 homologue to UniRef100_Q0J2Z5 Cluster: Os09g0279100 protein; n=1; Oryza sativa Japonica Group	-4.92	8.78e-06	0.000943	15.05	7.79	14.94	17.26	20.89	2.08	12.83	1.7	2.95	1.91	4.77	1.81	4.35	0.95
	CA100863 similar to UniRef100_A7PGU4 Cluster: Chromosome chr17 scaffold_16, whole genome shotgun sequence; n=1; Vitis vinifera	-6.15	3.37e-06	0.00168	6.24	2.56	3.09	6.65	7.97	0.95	5.13	0.34	0.46	0.59	2.08	0.44	1.19	0.19
	CA100868	-8.25	1.58e-06	0.01	2.57	0.67	3.09	2.52	3.88	0.14	2	0.23	0	0.13	0.77	0.26	0.41	0
	CA100873 similar to UniRef100_Q9ZTS1 Cluster: Probable methionyl-tRNA synthetase; n=2; Oryza sativa Japonica Group	-8.96	7.55e-06	0.00277	20.52	4.14	14.92	10.66	7.42	1.18	10.81	0.89	0.9	1.18	1.91	0.97	1.39	0.53
	CA100878	-5.55	2.9e-06	0.00405	4.9	2.01	4.14	6.51	3.46	0.48	7.3	0.42	0.59	0.86	1.31	0.22	1.11	0.67
	CA100892 similar to UniRef100_A7QEZ7 Cluster: Chromosome chr16 scaffold_86, whole genome shotgun sequence; n=1; Vitis vinifera	-6.29	2.92e-06	0.0012	3.8	2.25	5.2	7.26	3.91	0.96	4.61	0.34	0.6	0.93	0.93	0.3	1.25	0.1
	CA100916 similar to UniRef100_A0T6N2 Cluster: MOSC-like beta barrel precursor; n=1; Burkholderia ambifaria MC40-6	-7.39	2.35e-06	0.00674	5.21	0.22	3.09	4.85	4.73	0.33	3.56	0.15	0.33	0.4	0.92	0.81	0.37	0
	CA100921 homologue to UniRef100_Q7FAB1 Cluster: OJ991113_30.3 protein; n=1; Oryza sativa Japonica Group	-5.78	1.65e-05	0.000976	29.35	9.34	34.56	28.35	31.06	2.86	29.32	2.8	3.44	5.9	8.17	2.24	3.95	2.02
	CA100957 similar to UniRef100_Q6Y2W9 Cluster: Atypical receptor-like kinase MARK; n=1; Zea mays	-16.78	4.61e-06	0.00432	9.16	0.45	4.64	4.32	10.35	1.09	9.56	0.15	0.2	0.26	0.62	0.07	1.06	0
	CA100988 weakly similar to UniRef100_A7QJ14 Cluster: Chromosome chr2 scaffold_105, whole genome shotgun sequence; n=1; Vitis vinifera	-7.19	3.3e-06	0.00631	6.53	1.12	1.55	7.77	6.27	1.19	6.73	0.34	0.26	0.46	1.78	0.33	1.15	0
	CA100990	-5.8	6.63e-06	0.0025	8.12	3.82	14.57	11.26	17.61	2.73	7.63	0.31	0.93	1.4	4.04	1.08	3.38	0.19
	CA101055 UniRef100_P35683 Cluster: Eukaryotic initiation factor 4A-1; n=1; Oryza sativa Japonica Group	-7.48	2.71e-06	0.00297	5.07	1.71	4.74	4.41	6.6	0.29	2.47	0.19	0.4	0.2	0.86	0.49	1.03	0.19
	CA101058 similar to UniRef100_Q0D712 Cluster: Os07g0410500 protein; n=1; Oryza sativa Japonica Group	-21.48	5.64e-06	0.00165	9.36	2.18	14.77	3.51	9.26	2.41	6.31	0.05	0.68	0.26	0.8	0	0.06	0.37
	CA101059	-8.03	1.83e-06	0.00583	4.71	0.9	2.08	2.9	3.47	0.64	2.49	0.25	0.18	0.35	0.62	0.3	0.31	0.13
	CA101066	-30.47	1.16e-06	0.01	2.37	0.77	2.15	0.75	1.49	0.72	1.38	0	0	0	0.21	0.1	0	0
	CA101074 similar to UniRef100_A6Q3G7 Cluster: Signal transduction response regulator; n=1; Nitratiruptor sp. SB155-2	-19.54	5.55e-06	0.00457	8.3	1.91	8.09	4.36	16.59	2.43	5.49	0.11	0.84	0	0.66	0.21	0.46	0.14
	CA101082	-12.06	1.32e-05	0.00134	24.09	6.27	19.08	14.76	35.01	6.71	10.78	0.55	1.27	0.74	4.21	0.66	1.18	1.07
	CA101089 homologue to UniRef100_Q0JPZ4 Cluster: Os01g0191300 protein; n=2; Oryza sativa Japonica Group	-5.31	5.72e-06	0.01	18.89	2.13	11.94	8.09	8.51	1.49	7.38	1.19	1.52	1.89	1.99	0.66	3.37	0.39
	CA101281 similar to UniRef100_Q10N48 Cluster: Expressed protein; n=1; Oryza sativa Japonica Group	-7.13	1.06e-05	0.000785	20.64	7.45	19.25	20.02	12.91	2.18	18.86	0.94	1.68	1.7	5.09	0.92	3.28	0.59
	CA101298 similar to UniRef100_Q0DGT3 Cluster: Os05g0513300 protein; n=1; Oryza sativa Japonica Group	-4.11	2.59e-06	0.00648	4.81	1.17	4.42	7.03	3.9	1.17	5.57	0.65	0.38	0.94	2.42	0.42	1.66	0.36
	CA101299 similar to UniRef100_Q84UX4 Cluster: Alanine aminotransferase; n=1; Oryza sativa Indica Group	-6.06	6.79e-06	0.01	9.29	4.09	23.98	10.72	8.27	1.82	9.19	0.09	1.23	1.83	4.27	0.42	2.1	1.17
	CA101300 homologue to UniRef100_Q5U8V3 Cluster: NAD-dependent isocitrate dehydrogenase; n=1; Zea mays	-8.2	4.24e-06	0.00119	7.62	1.32	9.18	6.05	8.1	1.41	5.5	0.3	0.45	0.72	1.37	0.4	0.68	0.85
	CA101315	-9.55	4.17e-06	0.00124	8.09	1.13	7.25	5.62	7.23	0.81	7.57	0.36	0.26	0.52	0.9	0.58	0.9	0.45
	CA101317	-8.44	2.3e-06	0.00251	4.68	0.69	4.79	3.9	4.01	0.54	2.36	0.23	0.34	0.55	0.64	0.15	0.38	0.2
	CA101327 weakly similar to UniRef100_A7QHS0 Cluster: Chromosome chr8 scaffold_99, whole genome shotgun sequence; n=2; core eudicotyledons	-4.85	1.82e-06	0.01	2.61	0.93	3.81	3.82	3.58	0.48	3.95	0.14	0.42	0.3	1.56	0.41	0.85	0.26
	CA101341 similar to UniRef100_A9ARI6 Cluster: Glycogen debranching enzyme GlgX; n=1; Burkholderia multivorans ATCC 17616	-10.27	2.44e-06	0.00645	4.53	0.43	1.6	4.2	4.86	0.48	5.66	0.21	0.31	0.1	0.66	0.09	0.54	0.22
	CA101428	-15.71	2.78e-06	0.000964	3.03	0.32	3.45	1.72	5.56	3.9	5.72	0.25	0.38	0.13	0.22	0.18	0.26	0.09
	CA101430 similar to UniRef100_Q0JLH2 Cluster: Os01g0600500 protein; n=1; Oryza sativa Japonica Group	-4.6	1.06e-05	0.00706	15.24	10.14	11.1	19.02	22.14	2.32	32.38	1.6	3.27	3.49	9.57	1.05	3.95	1.49
	CA101480	-6.37	5.16e-06	0.00396	10.46	3.13	5.89	9.18	5.68	1.33	14.29	0.47	1.27	1.16	2.44	0.13	2.3	0.08
	CA101500	-7.94	3.05e-06	0.00128	4.8	1.77	3.14	6.8	5.52	0.69	5.39	0.14	0.4	0.56	0.94	0.09	1.06	0.35
	CA101503 weakly similar to UniRef100_A7QF73 Cluster: Chromosome undetermined scaffold_87, whole genome shotgun sequence; n=1; Vitis vinifera	-7.58	6.94e-06	0.00575	15.04	2.2	11.4	6.7	10.78	1.1	18.26	0.57	0.61	1.61	1.34	1.16	2.78	0.55
	CA101512 homologue to UniRef100_Q5I7K2 Cluster: Ribosomal protein S7; n=1; Triticum aestivum	-3.32	1.91e-05	0.00878	25.27	27.8	65.4	33.68	42.57	16.71	17.5	1.89	9.07	13.87	13.37	4.08	25.8	0.79
	CA101543 similar to UniRef100_UPI00006A0372 Cluster: TM2 domain containing 3 isoform b; n=1; Xenopus tropicalis	-10.12	1.55e-06	0.00908	3.49	0.48	2.77	1.35	3.24	0.46	2.3	0.16	0.21	0.14	0.83	0	0.05	0
	CA101562	-16.15	1.64e-06	0.00488	2.93	0.39	1.22	2.12	3.81	0.56	3.2	0	0	0.08	0.27	0.04	0.49	0
	CA101570	-13.96	2.04e-06	0.00218	4.86	1.62	2.04	3.09	2.85	0.38	3.02	0.25	0	0.09	0.31	0.15	0.36	0.13
	CA101579 similar to UniRef100_Q0JN25 Cluster: Os01g0337600 protein; n=2; Oryza sativa Japonica Group	-5.13	1.03e-05	0.00098	17.9	6.28	20.12	17.36	23.35	2.93	17.16	1.85	1.56	3.15	6.01	1.93	4.22	1.76
	CA101592	-8.21	2.01e-06	0.00391	3.61	0.66	4.04	3.53	3.17	0.42	3.49	0.19	0.13	0.52	0.45	0.25	0.76	0
	CA101708 similar to UniRef100_Q6H8D7 Cluster: Rev interacting-like protein-like; n=1; Oryza sativa Japonica Group	-5.86	1.56e-05	0.000831	29.35	10.01	25.69	25.85	30.95	3.38	29.54	2.52	3.2	4.71	7.15	2.14	5.78	0.93
	CA101728 similar to UniRef100_Q7F8S7 Cluster: PHD finger-like protein; n=1; Oryza sativa Japonica Group	-5.31	2.85e-06	0.00922	6.01	1.96	1.7	5.33	7.57	0.62	5.48	0.33	0.79	0.58	2.54	0.65	0.4	0.1
	CA101936 similar to UniRef100_A7R1G2 Cluster: Chromosome undetermined scaffold_351, whole genome shotgun sequence; n=1; Vitis vinifera	-6.85	8.16e-06	0.000827	13.8	5.26	12.45	11.65	19.15	2.45	13.15	0.92	1.15	1.3	2.62	0.61	3.72	1.05
	CA102163 homologue to UniRef100_P27322 Cluster: Heat shock cognate 70 kDa protein 2; n=1; Solanum lycopersicum	-6.01	3.71e-05	0.0053	108.01	17.5	73.28	47.12	63.33	4.21	57.16	8.06	6.1	13.34	18.11	4.2	8.87	2.95
	CA102179 similar to UniRef100_Q657X8 Cluster: PEX14-like; n=1; Oryza sativa Japonica Group	-3.37	3.52e-06	0.00346	5.12	4.21	8.07	6.3	9.93	3.23	4.99	0.14	1.75	1.4	3.76	1.13	4.22	0
	CA102249	-10.42	0.000128	0.00214	309.26	42.06	218.49	166.75	262.34	17.35	148.08	13.95	9.6	18.07	34.57	14.78	16.7	4.04
	CA102311 similar to UniRef100_A7NXK5 Cluster: Chromosome chr5 scaffold_2, whole genome shotgun sequence; n=2; Vitis vinifera	-4.44	6.55e-06	0.0015	14.44	5.13	9.77	15.43	11.28	1.58	12.23	0.96	2.84	1.43	4.52	1.17	3.35	1.46
	CA102345 similar to UniRef100_Q2R1K5 Cluster: YDG/SRA domain containing protein, expressed; n=1; Oryza sativa Japonica Group	-6.9	1.04e-05	0.0029	20.48	4.81	12.06	13.76	19.97	2.05	26.69	1.77	1.06	2.32	5.06	1.27	2.48	0.51
	CA102347 similar to UniRef100_A7QI74 Cluster: Chromosome chr17 scaffold_101, whole genome shotgun sequence; n=1; Vitis vinifera	-5.76	2.51e-06	0.00242	4.5	2.47	1.9	6.31	4.37	0.96	4.47	0.38	0.91	0.61	1.35	0.44	0.47	0.18
	CA102362 similar to UniRef100_A7P864 Cluster: Chromosome chr3 scaffold_8, whole genome shotgun sequence; n=1; Vitis vinifera	-9.11	1.62e-06	0.00837	3.27	0.65	2.52	2.47	2.74	0.51	2.79	0.26	0.26	0	0.6	0.07	0.45	0
	CA102366 similar to UniRef100_A7NWH5 Cluster: Chromosome chr5 scaffold_2, whole genome shotgun sequence; n=1; Vitis vinifera	-7.29	3.77e-06	0.01	6.23	4.75	2.29	11.99	7.46	0.38	2.53	0.2	0.64	0.88	0.75	0.39	1.51	0.51
	CA102419 similar to UniRef100_P0C5C7 Cluster: Glycine-rich cell wall structural protein 2 precursor; n=2; Oryza sativa	-8.25	5.64e-06	0.00445	12.49	2.5	14.74	5.88	10.34	1.31	5.24	0.77	0.33	1.28	2.12	0.49	1.36	0
	CA102427 similar to UniRef100_Q0J8S3 Cluster: Os04g0690300 protein; n=1; Oryza sativa Japonica Group	-4.23	1.17e-05	0.00684	25.88	7	17.57	30.28	15.38	2.63	29.77	2.66	3.35	4.64	10.09	2.25	5.96	1.42
	CA102510	-5.76	3.31e-06	0.00616	8.4	1.61	3.32	7.38	5.89	0.5	5.62	0.4	1	0.58	1.61	0.45	1.25	0.38
	CA102559	-25.94	4.78e-06	0.000844	10.12	5.61	8.5	4.19	3.34	0.41	7.74	0.18	0.38	0.32	0.45	0.07	0.13	0
	CA102564	-8	1.97e-06	0.01	4.03	0.21	4.96	2.6	2.28	0.09	4.11	0.22	0.13	0.19	0.74	0.25	0.49	0.27
	CA102592 weakly similar to UniRef100_P14328 Cluster: Spore coat protein sp96; n=2; Dictyostelium discoideum	-6.78	3.27e-06	0.00231	6.77	1.15	7.68	5.36	4.94	0.87	4.41	0.61	0.3	0.38	1.85	0.51	0.95	0
	CA102607 similar to UniRef100_A7QIF8 Cluster: Chromosome chr12 scaffold_103, whole genome shotgun sequence; n=1; Vitis vinifera	-5.13	7.03e-06	0.00338	13.29	4.38	10.65	19.46	12.71	1.26	10.52	0.71	2	1.43	5.3	1.02	3.16	0.47
	CA102620	-7.11	1.61e-06	0.01	3.54	0.32	4.47	1.73	2.7	0.55	1.79	0.22	0.38	0.32	0.22	0.04	0.4	0.55
	CA102774 UniRef100_P24067 Cluster: Luminal-binding protein 2 precursor; n=1; Zea mays	-7.45	7.12e-06	0.00248	8.82	4.18	9.66	12.77	10.67	1.4	19.67	0.86	1.23	0.62	2.68	0.79	2.7	0.13
	CA102798 weakly similar to UniRef100_A7P035 Cluster: Chromosome chr6 scaffold_3, whole genome shotgun sequence; n=1; Vitis vinifera	-6.61	7.02e-06	0.00773	19.78	2.94	4.94	9.92	15.49	2.04	12.64	1.59	0.94	0.63	3.32	0.44	2.86	0.46
	CA102824 similar to UniRef100_A7QZU9 Cluster: Chromosome undetermined scaffold_288, whole genome shotgun sequence; n=2; Vitis vinifera	-6.83	1.72e-06	0.00959	2.28	0.64	4.46	2.98	2.48	0.2	3.7	0.03	0.33	0.38	0.78	0	0.59	0.34
	CA102850 similar to UniRef100_O81230 Cluster: Shaggy kinase homolog; n=1; Zea mays	-6.58	2.38e-06	0.00291	3.51	1.39	6.45	2.25	4.17	0.97	3.9	0.47	0.3	0.38	1.84	0.08	0.37	0
	CA102881 similar to UniRef100_Q8LJG7 Cluster: 6b-interacting protein 1-like; n=1; Oryza sativa Japonica Group	-8.11	5.27e-06	0.000781	10.13	2.49	9.62	8.06	8.84	1.59	7.98	0.35	0.92	0.62	1.65	1.14	1.24	0.09
	CA102899 similar to UniRef100_A7NYK3 Cluster: Chromosome chr6 scaffold_3, whole genome shotgun sequence; n=1; Vitis vinifera	-8.43	1.11e-05	0.000962	14.55	3.77	18.89	20.97	22.27	2.98	19.43	1.1	1.79	0.99	5.21	0.56	1.12	1.43
	CA102951 similar to UniRef100_A7PAE4 Cluster: Chromosome chr14 scaffold_9, whole genome shotgun sequence; n=1; Vitis vinifera	-9.13	3.87e-06	0.00148	5.72	1.64	9.12	4.42	8.05	1.17	5.05	0.3	0.13	0.26	1.82	0.07	0.9	0.37
	CA103003	-21.13	3.57e-06	0.0015	7.97	0.59	5.49	5.27	5.16	0.38	5.31	0	0.17	0	0.61	0.39	0.24	0
	CA103032 homologue to UniRef100_Q0VLX9 Cluster: TonB-dependent receptor protein; n=1; Alcanivorax borkumensis SK2	-7.15	3.03e-05	0.0056	74.93	21.47	18.68	71.96	42.72	2.43	57.52	3.08	1.93	3.11	15.06	2.08	12.01	3.26
	CA103059 weakly similar to UniRef100_Q0JMS3 Cluster: Os01g0367300 protein; n=1; Oryza sativa Japonica Group	-7.22	1.56e-06	0.01	2.11	1.78	0.75	4.71	2.19	0.55	2.69	0.11	0.52	0.14	0.95	0.08	0.1	0.14
	CA103095 similar to UniRef100_Q10CF1 Cluster: Expressed protein; n=2; Oryza sativa Japonica Group	-6.59	4.03e-06	0.01	8.76	0.99	3.33	7.55	11.64	0.99	5.64	0.67	1.69	0.27	0	1.2	2.07	0
	CA103096 homologue to UniRef100_Q9FUD5 Cluster: Glycine-rich RNA-binding protein; n=1; Sorghum bicolor	-6.55	2.46e-06	0.01	4.86	1.03	1.58	4.42	4.3	0.51	6.89	0.32	0.75	0.41	1.48	0	0.42	0.22
	CA103134 similar to UniRef100_Q43768 Cluster: Glutamyl-tRNA synthetase; n=1; Hordeum vulgare	-4.44	3.03e-06	0.01	7.43	2.16	2.11	7.35	5.94	0.48	6.7	0.66	0.74	1.15	2.2	0.76	1.36	0.39
	CA103137	-8.07	4.11e-06	0.00529	7.79	2.17	6.38	11.62	4.57	0.17	5.67	0.7	0.58	0.23	2.18	0.33	0.73	0
	CA103155 similar to UniRef100_Q82T37 Cluster: Glycosyl transferases group 1:TPR repeat; n=1; Nitrosomonas europaea	-6.48	7.04e-06	0.01	4.94	3.73	24.96	6.37	11.24	4.68	12.48	0.85	0.98	2.09	0.72	0.69	4.53	0.71
	CA103184 similar to UniRef100_Q0VFG4 Cluster: Rogdi protein; n=1; Xenopus tropicalis	-9.68	4e-06	0.00378	8.2	3.73	9.05	2.3	4.47	0	8.42	0.79	1.15	0.63	0.86	0	0	0.3
	CA103234 homologue to UniRef100_Q0J0M4 Cluster: Os09g0493400 protein; n=1; Oryza sativa Japonica Group	-18.87	1.97e-06	0.00261	3.48	0.38	1.75	3.96	4.01	0.24	2.78	0.06	0	0.17	0.07	0	0.58	0
	CA103264 homologue to UniRef100_Q0DWN8 Cluster: Os02g0805000 protein; n=2; Oryza sativa Japonica Group	-8.31	6.64e-06	0.00177	10.24	3.22	14.88	12.99	13.33	1.24	5.88	0.52	0.99	1.23	2.49	0.94	1.13	0.13
	CA103273 similar to UniRef100_P35493 Cluster: 2,3-bisphosphoglycerate-independent phosphoglycerate mutase; n=1; Ricinus communis	-5.47	1.24e-05	0.00109	12.76	17.21	32.89	18.13	23.88	2.39	18.2	2.83	5.68	3.42	6	1.79	2.53	0.7
	CA103283 similar to UniRef100_Q2QLM4 Cluster: Hydrolase, alpha/beta fold family protein, expressed; n=2; Oryza sativa	-3.83	8.92e-06	0.0015	12.64	11.36	10.66	21.53	19.1	3.57	21.28	1.4	4.17	2.24	7.74	2.41	6.37	1.83
	CA103321 homologue to UniRef100_Q9SWI6 Cluster: 50S ribosomal protein L29, chloroplast precursor; n=1; Zea mays	-13.55	8.25e-06	0.000996	13.67	4.5	9.69	18.43	7.29	2.09	16.62	0.43	1.11	1.05	1.01	0.21	1.16	0.36
	CA103326 similar to UniRef100_Q42836 Cluster: Delta-aminolevulinic acid dehydratase, chloroplast precursor; n=1; Hordeum vulgare	-9.68	2.43e-06	0.00819	5.41	0.74	3.43	4.94	5.55	0.12	1.78	0.41	0.11	0.16	1.22	0.22	0.15	0
	CA103333 similar to UniRef100_Q8W0Z7 Cluster: Branched-chain-amino-acid aminotransferase-like protein 1; n=1; Arabidopsis thaliana	-8.78	3.89e-06	0.000758	8.89	2.75	6.14	5.36	5.5	1.41	5.22	0.42	0.39	0.62	1.44	0.28	0.78	0.08
	CA103336 homologue to emb|Z00028.1|	3.65	-0.00023	0.000879	22.99	187.18	15.44	0.98	0.2	354.22	38.71	386.08	296.54	292.54	344.36	350.52	225.61	368.57
	CA103346 similar to UniRef100_Q5YD56 Cluster: Calcium/calmodulin-regulated receptor-like kinase; n=1; Medicago sativa	-7.81	2.38e-06	0.00231	3.16	1	2.53	5.01	4.94	0.62	4.67	0.43	0.38	0.32	0.82	0.06	0.64	0.16
	CA103384 weakly similar to UniRef100_Q0DF11 Cluster: Os06g0125200 protein; n=3; Oryza sativa	-5.4	7.48e-06	0.01	18.88	3.72	5.17	20.75	14.77	1.66	11.12	1.58	0.95	1.88	4.63	1.8	2.99	0.27
	CA103404 similar to UniRef100_A7PI36 Cluster: Chromosome chr13 scaffold_17, whole genome shotgun sequence; n=1; Vitis vinifera	-7.9	3.93e-06	0.00193	8.6	2.44	7.22	6.69	8.01	0.78	2.87	0.21	0.92	0.44	0.8	0.86	1.01	0.41
	CA103408 similar to UniRef100_Q10LE5 Cluster: Expressed protein; n=1; Oryza sativa Japonica Group	-7.18	1.86e-06	0.00645	4.44	1.16	4.12	2.3	3.1	0.19	2.62	0.27	0.47	0.05	0.55	0.77	0.07	0.3
[truncated: 28,811 more rows]

## Sheet: Table S5
	TABLE S5. Complete list of DEGs of SOGI HSB VS LSB
	Feature ID	Fold Change (original values)	Weighted proportions difference	FDR p-value correction	B9	B7	B4	B14	B5	B6	B13	B20	B10	B18	B19	B1	B2	B16
	AA080591 similar to UniRef100_Q6KF61 Cluster: Transglutaminase; n=1; Zea mays	-6.37	1.07e-05	1.23e-05	9.96	3.42	19.77	15.7	17.14	20.17	16.78	1.42	1.02	2.26	7.07	3.35	0	1.04
	AA080617	-6.26	8.63e-06	5.52e-06	14.08	3.32	13.01	11.82	14.24	18.02	8.7	1.28	1.72	2.85	1.88	3.61	0.71	1.25
	AA080633 similar to UniRef100_Q0J3Y4 Cluster: Os08g0545700 protein; n=1; Oryza sativa Japonica Group	-44.17	2.58e-06	0.00874	0.29	0.86	6.59	5.81	0.57	4	3.08	0	0.13	0	0.16	0.19	0	0
	AA080673 similar to UniRef100_A2ABK7 Cluster: Surfactant associated protein G; n=1; Homo sapiens	-8.93	2.85e-06	0.00512	4.14	0.42	2.52	5.47	2.76	8.29	2.26	0.13	0.98	0.33	0.76	0.3	0.16	0.24
	AA080679	-5.61	1.3e-05	0.000555	11.79	2.42	30.07	29.93	15.52	19.6	20.51	2.38	2.33	2.62	8.94	4.13	1.04	1.72
	AA269173 homologue to UniRef100_Q8S7E1-2 Cluster: Isoform 2 of Q8S7E1 ; n=1; Oryza sativa Japonica Group	-6	4.01e-06	0.00723	3.87	1.08	9.43	2.7	6.42	11.64	4.09	0.16	0.98	0.99	1.48	1.67	0.61	0.63
	AA269176 similar to UniRef100_Q6I5Y0 Cluster: Cyclin-dependent kinase C-1; n=1; Oryza sativa Japonica Group	-5.67	6.89e-06	6.11e-05	9.92	2.07	16.6	11.94	7.61	9	10.94	1.6	0.88	2.06	3.26	2.96	0.42	0.83
	AA525645	-6.23	7.71e-06	9.45e-05	16.13	2.2	13.23	15.81	8.17	9.25	9.78	0.54	2.22	0.86	5.62	1.67	0.25	0.82
	AA525654 weakly similar to UniRef100_A7PJR5 Cluster: Chromosome chr12 scaffold_18, whole genome shotgun sequence; n=1; Vitis vinifera	-4.6	2.02e-06	0.01	1.58	0.26	5.23	4.38	4.38	1.58	3.65	0.51	0.54	0.75	1.82	0.85	0	0.11
	AA525655 similar to UniRef100_A9T4E0 Cluster: Predicted protein; n=1; Physcomitrella patens subsp. patens	-4.67	2.16e-06	0.00568	2.85	0.74	2.81	2.77	3.47	5.3	4.66	1.04	0.32	0.58	1.8	0.72	0.28	0.11
	AA577632	-5.1	1.7e-06	0.01	4.04	0.09	2.46	3.35	1.48	3.27	2.75	0.38	0.73	0.44	0.6	0.72	0.21	0.33
	AA577643 similar to UniRef100_Q0JKI4 Cluster: Os01g0672700 protein; n=2; Oryza sativa Japonica Group	-5.67	8.98e-06	2.7e-05	17.94	2.53	17.01	10.64	10.45	12.95	17.19	0.85	2.16	2.38	3.69	4.12	0.43	2
	AA577656 similar to UniRef100_A9WSD5 Cluster: Histidyl-tRNA synthetase; n=1; Renibacterium salmoninarum ATCC 33209	-7.59	1.46e-06	0.01	1.52	1.2	1.66	2.06	1.75	2.43	2.97	0.25	0.14	0.07	0.59	0.7	0	0.04
	AA577662	-7.54	2.24e-06	0.006	1.88	0	2.67	4.27	2.04	6.29	3.69	0.21	0.44	0.3	0.96	0.31	0	0.54
	AA577666 similar to UniRef100_Q9M4U5 Cluster: Histone deacetylase HDT2; n=1; Zea mays	-6.72	2.97e-06	0.00352	3.14	0.54	7.38	7.12	2.47	4.95	2.64	0.12	0	0.75	0.75	1.26	0.61	0.72
	AA577667 similar to UniRef100_Q01J87 Cluster: Ubiquitin carboxyl-terminal hydrolase; n=4; Oryza sativa	-6.21	2.66e-06	0.00245	3.22	0.45	1.81	6.17	3.1	6.07	4.73	0.37	0.06	0.7	1.71	1.02	0.08	0.16
	AA577668	-4.63	2.44e-06	0.01	3.45	0.49	3.21	2.53	3.35	4.26	8.15	0.77	0.76	1.06	1.35	0.87	0.42	0.27
	AA644718	-5.6	2.03e-06	0.01	2.22	0.45	3.78	5.19	1.78	5.47	1.16	0.2	0.14	0.35	1.23	1.17	0.1	0.39
	AA842745 similar to UniRef100_Q0DZP9 Cluster: Os02g0606100 protein; n=1; Oryza sativa Japonica Group	-7.29	2.19e-06	0.00437	1.59	0.11	2.37	4.2	2.3	5.66	4.16	0.24	0.17	0.17	1.17	0.82	0	0.24
	AA842779 homologue to UniRef100_O22347 Cluster: Tubulin alpha-1 chain; n=1; Eleusine indica	-12.14	1.44e-05	0.000407	16.87	1.64	39.01	21.98	16.56	16.39	15.06	1.52	0.72	2.24	1.77	2.06	0.81	1.39
	AA842781 homologue to UniRef100_Q05761 Cluster: 40S ribosomal protein S13; n=1; Zea mays	-5.61	5.13e-05	0.00052	59.51	10.72	90.24	132.44	88.59	85.42	46.05	7.79	8.98	14.34	31.64	21.14	2.23	5.38
	AA842796 UniRef100_Q41765 Cluster: Acyl carrier protein; n=1; Zea mays	-7.52	4.06e-06	0.00391	11.73	0.32	5.19	3.32	5.61	7.2	4.44	0	0.63	0.63	1.62	1.58	0	0.57
	AA842804 homologue to UniRef100_Q7XJJ8 Cluster: Acyl-CoA-binding protein; n=1; Tropaeolum majus	-5.15	5.87e-06	0.000764	2.32	2.01	10.29	11.08	9.96	11.95	12.03	0.45	1.56	1.49	4.68	1.2	0.57	1.63
	AA842811	-9.64	5.67e-06	0.00526	4.65	2.5	13.9	2.71	7.32	15.56	4.56	0.47	0.81	0.38	1.54	1.31	0.55	0.25
	AA842812	-6.4	5.33e-06	0.000814	4.67	2.44	14.53	4.56	6.7	10.79	7.64	0.39	1.65	0.68	1.29	2.52	0.8	0.69
	AA961295 similar to UniRef100_A7PB78 Cluster: Chromosome chr16 scaffold_10, whole genome shotgun sequence; n=1; Vitis vinifera	-10.25	3.91e-06	0.00795	4.68	0.09	4.04	6.32	3.02	12.39	4.59	0.45	0.64	0.36	0	1.09	0.72	0.16
	AA961306 similar to UniRef100_A7Q074 Cluster: Chromosome chr8 scaffold_41, whole genome shotgun sequence; n=1; Vitis vinifera	-5.4	1.38e-05	0.00013	16.88	2.33	31.04	15.21	23.53	26.69	23.51	1.93	3.62	2.46	8.7	4.42	2.36	2.3
	AI105575	-6.28	2.26e-06	0.00227	2.91	1.28	4.53	5.68	2.19	2.43	3.01	0.66	0.53	0.38	1.25	0.21	0.33	0.13
	AI105576	-5.48	1.69e-06	0.01	3.87	0.45	3.63	1.86	1.87	3.73	1.61	0.41	0.35	0.57	0.58	0.59	0.1	0.52
	AI105580 homologue to UniRef100_A6N003 Cluster: Thioredoxin like 6; n=1; Oryza sativa Indica Group	-6.56	3.52e-06	0.000114	5.06	0.77	7.31	5.91	2.93	5.07	6.36	0.6	0.67	0.15	2.01	1.15	0.22	0.29
	AI105611	-5.03	4.77e-06	0.000977	5.93	1.5	12.04	6.16	8.17	9.9	4.85	0.27	1.17	1.17	4.1	2.93	0	0
	AI105613 similar to UniRef100_Q9XFD9 Cluster: Heat-shock protein DnaJ; n=3; Oryza sativa	-4.88	2.35e-06	0.00331	1.98	0.84	2.89	4.7	5.54	4.35	4.07	0.48	0.47	1.97	0.98	0.46	0.27	0.37
	AI105618	-9.07	7.57e-06	8.66e-05	11.39	1.3	6.8	18.02	10.98	9.68	10.54	0.64	0.51	1.63	2.73	1.13	0.29	0.63
	AI216933 similar to UniRef100_Q7XGR3 Cluster: RNA recognition motif family protein, expressed; n=2; Oryza sativa	-5.91	4.8e-06	0.00163	8.67	0.64	6.92	13.21	6.59	5.69	5.28	0.41	0.21	0.99	3.81	1.48	0.1	0.96
	BQ478909	-5.61	5.69e-06	0.000113	6.73	1.46	10.19	8.19	7.06	13.72	8.96	0.59	1.56	1.08	3.58	1.84	0.17	1.22
	BQ478913 similar to UniRef100_A7P285 Cluster: Chromosome chr19 scaffold_4, whole genome shotgun sequence; n=2; Vitis vinifera	-5.61	4.55e-06	0.000248	9.47	1.06	7.81	6.04	4.47	10.03	6.08	0.59	1.03	0.52	3.43	1.47	0.37	0.61
	BQ478962	-7.54	3.28e-06	0.00612	2.59	0.39	5.13	5.51	5.03	9.73	2.22	0.44	0.46	0	2.15	0.75	0	0.26
	BQ478965 similar to UniRef100_Q4F886 Cluster: DT-related protein; n=1; Oryza sativa Japonica Group	-4.57	3.47e-06	0.000357	6.95	1.94	4.57	5	5.86	7.29	4.87	0.87	1.09	1.83	1.16	2.33	0.38	0.32
	BQ478981 weakly similar to UniRef100_A2Q0Z2 Cluster: Lumican; n=1; Equus caballus	-8.59	2.15e-06	0.00203	1.38	0.12	2.4	4.69	4.24	4.34	2.32	0.43	0.19	0.09	1.09	0.26	0	0.21
	BQ478993 homologue to UniRef100_Q0JDG8 Cluster: Os04g0404800 protein; n=1; Oryza sativa Japonica Group	-5.5	1.38e-05	2.22e-05	20.77	7.13	24.28	21.98	13.41	34.07	16.22	1.79	5.15	4.28	3.18	6.8	2.06	1.82
	BQ479022 similar to UniRef100_A7PBL0 Cluster: Chromosome chr16 scaffold_10, whole genome shotgun sequence; n=1; Vitis vinifera	-5.45	1.53e-05	0.000111	29.49	4.94	24.3	26.09	34.76	17.53	15.66	2.68	4.2	2.99	10.96	3.79	0.63	2.78
	BQ479031 similar to UniRef100_A7PX70 Cluster: Chromosome chr12 scaffold_36, whole genome shotgun sequence; n=1; Vitis vinifera	-6.66	4.31e-05	7.17e-05	63.77	10.27	47.09	80.6	48.39	101.71	62.05	3.74	6.12	9.6	21.06	12.83	3.66	5.12
	BQ530156 similar to UniRef100_Q7EYS4 Cluster: Receptor like protein; n=1; Oryza sativa Japonica Group	-7.1	4.93e-06	0.00029	5.96	0.74	6.59	11.81	8.74	8	4.65	0.48	1.02	0.45	3.07	0.98	0.19	0.36
	BQ530833 similar to UniRef100_Q0ITJ6 Cluster: Os11g0248200 protein; n=3; Oryza sativa Japonica Group	-3.72	8.65e-06	0.0018	15.3	2.75	19.3	8.66	19.08	10.92	22.08	1	4.81	5.31	6.5	5.74	1.65	1.36
	BQ531081 similar to UniRef100_Q0DBT1 Cluster: Os06g0530300 protein; n=2; Oryza sativa Japonica Group	-7	5.97e-06	0.00722	6.32	0.88	3.94	18.72	6.98	8.44	11.44	0.84	0.61	1.08	3.05	1.92	0.22	0.39
	BQ531971 similar to UniRef100_A7PTZ0 Cluster: Chromosome chr7 scaffold_31, whole genome shotgun sequence; n=1; Vitis vinifera	-5.48	2.53e-06	0.00168	2.74	0.88	3.93	5.3	4.36	5.82	2.37	0.75	1.14	0.38	0.8	0.96	0.22	0.39
	BQ532045 homologue to UniRef100_A7QHM0 Cluster: Chromosome chr5 scaffold_98, whole genome shotgun sequence; n=1; Vitis vinifera	-5.36	8.66e-06	6.56e-06	12.92	2.89	16.39	15.71	11.44	15.52	11.87	1.07	2.24	1.68	6.02	3.32	0.74	1.12
	BQ532773 similar to UniRef100_Q69LG5 Cluster: Ubiquitin-conjugating enzyme-like protein; n=1; Oryza sativa Japonica Group	-9.71	6.91e-06	2.41e-05	6.96	1.71	14.95	11.73	7.34	8	11.47	0.81	0.7	0.7	1.72	1.61	0	0.87
	BQ532775 homologue to UniRef100_Q9FRF8 Cluster: Expressed protein; n=1; Oryza sativa Japonica Group	-5.7	4.4e-06	0.000122	8.41	0.65	6.1	7.09	4.48	8.24	8.25	0.78	1.86	0.51	2.97	0.94	0	0.52
	BQ532939 homologue to UniRef100_Q0JDK8 Cluster: Os04g0397100 protein; n=3; Oryza sativa Japonica Group	-5.02	5.88e-06	0.00121	13.07	1.75	11.83	5.85	4.57	13.69	9.24	0.91	0.86	2.45	1.18	3.95	1.35	1.25
	BQ532966 UniRef100_A4QMC4 Cluster: ORF107c; n=1; Pinus koraiensis	4.97	-5.83e-06	0.00149	0.31	9.3	0.75	0	0.15	0	0	10.35	6.94	8.29	6.45	3.03	10.29	6.86
	BQ532982 similar to UniRef100_Q0IVA4 Cluster: Os11g0102500 protein; n=1; Oryza sativa Japonica Group	-4.88	3.03e-06	0.00382	2.87	1.04	4.66	9.32	3.74	4.22	5.26	0.31	0.81	0.91	2.22	1.01	0.66	0.46
	BQ532983 UniRef100_A0JUG8 Cluster: Serine/threonine protein kinase; n=1; Arthrobacter sp. FB24	-5.07	4.63e-06	5.06e-05	6.53	1.4	5.45	10.3	7.7	7.57	7.79	0.91	1.03	1.03	2.9	1.94	0.79	0.61
	BQ532987 similar to UniRef100_A7PM59 Cluster: Chromosome chr14 scaffold_21, whole genome shotgun sequence; n=1; Vitis vinifera	-6.63	1.97e-06	0.00431	1.85	0.84	3.38	2.8	2.4	3.25	4.39	0.13	0.15	0.44	0.51	0.56	0.74	0.33
	BQ532993 similar to UniRef100_Q0ITY8 Cluster: Os11g0207200 protein; n=1; Oryza sativa Japonica Group	-10.28	4.97e-06	0.000991	6.14	0.27	9.48	6.62	4.35	4.95	12.64	0.41	1.27	0	0.91	1.14	0	0.6
	BQ532997 similar to UniRef100_Q6Z8T9 Cluster: Zinc finger protein family-like; n=2; Oryza sativa	-9.42	3.26e-06	0.01	5.71	1.05	2.32	2.75	5.2	10.58	1.7	0.19	0.33	0.41	0.86	0.86	0.24	0.23
	BQ533000 UniRef100_A6MZM7 Cluster: 40S ribosomal protein S14; n=2; Oryza sativa	-7.12	3.13e-06	0.00532	7.16	0.41	7.05	1.54	2.22	4.78	6.35	0	1.61	0.65	0	0	1.17	0.73
	BQ533023 similar to UniRef100_A7SUM5 Cluster: Predicted protein; n=3; Nematostella vectensis	2.79	-0.000171	0.000612	92.16	300.15	82.45	11.63	82.82	2.97	96.2	269.63	310.57	285.5	381.77	237.77	188.37	191.04
	BQ533027 similar to UniRef100_A7PIW5 Cluster: Chromosome chr13 scaffold_17, whole genome shotgun sequence; n=1; Vitis vinifera	-5.66	1.39e-05	0.00406	20.18	3.81	12.69	44.97	18.01	16.73	21.5	2.58	2.02	3.74	8.06	4.98	0.46	2.53
	BQ533034 similar to UniRef100_A9E019 Cluster: Adenine deaminase; n=1; Oceanibulbus indolifex HEL-45	-6.94	5.09e-06	8.82e-06	8.14	2.32	4.25	9.78	5.74	8.81	8.8	0.41	1.25	0.55	2.85	1.04	0.57	0.22
	BQ533050 homologue to UniRef100_A8U068 Cluster: Transcription factor AP-2; n=1; Petromyzon marinus	-4.99	1e-05	0.00519	8.32	1.68	13.15	26.62	20.54	11.55	21.19	2.5	0.55	1.66	11.15	2.4	0.9	1.48
	BQ533053 similar to UniRef100_A7QCD0 Cluster: Chromosome undetermined scaffold_77, whole genome shotgun sequence; n=1; Vitis vinifera	-3.96	2.37e-06	0.00563	3.47	0.42	3.72	3.3	6.33	4.31	4.77	0.3	1.05	1.25	2.46	0.96	0.19	0.44
	BQ533078 weakly similar to UniRef100_A7QVF5 Cluster: Chromosome chr2 scaffold_187, whole genome shotgun sequence; n=1; Vitis vinifera	-5.72	1.15e-05	0.000985	12.13	1.82	13.23	26.59	17.67	28.71	14.37	1.54	2.45	2.39	4.97	6.38	0.76	1.51
	BQ533093 homologue to UniRef100_UPI00015A404E Cluster: Zyg-11 protein homolog (Zyg-11 homolog B-like).; n=1; Danio rerio	-6.18	2.44e-06	0.00153	4.53	0.37	4.05	3.08	3.86	3.78	4.15	0.41	0.36	0.22	1.34	0.7	0.52	0.32
	BQ533095	-7.38	2.17e-06	0.0021	2.9	0.26	1.77	3.45	2.91	4.07	5.13	0.44	0.14	0.55	0.72	0.38	0.2	0.35
	BQ533099	-10.1	6.4e-06	0.000301	10.52	0.82	4.27	8.86	8.65	15.4	8.73	0.73	0.25	0.51	2.24	1.07	0	0.86
	BQ533117	-7.96	6.06e-06	3.12e-05	4.26	2.22	12.23	9.66	8.16	12.04	7.46	0.79	1.29	0.43	1.43	1.76	0.73	0.61
	BQ533130	-6.5	5.04e-06	1.98e-05	8.43	1.8	5.13	10.95	7.7	5.96	8.02	0.54	1.75	0.59	2.61	0.82	0.68	0.4
	BQ533162 similar to UniRef100_A7PT77 Cluster: Chromosome chr8 scaffold_29, whole genome shotgun sequence; n=1; Vitis vinifera	-7.74	2.23e-06	0.01	3.97	0	4.46	3.11	1.84	6.42	0.9	0	0.14	1.01	0.51	0.6	0	0.41
	BQ533163	-5.81	6.97e-06	7.57e-05	9.6	3.49	15.3	12.26	10.05	13.46	4.28	0.9	1.48	1.49	5.02	1.38	0.48	1.02
	BQ533171 similar to UniRef100_Q0IZX5 Cluster: Os09g0543100 protein; n=1; Oryza sativa Japonica Group	-5.75	5.28e-06	0.000399	7.72	2.29	7.79	5.95	3.86	12.66	11.59	0.63	1.32	1.56	1.91	2.16	0.22	1.22
	BQ533208	-3.75	2.01e-06	0.01	2.69	1.27	4	5.76	4.04	0.9	4.11	0.9	0.42	1.42	0.83	1.77	0.41	0.32
	BQ533240 similar to UniRef100_Q0ILD4 Cluster: NlmA1; n=1; Streptomyces nanchangensis	-5.28	6.08e-06	0.00195	7.08	1.63	11.72	6.74	9.79	6.95	17.36	0.69	0.53	1.55	5.01	2.1	0.78	0.94
	BQ533241 similar to UniRef100_A7P285 Cluster: Chromosome chr19 scaffold_4, whole genome shotgun sequence; n=2; Vitis vinifera	-4.52	2.24e-06	0.00484	2.22	1.8	1.98	2.35	6.08	4.89	4.21	0.6	0.49	0.98	1.72	0.68	0.41	0.32
	BQ533246 similar to UniRef100_Q2QXT8 Cluster: SPRY domain containing protein, expressed; n=1; Oryza sativa Japonica Group	-6.09	1.22e-05	2.94e-05	15.21	4.41	17.17	24.72	13.8	28.26	15.78	2.28	3.01	3.87	5.12	3.63	0.15	1.53
	BQ533247 similar to UniRef100_A7P9P8 Cluster: Chromosome chr3 scaffold_8, whole genome shotgun sequence; n=1; Vitis vinifera	-7.62	2.76e-06	0.000433	3.4	0.39	3.55	3.49	4.62	3.57	6.83	0.22	0	0.46	1.52	0.8	0	0.39
	BQ533276	-7.12	1.27e-05	0.000345	18.44	3.11	12.72	27.35	17.42	30.07	10.63	0.72	2.87	2.34	5.15	2.82	0.52	2.38
	BQ533279 similar to UniRef100_Q0E2K6 Cluster: Os02g0231600 protein; n=1; Oryza sativa Japonica Group	-5.64	4.99e-06	0.000392	6.57	1.41	6.58	7.44	5.13	12.95	9.28	1.21	1	1.37	1.5	1.91	0.53	1.23
	BQ533341	-5.02	2.32e-06	0.00324	5.64	0.79	3.17	2.46	3.48	2.61	5.54	0.71	0.41	1.44	0.72	0.86	0	0.58
	BQ533343 similar to UniRef100_A7QXF8 Cluster: Chromosome undetermined scaffold_222, whole genome shotgun sequence; n=1; Vitis vinifera	-4.53	2.99e-06	0.00739	2.44	1.48	3.52	5.86	4.27	4.11	9.7	0.58	0.65	0.58	2.11	1.1	1.15	0.77
	BQ533373 similar to UniRef100_Q9FUG4 Cluster: DNA repair helicase XPB2; n=1; Arabidopsis thaliana	-5.86	1.12e-05	2.08e-05	14.81	1.89	16.13	18.32	23.23	15.8	19.87	1.86	2.66	2.03	4.31	5.39	0.8	1.71
	BQ533396 similar to UniRef100_A0MAV1 Cluster: Leucine-rich repeat protein 1; n=1; Triticum aestivum	-4.5	6.6e-06	0.00639	6.83	1.23	9.86	15.77	17.49	6.84	11.67	0.41	0.95	0.24	6.72	5.25	0.35	1.55
	BQ533405 similar to UniRef100_Q651K5 Cluster: AlphaSNBP(B)-like; n=1; Oryza sativa Japonica Group	-5.22	1.99e-06	0.00744	1.92	0.64	2.77	3.57	4.47	5.43	1.2	0.91	0.41	0.41	1.26	0.17	0.48	0.19
	BQ533422 homologue to UniRef100_UPI0000384160 Cluster: COG1028: Dehydrogenases with different specificities (related to short-chain alcohol dehydrogenases); n=1; Magnetospirillum magnetotacticum MS-1	-9.31	3.55e-06	0.00694	2.05	0.56	3.62	8.64	9.13	2.42	5.65	0.3	0.79	0.44	0.82	0.61	0.13	0.35
	BQ533433	-6.51	5.26e-06	1.81e-05	9.1	2.94	8.12	4.81	4.71	9.11	11.3	0.33	0.86	1.44	1.34	1.6	0.83	1.29
	BQ533441	-6.72	5.11e-06	3.88e-05	5.34	0.97	8.44	8.06	8.46	10.68	6.63	0.87	0.42	1.94	1.38	1.23	0.73	0.66
	BQ533446	-5.71	1.65e-06	0.01	0.43	0.13	4.21	3.67	2.6	1.95	3.18	0.12	1.02	0.51	0.24	0.71	0	0.23
	BQ533457	-6.35	2.81e-06	0.000597	3.02	0.81	5.31	5.32	3.36	5.71	3.78	0.23	0.08	0.32	2.13	0.99	0.46	0.09
	BQ533470 similar to UniRef100_Q2L3T6 Cluster: Heat shock protein 20; n=1; Triticum aestivum	-5.72	4.57e-06	0.000545	8.06	1.22	7.17	4.56	5.12	11.95	6.84	0.84	1.17	0.81	3	1.17	0.53	0.33
	BQ533501 similar to UniRef100_Q10GX1 Cluster: Serpin family protein, expressed; n=1; Oryza sativa Japonica Group	-10.55	1.74e-06	0.00408	3.7	0	0.45	3.78	1.95	2.97	2.54	0.25	0.26	0.53	0.31	0.06	0	0.05
	BQ533510	-11.11	4.15e-06	0.00547	9.42	0.93	6.51	1.73	2.42	10.71	4.99	0.14	1.08	0.48	0.7	0.08	0	0.81
	BQ533533 similar to UniRef100_A7QFH8 Cluster: Chromosome chr8 scaffold_88, whole genome shotgun sequence; n=1; Vitis vinifera	-4.49	1.75e-06	0.01	3.98	0.67	1.34	4.35	3.78	3.02	1.35	0.6	0.71	0.78	1.29	0.41	0	0.33
	BQ533534	-8.27	1.41e-06	0.01	2.97	0.26	2.07	2.89	0.57	1.7	2.64	0.27	0.47	0.2	0.39	0.14	0	0.11
	BQ533552 homologue to UniRef100_Q9LLR3 Cluster: Vacuolar targeting receptor bp-80; n=1; Triticum aestivum	-5.94	6.22e-05	2.8e-06	87.74	18.25	95.46	113.94	95.67	116.8	84.06	7.83	13.94	14.2	27.5	23.22	7.52	8.78
	BQ533563 emb|Z00028.1|	-7.54	0.000543	3.99e-05	690.65	128.49	593.6	1275.16	675.85	802.38	935.74	20.22	64.5	70.7	268.06	155.11	36.9	61.25
	BQ533564 similar to UniRef100_A7QB34 Cluster: Chromosome chr5 scaffold_72, whole genome shotgun sequence; n=1; Vitis vinifera	-5.12	3.52e-06	0.00244	3.23	0.35	4.86	9.47	5.33	7.04	5.41	1.04	0.63	0.09	2.63	1.32	0.52	0.76
	BQ533570 homologue to UniRef100_Q0JDI0 Cluster: Os04g0402300 protein; n=1; Oryza sativa Japonica Group	-4.72	3.52e-06	0.00303	3.57	0.26	9.21	7.44	5.94	4	6.16	0.58	0.74	1.22	1.9	2.16	0.2	0.95
	BQ533575 UniRef100_O22424 Cluster: 40S ribosomal protein S4; n=1; Zea mays	-7.05	8.39e-06	0.000757	15.51	1.82	17.45	10.77	19.21	9.52	5.07	0.82	3.54	1.19	2.4	2.8	0.11	0.4
	BQ533588	-6.14	0.000875	0.00014	1343.32	223.2	964.06	1071.77	1280.2	2280.7	1374.37	106.59	185.4	208.62	377.58	298.06	83.15	132
	BQ533619 UniRef100_Q3LVI1 Cluster: TO71-3; n=1; Taraxacum officinale	-5.86	3.47e-05	0.00673	81.92	7.48	39.7	48.72	47.68	98.72	17.3	2.5	8.77	5.39	17.11	18.71	2.81	2.96
	BQ533623 UniRef100_P48188 Cluster: Photosystem II reaction center protein K precursor; n=4; Andropogoneae	-5.97	8.86e-06	0.000524	15.41	1.26	14.33	6.28	11.36	18.73	19.36	1.04	1.96	2.63	3.83	2.85	1.42	0.78
	BQ533628 homologue to UniRef100_Q9ZPL0 Cluster: Sigma factor SIG6; n=1; Zea mays	-5.48	5.65e-06	2.01e-05	10.06	2.84	6.76	8.65	7.13	13.38	7.15	0.9	2.21	1.4	3.07	1.71	0.36	0.55
	BQ533637 similar to UniRef100_A6MZS6 Cluster: Chorismate synthase; n=1; Oryza sativa Indica Group	-9.54	6.41e-06	4.98e-05	11.11	0.6	11.11	5.85	11.33	10.93	6.81	0.59	0.75	1.79	0.88	1.37	0.41	0.26
	BQ533656 weakly similar to UniRef100_A9RLA4 Cluster: Predicted protein; n=1; Physcomitrella patens subsp. patens	-11.4	1.37e-05	0.00874	35.61	2.05	21.8	4.53	12.87	33.75	10.54	1.09	1.89	1.6	1.98	2.43	0.58	1.07
	BQ533657 similar to UniRef100_Q6NTY2 Cluster: MGC81434 protein; n=1; Xenopus laevis	-7.63	3.52e-06	0.000422	5.44	0.87	4.87	9.07	3.58	5.44	3.37	0.62	0.27	1.49	0.32	1.23	0.2	0.15
	BQ533665 similar to UniRef100_Q40253 Cluster: L6; n=1; Linum usitatissimum	-6.61	7.28e-06	0.000648	6.47	1.96	13.13	11.17	5.56	18.21	13.45	0.55	1.67	0.95	4.18	1.83	0.42	0.98
	BQ533667 similar to UniRef100_Q10L40 Cluster: HEAT repeat family protein, expressed; n=1; Oryza sativa Japonica Group	-4.44	1.65e-05	2.26e-05	23.42	5.7	23.26	25.08	28	35.89	33.43	3.77	4.5	5.74	11.28	8.82	2.07	3.14
	BQ533698 similar to UniRef100_Q0DRZ1 Cluster: Os03g0344300 protein; n=1; Oryza sativa Japonica Group	-4.23	4.57e-06	0.000116	5.67	2.93	8.19	7.38	7.79	8	9.48	1.26	0.4	1.3	4.65	2.63	0.29	1.17
	BQ533716 similar to UniRef100_A7QUA0 Cluster: Chromosome chr2 scaffold_176, whole genome shotgun sequence; n=1; Vitis vinifera	-7.37	1.93e-06	0.00394	2.63	0.27	1.07	3.98	3.08	4.83	2.37	0.18	0.62	0.42	0.61	0.65	0	0
	BQ533733	-9.1	3.45e-06	5.62e-05	5.2	0.49	6.73	5.16	3.99	5.21	4.78	0.18	0.77	0.31	1.44	0.21	0	0.56
	BQ533743 similar to UniRef100_A7NWJ7 Cluster: Chromosome chr5 scaffold_2, whole genome shotgun sequence; n=1; Vitis vinifera	-6.55	3.61e-06	0.00157	3.54	0.43	6.03	9.14	2.84	6.81	5.83	0.42	0.67	0.34	1.33	1.21	0.48	0.83
	BQ533746 similar to UniRef100_A7NXF2 Cluster: Chromosome chr5 scaffold_2, whole genome shotgun sequence; n=1; Vitis vinifera	-5.67	1.47e-05	2.03e-05	20.42	2.24	19.57	30.23	23.43	26.4	23.65	3.24	2.5	3.97	7.74	4.4	1.87	2.01
	BQ533768	-6.45	1.04e-05	0.00269	7.82	1.94	6.99	19.52	19.42	27.96	17.06	1.04	1.81	1.97	3.97	4.15	0.98	1.7
	BQ533783 homologue to UniRef100_Q1DIX4 Cluster: Predicted protein; n=1; Coccidioides immitis	-5.72	3.43e-06	0.00054	4.87	1.03	3.86	6.35	3.3	6.34	7.89	0	0.8	0.93	3.37	0.48	0.17	0.13
	BQ533808 similar to UniRef100_A7P8D0 Cluster: Chromosome chr3 scaffold_8, whole genome shotgun sequence; n=1; Vitis vinifera	-4.42	2.26e-05	0.00333	24.23	13.58	32.23	37.05	60.02	59.93	13.12	5.81	3.12	3.14	14.95	15.57	4.81	6.94
	BQ533811 weakly similar to UniRef100_Q945T3 Cluster: Glutaredoxin; n=1; Tilia platyphyllos	-5.8	6.01e-06	2.72e-05	7.13	1.39	8.06	10.67	11.22	11.73	8.74	0.9	1.08	1.33	4.23	1.43	0.52	0.68
	BQ533818	-4.51	3.88e-06	0.00188	4.33	0.99	8.57	5.21	4.34	10.03	7.43	0.44	1.02	0.51	3.59	1.61	1.67	0.22
	BQ533839 similar to UniRef100_A7P1J7 Cluster: Chromosome chr19 scaffold_4, whole genome shotgun sequence; n=1; Vitis vinifera	-5.45	3.85e-06	9.16e-05	5.61	0.78	5.85	6.17	7.22	6.1	6.91	0.61	0.91	0.61	2.84	1.53	0.22	0.38
	BQ533842 similar to UniRef100_A9RTK9 Cluster: Predicted protein; n=1; Physcomitrella patens subsp. patens	-4.4	2.32e-06	0.00577	4.5	0.2	1.83	5.67	3.51	5.34	3.43	0.27	0.55	0.32	0.09	2.64	1.03	0.67
	BQ533852	-5.83	4.63e-06	7.37e-05	4.49	3.77	6.52	6.46	4.67	12.46	6.78	0.28	1.38	0.74	2.1	2.05	0.59	0.6
	BQ533872 homologue to UniRef100_Q84M49 Cluster: Remorin-like protein; n=2; Oryza sativa	-8.52	2.38e-05	3.01e-06	29.81	11.09	50.65	32.46	23.8	42.68	28.39	1.84	3.05	2.94	11.55	2.28	1.77	2.26
	BQ533885 emb|Z00028.1|	4.81	-0.00752	2.05e-06	2138.71	7684.63	1287.39	148.02	1510.16	14.41	1258.01	10884.2	8727.37	9307.23	6300.3	8593.89	12079.5	11649.6
	BQ533888 similar to UniRef100_A0T5J2 Cluster: Drug resistance transporter EmrB/QacA subfamily; n=1; Burkholderia ambifaria MC40-6	-7.03	7.38e-05	6.74e-06	130.22	13.6	112.04	105.18	91.49	143.6	105.41	5.93	9.37	18.41	30.44	21.74	3.7	10.24
	BQ533904	-7.72	2.74e-06	0.000436	2.67	1.62	4.21	4.27	3.7	5.98	3.08	0.56	0.15	0.37	1.3	0.67	0	0.25
	BQ533912 homologue to UniRef100_Q0E446 Cluster: Os02g0137200 protein; n=3; Oryza sativa Japonica Group	-7.45	9.84e-06	0.00531	10.09	3.61	4.43	27.36	14.34	23.53	8.92	0.81	0.47	1.18	5.4	3.16	0.79	0.57
	BQ533924	-5.42	5.21e-06	4.87e-05	11.43	1.53	6.34	8.76	7.07	9.76	6.92	0.73	1.27	0.8	3.16	2.44	0.81	0.36
	BQ533929 weakly similar to UniRef100_Q1NLR2 Cluster: FAD-dependent pyridine nucleotide-disulphide oxidoreductase; n=1; delta proteobacterium MLMS-1	-5.03	1.9e-06	0.01	2.14	0.43	3.19	4.59	4.18	0.48	4.21	0.58	0	1.47	0.79	0.78	0	0.19
	BQ533964 similar to UniRef100_Q5W7C2 Cluster: Unknow protein; n=3; Oryza sativa	-4.47	3.17e-06	0.000727	4.96	1.88	4.53	5.85	6.31	2.28	7.7	1.07	1.46	0.69	1.71	1.84	0.57	0.17
	BQ533972 weakly similar to UniRef100_P07519 Cluster: Serine carboxypeptidase 1 precursor (Serine carboxypeptidase I) (Carboxypeptidase C) (CP-MI) [Contains: Serine carboxypeptidase 1 chain A (Serine carboxypeptidase I chain A); Serine carboxypeptidase 1 chain B (Serine carboxypeptidase I chain B)]; n=1; Hordeum vulgare	-6.22	2.32e-05	0.00703	29.18	4.58	18.84	61.6	62.92	24.44	24.33	4.86	3.74	2.45	14.49	8.43	2.04	0.32
	BQ533989 similar to UniRef100_A7P2R4 Cluster: Chromosome chr1 scaffold_5, whole genome shotgun sequence; n=2; Vitis vinifera	-7.12	9.24e-06	0.01	8.14	2.96	16.41	15.8	10.83	30.02	3.65	0.89	1.64	0.77	5.79	0.77	1.11	1.36
	BQ533990	-7.04	4.11e-06	0.00275	3.93	0.88	9.91	7.09	2.55	9.91	4.71	0.44	0.69	0.48	1.29	0.34	1.49	0.81
	BQ534001 similar to UniRef100_Q9SZY1 Cluster: Nascent polypeptide-associated complex subunit alpha-like protein 4; n=2; Arabidopsis thaliana	-6.24	1.09e-05	0.00769	17.27	1.2	8.02	34.34	14.92	20.32	10.08	1.58	2.98	2.13	6.13	2.95	0.45	0.81
	BQ534003	-15.4	5.24e-06	0.00343	8.47	3.25	6.31	4.89	1.99	15.92	4.07	0.09	0.98	0.9	0.29	0.4	0.12	0.14
	BQ534004 similar to UniRef100_Q84UA1 Cluster: MADS3; n=1; Lolium perenne	-7.8	1.07e-05	0.000465	10.38	2.39	27.22	8.31	15.68	15.59	20.53	0.58	1.1	1.87	4.85	1.89	1.59	0.95
	BQ534033	-6.2	9.35e-06	0.01	11.96	1.34	6.27	27.3	12.07	11.79	20.21	0.75	0.69	0.79	11.7	0	0.63	0.1
	BQ534065 similar to UniRef100_A1AGA6 Cluster: UPF0042 protein yhbJ; n=1; Escherichia coli APEC O1	-8.76	6.64e-06	4.81e-06	8.67	1.55	7.95	8.21	9.54	12.09	12.26	1.01	0.87	1.15	1.18	1.36	0.68	0.64
	BQ534067 similar to UniRef100_Q0D7B2 Cluster: Os07g0272300 protein; n=2; Oryza sativa Japonica Group	-7.06	8.52e-06	0.004	6.34	1.33	22.37	7.93	17.42	17.96	7.72	0.83	1.24	4.05	4.12	0.29	0.15	0.82
	BQ534069	-5.29	1.39e-05	0.000171	17.02	2.62	25.13	18.34	16.77	30.88	29.7	2.13	2.56	5.1	6.87	6.34	0.96	2.6
	BQ534073 homologue to UniRef100_A6N0H4 Cluster: 60S ribosomal protein l12; n=3; Oryza sativa	-4.65	8.19e-06	0.000326	12.4	2.34	13.91	20.44	15.66	8.28	12.56	1.8	2.79	1.76	6.33	4.27	0.47	0.99
	BQ534077 similar to UniRef100_Q69SJ3 Cluster: Clathrin assembly protein AP180 short form-like; n=1; Oryza sativa Japonica Group	-4.86	2.96e-06	0.0031	4	0.65	2.25	5.23	4.01	6.47	7.7	0.54	0.87	0.29	2.21	1.62	0	0.7
	BQ534080 weakly similar to UniRef100_Q9FVE7 Cluster: Plasma membrane Ca2+-ATPase; n=1; Glycine max	-5.48	3.43e-06	0.00021	5.28	1.65	4.77	4.83	4.1	4.95	8.69	0.56	0.08	1.21	2.55	1.18	0	0.68
	BQ534119 homologue to UniRef100_Q8GZD0 Cluster: Biogenesis protein; n=1; Hordeum vulgare subsp. vulgare	-4.05	5.49e-06	0.000658	11.18	2.05	7.13	5.83	12.09	8.71	12.88	0.63	2.43	2.02	5.11	3.04	0.49	1.09
	BQ534138 similar to UniRef100_Q6PQ02 Cluster: Ubiquitin fusion degradation protein; n=1; Triticum aestivum	-5.48	4.65e-06	6.27e-05	9.1	1.53	6.36	6.14	9.11	9.11	4.75	0.37	0.82	1.93	1.61	1.91	0.8	0.98
	BQ534156	-5.95	1.86e-06	0.00684	3.61	0.51	3.72	4.4	2.5	2.64	0.95	0.53	0.26	0.13	1.31	0.37	0.19	0.3
	BQ534215 homologue to UniRef100_Q6RW10 Cluster: Allene oxide synthase; n=1; Zea mays	-7.15	2.14e-05	0.00916	13.76	4.56	24.33	21.67	58.77	57.67	21.71	0.94	5.67	5	6.9	7.43	0.74	1.66
	BQ534216	-8.97	3.38e-06	0.000323	6.78	0.7	3.62	5.25	2.49	7.46	4.22	0.27	0.39	0.71	1.28	0.33	0.34	0.09
	BQ534268 similar to UniRef100_A7NSS8 Cluster: Chromosome chr18 scaffold_1, whole genome shotgun sequence; n=1; Vitis vinifera	-5.84	7.87e-06	0.00654	11	2.94	18.11	10.62	4.05	23.8	7.3	1.32	1.83	1.3	3.4	2.18	1.99	1.29
	BQ534281	-6.76	5.79e-06	0.00248	7.16	1.68	3.36	6.63	13.68	7.65	14.83	0.49	1.23	0.39	3.06	1.07	1	0.91
	BQ534283 similar to UniRef100_Q9LSM9 Cluster: Serine carboxypeptidase-like 33 precursor; n=2; Arabidopsis thaliana	-6.65	1.81e-06	0.00624	4.01	0.63	1.27	1.78	2.79	4.54	2.22	0.28	0.08	0.08	0.77	0.98	0.12	0.28
	BQ534304 similar to UniRef100_A7NUQ9 Cluster: Chromosome chr18 scaffold_1, whole genome shotgun sequence; n=1; Vitis vinifera	-6.05	3.44e-06	0.000157	2.94	1.07	6.09	4.17	6.86	6.04	6.5	0.56	0.42	1.26	1.63	1.31	0	0.39
	BQ534323 homologue to UniRef100_Q8LJR0 Cluster: Water-stress protein; n=1; Zea mays	-6.55	6.16e-06	5.55e-05	6.09	1.64	7	13.4	8.89	10.83	11.11	0.74	0.24	1.04	2.71	1.67	1.39	1.22
	BQ534335 similar to UniRef100_A8QM11 Cluster: Diacylglycerol kinase 2; n=1; Zea mays	-6.98	7.12e-06	1.4e-05	7.79	2.31	12.11	8.83	8.88	15.6	11.71	0.41	1.56	1.65	2.48	1.69	0.57	1.28
	BQ534340 homologue to UniRef100_Q947C1 Cluster: Fructose-6-phosphate-2-kinase/fructose-2, 6-bisphosphatase; n=1; Zea mays	-5.34	2.57e-06	0.00192	3.53	0.63	2.15	4.17	3.54	4.57	6.93	0.08	0.35	0.28	1.47	2.09	0.4	0.12
	BQ534360 similar to UniRef100_A7PXC3 Cluster: Chromosome chr12 scaffold_36, whole genome shotgun sequence; n=1; Vitis vinifera	-5.16	2.04e-06	0.00606	1.38	0.28	4.84	3.12	2.45	4.44	4.5	0.38	0.58	0.73	0.76	1.16	0.31	0.16
	BQ534380	-7.92	3.87e-05	0.01	59.96	5.96	38.51	134.87	46.6	40.37	35	1.85	6.4	7.34	18.15	9.85	0.59	1.42
	BQ534395 homologue to UniRef100_P46466 Cluster: 26S protease regulatory subunit 4 homolog; n=3; Oryza sativa	-5.36	3.09e-05	0.000135	66.09	7.81	32.73	61.57	30.8	56.15	56.4	2.77	7.01	10.99	16.38	8.72	5.88	6.4
	BQ534412	-9.71	2.78e-06	0.00306	4.35	0.11	7.14	0.86	3.98	4.55	3.9	0.05	0.18	0.27	1.47	0.5	0	0.1
	BQ534415	-6.41	3.23e-06	0.000281	2.85	1.24	5.45	3.23	5.92	7.75	4.39	0.33	0	0.58	1.58	1.61	0.28	0.43
	BQ534421 weakly similar to UniRef100_A6H734 Cluster: MGC160028 protein; n=1; Bos taurus	-7.64	3.11e-06	0.00176	1.76	0.85	6.63	3.58	3.25	5.1	7.75	0.57	0.25	0.75	1.46	0.64	0.12	0
	BQ534422	-6.64	8.32e-06	0.01	7.42	1.12	7.74	26.4	16.45	5.83	15.06	1.8	0.75	1.63	5.27	1.57	0.18	0.85
	BQ534451 similar to UniRef100_Q45NI0 Cluster: Chloroplast thylakoidal processing peptidase; n=1; Medicago sativa	-4.98	2.58e-06	0.00188	3.53	0.71	3.97	4.29	3.73	5.62	4.74	0.43	0.55	0.81	1.88	0.99	0.09	0.59
	BQ534453	-5.19	3.02e-06	0.000632	4.1	1.2	3.55	6.75	3.45	5.04	6.62	0.43	1	0.38	1.69	1.13	0.73	0.56
	BQ534465 homologue to UniRef100_Q0DP22 Cluster: Os03g0721200 protein; n=3; Oryza sativa Japonica Group	-5.3	1.83e-05	4.26e-05	23.33	6	28.22	31.07	24.22	46.01	26.21	3.31	4.8	4.36	10.56	5.78	2.52	3.61
	BQ534490	-7.16	2.77e-06	0.00488	4.33	0.74	3.16	3.53	3.04	8.67	2.55	0.61	0.24	0.41	0.86	0.63	0	0.88
	BQ534499 homologue to UniRef100_P13192 Cluster: Photosystem I reaction center subunit III, chloroplast precursor; n=1; Hordeum vulgare	-5.87	1e-05	0.0047	18.2	2.79	6.02	27.83	15.58	21.06	6.93	0.67	2.58	2.93	5.38	4.08	0.97	0.14
	BQ534540	-13.95	4.19e-06	0.00134	7.49	0.28	3.61	10.96	4.3	3.59	5.97	0.17	0	0.59	0.86	0.72	0	0.25
	BQ534592 similar to UniRef100_Q0DS61 Cluster: Os03g0331900 protein; n=1; Oryza sativa Japonica Group	-5.45	7.54e-06	0.00218	5.56	2.12	10.06	21.07	13.54	14.17	9.04	0.56	1.12	1.21	6.16	2.88	0.33	1.61
	BQ534726 similar to UniRef100_Q2QQ52 Cluster: Autophagocytosis associated protein, C-terminal domain containing protein, expressed; n=1; Oryza sativa Japonica Group	-6.14	1.57e-05	4.73e-05	19.08	1.77	31.88	30.96	19.68	24.61	26.01	2.25	3.66	2.38	7.25	6.45	1.33	1.76
	BQ534740 similar to UniRef100_Q0D3D0 Cluster: Os07g0693400 protein; n=2; Oryza sativa	-6.62	3.93e-06	9.77e-05	5.11	0.57	6.91	7.72	5.97	3.79	7.24	0.67	0.27	0.9	2.2	0.69	0.26	0.65
	BQ534782	-32.39	9.85e-05	2.52e-06	97.19	23.04	115.37	186.02	103.58	139.5	153.39	0	18.73	0.15	0.97	0.05	5.35	0
	BQ534804	-6.87	1.94e-06	0.00604	2.09	1.06	4.25	1.98	5.42	0.7	2.74	0.38	0	0	1.16	0.69	0.24	0.19
	BQ534815 similar to UniRef100_A7P2B8 Cluster: Chromosome chr1 scaffold_5, whole genome shotgun sequence; n=1; Vitis vinifera	-5.12	3.88e-06	0.000816	3.95	1.52	5.57	4.01	5.94	10.21	7.96	0.68	1.08	0.69	2.99	1.17	0.71	0.33
	BQ534848 UniRef100_Q75KB2 Cluster: Expressed protein; n=1; Oryza sativa Japonica Group	-5.96	3.35e-06	0.000288	4.07	0.79	6.53	4.82	3.06	7.42	5.81	0.71	1.75	0.7	1.02	0.85	0.13	0.3
	BQ534870 similar to UniRef100_Q0DCE5 Cluster: Os06g0340600 protein; n=1; Oryza sativa Japonica Group	-4.45	8.72e-06	0.00135	11.84	2.79	6.76	13.96	16.82	18.39	21.8	1.32	3.42	3.55	7.89	3.58	0.5	0.51
	BQ534914 homologue to gb|AF036492.1|	2.7	-0.000244	1.16e-05	213.31	366.04	57.32	27.29	172.04	1.36	162.48	440.59	405.17	370.53	413.51	375.26	323.82	369.1
	BQ534959 UniRef100_Q18LF1 Cluster: U46; n=1; Elephantid herpesvirus 1	-7.01	5.35e-06	0.000108	8.13	1.78	11.08	5.16	6.19	12.05	6.06	0.62	1.53	0.15	1.62	2.14	0	1.13
	BQ534997 similar to UniRef100_Q6ESN7 Cluster: Receptor kinase Lecrk-like; n=1; Oryza sativa Japonica Group	-9.08	2.02e-06	0.00416	2	0	4.42	4.94	1.64	3.46	1.78	0.1	0.43	0.09	0	1.08	0.12	0.19
	BQ535052	-5.32	1.48e-05	5.9e-06	18.96	4.55	20.39	25.47	28.71	26.93	24.22	3.24	2.49	3.77	8.54	5.96	2.42	1.64
	BQ535069 weakly similar to UniRef100_A1TWB6 Cluster: Diguanylate cyclase; n=1; Acidovorax avenae subsp. citrulli AAC00-1	-30.48	5.58e-05	0.000396	51.04	8.41	46.78	138.47	44.5	75.08	101.2	0.21	8.54	0.15	0.35	0.16	5.82	0.04
	BQ535102 similar to UniRef100_Q6BDB3 Cluster: Plasma membrane protein 3; n=1; Leymus chinensis	-4.8	2.69e-06	0.0073	1.27	0	5.67	4.08	5.62	4.88	6.23	0.46	0.1	0	2.23	1.46	0.29	1.24
	BQ535166 homologue to UniRef100_A5JV93 Cluster: Chloroplast oxygen-evolving enhancer protein 1; n=1; Leymus chinensis	-5.39	1.28e-05	0.00112	16.69	5.11	11.83	31.38	26.94	26.77	9.69	1.37	5.8	2.61	7.98	4.75	0.78	0.52
	BQ535175	-5.14	4.99e-06	0.00115	6.68	0.87	5.42	9.01	8.68	13.53	6.39	0.52	0.75	1.96	3.08	2.15	0.54	0.85
	BQ535269	-7.01	4.66e-06	0.000187	5.07	1.86	5.42	4.52	6.08	11.07	9.79	0.21	0.65	0.51	1.7	2.33	0.53	0.33
	BQ535270	-7.5	7.87e-06	0.000615	8.45	0.88	10.79	19.85	6.61	14.24	13.14	1.12	0.97	1.66	2.05	2.51	0	1.54
	BQ535308 weakly similar to UniRef100_Q2PMD4 Cluster: FAD-linked oxidoreductase 2; n=1; Glycine max	-6.99	2.27e-06	0.00179	4.42	0.33	3.59	3.95	4.23	4.03	1.05	0.11	0.06	0.38	0.96	1.19	0.09	0.29
	BQ535311 similar to UniRef100_Q95I97 Cluster: Major histocompatibility class I receptor; n=1; Stizostedion vitreum	-12.45	1.27e-06	0.01	1.06	0.11	2.14	2.19	2.03	2.11	1.55	0.1	0.25	0.08	0.29	0.06	0.12	0
	BQ535383 UniRef100_Q5MD11 Cluster: Glutamine synthetase; n=1; Saccharum officinarum	-4.91	3.31e-06	0.00319	4.59	0.19	3.35	5.89	7.59	4.44	7.8	0.42	0.65	0.44	3.64	0.76	0.63	0.37
	BQ535447	-7.37	3.72e-05	0.00267	37.14	8.64	85.36	94.7	33.38	67.51	25.89	1.59	4.09	5.77	25.85	5.33	1.68	3.55
	BQ535458 homologue to UniRef100_Q94DM8 Cluster: Probable ubiquitin-fold modifier 1 precursor; n=3; Oryza sativa	-5.86	2.87e-05	0.00188	62.91	3.3	16.28	41.79	68.9	43.71	44.69	4.72	3.39	7.95	14.31	12.11	3.12	2.46
	BQ535571 weakly similar to UniRef100_A4SB98 Cluster: Predicted protein; n=1; Ostreococcus lucimarinus CCE9901	-21.52	1.83e-06	0.00176	2.84	0	3.02	1.21	1.07	3.55	3.83	0	0.17	0.17	0.2	0	0	0.19
	BQ535591 similar to UniRef100_Q2RWB6 Cluster: 2OG-Fe(II) oxygenase; n=1; Rhodospirillum rubrum ATCC 11170	-7.3	5.4e-05	0.000201	54.72	9.16	105.25	91.2	96.39	41.57	111.96	5.14	7.41	6.27	27.14	12.74	1.94	9.29
	BQ535600 weakly similar to UniRef100_Q0ISL9 Cluster: Os11g0495200 protein; n=1; Oryza sativa Japonica Group	-6.26	2.25e-06	0.00453	2.72	0.25	5.8	2.01	1.98	3.96	4.94	0.11	0.26	0.32	1.21	0.85	0.09	0.62
	BQ535705 homologue to UniRef100_A7P9D9 Cluster: Chromosome chr3 scaffold_8, whole genome shotgun sequence; n=1; Vitis vinifera	-14.8	1.25e-06	0.01	1.22	1.18	0.59	1.93	1.22	2.44	2.15	0	0	0	0.4	0.32	0	0
	BQ535767 weakly similar to UniRef100_Q0GPF8 Cluster: BZIP transcription factor bZIP124; n=1; Glycine max	-7.95	1.46e-05	0.000487	19.52	2.7	23.56	9.17	25.12	18.43	36.58	3.11	2.17	2.18	5.53	1.41	0.76	1.82
	BQ535771 similar to UniRef100_A8H2H4 Cluster: PHP domain protein; n=1; Shewanella pealeana ATCC 700345	-6.84	4.51e-06	1.25e-05	5.9	1.28	6.41	9.31	6.65	6.96	6.61	0.11	0.2	1.6	2.45	1.46	0.14	0.34
	BQ535772 weakly similar to UniRef100_A7PZB5 Cluster: Chromosome chr15 scaffold_40, whole genome shotgun sequence; n=1; Vitis vinifera	-7.16	1.85e-05	5.7e-06	28.11	3.74	21.04	36.44	27.03	27.4	31.26	2.25	2.76	4.14	6.99	4.95	1.54	1.8
	BQ535811 similar to UniRef100_Q0J8R4 Cluster: Os04g0691500 protein; n=1; Oryza sativa Japonica Group	-5.64	8.26e-06	4.76e-05	10.58	1.72	9.61	16.37	14.11	13.43	15.93	0.81	0.7	2.4	5.85	2.21	1.33	1.19
	BQ535832 UniRef100_A0SE31 Cluster: S-adenosyl-L-methionine synthetase; n=1; Annona cherimola	-4.71	8.28e-06	0.000761	13	5.22	8.55	10.94	21.64	14.6	11.54	1.29	0	0.25	10.59	2.14	1.08	2.81
	BQ535860	-5.95	1.42e-05	0.00286	10.91	4.79	30.39	41.46	19.34	21.13	12.25	2.38	2.16	3.2	9.21	3.83	2.46	0.31
	BQ535875 homologue to UniRef100_Q0JCY4 Cluster: Os04g0443500 protein; n=1; Oryza sativa Japonica Group	-6.56	2.8e-05	7.37e-06	42.18	6.31	42.26	42.67	45	58.54	32.71	3.85	5.36	4.1	13.24	7.11	2.96	4.49
	BQ535901	-4.68	1.03e-05	3.27e-05	16.32	2.98	16.51	15.15	17.63	16.15	22.95	1.82	2.59	2.43	8.49	4.6	0.94	2.15
	BQ535905 similar to UniRef100_Q0JGC3 Cluster: Os01g0930800 protein; n=2; Oryza sativa Japonica Group	-5.9	7.72e-06	0.000219	8.25	3	12.24	19.89	10.9	14.12	7.36	0.98	1.84	1.64	4.82	2.92	0.41	0.24
[truncated: 34,274 more rows]

## Sheet: Table S6
		TABLE S6. Complete list of DEGs of SOGI HST VS HSB
[truncated: 32 more rows]
