# Supplementary material for: Association of variation in the sugarcane transcriptome with sugar content
Source: BMC Genomics. 2017 Nov 25;18:909. doi: 10.1186/s12864-017-4302-5 (PMC5702190; doi:10.1186/s12864-017-4302-5)
Supplement: Supplementary file 4 — List of DEGs in the SAS-DGE. Table S11 List of DEGs in the SAS-DGE. Table S12 List of DEGs in SAS-DGE (Excel workbook). (XLSX 5447 kb) [file 12864_2017_4302_MOESM4_ESM.xlsx]

## Sheet: Table S10
	TABLE S10. Complete list of DEGs in the SAS LST vs LSB
	Feature ID	Fold Change (original values)	Weighted proportions difference	FDR p-value correction	T2	T16	T20	T1	T10	T18	T19	B2	B16	B20	B1	B10	B18	B19
	SCACAD1035A03.b	-7.8	2.57e-06	0.0041	3.19	0.71	4.52	1.93	2.06	0.56	4.52	0	0.2	0.4	0.59	0.19	0.28	0.58
	SCACAD1035A09.g	-6.6	5.17e-06	0.000606	7.9	2.52	7.73	4.13	4.99	1.25	8.05	0.48	0.75	0.76	1.58	0.26	1.29	0.41
	SCACAD1035C02.g	-5.19	6.62e-05	0.000728	120.22	30.2	97.69	65.66	103.4	11.06	86.39	10.67	11.98	19.71	22.91	9.73	19.96	4.24
	SCACAD1035C10.g	-5.81	1.5e-05	0.00125	18.12	5.18	22.38	18.96	27.62	1.99	17.82	1.27	1.45	2.14	6.68	1.92	4.76	1.06
	SCACAD1035F07.b	-7.3	3.82e-06	0.00444	3.3	0.82	5.12	5.47	3.58	0.56	7.65	0	0.11	0.35	1.29	0.39	1.49	0
	SCACAD1035G02.g	-3.78	4.13e-06	0.00334	6.58	2.55	4.9	5.06	6.91	0.9	7.76	0.73	1.14	1.38	2.73	0.97	1.91	0.31
	SCACAD1036B04.g	-4.8	1.93e-05	0.00141	22.95	8.24	31.65	28.93	23.8	2.96	33.9	1.81	4.95	3.13	9.7	3.47	7.14	1.57
	SCACAD1036B08.g	-3.56	5.38e-06	0.00698	11.57	3.52	2.7	7.46	10.14	2.91	9.01	1.61	1.57	1	5.31	1.5	1.42	0.86
	SCACAD1036B09.g	-5.19	1.61e-05	0.000736	15.22	10.71	30.98	18.88	22.14	2.64	22.2	1.41	4.6	3.99	6.78	1.88	3.56	1.42
	SCACAD1036B11.g	-6.13	7.06e-06	0.00488	8.39	5.93	7.35	7.6	3.35	1.58	17.15	0.61	1.82	1.85	2.41	0.36	0.7	0.63
	SCACAD1036C04.g	-6.67	9.73e-06	0.000387	13.5	4.34	13.41	11.44	11.83	1.04	13.99	0.77	1.3	2.05	3.46	0.97	1.88	0
	SCACAD1036D11.g	-4.84	9.1e-06	0.00163	12.93	4.06	10.87	17.18	16.13	2.66	7.35	1.4	1.72	1.75	4.8	1.55	3.18	0.3
	SCACAD1036E06.g	-5.96	7.91e-06	0.00023	10.75	4.11	8.33	9.68	10.18	2.29	12.06	0.79	0.51	1.95	1.94	1.12	2.86	0.47
	SCACAD1036F01.g	-7.79	2.1e-05	0.01	19.36	2.5	17.54	29.32	53.24	1.88	25.65	0.93	1.34	0.74	7.73	2.64	3.21	2.58
	SCACAD1036F03.g	-5.41	0.00077	0.00456	1665.14	216.78	789.93	1037.04	1132.67	85.47	1030.91	81.25	47.37	161.03	458.74	50.09	284.67	17.96
	SCACAD1036F08.g	-7.18	1.64e-05	0.000666	15.82	7.58	15.71	25.51	31.96	3.55	16.3	1.22	2.02	2.74	5.07	1.52	2.67	0.99
	SCACAD1036H09.g	-8.09	1.11e-05	0.00836	24.58	3.2	5.7	17.96	17.36	1.39	8.16	1.7	0.58	1.23	2.66	1.26	2.07	0.19
	SCACAD1037B04.g	-4.57	4e-06	0.00497	5.3	1.26	7.05	3.31	8.28	1.75	4.33	0.64	0.76	1.1	1.4	0.64	2.15	0.16
	SCACAD1037B06.g	-4.73	1.34e-05	0.00338	15.31	13.58	14.89	10.05	18.8	1.8	31.73	1.9	7.34	1.5	4.88	1.93	2.82	2.07
	SCACAD1037C12.g	-5.65	4.31e-06	0.00294	5.41	2.38	2.68	7.85	7.21	0.52	5.74	0.44	0.7	0.6	1.54	0.42	1.81	0.11
	SCACAD1037E04.g	-5.78	5e-06	0.000837	4.99	3.93	5.19	6.39	10.09	0.92	4.98	0.54	1.58	0.42	2.32	0.5	0.94	0
	SCACAD1037E06.g	-6.3	3.95e-06	0.00949	2.63	1.04	6.55	5.84	2.98	0.89	8.39	0.27	0.32	0.38	1.91	0.24	0.92	0.47
	SCACAD1037E11.g	-12.8	4.16e-06	0.00294	4.93	0.96	3.67	3.6	3.34	1.13	9.18	0	0.94	0	0	0	1.16	0
	SCACAD1037F08.g	-7.12	3.43e-06	0.000997	4.05	1.14	5.27	2.97	4.4	0.67	5.25	0.33	0.7	0.65	0.58	0.76	0.32	0
	SCACAD1038A12.g	-5.62	3.16e-06	0.01	3.06	1.09	6.86	2.55	5.02	0.18	4.56	0.29	0.61	0.93	0.88	0.69	0.75	0
	SCACAD1038B10.g	-4.51	4.09e-05	0.000374	62.78	20.76	64.86	59.45	57.26	10.53	54.38	5.7	9.68	12.33	19.72	5.14	16.19	4.42
	SCACAD1038D06.g	-5.76	1.37e-05	0.000323	16.63	6.83	19.59	18.7	17.83	2.54	19.51	1.49	1.72	1.59	6.66	1.61	3.69	0.87
	SCACAD1038E05.g	-6.98	8.62e-06	0.00028	10.13	5.85	6.61	10.2	13.43	1.53	12.97	1.02	0.77	1.83	1.66	0.69	2.08	0.66
	SCACAD1038F02.g	-6.96	1.87e-05	0.000392	27.45	6.34	25.83	19.07	26.2	3.1	25.94	1.52	1.88	3.17	5.68	0.94	4.46	1.57
	SCACAD1038F07.g	-7.23	4.17e-06	0.00114	6.22	1.48	5.23	4.51	4.57	0.31	6.67	0.47	0.25	0.32	1.64	0.54	0.6	0.19
	SCACAD1038F09.g	-3.55	3.6e-06	0.01	6.84	1.83	5.15	3.51	5.33	0.86	7.94	0.73	1.23	2.36	2.07	0.65	1.63	0.2
	SCACAD1039C04.g	-3.79	4.45e-06	0.00742	9.34	1.41	7.24	6.61	6.18	1.07	5.91	1.12	0.86	2.01	1.78	0.86	3.05	0.29
	SCACAD1039C10.g	-4.81	7.05e-06	0.000793	10.35	5.97	5.26	10.04	12.83	1.08	9.19	0.56	1.64	2.12	2.71	1.14	2.81	0.4
	SCACAD1039E01.g	-6.01	8.96e-06	0.000365	12.75	3.68	9.1	10.06	13.71	2.35	13.86	1.19	1.28	1.21	3.24	0.88	2.44	0.67
	SCACAD1039F10.g	-8.3	1.35e-05	0.00663	16.55	3.95	10.11	30.88	20.54	1.92	9.93	0.86	1.21	1.34	5.09	0.42	1.94	0.46
	SCACAD1039H11.g	-8.27	1.28e-05	0.000539	14.11	7.11	22.37	10.01	19.06	1.39	13.87	0.86	0.72	1.31	3.32	1.35	2.52	0.55
	SCACAM1070C12.g	-5.41	7.07e-06	0.000217	11.62	5.01	8.54	7.61	7.19	2.41	9.97	1.13	1.49	1.2	2.52	0.95	1.75	0.64
	SCACAM1070E07.g	-3.81	4.65e-06	0.01	6.12	5.59	6.97	7.07	1.47	0.93	11.03	0.49	1.56	2.15	1.67	1.01	2.82	0.57
	SCACAM1070F02.g	-5.25	4.29e-06	0.00391	7.87	1.76	7.6	4.67	4.61	0.39	5.4	0.35	0.43	0.88	2.35	0.59	1.47	0.09
	SCACAM1070F04.g	-7.92	3.17e-06	0.00809	2.22	2.38	4.56	2.93	7.48	0.65	1.39	0.26	0.27	0.27	0.75	0.41	0.77	0
	SCACAM1070F09.g	-5.72	5.97e-06	0.00304	10.42	4.14	4.06	6.45	5.97	0.93	12.42	0.85	1.86	1.29	1.39	0.58	0.82	0.99
	SCACAM1070G03.b	-10.95	1.97e-06	0.00776	1.98	0.36	1.73	2.6	3.95	0.71	1.83	0.11	0.05	0	0.51	0.09	0.29	0.15
	SCACAM1070H02.g	-7.33	1.72e-05	0.00029	21.47	6.45	22.54	21.33	28.09	3.75	17.66	1.58	1.83	2.3	4.36	2	3.77	0.71
	SCACAM1070H05.g	-4.28	9.28e-06	0.000879	15.06	5.25	11.84	13.2	16.74	2.06	11.55	1.06	1.91	2.69	5.62	1.78	4.11	0.54
	SCACAM1070H08.g	-5.12	1.65e-05	0.000482	25.61	7.03	19.92	23.15	23.02	3.41	25.21	2.32	2.73	2.66	8.02	1.61	6.06	1.46
	SCACAM1071B02.g	-4.21	3.69e-06	0.00373	4.05	2.16	5.14	5.78	4.86	0.53	7.14	0.55	0.86	1.46	1.88	0.36	1.25	0.67
	SCACAM1071B09.g	-7.05	3.7e-06	0.000796	5.45	2.34	4.09	4.95	4.47	0.67	4.54	0.47	0.56	0.4	1.16	0.25	0.8	0.12
	SCACAM1071B11.g	-5.65	3.01e-05	0.000405	43.27	10.67	31.93	41.39	51.29	7.56	41.07	3.93	5.03	5.52	11.87	3.52	8.05	2.32
	SCACAM1071C11.g	-20.83	6.39e-06	0.01	7.38	1.05	12.46	5.1	11.82	1.02	1.17	0.32	0.12	0.5	0.42	0.12	0.39	0.04
	SCACAM1071D03.g	-6.06	6.37e-06	0.00535	8.34	1.8	9.87	8.44	13.02	0.57	4.75	0.46	0.38	1.75	1.99	0.95	2.04	0.14
	SCACAM1071D05.g	-5.23	2.48e-06	0.01	3.65	0.54	2.07	4.8	4.71	0.32	2.59	0.51	1.21	0	1.02	0.51	0.33	0
	SCACAM1071D08.g	-5.65	5.16e-06	0.00491	8.29	0.65	7.89	9.76	5.29	1.32	5.19	0.79	0	0.8	2.86	0.34	2.01	0
	SCACAM1071F11.g	-5.75	2.35e-06	0.009	3.15	2.22	1.71	3.85	2.85	0.32	3.55	0.21	0.46	0.42	0.98	0.37	0.51	0.12
	SCACAM1071G02.g	-5.17	1.35e-05	0.000687	16.1	5.32	18.15	18.19	19.88	2.79	23.64	2.01	1.08	4.54	5.95	2.19	3.28	1.09
	SCACAM1072B05.g	-4.62	2.85e-06	0.0087	5.15	1.16	5.77	2.53	2.53	0.8	4.2	0.55	0.68	0.46	1.02	0.49	1.35	0.24
	SCACAM1072B07.g	-3.46	7.88e-06	0.00351	13.09	6.15	10.63	17.57	9.54	1.81	11.81	1.61	1.76	2.97	5.32	2.06	5.81	0.88
	SCACAM1072B08.b	-5.36	1.49e-05	0.0014	18.52	4.58	19.31	25.69	19.53	2.11	24.68	1.59	2.88	2.8	5.27	1.13	5.87	1.83
	SCACAM1072B09.g	-8.24	3.3e-06	0.00141	3.62	1.19	2.43	3.57	5.8	0.62	5.06	0.12	0.31	0.72	0.55	0.2	0.48	0.32
	SCACAM1072B12.g	-5.99	3.96e-06	0.0014	5.59	1.71	7.01	3.12	5.39	0.81	4.87	0.22	0.7	0.19	1.94	0.18	1.24	0.28
	SCACAM1072C12.g	-6.53	8.9e-06	0.000252	12.15	3.28	11.64	11.22	11.47	2.42	11.3	0.93	0.97	1.47	2.28	0.58	2.79	0.69
	SCACAM1072D02.b	-4.44	6.71e-06	0.000503	8.77	4.01	10.73	7.39	9.77	1.83	10.53	0.88	2.03	1.8	2.11	0.88	3.69	0.53
	SCACAM1072D02.g	-4.66	9.45e-06	0.000343	11.34	7.1	12.16	12.87	12.1	1.9	16.6	1.14	2.2	2.98	3.59	1.41	2.87	1.7
	SCACAM1072D11.g	-5.37	1.05e-05	0.000933	18.22	4.51	15.29	17.17	11.82	1.95	10.66	1.55	2.31	2.31	3.88	1.35	2.88	0.55
	SCACAM1072E02.g	-8.11	5.02e-06	0.00732	7.63	1.21	2.15	5.61	10.74	0.73	6.76	0.47	0.31	0.11	1.82	0.38	0.98	0.23
	SCACAM1072F01.g	-4.62	1.85e-05	0.000739	35.61	9.41	23.24	24.7	26.45	3.44	25.83	2.98	3.93	3.32	8.43	2.76	8.16	2.57
	SCACAM2041C02.g	-5.57	4.08e-06	0.00244	3.69	2.14	5.75	4.61	6.73	0.25	7.02	0.24	1.08	0.88	1.21	0.64	0.8	0.57
	SCACAM2041D06.g	-6.55	3.59e-06	0.00107	5.14	2.47	4.65	5.52	3.7	0.14	4.52	0.4	0.56	0.6	1.84	0.05	0.24	0.29
	SCACAM2042B04.g	-4.56	8.58e-06	0.00306	11.4	2.46	9.45	11.79	15.22	1.87	16.42	0.64	2.07	2.55	2.66	1.42	4.33	1.37
	SCACAM2042B06.g	-6.79	3.21e-06	0.00461	4.79	0.87	3.35	5.78	1.53	0.92	5.28	0.41	0.33	0.08	0.73	0.23	1.53	0
	SCACAM2042C05.g	-6.01	6.84e-06	0.000534	10.34	3.47	7.87	6.22	7.94	1.65	12.26	1.07	1.15	0.81	1.85	0.7	2.41	0.29
	SCACAM2042F02.g	-5.34	1.49e-05	0.00269	17.36	4.07	16.7	30.25	22.8	2.77	19.84	1.87	1.4	3.1	6.46	1.55	6.01	0.91
	SCACAM2042G01.g	-5.07	4.64e-06	0.00232	9.68	2.31	4.79	5.06	6.22	0.93	6.36	0.76	0.78	0.97	1.69	0.74	1.85	0.19
	SCACAM2043A05.b	-5.09	8.32e-06	0.00711	10.83	5.57	3.35	16.57	12.59	0.86	14.78	0.86	1.16	0.56	5.7	1.79	1.54	1.07
	SCACAM2043C06.g	-6.63	4.93e-06	0.00235	8.59	1.03	3.97	6.13	8.33	1.02	6.19	0.4	0.74	0.36	1.59	0.67	1.32	0.24
	SCACAM2043C10.g	-4.66	1.55e-05	0.000432	24.03	6.91	19.15	22.75	21.26	4.06	25.11	2.24	2.55	3.78	6.72	2.82	6.53	1.79
	SCACAM2043E01.g	-7.02	1.59e-05	0.00432	30.04	4.16	12.63	30.13	20.18	1.21	16.69	1.72	1.62	2.14	6.42	1.36	2.25	0.88
	SCACAM2043F05.b	-9.86	1.74e-06	0.01	2.14	0.69	2.2	1.88	2.81	0.09	2.08	0.22	0.06	0	0.22	0.29	0.32	0.09
	SCACAM2043F05.g	-6.78	2.2e-06	0.00909	3.33	1.16	3.23	2.74	3.5	0.12	1.91	0.17	0.41	0.24	0.99	0.33	0.21	0
	SCACAM2043F07.g	-5.7	1.54e-05	0.00306	17.05	5.51	24.44	17.59	13.69	3.37	33.43	1.94	2.47	3.2	6.01	0.77	4.4	1.4
	SCACAM2043F11.g	-5.19	1.43e-05	0.000386	20.62	8.47	16.51	18.17	22.76	1.84	21.31	2.8	3.11	4.46	4.22	2	3.01	1.55
	SCACAM2043H09.b	-8.31	2.38e-05	0.00358	57.8	8.08	22.95	21.96	31.73	5.88	17.95	3.22	1.36	2.46	5.71	1.4	5.32	0.54
	SCACAM2043H09.g	-7.44	1.53e-05	0.00647	39.34	4.74	15.87	16.3	15.51	3.59	13.23	1.23	1.02	1.59	5.35	0.77	4.02	0.6
	SCACAM2044A12.b	-6.76	9.67e-06	0.000401	12.73	4.98	9.39	15.62	14.88	1.57	9.95	0.54	0.96	1.24	4.1	0.66	2.27	0.45
	SCACAM2044B11.g	-9.58	5.3e-06	0.00022	7.41	2.3	4.27	7.31	6.87	1.66	5.07	0.21	0.58	0.42	1.4	0.09	0.63	0.3
	SCACAM2044C06.g	-6.04	4.83e-06	0.00746	10.83	1.76	3.53	8.35	5.26	0.76	4.99	0.66	0.51	0.86	1.95	0.34	1.42	0.14
	SCACAM2044C09.g	-5.1	6.3e-06	0.00182	12.1	3.13	4.98	8.14	8.14	1.29	10.42	0.87	0.77	1.74	2.83	0.79	1.88	0.56
	SCACAM2044F05.g	-8.31	2.63e-06	0.00474	4.81	0.3	2.29	3.07	2.61	0.41	4.3	0.09	0.33	0	0.38	0.61	0.72	0
	SCACAM2044G06.g	-5.54	1.64e-05	0.00256	16.01	6.94	34.86	20.16	18.71	2.9	23.76	0.87	3.4	4.48	6.36	1.35	4.46	1.33
	SCACAM2044H03.g	-6.04	9.76e-06	0.000355	14.31	3.59	12.27	12.35	13.03	2.09	13.64	0.87	1.13	1.79	2.86	1.03	3.3	0.83
	SCACAM2045A07.g	-4.81	8.29e-06	0.000352	11.69	6.45	8.58	13.62	11.45	1.38	11	1.19	1.34	2.4	3.55	1.15	2.67	1.04
	SCACAM2045D06.g	-5.04	1.77e-05	0.00099	23.28	8.03	25.4	16.62	31.46	3.37	30.08	1.65	3.52	4.32	6.41	3.56	6.74	1.24
	SCACAM2045H05.g	-6.21	3.64e-06	0.01	9.03	1.07	2.61	4.13	4.84	0.98	3.79	0.78	0.33	0.61	0.76	0.49	1.04	0.24
	SCACCL6006A02.g	-5.65	4.43e-06	0.00314	9.36	4.62	6.76	4.51	3.08	0.43	3.75	0.63	0.62	0.25	2.49	0.35	1.42	0
	SCACCL6006A07.g	-5.8	5.71e-06	0.00139	9.07	1.75	5.66	9.49	8.92	1.36	5.7	0.9	0.56	1.11	1.83	0.63	2.01	0.2
	SCACCL6006A12.g	-5.25	5.17e-06	0.00121	6.7	2.92	6.65	9.82	7.61	1.6	3.38	0.72	0.78	1.07	2.27	0.47	1.98	0.08
	SCACCL6006B05.g	-6.11	1.36e-05	0.000303	15.98	11.79	11.55	20.08	25.02	3.22	11.68	1.71	1.89	1.3	5.83	1.82	2.91	0.79
	SCACCL6006B07.g	-4.25	4.5e-06	0.00389	6.82	2.34	7.47	8.35	6.01	0.64	4.78	0.37	0.87	1.33	3.63	0.39	1.39	0.58
	SCACCL6006D02.g	-5.6	2.48e-05	0.000605	35.02	10.82	30.22	42.02	31.9	3.91	33.58	2.87	3.61	4.97	13.55	2.28	5.12	1.07
	SCACCL6006E02.g	-5.28	1.82e-05	0.00065	22.69	9.22	24.01	15.88	33.46	4.26	29.84	1.92	3.46	3.74	7.38	2.79	5.78	1.32
	SCACCL6006E10.g	-8.78	6.48e-06	0.00196	7.75	1.69	3.82	7.16	8.01	2.01	13.57	0.47	0.19	0.27	1.85	0.22	1.59	0.43
	SCACCL6006F02.g	-5.6	2.08e-06	0.01	3.23	1.7	3.68	2.04	1.86	0.25	2.84	0.17	0.48	0.36	0.8	0.2	0.77	0
	SCACCL6006F12.g	-3.89	5.54e-06	0.00181	6.98	2.86	9.42	9.51	7.86	1.53	8.29	0.84	1.03	1.98	4.37	0.9	2.31	0.5
	SCACCL6006H04.g	-5.61	8.31e-06	0.000275	12.87	3.68	11.26	11.18	10.14	2.58	9.71	0.81	0.8	2.45	2.24	0.65	2.72	1.28
	SCACCL6006H08.g	-4.15	4.12e-06	0.00217	6.53	2.45	4.02	6.06	7.33	0.92	5.96	0.92	0.52	1.52	1.76	0.33	2.49	0.48
	SCACCL6006H09.g	-4.84	5.87e-05	0.000178	80.9	42.58	76.02	77.59	83.15	14.43	86.02	7.83	12.39	12.79	22.86	8.49	25.79	5.09
	SCACCL6006H10.g	-8.33	4.78e-06	0.00134	7.51	1.36	3.07	3.93	7.53	1.48	7.75	0.48	0.36	0.54	0.6	0.93	0.87	0.13
	SCACCL6006H12.g	-5.82	7.8e-06	0.000301	9.1	3.13	7.94	11.52	10.93	2.66	11.67	0.69	1.64	1.06	2.95	0.59	2.44	0.41
	SCACCL6007A01.g	-5.39	5.8e-06	0.01	10.73	2.18	12.05	5.79	9.3	0.75	3.06	0.47	0.99	1.71	2.57	0.73	1.54	0.11
	SCACCL6007A03.g	-7.65	4.74e-06	0.009	2.36	2.71	6.77	3.9	4.98	0.69	11.43	0.34	0.46	0.69	0.43	0.17	1.53	0.67
	SCACCL6007A08.g	-6.44	2.41e-05	0.00383	40.01	7.73	42.38	41.45	24.44	3.42	16.35	2.68	1.92	4.81	11.58	1.55	4.36	0.4
	SCACCL6007A10.g	-11.09	1.4e-05	0.000124	20.48	5.87	15.93	12.01	19.34	4.6	13.79	0.91	1.12	0.9	1.65	0.81	2.48	0.43
	SCACCL6007B03.g	-6.87	1.37e-05	0.000338	19.36	4.13	17.51	16.06	19.13	2.89	18.83	1.28	1.91	2.17	3.37	1.58	3.27	0.68
	SCACCL6007B06.g	-4.75	1.04e-05	0.000638	14	5.73	15.25	14.17	18.19	2.12	12.34	1.22	1.66	1.54	6.01	1.95	4.3	0.54
	SCACCL6007D01.g	-7.13	1.93e-06	0.01	2.13	0.87	2.28	2.81	3.97	0.3	1.5	0.29	0.15	0.34	0.65	0.1	0.41	0
	SCACCL6007F11.g	-5.46	3.19e-05	0.000499	33.35	14.94	39.07	39.05	60.74	7.77	47.36	3.68	3.87	7.25	13.75	3.67	8.91	3.25
	SCACCL6007F12.g	-6.59	4.84e-06	0.00218	7.56	1.96	2.35	6.86	8.33	1.01	6.52	0.62	0.27	1.04	1.31	0.77	1.04	0.2
	SCACCL6007G01.g	-7.32	8.37e-06	0.00142	8.34	2.73	8.48	14.96	14.7	1.53	8.08	0.5	0.41	1.67	2.32	0.5	2.29	0.34
	SCACCL6008A03.g	-6.38	6.58e-06	0.000348	6.93	3.09	9.56	10.35	8.53	1.61	6.9	0.31	0.89	0.96	1.69	0.31	2.13	1.06
	SCACCL6008A11.g	-5.5	2.08e-05	0.000593	26.51	9.06	27.35	25.22	40.19	4.2	25.53	2	3.32	4.44	8.14	2.66	5.98	2.2
	SCACCL6008G06.g	-4.28	4.31e-06	0.00695	7	2.04	2.98	6.5	8.98	0.91	6.41	0.37	1.25	0.28	2.87	0.55	2.19	0.64
	SCACCL6008H07.g	-4.53	9.55e-06	0.000835	16.25	6.17	8.01	17.96	12	2.67	13.26	1.79	1.51	1.98	5.58	1.07	3.51	1.42
	SCACCL6009A04.g	-5.09	4.71e-06	0.000942	5.49	2.45	6.76	6.7	6.67	0.54	6.89	0.34	0.77	1	2.71	0.53	1.38	0.24
	SCACCL6009B09.g	-6.74	8.89e-06	0.00137	10.55	4.2	7.85	8.86	18.07	1.25	13.09	1.11	1.21	1.49	2.57	1.11	1.61	0.37
	SCACCL6010A06.g	-6.61	5.68e-06	0.00421	8.51	2.36	2.06	8.07	8.62	0.84	10.41	0.61	0.24	0.92	1.69	0.64	1.65	0.44
	SCACCL6010B12.g	-5.01	1.19e-05	0.00073	16.82	5.51	12.99	21.67	18.12	2.75	14.09	1.64	1.53	2.85	5.91	1.26	4.32	0.86
	SCACCL6010C02.g	-8.02	2.16e-05	0.000374	37.07	7.08	24.91	23.72	31.85	4.62	21.39	2.16	1.75	2.42	7.31	1.41	2.95	0.77
	SCACCL6010D03.g	-4.84	5.74e-06	0.00106	7.68	2.21	5.54	8.28	9.07	1.74	9.74	1.19	0.86	0.93	1.57	0.67	2.99	0.94
	SCACCL6010D05.g	-5.42	2.44e-06	0.00889	4.42	0.76	1.83	4.04	3.66	0.9	3.05	0.54	0.16	0.27	1.44	0.3	0.73	0
	SCACCL6010D10.g	-6.15	4.42e-05	0.00056	50.33	21.55	34.96	57.44	83.85	10.13	68.35	5.52	6.03	5.12	16.35	5.26	11.84	3
	SCACCL6010F02.g	-4.01	4e-06	0.01	5.03	2.53	8.05	5.44	8.74	0.47	2.87	0.43	1.23	0.76	1.89	1.37	2.43	0.13
	SCACCL6010F06.g	-6.08	6.06e-06	0.000383	8.05	3.53	5.28	7.07	9.48	1.23	9.12	0.68	1.02	0.91	1.64	0.67	1.55	0.73
	SCACCL6010G10.g	-5.6	6.03e-06	0.00942	9.88	2.06	5.13	7.03	14.73	1.25	5.26	0.72	1.09	0.76	2.85	0.65	1.7	0.34
	SCACCL6010H03.g	-6.25	4.5e-06	0.00106	5.7	1.42	5.22	5.75	6.7	0.61	6.86	0.29	0.52	0.88	1.48	0.57	1.22	0.2
	SCACCL6011A02.g	-5.9	2.9e-06	0.00355	4.63	2.65	1.97	5.03	3.29	0.61	3.38	0.22	0.86	0.63	1.02	0.16	0.69	0.07
	SCACCL6011A10.g	-7.09	1.7e-05	0.00029	20.73	7.3	20.35	18.43	24.43	2.98	26.64	1.35	1.85	2.55	5.43	1.45	2.87	1.54
	SCACCL6011C04.g	-5.32	1.15e-05	0.00245	11.9	3.51	15.22	22	14.84	2	17.88	0.64	1.2	2.71	4.84	0.5	5.49	1.02
	SCACCL6011C10.g	-4.63	1.65e-05	0.000688	25.92	8.32	25.8	18.39	28.36	3.18	21.86	2.64	3.12	4.66	6.63	2.83	6.92	1.68
	SCACCL6011D08.g	-11.97	4.79e-06	0.000592	6.98	0.9	6.35	4.94	6.83	0.83	4.17	0.05	0.34	0.43	0.76	0.28	0.24	0.49
	SCACCL6011D09.g	-10.44	6.86e-05	0.000124	100.44	37.35	91.3	50.5	97.78	20.6	59.76	3.32	7.63	5.48	12.44	3.52	9.42	2.03
	SCACCL6011G03.g	-4.6	2.15e-05	0.000636	26.81	12.8	27.58	33.28	38.82	3.82	28.85	2.54	3.78	5.73	12.19	3.28	8.24	1.58
	SCACFL5025B12.g	-6.68	2.39e-06	0.00677	2.17	1.06	2.83	3.81	4.15	0.19	3.15	0.13	0.69	0.23	1.03	0.16	0.36	0
	SCACFL5026C12.g	-5.79	3.71e-06	0.00801	4.53	0.49	7.12	4.14	6.82	0.73	3.44	0.46	0.76	1.28	0.92	0.22	0.67	0.4
	SCACFL5026D05.g	-5.68	8.7e-06	0.000737	15.12	3.89	8.75	11.17	9.29	1.87	14.68	0.87	1.86	1.51	2.69	0.93	2.15	1.4
	SCACFL5027A06.g	-26.91	1.36e-05	0.000743	16.79	4.98	21.61	4.62	22.48	4.74	8.23	0.2	0.72	0.37	0.91	0.05	0.32	0.53
	SCACFL5027C10.g	-5.41	1.87e-05	0.000481	28.39	6.69	20.1	29.32	27.45	4.97	24.81	2.07	2.3	3.32	8.63	1.43	7.26	1.19
	SCACFL5028A12.g	-12.93	1.4e-05	0.000254	23.42	6.54	12.95	7.4	21.25	4.78	14.77	0.71	1.65	0.16	2.12	0.58	1.19	0.63
	SCACFL5028D02.g	-6.38	7.68e-06	0.000696	8.41	2.47	11.39	10.28	11.4	1.17	10.23	0.56	0.94	1.69	2.24	0.81	1.96	0.49
	SCACFL5028F04.g	-11.27	2.2e-06	0.00464	2	1.74	2.32	3.62	2.77	0.33	1.77	0.05	0.21	0.26	0.1	0.19	0.49	0
	SCACFL5029F01.g	-3.92	5.59e-06	0.00595	8.05	4.23	7.73	12.27	5.63	0.51	8.6	0.32	2.76	1.03	4.12	0.51	2.6	0.66
	SCACFL5029H09.g	-5.36	3.55e-06	0.00518	5	2.25	1.57	6.7	4.99	0.44	5.55	0.32	0.69	0.81	1.54	0.39	0.95	0.25
	SCACFL5030A05.g	-3.71	0.00128	0.000506	1320.17	1326.04	2583.85	1687.93	1908.31	411.89	1813.65	148.2	490.46	425.59	699.95	253.83	807.8	154.06
	SCACFL5030F03.g	-8.27	7.98e-06	0.000428	10.44	4.53	13.72	6.52	9.99	0.94	8.38	1.36	0.13	0.95	2.1	0.9	1.15	0
	SCACFL5030G03.g	-5.05	6.88e-06	0.00555	15.49	3.11	4.37	9.35	10.14	1.18	9.72	1.41	1.39	0.59	3.06	1.14	2.47	0.51
	SCACFL5031A06.g	-7.85	2.28e-06	0.00614	3.34	1.73	2.49	2.36	4.15	0.59	1.27	0.17	0	0.61	0.54	0	0.52	0.18
	SCACFL5031B01.g	-7.79	3.89e-06	0.000535	4.73	2.27	5.8	2.95	6.41	1.4	3.57	0.27	0.97	0.92	0.27	0.17	0.35	0.53
	SCACFL5031B09.g	-6.3	4.14e-06	0.0024	7.8	0.69	4.87	4.89	4.23	1.09	6.15	0.62	0.13	0.26	0.87	0.55	1.54	0.76
	SCACFL5031C12.g	-8.27	1.3e-05	0.00169	13.43	4.29	19.52	21.55	21.09	2.16	7.66	0.69	1.73	1.36	5.08	0.28	1.37	0.33
	SCACFL5031H01.g	-13.21	3.99e-06	0.000326	4.33	1.86	5.15	4.38	6.32	0.81	2.42	0.13	0.12	0.12	1.17	0.13	0.25	0
	SCACFL5032F11.g	-5.39	9.25e-06	0.00366	16.72	3.46	7.74	14.39	8.81	1.53	17.83	1.55	1.29	1.56	4.26	1.27	2.33	0.83
	SCACFL5032H03.g	-5.1	5.9e-06	0.00142	6.02	3.89	9.47	7.1	11.34	0.82	6.23	0.78	0.65	1.92	2.69	1.06	1.26	0.43
	SCACFL5033A03.g	-8	1.18e-05	0.000201	11.58	9.98	15.33	18.73	12.96	1.68	10.34	0.54	2.55	0.32	2.33	0.63	2.76	0.93
	SCACFL5033D09.g	-4.44	3.34e-06	0.00405	3.38	1.79	5.4	6.65	3.58	0.75	4.64	0.53	0.79	0.8	2.25	0.08	1.14	0.31
	SCACFL5033E02.g	-3.85	8.6e-06	0.000279	13.99	9.65	8.86	9.18	13.74	3.22	13.42	1.39	3.7	1.55	3.89	1.36	5.8	1.03
	SCACFL8019A05.g	-5.25	7.04e-06	0.00119	10.21	2.57	8.29	9.71	12.22	1.29	9.21	0.75	0.98	0.99	4.53	0.78	1.41	0.76
	SCACFL8019A09.g	-5.54	1.48e-05	0.00024	21.23	11.31	20.76	14.35	19.18	2.38	21.84	1.24	2.29	3.63	5.98	1.45	4.37	1.07
	SCACFL8019C09.g	-5.48	1.11e-05	0.000363	14.69	5.47	13.86	17.92	16.22	2.23	12.76	1.63	1.9	3.28	2.79	1.46	3.58	0.51
	SCACFL8019D02.g	-5.3	9.51e-06	0.00346	15.31	5.6	5.58	14.19	11.78	0.98	19.37	1.41	1.8	0.94	4.7	0.98	2.72	1.19
	SCACFL8019F11.g	-7.54	6.63e-06	0.00309	6.54	1.58	11.76	5.35	10.71	0.71	9.69	0.43	1.01	1.14	2.06	0.57	0.77	0.17
	SCACFL8020B11.g	-7.28	5e-06	0.00448	4.19	1.3	9.99	4.45	7.39	0.64	6.94	0.1	0.73	1.48	1.43	0	1.05	0
	SCACFL8020D04.g	-8.92	2.04e-06	0.01	3.03	0.35	0.67	3.57	3.2	0.17	2.6	0.08	0.15	0.05	0.55	0.27	0.42	0
	SCACFL8020E03.g	-26.04	3.59e-06	0.000386	3.34	1.3	5.6	3.44	5.1	0.48	2.51	0.1	0	0	0.25	0.05	0.29	0.13
	SCACFL8020F08.g	-4.59	1.15e-05	0.000798	20.62	5.85	13.2	15.76	15.93	2.64	17.98	1.96	2.69	1.56	6.38	1.52	5.62	0.28
	SCACFL8020H05.g	-5.49	3.64e-06	0.01	6.92	0.89	1.91	6.12	3.82	0.63	7	0.38	1.28	0.79	0.88	0.28	1.28	0.08
	SCACFL8021A05.g	-6.16	1.03e-05	0.00131	16.36	4.28	11.5	16.19	17.94	2.02	7.3	1.17	0.4	1.87	4.22	0.63	3.51	0.47
	SCACFL8021D02.g	-6.88	4.5e-06	0.000397	5.76	2.45	4.98	6.7	5.79	0.45	5.23	0.55	0.73	0.66	1.27	0.55	0.81	0
	SCACFL8021H11.g	-8.85	3.3e-06	0.0087	2.86	1.29	2.19	2.74	5.99	0.28	7.01	0.05	0.4	0.49	0.81	0.09	0.46	0.23
	SCACFL8022A07.g	-6.43	2.24e-06	0.00902	3.77	1.51	2.17	2.33	2.47	0.45	3.73	0.27	0.37	0.21	0.59	0.15	0.65	0.31
	SCACFL8022D02.g	-5.48	4.26e-06	0.00139	5.26	1.8	5.1	7.53	4.48	0.78	6.48	0.21	0.64	0.32	2.09	0.6	1.57	0.31
	SCACFL8022F04.g	-6.71	4.78e-06	0.01	5.89	1.43	11	3.32	6.93	0.35	5.17	0.35	0.12	0.88	2.01	0.21	1.33	0.18
	SCACFL8022G01.g	-6.5	1.21e-05	0.00077	19.44	3.95	15.16	17.19	14.43	1.55	16.09	1.36	1.61	2.04	1.58	0.68	6.23	0
	SCACHR1035E08.g	-5.4	3.84e-06	0.00252	5.51	1.8	5.08	5.43	6.52	0.05	4.24	0.34	1.41	0.55	1.59	0.38	0.53	0.49
	SCACHR1035E09.g	-8.55	7.17e-06	0.000847	11.82	1.75	7.96	5.82	9.15	1.37	11.18	0.62	0.49	0.62	1.51	0.72	1.15	0.63
	SCACHR1035F02.g	-7.73	4.62e-06	0.00032	6.34	1.98	5.69	6.01	5.76	1.08	5.62	0.42	0.22	1	0.73	0.31	1.17	0.36
	SCACHR1035F07.g	-5.3	1.85e-05	0.000507	29.89	11.33	30.01	17.29	17.3	4.25	30.57	1.98	5.03	5.48	6.97	2.26	3.31	1.49
	SCACHR1035F11.g	-4.47	3.75e-06	0.00182	5.16	1.66	5.59	4.98	6.18	0.78	4.88	0.13	0.93	0.47	2.09	0.59	1.64	0.68
	SCACHR1035G07.g	-5.23	1.62e-05	0.00253	33.41	7.37	14.3	22.77	15.94	3.14	28.61	2.69	2.81	2.68	7.74	1.77	5.8	0.5
	SCACHR1035H03.g	-8.86	6.2e-06	0.000642	9.95	2.2	4.5	6.88	7.85	1.04	9.53	0.49	0.79	0.36	1.35	0.15	1.46	0.12
	SCACHR1036C10.g	-5.97	2.59e-05	0.000282	30.6	15.01	38.51	32.79	27.97	4.7	41.49	2.01	4.16	5.44	9.78	1.96	5.87	2.76
	SCACHR1036E03.g	-5.65	9.02e-06	0.00115	11.99	2.21	11.97	11.7	13.18	1.5	14.81	0.99	1.13	1.54	3.86	0.73	2.52	1.15
	SCACHR1036E05.g	-6.64	8.82e-06	0.000549	12.63	3.24	11.96	10.65	14.74	1.68	8.31	1.07	1.09	1.62	2.69	0.74	1.68	0.64
	SCACHR1036E09.g	-5.28	1.52e-05	0.000845	22.22	7.92	15.87	18.77	28.59	2.21	21.11	0.81	3.05	2.65	8.02	1.39	4.37	1.8
	SCACHR1037A04.g	-12.42	4.44e-06	0.000664	3.68	0.43	2.9	2.51	7.72	4.92	6.21	0.27	0.36	0.31	0.27	0.24	0.39	0.44
	SCACHR1037A06.g	-4.38	1.59e-05	0.00611	16.43	12.58	13.13	20.23	26.23	2.65	38.61	1.78	4.14	4.27	11.04	1.43	5.26	1.72
	SCACHR1037A09.g	-5.14	3.58e-06	0.00177	5.41	2.85	4.2	4.69	3.06	1.03	6.3	0.51	0.82	0.62	1.19	0.41	1.5	0.3
	SCACHR1037C08.g	-4.58	7.12e-06	0.00393	8.14	4.04	14.64	10.13	5.49	1.41	12.28	0.69	1.72	2.55	4	0.54	2.26	0.49
	SCACHR1037G07.g	-8.58	2.63e-06	0.00302	2.71	1.6	2.31	3.29	5.08	0.32	2.88	0.25	0.22	0.17	0.63	0.03	0.81	0
	SCACHR1037H10.g	-16.06	3.58e-06	0.01	6.01	0.46	3.54	3.15	7.85	0.18	1.72	0	0	0.72	0	0.47	0.14	0.09
	SCACHR1038B04.g	-3.77	2.79e-05	0.00134	38.62	30.57	25.88	40.61	34.5	7.63	62.38	3.68	12.92	4.76	16.49	5.11	17.53	3.18
	SCACHR1038B07.g	-5.06	1.05e-05	0.000299	16.23	6.42	11.03	15.49	14.77	2.33	14.24	1.66	1.7	2.88	4.89	1.71	2.52	0.55
	SCACHR1038B08.g	-8.61	6.34e-06	0.0057	12.65	1.09	5.12	8.62	4.23	0.95	10.98	0.73	0.54	0.55	1.07	0.08	1.91	0.2
	SCACHR1038E03.g	-9.06	2.37e-06	0.00447	3.44	0.97	2.79	1.33	4.45	0.57	2.71	0.15	0.34	0.14	1.07	0	0.1	0
	SCACHR1038F01.g	-6.85	5.41e-05	0.00278	66.4	20.23	33.65	65.85	111.92	7.42	88.73	7.59	4.98	4.75	21.38	5.57	8.22	5.08
	SCACHR1038F11.g	-10.32	2.18e-06	0.00563	3.09	0.8	1.02	2.37	3.95	0.52	2.98	0.08	0.07	0.15	0.33	0.08	0.7	0
	SCACHR1038G09.g	-4.85	1.44e-05	0.000673	16.67	9.42	17.61	18.48	30.75	3.64	15.92	1.79	3.92	3.04	6.61	2.76	4.24	0.82
	SCACHR1038G11.g	-6.17	5.22e-06	0.00519	12.35	2.31	5.17	6.32	7.06	1.14	3.7	0.64	0.43	0.88	1.76	0.52	1.48	0.47
	SCACHR1039B08.g	-3.78	0.000256	0.00214	399.22	136.76	297.22	495.63	487.88	74.7	341.3	37.98	55.13	88.32	178.56	37.16	164.39	28.95
	SCACHR1039B09.g	-8.25	5.87e-06	0.000739	8.77	1.8	7.92	4.44	8.28	0.9	8.01	0.31	0.29	0.7	1.27	0.5	1.44	0.36
	SCACHR1039D11.g	-6.05	5.99e-06	0.00926	8.59	1.32	5.63	8.62	14.08	0.92	5.16	1.02	0.33	1.42	1.2	0.92	1.48	0.96
	SCACHR1039D12.g	-6.68	6.66e-06	0.000344	9.43	3.53	10.65	5.66	8.2	1.47	8.18	1.1	1.04	0.8	1.65	0.8	1.28	0.37
	SCACHR1039E09.g	-8.73	1.29e-05	0.00162	15.89	3.23	16.94	25.18	13.73	1.71	11.59	0.94	1.57	0.77	4.16	0.39	1.93	0.35
	SCACHR1039G01.g	-6.74	1.24e-05	0.00946	26.69	6.75	18.04	3.41	12.32	0.75	21.93	2.46	1.4	3.26	1.85	1.81	1.13	1.44
	SCACHR1039G02.g	-32.42	3.95e-05	0.000684	72.23	14.25	40.93	54.1	19.31	3.93	39.8	1.32	0.54	1.05	2.38	0.89	1.29	0.08
	SCACHR1039G06.g	-4.98	1.27e-05	0.000442	19.43	7.47	14.82	14.91	19.26	2.08	20.92	1.38	2.13	3.19	5.56	1.96	4.62	1.02
	SCACHR1039G11.g	-5.01	8.16e-06	0.00144	10.49	1.93	8.33	12.53	15.38	2.89	11.57	0.69	1.28	1.78	4.55	0.34	2.48	1.48
	SCACHR1039H12.g	-6.87	1.29e-05	0.00201	21.31	2.74	13.57	14.35	14.54	1.93	24.56	1.05	0.83	2.27	3.87	1.37	2.76	1.4
	SCACHR1040B10.g	-6.44	5.31e-06	0.0079	9.74	1.62	1.44	8.71	7.86	0.88	8.26	0.08	0.42	0.78	2.67	0.16	1.36	0.51
	SCACHR1040H01.g	-5.2	5.06e-06	0.000759	6.51	2.65	6.01	8.07	5.89	0.85	7.96	0.27	0.88	1.09	2.73	0.38	1.36	0.59
	SCACHR1040H04.g	-5.11	5.51e-06	0.0017	7.66	3.22	4.28	9.31	10.16	1.07	6.2	0.63	1.18	1.34	3.35	0.86	0.75	0.1
	SCACHR1041C11.g	-6.52	2.4e-06	0.00984	2.15	1.92	1.55	0.55	5.47	1.31	3.99	0.06	0.68	0.57	0.38	0	0.73	0.17
	SCACHR1041D02.g	-4.56	1.33e-05	0.003	25.84	4.9	14.68	16.09	27.24	3.35	15.79	2.51	2.52	2.45	7.4	3	4.99	0.8
	SCACLB1045B09.g	-6.71	6.55e-06	0.000378	11.74	3.46	8.39	5.73	7.16	1.61	8.26	0.55	0.46	1.19	2.35	0.8	0.96	0.6
	SCACLB1045C09.g	-5.55	4.43e-06	0.00901	4.35	3.57	8.39	8.97	2.08	0.16	5.3	0.35	1.28	0.96	2.37	0.31	0.56	0.08
	SCACLB1045D01.g	-4.39	1.27e-05	0.00226	20.49	5.95	13.67	25.38	15.44	2.27	20.46	2.41	2.37	3.31	6.72	2.21	5.36	1.23
	SCACLB1045D02.g	-5.77	9.65e-06	0.000851	10.25	5.82	18.54	11.07	13.65	1.28	10.6	1.26	1.11	2.26	4.2	1.17	1.89	0.47
	SCACLB1045D10.g	-8.12	1.91e-06	0.01	2.91	1.41	1.44	2.06	3.62	0.41	1.5	0.3	0.42	0.11	0.53	0.06	0.23	0
	SCACLB1045E07.g	-5.57	9.63e-06	0.000495	12.5	5.77	16.91	13.77	11.91	1.69	9.06	1.23	1.29	2.74	3.23	0.89	2.96	0.52
	SCACLB1045F12.g	-5.37	1.22e-05	0.000635	17.83	5.87	18.2	18.99	17.36	1.69	12.16	1.32	2.65	2.76	3.76	1.57	4.15	0.92
	SCACLB1045G10.g	-4.67	8.57e-06	0.000246	13.6	9.62	11.14	8.41	7.65	2.42	13.68	0.95	1.36	4.34	2.86	1.38	3.04	0.32
	SCACLB1046B04.g	-5.84	1.52e-05	0.00782	12.82	5.08	10.18	26.77	27.43	2.17	29.36	0.45	0.93	1.51	8.55	2.09	3.97	1.99
	SCACLB1046D11.g	-5.24	1.06e-05	0.000743	10.6	5.79	16.49	19.42	12.57	2.02	13.25	0.68	1.2	2.82	4.88	1.59	2.38	1.76
	SCACLB1046F12.g	-3.41	1.14e-05	0.01	14.39	6.78	12.11	22.54	27.98	3.08	16.95	1.18	3.79	4.45	8.31	3.87	8.3	0.57
	SCACLB1046G01.g	-7.28	3.32e-06	0.01	4.6	0.84	6.45	6.46	2.02	0.83	1.9	0.46	0.47	0.24	0.53	0.2	1.1	0.17
	SCACLB1046G04.g	-3.51	6.86e-06	0.000894	10.92	8.61	6.4	9.5	10.92	2.13	11.41	0.61	5.21	0.95	2.97	1.49	5.16	0.68
	SCACLB1046H07.g	-8.65	2.61e-06	0.00465	1.73	0.89	3.43	5.51	3.13	0.44	2.38	0.14	0.25	0.25	0.7	0.49	0.18	0
	SCACLB1047C10.g	-6.73	1.78e-05	0.00022	22.24	8.4	26.22	21.43	24.4	4.11	20.79	1.22	1.8	3.34	5.8	1.58	4.74	0.46
	SCACLB1047D01.g	-6.79	2.03e-05	0.00165	38.82	5.96	27.76	32.29	22.14	3.98	15.73	3.49	1.1	3.22	7.42	1.22	4.65	0.47
	SCACLB1047D03.g	-12.86	5.33e-06	0.000731	8.49	2.11	2.86	6.55	8.69	1	4.64	0.12	0.21	0.21	0.82	0.16	1.15	0
	SCACLB1047D07.g	-8.05	2.07e-06	0.00928	3.9	0.72	1.74	2.38	2.51	0.45	2.86	0.29	0.04	0.24	0.67	0.18	0.3	0.09
	SCACLB1047E04.g	-4.23	4.47e-06	0.00865	5.39	1.75	4.2	9.5	6.69	0.8	7.99	0.52	0.7	0.96	3.37	1.02	1.79	0.22
	SCACLB1047F10.g	-6.49	9.17e-06	0.000226	11.7	7.41	15.64	8.19	10.46	2.06	9.74	0.7	2.11	1.12	2.72	0.68	2.42	0.3
	SCACLB1047G10.g	-4.93	7.1e-06	0.00249	8.82	4.08	5.59	14.34	5.6	2.98	13.36	0.18	1.96	1.32	4.03	0.92	2.7	0
	SCACLB1048B09.g	-4.32	1.26e-05	0.00109	15	9.37	24.26	20.75	17.12	2.61	13.03	1.33	4.3	4.19	6.29	1.3	5.87	0.35
	SCACLB1048E11.g	-4.7	2.01e-05	0.00354	14.33	19.36	44.04	13.73	28.61	4.51	33.14	1.93	7.09	3.87	5.64	4.6	8.68	1.76
	SCACLB1048H06.g	-7.03	3.46e-06	0.00568	5.4	0.71	3.63	3.23	7.43	0.79	3.15	0.45	0.79	0.2	0.74	0.37	0.91	0
	SCACLB1048H11.g	-9.71	3.1e-06	0.0087	4.22	0.61	0.93	4.98	4.03	0.24	5.7	0	0	0.14	1.3	0.5	0	0.2
	SCACLR1014A07.g	-6.22	9.38e-06	0.01	6.63	5.61	17.94	8.4	21.7	1.05	6.98	0.25	2.24	2.13	2.6	1.01	2.75	0
	SCACLR1014C12.g	-7.08	8.15e-06	0.000492	11.56	4.84	13.54	10.61	9.33	0.83	6.66	0.64	1.58	0.69	2.53	0.95	1.3	0.41
	SCACLR1014D06.g	-6.99	1.01e-05	0.000732	10.95	6.52	20.32	12.13	10.33	1.79	9.32	0.35	1.52	1.47	3.95	0.39	2.04	0.5
	SCACLR1014E09.g	-4.87	0.000457	0.000299	401.39	469.12	671.26	722.89	636.66	79.52	579.88	61.83	137.73	104.65	266.57	40.63	90.81	29.12
	SCACLR1014H11.g	-6.75	8.07e-06	0.00295	7.42	3.44	6.6	9.05	12.25	1.56	17.63	0.46	1.33	0.53	3.83	0.5	1.07	0.87
	SCACLR1036A01.g	-4.33	0.00016	0.00115	220.9	99.09	276.7	260.15	174.32	22.79	256.59	21.44	51.71	55.11	93.63	20.85	47.44	12.82
	SCACLR1036A03.g	-5.02	3.82e-05	0.00071	60.11	14.15	49.97	53.67	58.69	6.64	55.98	5.4	5.99	6.79	19.07	5.61	12.98	3.8
	SCACLR1036A05.g	-5.98	2.68e-05	0.000349	32.85	12.86	37.22	31.41	44.53	4.21	35.72	2.85	4.33	5.44	9.97	2.79	5.58	2.29
	SCACLR1036A09.g	-7.76	6.53e-06	0.000883	5.08	2.67	10.25	5.74	9.78	1.2	10.31	0.2	0.85	0.94	1.84	0.68	1.28	0
	SCACLR1036A11.g	-6.87	7.25e-06	0.00122	9.4	3.54	12	5.28	7.47	1.11	12.67	0.99	1.34	2.02	0.33	0.62	1.51	0.68
	SCACLR1036B06.g	-10.15	1.92e-05	0.00395	23.86	3.02	24.58	22.42	10.7	3.72	41.32	1.26	0.43	1.53	3.95	1.17	3.74	0.69
	SCACLR1036B10.g	-5.14	1.1e-05	0.000491	15.81	4.71	13.16	18.02	17.6	2.95	12	1.36	1.86	1.83	5.39	2.03	3.42	0.53
	SCACLR1036B11.g	-4.46	0.000284	0.00128	536.46	119.03	374.05	392.2	355.15	56.5	489.6	39.11	61.04	73.29	129.16	54.04	142.82	21.83
	SCACLR1036C01.g	-5.4	3.61e-06	0.00555	5.94	1.17	7.13	3.76	5.17	0.7	3.01	0.26	0.5	0.47	1.69	0.59	1.14	0.34
	SCACLR1036C04.g	-4.45	5.19e-05	0.000246	67.31	41.4	78.98	67.88	73.67	10.68	79.63	6.44	18.02	12.78	24.9	7.89	19.37	4.87
	SCACLR1036C07.g	-4.76	3.59e-05	0.00039	49.46	20.07	56.43	49.19	52.34	6.65	50.32	3.67	6.9	10.38	18.79	5.74	10.5	3.82
	SCACLR1036D07.g	-4.01	2.09e-05	0.000314	29.55	15.1	28.53	28.16	29.99	6.23	37.52	2.94	8.67	5.29	8.45	3.92	11.83	2.61
	SCACLR1036D10.g	-5.19	2e-05	0.000664	32.44	9.31	38.2	22.56	22.75	6.39	21.47	1.85	3.63	5.33	5.9	2.28	9.27	1.23
	SCACLR1036D11.g	-6.47	2.55e-05	0.000322	27.42	12.15	35	29.63	44.85	5.01	31.44	1.92	4.12	4.67	7.52	2.88	6.08	1.48
	SCACLR1036D12.g	-4.92	3.4e-06	0.01	6.11	1.78	1.76	5.43	7.3	0.8	2.99	0.89	0.17	0.26	1.92	0.59	1.23	0.25
	SCACLR1036E02.g	-8.92	6.36e-06	0.000729	9.57	2.25	7.07	7.7	10.55	0.76	5.13	0.32	0.8	0.64	1.03	0.58	1.28	0.17
	SCACLR1036E03.g	-5.69	1.31e-05	0.000481	15.15	7.12	10.51	19.94	20.03	2.92	22.38	1.2	1.41	2.73	4.59	1.57	3.52	2.21
	SCACLR1036E05.g	-4.23	3.47e-05	0.000563	50	19.35	41.94	51.62	57.95	7.74	58.99	4.98	8.34	10.1	16.93	7.19	16.66	3.74
	SCACLR1036E06.g	-4.93	4.19e-06	0.000994	5.58	1.79	4.72	6.8	5.95	1.03	5.9	0.37	0.78	0.98	1.97	0.67	1.49	0.18
	SCACLR1036E10.g	-4.49	7.4e-05	0.000465	104.24	43.35	67.92	115.39	132.49	20.99	115.6	10.78	16.11	13.59	35.61	12.47	36.31	8.8
	SCACLR1036F01.g	-6.43	4.03e-05	0.00159	48.14	12.46	28.91	60.27	76.78	8.17	61.18	3.28	4.21	4.86	16.31	4.11	10.63	2.6
	SCACLR1036F06.g	-6.49	2.95e-05	0.000621	34.03	15.95	26.76	55	48.23	4.65	30.57	2.45	5.34	5.26	8.66	3.15	6.57	1.74
	SCACLR1036F12.g	-4.36	4.73e-06	0.00355	7.57	2.09	7.25	9.43	5.18	1.14	5.07	0.82	1.09	0.67	3.15	0.58	2.14	0.21
	SCACLR1036G06.g	-5.43	6.38e-06	0.00518	13.14	2.44	4.89	8.42	12.43	1.63	5.55	1.51	0.36	0.24	3.2	1.04	2.31	0.26
	SCACLR1036G09.g	-4.92	3.05e-05	0.000563	35.35	15.07	37.92	45.98	51.62	6	47.4	3.78	5.91	6.55	15.75	3.72	10.35	2.63
	SCACLR1036G12.g	-4.92	3.37e-06	0.0027	5.02	1.71	4.51	5.55	4.85	0.69	4.21	0.44	0.45	0.97	1.68	0.4	1.1	0.35
	SCACLR1036H03.g	-5.15	1.18e-05	0.00212	22.52	3.89	7.74	14.69	21.91	4.02	16.21	2.28	2.34	1.88	3.9	1.39	4.65	1.24
	SCACLR1036H07.g	-6.07	6.48e-05	0.000355	92.81	28.67	70.42	92.8	96.17	10.11	90.53	6.62	9.47	9.39	28.31	7.17	14.19	4.2
	SCACLR1057A01.g	-4.64	2.74e-05	0.000507	35.19	14.18	37.86	49.39	39.62	5.93	36.82	4.15	6.01	7.9	13.37	3.9	8.87	2.99
	SCACLR1057A03.g	-4.45	4.68e-06	0.000699	4.63	5.3	7.96	3.82	7.16	1.48	7.09	0.18	2.16	1.21	1.82	0.62	1.67	0.75
	SCACLR1057A09.g	-5.44	1.08e-05	0.00122	13.72	5.09	13.13	12.13	14.76	1.65	21.22	1.35	1.45	1.87	6.19	0.93	2.34	0.91
	SCACLR1057A11.g	-4.01	1.7e-05	0.000327	25.84	15.17	20.49	26.14	28.31	3.9	22.38	1.93	4.98	4.31	8.48	3.37	10.47	1.92
	SCACLR1057A12.g	-6.91	8.31e-05	0.000246	112.06	40.72	132.08	86.63	110.51	15.43	99.09	6.18	12.23	16.4	21.59	8.05	15.4	6.47
	SCACLR1057B02.g	-6.66	7.41e-06	0.000642	8.54	3.4	7.84	7.02	13.17	1.36	11.52	0.63	0.89	0.85	3.17	0.63	1.47	0.3
	SCACLR1057B05.g	-9.28	1.04e-05	0.00316	15.88	4.31	5.22	17.75	19.02	0.95	8.22	0.79	0.69	0.59	3.25	0.44	1.56	0.37
	SCACLR1057B09.g	-13.63	7.2e-06	0.00184	8.88	1.23	4.13	12.73	9.01	0.76	10.01	0.15	0.34	0.48	1.84	0.12	0.37	0.13
	SCACLR1057C02.g	-5.69	1.5e-05	0.000631	22.43	6.62	12.06	18.82	25.02	3.47	24.28	1.93	2.03	1.89	6.42	1.46	4.75	1.32
	SCACLR1057C07.g	-7.59	7.68e-05	0.000202	111.09	33.56	95.13	91.97	101.94	15.86	91.98	8.01	7.69	9.5	26.92	2.71	13.34	3.16
	SCACLR1057C09.g	-5.67	3.4e-05	0.000349	44.95	14.22	42.9	46.3	57.28	7.1	43.34	3.73	5.24	5.84	12.72	4.57	10.27	2.81
	SCACLR1057C11.g	-5.89	0.000173	0.000374	214.66	68.17	225.42	249.72	262.49	30.96	242.81	15.41	23.42	34.95	70.42	17.55	48.9	9.07
	SCACLR1057D03.g	-6.6	1.17e-05	0.00309	13.39	5.12	12.36	12.1	27.96	2.25	11.66	1.26	1.17	2.42	4.05	0.84	2.66	0.46
	SCACLR1057D09.g	-5.78	1e-05	0.00117	16.02	5.27	16.63	8.63	9.38	1.56	16.67	1.13	2.85	2.62	1.78	1.13	2.85	0.46
	SCACLR1057D12.g	-5.07	1.11e-05	0.00364	13.74	5.91	10.12	14.43	17.51	1	23.74	1.4	1.89	1.8	7.17	1.23	1.49	2.07
	SCACLR1057E07.g	-4.96	3.74e-05	0.000305	60.69	25.61	45.01	50.86	62.23	7.47	40.46	4.11	9.43	7.67	17.87	5.81	11.82	2.23
	SCACLR1057E09.g	-5.31	2.31e-05	0.000426	35.17	8.95	27.63	32.58	36.35	4.87	32.2	3.02	4.01	5.09	9.53	2.38	6.64	2.8
	SCACLR1057E10.g	-6.03	1.48e-05	0.0034	21.65	4.88	26.18	24.36	9.96	1.52	20.95	1.29	1.88	3.13	6.66	1.28	2.92	1
	SCACLR1057E12.g	-10.81	1.05e-05	0.000353	13.36	4.23	15.89	9.48	15.51	1.34	9.73	0.29	0.74	1.12	1.91	0.55	1.38	0.44
	SCACLR1057F02.g	-5.72	9e-05	0.000319	105.62	47.69	112.94	135.98	120.89	14.54	138.61	8.28	15.38	16.76	40.15	9.7	20.74	7.23
	SCACLR1057F03.g	-8.33	6.02e-06	0.000635	8.06	3.25	7.61	8.93	9.14	1.02	2.9	0.43	0.47	0.39	1.66	0.39	1.53	0.04
	SCACLR1057F07.g	-4.85	0.000216	0.00437	195.4	114.8	512.82	170.45	317.12	82.36	284.52	19.2	46.23	62.16	68.48	19.15	118.56	12.34
	SCACLR1057G02.g	-6.52	3.76e-05	0.000329	54.46	14.42	31.79	49.95	60.82	9.92	53.04	4.55	5.03	4.46	12.87	1.36	10.58	3.24
	SCACLR1057G03.g	-4.77	0.0001	0.00154	148.22	35.63	111.47	128.46	187.63	18.19	174.91	14.29	17.48	22.75	43.38	18.88	40.77	11.15
	SCACLR1057G05.g	-5.27	1.67e-05	0.000716	30.02	8.33	13.87	28.69	23.48	5.11	18.37	2.05	1.97	2.15	8.98	1.54	6.14	1.41
	SCACLR1057G07.g	-5.36	0.00017	0.000351	231.81	82.01	224.99	223.69	241.35	30.24	268.7	13.57	35.37	32.19	78.08	23.83	47.68	12.21
	SCACLR1057G08.g	-3.68	2.49e-05	0.00973	23.38	22.12	34.01	27.65	38.83	5.1	67.4	2.62	10.46	10.61	15.4	4.06	12.45	3.73
	SCACLR1057H07.g	-7.22	8.61e-06	0.000688	13.66	3.22	8.95	14.67	10.37	1.6	8.27	0.51	1.07	0.96	3.68	0.13	1.92	0.14
	SCACLR1126A08.g	-6.03	2.39e-05	0.000387	28.27	15.65	39.32	31.89	21.96	3.14	35.45	1.87	5.38	6.25	8.3	0.91	5.83	0.57
	SCACLR1126A09.g	-4.53	1.28e-05	0.000457	18.03	7.38	17.1	23.04	18.24	3.12	15.59	1.28	3.43	3.17	6.57	1.93	4.89	1.37
	SCACLR1126B10.g	-3.93	6.23e-06	0.01	9.46	4.89	5.87	15.48	5.16	0.88	10.76	1.03	2.28	1.57	4.42	1.13	2.51	0.42
	SCACLR1126C04.g	-6.28	4.52e-06	0.00283	4.62	2.28	5.89	9.76	3.86	0.8	5.21	0.46	0.26	0.61	1.44	0.46	1.5	0.44
	SCACLR1126C05.g	-5.65	1.08e-05	0.00188	17.28	3.87	18.95	10.86	15.73	0.95	13.32	1.93	1.19	2.64	4.57	1.13	1.21	1.67
	SCACLR1126C07.g	-5.46	3.79e-05	0.000305	64.22	34.37	46.57	29.04	42.2	7.24	63.38	4.37	9.18	7.41	15.55	4.54	8.89	2.67
	SCACLR1126D01.g	-6.02	1.74e-05	0.0003	18.97	8.52	26.26	23.66	27.97	4.92	17.21	1.02	2.17	4.48	7.39	1.22	4.06	0.85
	SCACLR1126D04.g	-5.51	3.93e-06	0.00687	6.32	1.31	3.01	4.11	5.03	0.87	8.65	0.21	0.51	0.82	1.56	0.78	0.9	0.54
	SCACLR1126D05.g	-8.51	3.15e-06	0.00589	6.62	0.43	3.28	2.63	3.36	0.5	4.56	0.14	0.12	0	1.75	0.34	0.17	0
	SCACLR1126D09.g	-10.44	6.19e-06	0.00233	10.62	2.84	2.18	10.1	7.94	0.45	7.27	0	0	0.65	0	1.25	2.06	0
	SCACLR1126F04.g	-5.37	2.69e-05	0.00166	47.7	12.75	23.76	42.47	27.7	3.69	48.51	2.91	5.25	4.32	10.97	3.55	9.09	2.38
	SCACLR1126F11.g	-6.28	2.23e-05	0.000371	23.54	10.62	35.75	24.28	31.95	3.99	32.23	1.78	3.23	4.28	8.06	1.42	5.36	1.71
	SCACLR1126G04.g	-10.21	7.05e-05	0.00648	85.78	16.37	135.47	74.78	129.77	10.93	22.26	4.78	3.55	7.54	13.49	5.68	10.38	1.13
	SCACLR1126G07.g	-7.77	1.22e-05	0.00101	12.11	3.69	15.62	15.45	23.32	1.69	13.3	1.03	0.66	1.56	4.16	1.02	1.96	0.56
	SCACLR1127A07.g	-5.59	1.64e-05	0.00019	21.61	11.32	22.35	17.69	22.79	3.39	22.76	1.43	3.44	3.8	6.03	1.5	3.65	1.94
	SCACLR1127B10.g	-4.88	0.000353	0.000701	637.6	179.23	555.65	530.34	371.18	71.29	433.3	44.39	72.09	98.8	173.06	42.68	118.79	19.4
	SCACLR1127B12.g	-9.31	8.7e-06	0.000394	10.89	2.8	8.05	12.59	12.42	1.1	10.93	0.63	0.39	0.73	1.32	0.7	1.88	0.67
	SCACLR1127C09.g	-4.48	4.47e-06	0.00681	4.61	1.71	5.37	4.89	10.05	1.28	7.79	0.15	0.61	0.88	2.93	0.64	2.38	0.38
	SCACLR1127D01.g	-7.47	3.77e-06	0.00137	4.9	1.55	4.87	3.47	6.89	0.39	3.91	0.09	0.55	0.16	1.24	0.36	0.97	0.12
	SCACLR1127D09.g	-5.59	3.2e-06	0.00258	5.28	1.85	2.21	5.05	5.64	0.91	3.32	0.36	0.52	0.72	0.8	0.07	1.58	0.28
	SCACLR1127E02.g	-5.74	2.38e-06	0.01	2.8	1.01	1.78	5.72	2.3	0.37	3.39	0.12	0.17	0.35	1.8	0.2	0.25	0.13
	SCACLR1127E10.g	-5.67	5.79e-05	0.000247	90.12	27.22	71.2	79.09	63.68	15.78	88.04	6.24	8.25	11.97	21.9	5.96	19.18	3.2
	SCACLR1127F05.g	-10.88	1.65e-05	0.000539	22.12	5	11.41	26.61	15.35	3.4	25.94	0.47	1.29	1.77	3.82	0.34	1.75	0.66
	SCACLR1127F07.g	-5.6	0.000143	0.00119	177.63	103.4	271.4	125.54	134.5	17.15	248.83	16.4	44.37	31.38	32.38	10.86	45.92	11.36
	SCACLR1127G07.g	-6.74	2.33e-05	0.00216	27.81	10.93	14.35	39.84	27.47	3.35	44.89	1.78	3.79	1.12	10.91	2.09	3.47	1.85
	SCACLR1127H10.g	-6.41	8.61e-05	0.000825	87.57	41.71	163.16	100.47	136.93	15.55	81	11.26	13.13	14.63	23.8	8.3	23.55	2.98
	SCACLR1128A01.g	-4.27	9.18e-06	0.000304	14.5	6.15	12.09	10.67	15.2	2.95	12.48	1.66	3.19	1.96	3.96	1.94	3.88	0.74
	SCACLR1128A07.g	-16.1	3.5e-06	0.000617	5.77	1.11	2.97	5.29	3.67	0.83	2.24	0.1	0.19	0	0.49	0	0.49	0.09
	SCACLR1128A09.g	-4.85	2.83e-05	0.000246	36.07	18.14	34.16	35.12	42.16	7.4	49.28	2.16	6.89	7.59	10.34	4.81	10.22	3.78
	SCACLR1128A10.g	-4.88	1.33e-05	0.000686	17.26	6.42	14.5	19.35	25.13	2.9	18.49	1.43	2.79	3.44	6.39	2.18	3.84	1.24
	SCACLR1128C11.g	-5.59	3.44e-05	0.000391	54.7	19.77	44.89	45.35	34.75	5.17	54.64	3.51	5.8	8.02	15.54	2.17	9.15	2.17
	SCACLR1128E07.g	-4.22	6.79e-06	0.00603	7.34	7.07	4.32	8.73	15.52	1.21	11.41	0.75	1.86	0.85	2.99	0.83	5.33	0.56
	SCACLR1128F05.g	-5.26	2.29e-05	0.00105	23.09	13.21	28.5	24.44	33.33	4.62	48.51	1.67	7.15	4.96	7.93	2.21	7.11	2.4
	SCACLR1128F07.g	-10.14	1.09e-05	0.00969	21.19	4.77	9.95	2.99	9.06	1.88	23.86	1.08	1.76	0.54	1.54	0.34	0.77	1.23
	SCACLR1128F10.g	-5.13	6.85e-06	0.00156	8.81	3.42	7.95	6.94	14.84	2.53	7.62	1.18	0.52	0.53	2.41	0.62	4.64	0.25
	SCACLR1128F11.g	-19.07	1.94e-06	0.00527	1.48	1.49	2.21	3.3	3.01	0.41	0.25	0	0	0.13	0.43	0.07	0	0
	SCACLR1128F12.g	-6.23	1.71e-05	0.000362	25.92	8.52	23.47	20.38	17.6	2.57	26.91	2.23	2.46	2.6	6.39	2.36	3.58	0.49
	SCACLR1128G08.g	-4.96	0.00304	0.000567	4242.39	1660.3	5276.39	4061.6	4573.42	468.33	3536.12	396.52	571.21	895.85	1467.21	398.88	848.95	226.78
	SCACLR1128H01.g	-5.48	1.16e-05	0.00121	16.99	4.8	12.04	13.25	24.35	2.75	13.72	1.37	2.15	2.89	3.7	1.42	3.44	1.07
	SCACLR1128H03.g	-6.78	1.17e-05	0.000472	20.06	3.87	17.19	15.06	13.53	3.07	11.17	1.01	0.93	2.07	5.11	0.96	1.69	0.62
	SCACLR1128H04.g	-5.79	1.09e-05	0.0004	13.78	6.05	17.71	13.19	17.17	1.99	10.54	1.06	2.28	1.92	3.62	1.05	3.48	0.47
	SCACLR1128H05.g	-4.82	2.8e-05	0.00669	52.94	12.94	41.56	59.24	32.28	5.65	16.69	3.09	3.49	5.55	15.25	4.16	12.63	1.73
	SCACLR1128H06.g	-5.74	6.81e-06	0.000822	12.16	2.9	6.97	7.94	9.3	1.19	9.8	0.99	1.35	0.83	3.12	0.31	1.95	0.2
	SCACLR1129A10.g	-10.44	3.57e-05	0.00404	52.98	7.31	17.05	42.64	45.95	4.28	72.06	0.99	1.56	1.63	13.31	1.29	2.71	1.71
	SCACLR1129A11.g	-8.01	9.06e-05	3.13e-05	106.52	49.48	112.64	111.95	106.7	25.88	114.35	4.36	11.36	13.26	32.13	1.55	11.65	4.03
	SCACLR1129B06.g	-4.97	1.73e-05	0.000707	22.63	5.91	26.71	24.87	24.43	3.74	26.88	1.89	2.64	4.33	7.89	2.88	5.67	1.88
	SCACLR1129C03.g	-4.66	1.56e-05	0.00102	20.03	7.75	27.47	21.51	18.62	3.28	24.48	1.41	4	3.52	10.17	2.09	4.36	0.85
	SCACLR1129D01.g	-5.29	2.26e-05	0.000395	29.89	16.39	41.33	18.01	26.48	5.89	33.12	1.39	6.21	3.06	7.08	2.64	10.13	1.83
	SCACLR1129D10.g	-5.77	2.39e-05	0.000583	29.43	8.95	33.43	39.55	37.83	5.37	23.93	2.18	2.57	5.3	10.42	3.11	6.08	1.29
	SCACLR1129E07.g	-6.6	3.27e-05	0.000874	45.67	12.55	32.13	36.89	67.84	6.69	36.7	3.31	5.29	4.4	9.6	3.05	7.95	2.52
	SCACLR1129F01.g	-6.02	1.04e-05	0.000631	16.38	5.01	10.27	17.68	15.28	1.99	9.45	1.16	1	1.68	4.35	1.51	2.47	0.46
	SCACLR1129G06.g	-3.77	5.83e-06	0.00869	12.42	4.73	11.16	9.95	4.87	1.48	5.17	0.27	0.95	2.34	4.95	1.3	2.98	0.4
	SCACLR1129G09.g	-4.1	3e-05	0.0017	64.69	19.24	32.11	49.13	43.23	7.04	36.8	5.42	7.89	6.05	19.98	5.22	14.94	2.01
	SCACLR1129H08.g	-5.69	4.34e-05	0.00833	115.92	24.29	32.03	54.58	46.19	4.65	54.1	9.38	10.31	6.81	14.91	4.54	9.44	2.91
	SCACLR1129H11.g	-5.52	4.23e-06	0.00808	5.64	1.03	2.47	5.45	8.31	0.91	7.82	0.45	0.36	1.17	2.59	0.12	1.04	0
	SCACLR1130A03.g	-5.26	4.55e-06	0.00499	7.71	2.18	3.1	8.52	4.66	0.64	7.59	0.38	0.86	1.06	2.34	0.33	1.18	0.4
	SCACLR1130A09.g	-4.6	4.17e-05	0.000217	60.38	28.83	62.85	54.13	60.55	10.69	55	6.1	11.81	10.5	19.45	5.83	15.05	3.5
	SCACLR1130B08.g	-4.78	3e-05	0.000279	46.92	18.63	36.4	44.43	43.99	6.86	39.63	3.24	6.77	7.25	15.63	4.61	9.59	2.5
	SCACLR1130C01.g	-4.29	1.12e-05	0.00129	20.48	7.29	16.37	17.31	10.09	2.16	18.04	1.35	2.85	1.96	5.97	1.3	6.27	1.69
	SCACLR1130C02.g	-4.27	5.37e-06	0.000447	9.11	4.08	8.35	6.32	5.22	2.46	8.41	0.34	1.52	2.32	0.85	1.72	2.41	1.11
	SCACLR1130C08.g	-11.69	1.47e-05	0.00239	22.06	0	13.73	13.98	28.86	3.35	15.8	0.59	0	1.07	2.68	0.11	3.64	0.28
	SCACLR1130D01.g	-4.95	1.91e-05	0.000286	25.87	13.86	26.61	24.36	30.61	2.84	24.44	2.01	4.9	4.27	9.39	2.79	4.62	2.05
	SCACLR1130D02.g	-6.39	8.29e-06	0.00352	12.61	0.85	12.13	14.13	7.41	1.11	12.07	0.86	0.45	1.34	3.59	1	1.66	0.54
	SCACLR1130D06.g	-6.1	8.19e-06	0.00325	13.39	4.69	7.21	17.42	7.5	0.63	9.29	0.98	1.05	0.69	3.88	0.76	1.41	1.1
	SCACLR1130E07.g	-4.94	1.72e-05	0.000462	24.15	7.96	21.33	22.25	28.53	3.6	26.58	1.63	4.33	4.01	8.32	2.58	4.39	1.92
	SCACLR1130E08.g	-3.51	1.27e-05	0.00354	23.03	8.81	15.38	25.21	15.26	3.34	22.82	2.84	4.44	2.96	10.28	2.05	8.93	0.98
	SCACLR1130E09.g	-10.33	1.98e-05	0.00272	19.76	6.06	16.45	18.7	46.09	3.86	23.01	0.89	0.66	1.72	5.11	1.17	2.33	1.09
	SCACLR1130F04.g	-8.94	1.13e-05	0.00764	11.18	1.59	10.08	24.67	19.68	1.79	8.92	0.48	0.54	1.02	4.52	0.5	1.31	0.34
	SCACLR1130G01.g	-7.1	1.52e-05	0.00134	25.18	4.5	11.31	24.82	21.13	2.32	19.35	1.18	1.56	1.85	6.93	1.03	2.5	0.25
	SCACLR1130G07.g	-5.24	7.61e-06	0.00113	10.94	2.52	7.68	9.73	12.43	1.84	12.89	0.68	0.91	1.14	3.54	1.05	3.32	0.43
	SCACLR1130H04.g	-6.08	2.32e-05	0.000219	30.8	11.25	31.03	32.81	26.1	5.57	33.1	2.35	3.84	4.56	7.36	1.88	6.21	1.85
	SCACLR1130H05.g	-5.61	5.22e-06	0.000474	7.24	2.83	4.56	8.12	7.82	1.26	6.43	0.69	0.56	1.09	2.59	0.26	1.33	0.3
	SCACLR1130H06.g	-9.07	6.61e-05	0.00029	126.89	26.39	71.31	43.99	80.77	23.33	79.63	5.1	6.53	4.31	13.61	3.72	11.72	4.87
	SCACLR1132C07.g	-6.37	4.15e-06	0.0041	3.19	2.03	6.34	3.3	6.65	0.4	7.85	0.6	0.64	0.87	1.28	0	0.77	0.52
	SCACLR2007A01.g	-10.48	1.45e-05	0.00934	21.51	4.79	30.53	7.17	7.99	1.36	23.43	0.86	1.31	3.02	1.1	0.62	1.59	0.73
	SCACLR2007A05.g	-6.5	5.66e-06	0.00147	9.1	0.94	9.63	5.58	6.58	1.6	7.02	0.6	1.05	0	1.97	0.69	1.39	0.51
	SCACLR2007A06.g	-9.96	3.5e-06	0.00425	3.62	1.72	3.52	0.94	6.41	0.68	6.35	0.25	0.13	0.33	0.5	0.47	0.46	0.19
	SCACLR2007A07.g	-4.13	2.89e-05	0.00124	50.96	19.91	34.86	52.19	28.82	5.67	49.22	3.85	8.76	7.3	19.34	3.84	8.14	7.3
	SCACLR2007A10.g	-8.09	1.9e-05	0.000373	28.81	6.67	21.19	20.56	33.49	4.67	16.76	2.23	1.8	2.49	4.2	1.55	3.31	0.75
	SCACLR2007B01.g	-6.28	2.01e-05	0.000482	29.58	6.2	26.07	27.87	27	3.13	27.47	1.89	1.77	5.13	6.04	1.77	5.81	1.05
	SCACLR2007B02.g	-4.68	0.000155	0.00102	188.37	84.62	275.74	247.78	205.78	22.26	210.38	19.02	32.75	46.41	88.09	17.67	50.14	9.9
	SCACLR2007B04.g	-4.96	5.66e-05	0.0003	88.41	34.04	56.97	76.82	86.84	13.3	86.4	6.74	11.23	10.56	26.91	7.01	22.03	4.72
	SCACLR2007B05.g	-10.24	3.12e-05	0.000201	33.01	18.45	46.38	31.91	33.72	3.57	41.16	1.79	3.94	3.69	7.9	0.11	2.5	0.39
	SCACLR2007B11.g	-7.27	1.67e-05	0.00133	29.7	2.83	17.07	17.14	30.01	4.69	17.46	1.47	1.24	1.72	5.85	1.08	4.65	0.33
	SCACLR2007B12.g	-6.29	7.36e-05	0.00174	73.47	30.96	155.06	85.26	106.05	16.37	69.03	5.61	12.19	20.22	24.38	5.47	14.29	3.05
	SCACLR2007C03.g	-4.41	5.61e-05	0.00124	99.47	25.98	69.46	88.44	60.19	13.13	101.8	8.58	13.53	14.77	29.42	8.18	25.5	3.86
	SCACLR2007C08.g	-8.81	1.05e-05	0.000338	13.61	4.72	14.96	12.62	10.21	0.85	14.76	0.23	1.03	1.52	2.52	0.81	1.37	0.67
	SCACLR2007C12.g	-5.1	2.6e-06	0.00754	2.51	1.51	0.96	4.29	4.83	1.28	4.69	0.48	0	0.57	1.5	0.48	0.71	0.21
	SCACLR2007D01.g	-6.88	4.52e-05	0.00066	57.47	12.14	44.01	63.76	85.12	11.5	51.85	3.53	5.18	5.91	18.19	3.11	7.97	3.45
	SCACLR2007D03.g	-5.44	1.64e-05	0.000278	22.86	7.47	24.19	17.98	22.96	4.39	23.81	2.45	4.03	2.92	5.61	1.82	4.43	1.47
	SCACLR2007D05.g	-5.12	1.54e-05	0.00024	23.44	9.84	18.33	20.32	19.98	3.22	23.01	1.77	2.94	3.75	6.34	1.41	5.02	1.83
	SCACLR2007D11.g	-4.73	8.91e-06	0.000262	11.35	6.46	14.43	10.55	13.02	2.33	10.9	0.75	1.73	2.89	2.36	1.04	4.42	1.4
	SCACLR2007D12.g	-4.38	4.37e-06	0.00115	5.55	3	7.52	4.91	6.96	0.8	5.78	0.54	1.21	1.04	1.81	0.89	1.87	0.53
	SCACLR2007E01.g	-5.69	6.36e-05	0.000254	91.19	34.36	69.6	71.28	93.69	14.41	104.06	6.1	11.23	11.98	21.08	7.61	21.41	4.72
	SCACLR2007E02.g	-5.51	2.42e-05	0.00029	39.94	14.32	32.62	30.3	24.86	4.43	36.35	3.32	4.38	5.1	8.23	2.62	6.63	2.89
	SCACLR2007F04.g	-5.29	1.25e-05	0.00494	11.92	6.23	11.96	10.65	21.77	3.29	29.49	1.66	3.7	1.44	5.27	1.54	3.14	1.28
	SCACLR2007G04.g	-3.81	7.48e-06	0.00134	12.85	5.29	9.92	13.14	11.4	1.16	9.85	1.28	2.14	4.13	3.64	1.32	3.58	0.61
	SCACLR2007G05.g	-4.9	0.000309	0.000249	466.67	161.83	386.64	376.48	437.25	91.51	504.6	48.14	72.15	48.62	151.16	33.89	104.61	35.92
	SCACLR2007G09.g	-5.96	3.99e-05	0.000358	57.52	21.35	43.15	69.8	43.6	7.66	53.22	3.91	6.75	6.78	17.86	3.1	9.38	1.9
	SCACLR2007G11.g	-5.55	4.46e-06	0.00157	8.36	2.54	2.89	5.02	6.08	1.11	6.92	0.39	0.79	0.43	1.66	0.5	1.71	0.46
	SCACLR2007G12.g	-4.89	6.9e-06	0.01	15.53	2.33	6.96	7.97	6.11	1.38	13.96	1.72	0.36	0.15	4.97	1.47	1.57	0.85
	SCACLR2007H10.g	-5.05	5.27e-05	0.000422	70.71	22.44	72.64	79.22	87.12	12.15	66.08	5.79	9.33	12.09	24.11	6.97	18.22	4.72
	SCACLR2014A04.g	-5.43	0.00021	0.00347	432.92	118.94	217.13	352.17	135.33	28.22	321.29	30.24	30.21	29.31	124.06	17.8	58.63	5.33
	SCACLR2014A07.g	-5.13	4.81e-05	0.00108	55.67	27.72	53.36	49.13	97.31	8.29	82.6	4.96	9.52	9.83	20.09	8.4	15.38	4.79
	SCACLR2014A10.g	-8.9	1.02e-05	0.000201	12.74	5.99	5.16	12.04	15.95	3.61	12.95	0.48	0.34	0.9	1.87	0.4	2.83	0.87
	SCACLR2014B04.g	-5.65	3.02e-05	0.0007	52.32	17.26	28.45	51.04	24.98	6.1	47.79	2.62	4.63	6.89	10.04	3.05	10.17	2.93
	SCACLR2014B05.g	-5.89	6.54e-06	0.00171	9.81	2.29	6.36	10.25	5.17	1.84	12.28	0.69	1.06	1.26	2.8	0.06	1.64	0.65
	SCACLR2014B09.g	-5.93	2.41e-05	0.000352	36.59	10.83	27.37	35.93	38.16	5.07	25.41	2.63	2.47	4.62	8.86	2.82	7.36	1.48
	SCACLR2014B12.g	-8.43	0.000688	0.000477	765.02	298.06	852.63	667.26	763.81	101.56	1329.59	69.82	60.25	99.16	133.36	36.41	109.42	58.65
	SCACLR2014C06.g	-4.69	9.74e-06	0.000386	16.42	5.33	13.46	11.68	14.84	2.52	12.06	1.28	1.93	2.72	4.63	1.51	3.29	0.89
	SCACLR2014C11.g	-9.09	5.48e-06	0.000298	5.72	3.19	4.81	9.5	4.38	1.48	7.4	0.22	0.64	0.71	1.43	0.65	0.37	0
	SCACLR2014D02.g	-5.12	1.4e-05	0.00135	18.2	5.15	19.26	24.53	14.26	3.1	23.12	1.61	1.61	1.83	8	2.15	4.94	0.88
	SCACLR2014D04.g	-5.62	6.53e-05	0.000463	85.81	36.88	121.62	85.03	67.21	13.04	79.77	6.38	10.76	15.9	25.95	5.83	18.53	3.65
	SCACLR2014D10.g	-4.66	1.07e-05	0.00452	28.3	6.4	9.3	11.4	11.69	4.46	13.96	1.99	2.82	0.99	5.18	1.25	5.16	0.95
	SCACLR2014E06.g	-9.46	3.84e-06	0.00159	6.41	0.61	3.84	5.7	4.66	0.48	3.85	0.28	0.25	0.13	0.84	0.18	1.03	0
	SCACLR2014E10.g	-10.68	5.43e-06	0.00319	9.27	1.31	10.04	5.88	5.11	0.73	3.52	0.49	0.35	0.42	0.82	0.24	0.83	0.2
	SCACLR2014E12.g	-4.9	0.000118	0.00102	210.97	44.67	188.51	125.98	187.36	25.45	145.01	18.79	20.72	25.32	51.35	15.39	48.51	9.23
	SCACLR2014G02.g	-3.99	1.04e-05	0.01	23.71	4.99	6.38	18.2	12.53	2.7	19.84	1.77	3.26	2.07	7.06	2.07	4.7	1.19
	SCACLR2014H03.g	-18.43	3.3e-05	0.00267	47.58	4.93	49.93	47.77	46.7	2.87	11.09	0.75	1.13	1.15	5.94	0.94	1.53	0
	SCACLR2014H06.g	-6.04	2.63e-05	0.000344	28.14	12.71	38.3	23.4	45.66	7.17	38.58	3.01	5.35	4.26	7.51	2.55	7.55	1.9
	SCACLR2022A03.g	-5.26	0.000107	0.000467	154.85	47.71	158.09	140.73	117.58	22	180.83	10.76	19.31	25.45	45.07	14.12	34.12	7.26
	SCACLR2022A04.g	-11.13	8.91e-05	0.000279	122.78	28.45	67.57	110.94	145.55	20.09	100.57	3.98	5.98	8.49	21.26	1.39	9.64	2.83
	SCACLR2022A05.g	-5.79	1.57e-05	0.000785	24.12	3.2	18.6	20.63	26.35	3.99	20.83	1.8	1.18	2.8	5.16	2.54	5.9	0.96
	SCACLR2022A06.g	-6.74	3.65e-06	0.00887	4.63	0.78	5.96	2.39	8.14	1.22	2.69	0.49	0.22	0.44	0.61	0.18	1.72	0.16
	SCACLR2022B01.g	-9.07	2.05e-05	0.000124	28.4	9.3	22.29	26.21	24.96	4.62	23.48	1.21	2.13	1.9	4.59	1.25	3.72	0.55
	SCACLR2022C02.g	-3.4	6.08e-05	0.00374	77.42	41.2	94.19	119.03	81.67	17.33	122.1	7.98	16.36	21.06	47.69	9.79	49.99	9.75
	SCACLR2022C04.g	-4.79	3.33e-06	0.00701	6.76	1.37	3.1	4.3	3.38	0.67	6.11	0.38	0.5	0.64	1.83	0.74	1.01	0.26
	SCACLR2022C06.g	-4.8	2.15e-05	0.00127	31.93	7.39	23.26	32.73	35.82	4.14	35.64	2.66	3.3	5.31	11.05	3.31	7.38	2.62
	SCACLR2022D05.g	-4.91	2.17e-05	0.000788	35.99	10.82	27.79	38.92	29.78	4.82	21.58	2.5	4.51	4.34	11.46	1.88	8.04	1.82
	SCACLR2022D09.g	-8.57	7.97e-06	0.00215	13.51	2.31	7.75	14.6	10.08	1.25	5.23	0.67	0.91	0.82	2.48	0.33	0.85	0.31
	SCACLR2022D11.g	-8.27	8.58e-06	0.00254	6.88	2.6	11.05	12.97	17.3	1.3	7.12	0.58	0.63	1.4	2.12	0.93	1.05	0.46
	SCACLR2022E06.g	-6.91	3.79e-06	0.000747	5.06	1.48	4.77	5.65	4.52	0.82	5.01	0.42	0.49	0.76	0.61	0.46	1.07	0.14
	SCACLR2022E11.g	-6.57	3.97e-05	0.000498	61.42	13.7	43.5	62.06	56.41	6.26	46.52	3.73	4.16	6.23	15.21	2.39	9.95	2.45
	SCACLR2022F04.g	-4.84	5.85e-06	0.000608	8.36	4.16	4.94	8.67	8.13	1.28	9.5	0.66	0.66	0.9	3.99	0.44	1.68	0.97
	SCACLR2022F07.g	-6.65	7.28e-06	0.000412	9.23	3.29	8.8	9.21	10.51	0.73	10.08	0.68	0.96	1.22	2.97	0.23	1.27	0.47
	SCACLR2022F11.g	-6.02	2.35e-05	0.0003	33.97	10.74	30.98	27.19	28.42	4.78	37.55	2.44	4.35	3.45	7.93	2.17	7.05	1.43
	SCACLR2022G01.g	-4.74	4.42e-06	0.00386	7.37	1.73	5.32	6	5.65	0.36	8.01	0.88	0.58	0.79	2.4	0.69	1.07	0.85
	SCACLR2022G02.g	-9.47	8.57e-06	0.000252	11.21	7.17	9.47	3.86	14.98	2.77	7.64	0.19	2.04	0.4	1.55	0.85	0.71	0.29
	SCACLR2022G10.g	-6.33	4.35e-06	0.00262	5.52	1.1	4.13	7.67	3.83	1.17	7.76	0.43	0.28	0.88	1.96	0.21	0.86	0.29
	SCACLR2022H03.g	-5.4	2.02e-05	0.000272	33.16	11.96	20.84	24.95	28	4.1	30.13	1.9	4.13	4.11	7.06	2.81	5.47	2.89
	SCACLR2022H05.g	-5.71	5.51e-05	0.000329	80.74	28.03	80.21	84.77	75.16	12.43	50.98	7.12	8.1	8.58	22.76	6.98	17.53	1.09
	SCACLR2029A12.g	-4.93	6.56e-06	0.00126	9.99	3.67	6.73	5.03	11.37	1.94	11.76	1.07	0.91	1.53	2.82	0.86	2.22	0.83
	SCACLR2029B10.g	-6.05	3.43e-05	0.000215	52.23	21.74	51.19	36.48	47.94	8.58	33.97	4.54	4.56	5.7	14.32	2.57	8.13	1.88
	SCACLR2029B12.g	-7.23	8.84e-06	0.000435	10.78	2.77	10.64	12.93	12.79	1.39	10.86	0.49	0.61	1.42	2.94	0.76	1.71	0.67
	SCACLR2029C03.g	-6.72	5.43e-05	0.000296	68.49	19.13	69.67	70.74	68.39	11.39	84.53	4.56	5.2	8.89	18.16	5.24	12.4	3.94
	SCACLR2029C05.g	-5.67	9.1e-06	0.000385	11.66	4.75	10.71	10.23	15.64	1.76	12.77	1.14	1.55	1.24	2.99	1.33	2.91	0.75
	SCACLR2029C07.g	-5.7	2.12e-05	0.000513	29.74	9.35	18.15	32.77	32.98	4.15	32.64	2.78	2.57	3.68	7.96	2.46	6.08	2.53
	SCACLR2029C10.g	-6.32	2.67e-05	0.000337	34.17	10.64	34.1	39.8	39.06	4.8	33.11	2.47	2.19	4.89	10.69	2.62	6.03	2.08
	SCACLR2029C12.g	-13.45	1.69e-06	0.01	2.43	0.49	1.87	1.5	1.7	0.19	2.98	0.08	0	0.55	0	0	0	0.2
	SCACLR2029D05.g	-5.75	2.91e-05	0.00331	31.95	12.45	41.94	63.64	36.13	2.86	29.32	3.6	3.22	4.21	13.3	4.97	6.07	2.6
	SCACLR2029D09.g	-4.37	2.42e-05	0.0008	40.13	13.37	26.14	35.38	32.61	5.26	45.55	3.61	6.47	5.63	12.97	4.16	9.21	3.33
	SCACLR2029D10.g	-7.93	1.07e-05	0.000954	18.76	4	11.26	13.96	16.56	0.84	9.32	0.84	0.82	1.38	2.73	1.19	2.14	0.32
	SCACLR2029E09.g	-9.8	6.98e-06	0.000512	11.23	2.96	6.37	8.43	11.18	1.07	5.43	0.41	0.66	0.54	1.79	0.3	0.67	0.39
	SCACLR2029F06.g	-5.61	2.02e-05	0.00022	26.27	12.64	27.9	17.58	33.31	6.05	27.3	2.37	3.01	4.01	7.89	1.96	6.51	1.21
	SCACLR2029G04.g	-3.8	8.27e-06	0.01	8.4	4.4	21.37	11.35	9.73	4.12	10.39	0.74	1.5	2.18	4.8	0.72	7.75	0.68
	SCACLR2029G07.g	-6.16	2.98e-05	0.000836	35.01	12.07	55.6	32.78	40.17	4.52	39.29	3.31	4.73	5.75	11.35	1.87	6.22	2.4
	SCACLR2029H02.g	-5.3	4.37e-05	0.00188	47.62	28.54	88.9	38.15	57.56	4.23	69.23	3.46	12.96	10.02	15.59	5.87	11.59	3.61
	SCACLR2029H12.g	-6.46	3.86e-06	0.00154	4.28	1.54	2.8	5.99	6.37	0.77	5.62	0.26	0.86	0.18	1.43	0.69	0.82	0
	SCACLV1019C02.g	-15.11	6.09e-06	0.00286	8.43	1.66	4.35	8.47	12.03	0.69	3.53	0.36	0.49	0.4	0.55	0.41	0.32	0.07
	SCACLV1020A05.g	-5.1	2.71e-06	0.00656	3.49	1.18	3.77	3.36	3.95	0.7	4.61	0.37	0.99	0.11	1.05	0.37	0.91	0.32
	SCACLV1020D09.g	-7.47	9.31e-06	0.00238	15.18	4.23	10.16	18.82	6.93	1.14	9.03	0.67	0.59	1.2	3.33	0.08	2.67	0.22
	SCACLV1021D08.g	-15.24	2.64e-06	0.00546	3.62	1.12	2.35	4.75	0.54	0.12	4.14	0	0.29	0.06	0.71	0	0.04	0
	SCACLV1022D02.g	-6.05	5.12e-06	0.00927	3.8	3.81	2.66	11.61	7.57	0.27	7.76	0.22	0.58	0.49	1.74	0.77	1.4	0.99
	SCACLV1022D03.g	-7.08	7.24e-06	0.00139	9.23	2.68	7.15	9.4	14.04	0.87	7.95	0.18	0.65	0.73	3.44	0.74	1.5	0
	SCACLV1023D09.g	-5.59	9.5e-06	0.000705	18.25	4.46	13.3	10.56	11.42	1.87	11.09	1.25	1.72	1.58	3.92	1.03	2.88	0.32
	SCACRZ3033D01.g	-4.83	8.71e-06	0.00548	10.95	2.63	16.84	13.42	15.75	1.63	6.89	0.68	2.14	2.95	3.01	1.41	3.51	0.39
	SCACRZ3033E04.g	-5.52	0.000104	0.000244	130.66	47.97	144.67	135.24	152.36	26.71	148.99	11.19	18.13	20.78	39.35	11.6	35.57	5.97
	SCACRZ3033G09.g	-5.71	2.27e-06	0.01	2.46	1.18	3.14	2.99	4.61	0.29	2.43	0.17	0.25	0.21	1.32	0.2	0.84	0
	SCACRZ3033H05.g	-4.76	3.15e-05	0.00142	45.65	11.67	48.5	55.43	42.22	6.11	40.35	3.03	5.95	5.81	19.89	3.57	11.73	2.54
	SCACRZ3033H12.g	-5.39	2.51e-06	0.00793	2.93	1.66	2.02	3.35	3.21	0.59	5.41	0.19	0.64	0.65	1.38	0.28	0.28	0.14
	SCACRZ3035E06.g	-4.71	3.77e-06	0.01	7.42	0.96	3.27	8.61	4.47	1.22	3.53	0.67	0.36	0.49	2.68	0.67	1.03	0.35
	SCACRZ3035E09.g	-7.49	8.51e-06	0.000367	11.08	2.71	9.6	13.54	9.11	1.97	11.34	0.3	0.93	0.95	3.15	0.33	2.1	0.17
	SCACRZ3035H09.g	-8.13	2.04e-05	0.000232	22.82	13.37	17.63	21.81	33.52	2.76	29.25	2.48	2.42	1.69	4.5	1.58	4.04	0.66
	SCACRZ3036A10.g	-7.31	2.07e-06	0.01	3.12	0.81	1.77	3.16	2.82	0.54	2.58	0.33	0.06	0.39	0.36	0.22	0.28	0.38
	SCACRZ3036B12.g	-6.29	4.21e-06	0.0015	6.27	1.69	4.1	4.77	6.49	0.33	6.48	0.48	0.54	0.54	1.77	0.39	0.93	0.14
	SCACRZ3036C09.g	-5.36	4.11e-06	0.00127	5.06	2.2	6.75	6.45	5.71	0.69	3.55	0.46	0.74	0.75	2.33	0.46	0.84	0.1
	SCACRZ3036E03.g	-7.15	6.21e-05	0.00569	148.87	13.71	61.78	81.8	70.62	8.85	63.58	8.1	4.2	5.93	29.22	3.17	7.75	4.49
	SCACRZ3036F01.g	-6.8	3.36e-06	0.00319	4.2	1.24	2.78	4.39	6.87	0.49	3.64	0.2	0.35	0.35	1.04	0.2	1.34	0
	SCACRZ3036F09.g	-7.91	4.49e-06	0.00681	4.17	1.29	5.46	6.19	9.94	0.1	4	0.45	0.14	1.32	1.46	0.24	0.31	0
	SCACRZ3036H02.g	-6.54	4.7e-06	0.00195	9.68	2.87	5.02	5.72	6.51	0.8	2.93	0.64	0.84	0.41	1.19	0.62	1.42	0
	SCACRZ3107A06.g	-7.77	9.04e-06	0.00268	13.34	5.29	8.38	4.25	19.28	1.27	11.52	0.69	0.96	0.85	1.95	1.45	1.58	0.66
	SCACRZ3107B02.g	-6.99	7.5e-06	0.00296	15.65	5.05	5.06	11.87	9.21	0.17	6.68	1.18	0.61	1.25	1.87	0.17	1.15	1.44
	SCACRZ3107G02.g	-5.35	8.1e-06	0.00113	11.7	4	6.2	8.94	13.98	2	14.44	0.92	2.15	1.66	3.34	0.58	2.36	0.44
	SCACRZ3107H04.g	-7.38	2.17e-05	0.000274	31.66	9.61	21.39	27.85	34.48	3.98	24.68	1.71	2.51	2.97	6.51	1.69	4.41	1.02
	SCACRZ3108B05.g	-9.79	1.74e-06	0.01	2.9	0.17	1.99	1.42	3.78	0.41	0.83	0.36	0.05	0.25	0	0.14	0.1	0.28
	SCACRZ3108C04.g	-4.84	5.69e-06	0.00619	10.51	1.98	4.68	8.34	11.18	0.72	7.31	1.01	0.34	2.08	2.78	0.43	1.23	1.37
	SCACRZ3108C06.g	-8.68	4.34e-06	0.000722	6.12	1.23	3.71	6.86	5.69	0.76	4.78	0.25	0.44	0.3	1.22	0.22	0.71	0.22
	SCACRZ3108D06.g	-3.52	3.65e-06	0.01	5.58	2.43	2.79	8.08	6.08	0.76	6.21	0.67	0.63	0.87	2.7	0.94	2.25	0.99
	SCACRZ3108F03.g	-5.5	3.57e-06	0.00322	4.59	1.09	5.32	3.79	7.09	0.93	3.48	0.09	0.22	0.28	1.87	0.47	1.12	0.73
	SCACRZ3108H05.g	-9.11	4.69e-06	0.00153	3.75	1.72	5.08	3.62	8.32	0.94	8.04	0.33	0.07	0	1.16	0.54	1.23	0.11
	SCACRZ3109B10.g	-4.18	9.21e-06	0.00187	16.8	7.53	7.76	11.06	18.65	1.63	12.94	1.31	2.45	3.26	4.24	1.35	5.03	0.64
	SCACRZ3109B11.g	-4.6	4.26e-06	0.00188	3.83	3.46	4.77	5.58	6.05	0.8	8.71	0.39	2.23	0.56	1.95	0.62	1.33	0.15
	SCACRZ3109D06.g	-11.63	6.03e-05	0.000696	46.44	16.92	92.95	92.1	90.08	10.37	49.54	3.5	3.07	6.57	6.08	3.39	10.78	0.86
	SCACRZ3109E01.g	-6.08	1.33e-05	0.00103	21.41	7.89	17.75	15.68	25.03	2.55	7.5	1.3	1.8	2.12	5.15	1.76	3.04	0.91
	SCACRZ3110E08.g	-3.88	3.13e-06	0.00684	4.54	2.35	4.51	4.7	4.42	1.35	4.72	0.54	1.31	0.87	2.1	0.23	1.5	0.3
	SCACRZ3110F10.g	-6.88	1.01e-05	0.00899	9.27	4.73	10.43	10.87	9.14	1.54	26.39	1.15	0.96	1.09	3.67	0.48	2.19	0.99
	SCACRZ3111E02.g	-5.79	1.73e-05	0.00331	22.56	4.16	22.2	35.12	25.19	2.79	17.93	1.44	1.51	3.33	10.18	1.82	2.96	1.2
	SCACRZ3111H08.g	-7.37	3.06e-06	0.006	3.4	0.73	1.86	3.81	5.93	0.45	5.04	0.25	0.03	0.28	1.03	0.55	0.54	0.2
	SCACSB1035C07.g	-5.98	1.52e-05	0.00023	21.27	8.98	21.82	19.19	20.18	2.85	17.6	0.93	2.41	2.87	5.82	1.1	4.51	1.05
	SCACSB1035E05.g	-5.16	0.000681	0.00135	930.13	323.94	1133.66	1119.79	1123.18	112.94	530.38	75.37	119.97	174.72	308.69	87.06	205.95	51.22
	SCACSB1035F06.g	-8.39	2.07e-05	0.000371	35.42	5.89	19.08	21.91	32.17	5.39	23.36	1.37	2.52	1.36	5.21	1.57	3.53	1.51
	SCACSB1035H04.g	-6.24	8.01e-06	0.00265	17.13	3.84	5.29	10.1	12.9	1.63	7.67	0.75	1.49	0.78	3.1	0.56	2.38	0.32
	SCACSB1036A09.g	-3.67	3.11e-06	0.00801	4.5	2.49	5.5	2.75	6.35	1.73	3.67	0.48	1.02	1.85	1.5	0.21	2.05	0.23
	SCACSB1036A12.g	-7.11	6.01e-05	0.000733	78.65	24.43	54.09	62.33	85.37	10.28	116.7	7.08	6.68	5.69	20.94	4.8	11.65	3.91
	SCACSB1036B05.g	-9.14	4.12e-06	0.00129	4.14	0.76	6.17	3.93	7.24	0.93	4.33	0.21	0.28	0.19	1.06	0.4	0.72	0.14
	SCACSB1036B09.g	-15.17	1.67e-06	0.01	2.09	0.31	2.37	1.9	3.24	0	0.99	0	0	0.09	0.19	0	0.44	0
	SCACSB1036B12.g	-6.87	1.06e-05	0.00219	13.58	4.88	5.18	15.9	14.14	1.84	20.47	0.56	0.64	1.95	4.96	0.82	1.8	0.34
	SCACSB1036C04.g	-3.5	4.76e-06	0.00792	8.58	2.98	6.54	4.95	10.42	0.92	7.72	0.67	2.09	1.45	3.62	1.38	1.59	1.22
	SCACSB1036E06.g	-7.68	5.51e-06	0.00913	6.9	1.64	0.57	8.55	10.92	1.35	8.72	0.71	0.75	0.76	1.96	0.19	0.3	0.37
	SCACSB1036F12.g	-5.87	1.74e-05	0.000253	22.9	9.74	19.34	23.29	26.21	2.91	24.58	1.7	2.76	3.86	5.85	1.55	4.29	1.97
	SCACSB1037A11.g	-6.54	8.58e-06	0.00209	16.82	3.99	13.39	9.88	5.66	1.05	11.09	1.2	1.29	1.24	3.13	0.69	1.71	0.2
	SCACSB1037G05.g	-7.23	3.07e-06	0.00209	3.6	0.55	4.23	3.56	5.37	0.56	3.28	0.15	0.09	0.63	1.09	0.4	0.51	0.06
	SCACSB1037G08.g	-5.12	2.78e-05	0.00989	46.47	12.44	27.78	49.49	63.22	5.49	12.18	3.25	5.11	5.13	12.22	5.65	10.66	0.42
	SCACSB1038A01.g	-7.35	4.52e-05	0.000203	45.46	28.08	60.68	49.45	78.23	10.04	46.92	3.18	6.06	6.48	13.07	3.8	7.9	2.9
	SCACSB1038B04.g	-3.64	0.0015	0.00148	1362.21	1489.15	2415.33	2887.4	2403.22	296.78	2367	150.74	708.6	603.17	991.19	177.57	817.9	187.9
	SCACSB1038B11.g	-4.27	2.94e-06	0.00657	2.75	1.65	6.68	3.21	5.01	1.54	2.5	0.36	0.44	1.53	0.44	0.27	2.28	0.14
	SCACSB1038D03.g	-6.82	1.52e-05	0.00324	32.89	3.43	16.81	21.88	10.65	3.44	21.12	1.81	1.81	3.14	4.79	0.84	3.77	0
	SCACSB1038F02.g	-5.76	1.29e-05	0.000706	14.45	6.44	17.8	17.98	14.41	2.03	22.81	1.14	2.16	0.88	5.02	1.3	6.14	0
	SCACSB1038G03.g	-6.15	8.35e-06	0.000342	10.33	4.08	8.74	13.49	11.43	1.68	10.82	1.08	1.27	1.62	2.98	0.63	1.49	0.78
	SCACSB1039A11.g	-10.91	6.89e-06	0.000371	8.92	3.92	10.34	5.7	4.28	1.25	10.58	0.23	0.48	0.56	1.77	0.19	0.89	0
	SCACSB1039H04.g	-4.69	1.2e-05	0.0012	17.91	3.62	11.9	18.51	18.59	3.86	20.93	1.86	2.31	1.41	6.43	1.73	5.3	1.27
	SCACSB1117A12.g	-12.88	5.76e-05	0.00977	39.4	17.96	111.68	114.25	61.14	3.22	28.02	2.04	3.15	4.8	15.35	1.57	2.27	0
	SCACSB1117B10.g	-8.02	1.9e-05	0.000246	30.35	9.03	17.92	15.27	31.92	6.03	20.89	1.44	2.33	1.39	5.43	1.41	3.15	1.25
	SCACSB1117E06.g	-5.4	5.76e-06	0.0027	6.72	2.86	3.9	10.48	10.8	1.2	7.38	0.53	0.72	1.57	2.55	0.7	1.12	0.83
	SCACSB1117F03.g	-13.82	4.28e-06	0.01	6.71	1.03	9.5	3.1	5.23	0.89	0.99	0.1	0.12	0.47	0.71	0.13	0.29	0.17
	SCACSB1118B02.g	-8.24	9.2e-06	0.000181	9.96	3.6	10.97	11.87	12.57	2.66	10.95	1.04	0.89	1.14	2.13	0.47	1.58	0.35
	SCACSB1118D08.g	-7.46	1.59e-05	0.00113	19.44	5.83	14.56	27.72	28.3	2.84	13.62	0.82	2.38	2.32	5.59	0.7	2.8	0.45
	SCACSB1118E11.g	-7.37	5.04e-06	0.00187	7.76	0.84	4.3	7.66	5.63	0.94	8.06	0.13	0.47	0.64	1.85	0.44	1.24	0
	SCACSB1119A11.g	-5.02	6.3e-06	0.00139	9.4	2.74	7.9	9.94	10.39	0.88	7.2	1.1	1.28	0.59	3.89	0.85	1.85	0.09
	SCACSB1119B10.g	-5.46	1.04e-05	0.000781	16.98	5.54	7.8	18.58	13.73	2.25	13.4	1.4	1.86	1.37	4.13	1.55	2.83	1.21
	SCACSB1119C05.g	-5.13	5.42e-06	0.00436	5.54	4.34	12.13	4.46	8.45	0.82	5.37	0.59	0.99	1.24	2.36	0.75	1.12	0.97
	SCACSB1119C09.g	-4.79	4.59e-05	0.000533	63.86	22.15	56.93	57.08	82.41	9.41	73.29	5.85	10.84	10.12	21.52	8.11	14.17	5.59
	SCACSB1119E10.g	-5.51	3.11e-06	0.00494	3.24	2.21	3.08	3.02	4.21	0.24	6.86	0.13	0.34	1.03	1.77	0.32	0.57	0
	SCACSB1119F03.g	-4.12	3.02e-06	0.00895	3.86	1.44	5.97	3.28	4.81	0.28	4.85	0.53	0.67	1.29	1.88	0.79	0.58	0.2
	SCACSB1119G06.g	-6.81	4.23e-06	0.00529	6.62	0.85	5.56	6.61	7.38	0.47	2.58	0.31	0.14	0.69	1.9	0.46	0.73	0.2
	SCACSB1119G08.g	-8.7	5.71e-06	0.00178	5.09	3.08	8.05	5.74	11.85	0.82	4.08	0.59	0.21	0.49	1.71	0.51	0.55	0.4
	SCACSB1120A12.g	-9.49	8.09e-06	0.000418	10.73	3.99	5.68	6.88	15.9	2.79	8.2	0.73	0.95	0.5	1.58	0.33	1.25	0.36
	SCACSB1120C12.g	-4.89	5.82e-06	0.000886	8.5	2.25	6.92	8.17	10.44	1.77	6.73	0.71	0.76	1.22	2.48	1.53	1.64	0.83
	SCACSB1120D12.g	-13.34	1.94e-05	0.00029	22.54	4.77	27.66	21.02	27.22	3.17	19.67	1.14	0.65	1.15	3.47	0.9	1.97	0.17
	SCACSB1120E04.g	-8.13	1.35e-05	0.000813	15.54	5.71	22.34	17.63	21.97	2.74	7.43	0.33	1.1	1.65	2.61	1.28	3.9	0.6
	SCACSB1120F05.g	-4.85	2.42e-05	0.000836	33.76	11.51	27.84	28.19	44.66	4.48	40.77	3.75	4.57	5.43	11.23	3.92	7.53	3.02
	SCACSB1120G07.g	-5.03	3.81e-06	0.0021	5.24	2.32	2.6	5.03	7.61	1.07	4.96	0.64	0.43	0.88	1.28	0.73	1.37	0.4
	SCACSB1121C07.g	-7.15	2.59e-06	0.00658	3.66	1.02	5.71	2.42	1.95	0.44	2.78	0.32	0	0.32	1.17	0.06	0.19	0.46
	SCACSB1121D12.g	-6.02	3.5e-06	0.01	4.82	1.07	1.37	3.41	8.41	1.19	5.32	0	0.7	0.41	1.12	0.51	0.79	0.73
	SCACSB1121E02.g	-8.04	6.04e-06	0.00194	10.09	2.4	4.9	8.52	5.02	0.44	10.39	0.35	0.54	0.54	1.41	0.15	1.42	0.78
	SCACSB1121E06.g	-10.31	2.43e-05	0.000171	38.82	14.58	22.07	19.94	38.87	8.09	19.46	0.9	2.1	1.8	5.03	1.08	3.5	1.3
	SCACSB1121G07.g	-7.75	2.27e-05	0.000691	23.12	9.54	40.03	17.4	31.56	3.8	32.96	1.57	2.35	3.54	6.32	2.01	2.67	1.98
	SCACSB1122A04.g	-6.19	3.98e-06	0.000803	5.7	3.01	4.85	3.99	3.06	0.61	7.15	0.28	0.82	0.11	1.9	0.18	0.75	0.56
	SCACSB1122C06.g	-5.09	8.84e-06	0.000381	13.69	4.98	12.48	11.4	12.96	1.64	10.3	0.96	0.51	1.68	3.96	0.99	3.4	1.75
	SCACSB1122D04.g	-5.58	3.99e-06	0.00412	5.36	1.78	1.83	7.16	5.4	0.98	6.97	0.45	0.47	0.81	1.94	0.08	1.54	0
	SCACSB1122D07.g	-11.42	2.24e-06	0.01	4.06	0	1.19	3.25	3.97	0.41	1.65	0.07	0	0.12	0.71	0	0.38	0
	SCACSB1122D12.g	-5.77	1.54e-05	0.000534	21.4	6.49	18.77	20.07	23.5	2	22.97	1.67	1.79	2.78	7.34	1.39	3.91	1.08
	SCACSB1122E12.g	-8.28	1.24e-05	0.00254	14.3	4.95	12.67	19.56	25.31	1.37	7.82	0.81	0.82	1.15	4.38	1.21	1.26	0.75
	SCACSB1122F05.g	-3.76	1.84e-05	0.00953	27.87	6.37	22.58	28.16	47.62	5.71	22.79	3.1	2.3	8.14	9.07	5.51	12.39	2.33
	SCACSB1122G04.g	-5.95	4.17e-06	0.000634	5.77	3.27	3.51	6.08	4.8	1	6.49	0.33	0.59	1.23	1.15	0.66	1.19	0.05
	SCACSB1122H03.g	-5.09	2.18e-05	0.00048	29	11.73	26.71	39.79	29.64	4.74	26.85	1.95	3.34	4.48	11.84	1.88	7.38	2.23
	SCACSB1123A07.g	-6.41	2.41e-06	0.00685	3.73	1.53	3.07	2.82	3.02	0.39	3.05	0.29	0.34	0.23	1.05	0.17	0.35	0.33
	SCACSB1123B04.g	-6.76	4.89e-06	0.000516	7.72	2.36	7.54	6.45	4.97	1.12	4.19	0.71	0.49	1.34	1.36	0.22	0.55	0.4
	SCACSB1123C02.g	-3.13	3.31e-06	0.01	5.13	2.8	3.44	7.06	4.12	0.93	7.06	0.92	0.63	2.17	2.75	0.57	2.35	0.37
	SCACSB1123D05.g	-4.45	4.31e-06	0.00224	5.2	1.93	6.4	6.6	7.21	0.69	5.99	0.42	1.03	1.65	2.7	0.64	0.64	0.57
	SCACSB1124C02.g	-5.46	9.17e-06	0.000954	8.86	6.33	17.46	11.09	13.48	0.97	10.55	0.78	2.32	1.63	3.36	1.72	1.4	1.38
	SCACSB1125A11.g	-8.51	4.66e-06	0.000322	5.49	2.01	6.33	6.39	3.84	0.94	6.25	0.38	0.2	0.21	1.5	0.35	0.74	0.3
	SCACSB1125C02.g	-4.33	4.09e-06	0.00163	7.96	3.31	4.24	4.81	5.97	0.71	5.36	0.92	0.62	0.97	1.83	0.32	2.07	0.74
	SCACSB1125C08.g	-5.37	6.25e-06	0.0012	6.77	3.22	7.33	12.24	8.34	1.03	7.89	0.49	1.67	0.68	2.48	0.75	2.46	0.2
	SCACSB1125D06.g	-9.3	2.69e-06	0.00241	3.24	1.59	3.39	3.26	4.78	0.21	1.98	0.17	0.2	0.3	0.5	0.39	0.36	0.07
	SCACSB1125E04.g	-5.67	1.8e-05	0.00105	27.69	6.41	24.15	19.48	35.05	3.64	19.75	2.66	2.59	2.16	7.17	1.95	5.56	1.94
	SCACSB1125E07.g	-5.61	7.67e-06	0.00418	5.76	3.06	12.96	8.29	11.47	0.91	14.93	0.93	1.5	1.81	2.12	0.49	2.04	1.33
	SCACSB1125G09.g	-5.2	8.4e-06	0.00236	12.52	2.05	9.92	10.24	16.66	1.68	11.4	1.1	1.3	1.57	3.03	1.63	3.27	0.51
	SCACSB1125H06.g	-4.46	7.21e-06	0.01	11.01	3.49	9.57	9.72	18.08	1.13	5.32	1.58	1.19	1.28	3.06	1.85	3.52	0.61
	SCACSB1125H12.g	-3.1	3.33e-06	0.01	7.21	5.1	3.5	6.24	5.05	1.8	2.68	0.91	1.45	1.04	2.2	0.5	3.72	0.37
	SCACSB1126D10.g	-6.44	6.07e-06	0.00208	9.15	1.8	11.73	6.52	6.75	1.1	6.52	0.31	1.11	1.12	2.32	0.48	0.98	0.44
	SCACSD1014A04.g	-4.84	2.41e-06	0.01	4.32	1.16	2.98	3.98	3.05	0.53	3.11	0.15	0.76	0.17	1.4	0.37	0.78	0.32
	SCACSD1014B12.g	-6.18	4.94e-06	0.00917	5.86	1	4.68	4.25	10.85	0.74	8.75	0.28	0.68	0.63	0.98	0.45	2.55	0.27
	SCACSD1014H09.g	-10.3	2.04e-05	0.00144	21.96	6.96	23.08	15.3	42.03	2.12	25.99	1.94	1.53	3	1.66	0.87	3.49	0.86
	SCACSD1014H12.g	-5.23	2.9e-05	0.000932	49.49	13.62	47.66	42.38	35.39	4.36	30.21	3.47	4.11	6.51	14.94	3.46	7.83	2.37
	SCACSD1015E08.g	-5.02	4.94e-06	0.00177	6.63	6.89	4.98	4.65	3.84	0.63	9.91	0.57	1.9	0.97	1.32	0	1.41	1.31
	SCACSD1015H01.g	-5.13	6.44e-06	0.00023	8.27	4.24	9	9.92	7.61	2.06	7.14	0.88	1.31	0.95	3.02	0.53	1.71	1.01
	SCACSD1016E02.g	-46.37	1.9e-06	0.00444	2.83	0	1.73	2.62	3.15	0.22	0.72	0.04	0	0	0	0.07	0.14	0
	SCACSD1017A09.g	-8.67	8.36e-05	0.000477	133.58	21.27	79.03	99.98	137	15.04	95.15	7.65	5.76	5.85	23.31	5.52	14.13	4.78
	SCACSD1017F04.g	-6.92	4.62e-06	0.000351	5.26	1.96	6.38	5.37	6.86	1.01	5.31	0.53	0.34	0.52	0.95	0.67	1.4	0.25
	SCACSD2014C01.g	-10.17	8.53e-06	0.000449	12.11	5.47	5.73	6.98	16.96	3.03	6.24	0.51	0.35	0.42	1.8	0.51	1.66	0.31
	SCACSD2014C10.g	-6.19	6.46e-06	0.00157	10.84	2.16	6.07	9.25	5.53	1.58	11.5	0.5	0.64	0.65	1.81	0.41	2.15	1.41
	SCACSD2014F02.g	-9.27	1.72e-05	0.00905	23.82	4.99	7.67	9.56	30.71	3.85	37.92	2.59	0.34	1.02	5.03	0.82	2.66	0.33
	SCACSD2015C05.g	-6.45	6.77e-06	0.000748	8.72	2.48	8.33	8.05	12.27	1.18	7.49	0.65	0.23	1.06	2.34	0.95	2.29	0
	SCACSD2015G11.g	-5.54	3.27e-06	0.00226	5.5	1.29	3.97	6.01	4.07	1.32	2.48	0.16	0.29	0.74	0.98	0.41	1.88	0
	SCACSD2015H04.g	-5.75	3.79e-05	0.000359	61.86	19.86	45.59	44.48	42.18	7.27	63.33	3.82	8.61	8.64	15.43	3.32	8.41	1.28
	SCACSD2015H12.g	-7.15	9.63e-06	0.000237	11.45	6.13	11.16	15.9	11.28	1.57	9.87	0.82	0.66	1.96	3.11	0.78	2.09	0
	SCACSD2016F08.g	-4.11	1.48e-05	0.00802	20.78	16.12	22.89	31.53	9.58	0.44	21.49	1.48	6.76	5.41	12.47	1.22	1.89	0.66
	SCACSD2017B06.g	-3.97	8.44e-06	0.00442	14.61	5.75	6.31	14.38	18.94	3.04	8.23	1.61	2.85	1.49	6.61	1.76	2.12	1.48
	SCACSD2017F11.g	-8.92	2.12e-06	0.00874	3.08	0.49	1.41	3.85	3.64	0.19	1.44	0.35	0.07	0.28	0.54	0	0.35	0
	SCACSD2017G11.g	-5.99	2.38e-05	0.000759	33.68	7.31	22.81	36.68	41.26	4.79	30.87	2.94	4.09	4.42	8.34	1.63	6.82	1.37
	SCACSD2017H06.g	-5.72	1.7e-05	0.000834	26.73	6.61	13.79	31.27	24.54	4.43	20.11	2.63	2.47	3.06	7.34	1.08	4.22	1.47
	SCACSD2018G09.g	-4.41	7.09e-06	0.00342	9.9	3.04	7.78	11.2	11.51	0.8	13.24	0.85	1.28	1.58	4.78	1.36	2.62	0.55
	SCACST3157D05.g	-9.98	3.3e-05	0.000887	31.45	9.67	59.73	30.8	51.49	5.61	33.44	1.6	1.98	4.09	6.6	2.12	4.62	1.26
	SCACST3157E03.g	-15.91	1.31e-05	0.00263	20.48	2.38	3.81	23.36	18.74	2.81	13.34	0.25	1	0.9	2.62	0	0.56	0
	SCACST3157E04.g	-5.36	1.91e-05	0.00061	31.71	8.07	24.85	20.43	23.67	3.92	33.14	1.92	3.57	3.96	6.2	2.29	7.24	2.04
	SCACST3158E07.g	-6.41	2.32e-05	0.000375	24.19	7.66	27.27	32.29	38.21	5.56	33.89	2.08	3.31	4.09	6.9	2.49	5.43	2.07
	SCACST3158G10.g	-4.89	3.2e-05	0.00622	54.69	12.55	45.87	55.58	18.79	3.99	61.18	2.65	4.01	10.19	15.41	5.66	11.34	2.45
	SCACST3159C05.g	-5.31	3.36e-05	0.00998	34.55	28.51	23.37	39.74	49.08	0	84.74	3.28	16.02	4.56	13.97	4.21	0.04	6.91
	SCACST3159D04.g	-3.42	1.45e-05	0.01	24.85	7.8	10.12	30.2	23.99	3.97	32.39	3.18	5.78	5.34	11.99	3.33	7.25	2.11
	SCACST3159F12.g	-6.83	2.38e-06	0.00868	2.41	0.17	1.96	4.66	3.57	0.47	3.45	0.32	0.38	0	0.43	0.27	0.21	0.84
	SCACST3160A06.g	-4.6	8.9e-06	0.00249	16.42	2.45	13.16	10.94	12.98	1.54	13.5	0.75	2.24	2.69	2.52	1.08	4.94	1.2
	SCACST3160F03.g	-5.77	0.000209	0.00484	123.13	111.48	370.24	138.08	454.09	56.52	300.98	13.44	46.59	41.71	52.38	21.48	80.92	13.08
	SCACST3160G03.g	-9.68	1.36e-05	0.000641	17.04	4.37	9.7	18.09	20.72	1.41	20.74	0.98	1.09	1	3.79	0.67	0.94	1.04
	SCACST3161B11.g	-7.68	2.27e-06	0.00902	2.99	0.86	4.29	0.94	2.85	0.03	3.57	0.24	0.34	0.1	0.59	0.19	0.28	0.28
	SCACST3161D11.g	-3.63	1.08e-05	0.00314	16.28	5.67	19.47	17.96	21.02	3.7	10.55	1.37	2.84	4.81	5.38	2.6	8.27	0.81
	SCACST3161E08.g	-4.88	7.47e-06	0.00164	12.16	3.01	9.56	13.8	7.33	1.75	10.48	0.62	1.1	2.24	3.46	0.79	3.6	0.11
	SCACST3161G05.g	2.48	-0.000133	0.00207	23.45	178.2	18.79	8.28	8.4	153.8	25.62	153.98	161.26	154.93	120.17	143.88	144.66	153.62
	SCAGAD1073B03.g	-8.67	7.42e-06	0.00131	6.66	3.52	13.09	12.12	9.33	1.56	3.88	0.25	1.14	0.78	2.29	0.18	1.15	0
	SCAGAD1073B09.g	-10.62	2.88e-06	0.00189	2.8	1.01	1.55	5.24	3.88	0.48	3.77	0.06	0	0.17	0.76	0.03	0.73	0
	SCAGAD1073C08.g	-88.75	3.89e-06	0.00259	8.17	0.77	1.86	4.37	3.72	0.49	3.82	0.06	0	0	0	0.12	0.08	0
	SCAGAD1073D06.g	-3.62	3.21e-06	0.01	7.12	1.26	4.04	6.19	3.86	0.91	4.37	0.57	0.77	0.96	1.06	1	2.12	1.21
	SCAGAD1073E12.g	-4.54	6.42e-06	0.000733	12.15	3.81	7.12	9.44	8.64	1.7	7.8	1.53	2.02	1.17	3.11	1.17	1.75	0.42
	SCAGAD1073F06.g	-5.27	4.52e-06	0.00251	6.64	1.41	6.26	5.07	8.42	0.79	5.38	0.4	0.79	1.01	2.19	0.37	1.2	0.49
	SCAGAD1073G09.g	-8.18	8.36e-06	0.000267	12.06	6.01	6.21	12.17	7.06	1.5	12.07	0.8	0.58	1.31	1.38	0.66	2.05	0.19
	SCAGAD1074C07.g	-6.06	6.18e-06	0.000365	6.04	3.91	6.86	9.16	9.95	1.05	7.62	0.21	1.19	1.46	1.83	0.74	1.85	0.09
	SCAGAD1074F11.g	-4	9.64e-06	0.00135	16.1	4.16	15.58	14.95	14.18	2.54	13.32	0.86	2.74	3.37	6.42	1.71	4.07	1.02
	SCAGAD1074G09.g	-8.3	1.64e-05	0.000346	20.41	6.15	20.65	23.34	24.71	2.3	16.06	1.7	1.03	0.61	4.83	1.41	3.85	0.25
	SCAGAD1074H06.g	-9.58	3.27e-05	0.000125	45.6	14.95	41.23	22.57	50.49	12.63	32.36	1.82	5.58	1.83	5.99	1.05	5.32	1.36
	SCAGAD1075A07.g	-7.59	2.47e-06	0.0047	3.7	1.15	3.53	4.25	2.61	0.36	1.84	0.29	0.32	0.26	0.72	0.15	0.56	0
	SCAGAD1075D12.g	-4.28	1.68e-05	0.00748	33.18	8.09	15.05	23.88	19.45	2.49	37.5	2.68	4.6	4.1	11.14	2.47	5.36	2.28
	SCAGAD1075E03.g	-5.59	7.17e-05	0.000655	105.66	32.06	60.26	92.39	128.26	15.39	111.06	8.5	10.02	11	33.03	7.05	22.58	5.34
	SCAGAD1075G06.g	-5.3	7.06e-06	0.00457	6.73	2.09	9.16	15.51	11.64	2.35	5.83	0.35	1.34	1.81	2.88	0.6	2.93	0.16
	SCAGAD1076C02.g	-7.09	2.92e-06	0.00255	4.79	1.35	2.16	4.16	3.93	0.27	4.44	0.14	0.13	0.51	1.2	0.04	0.77	0.18
	SCAGAD1076C05.g	-8.98	4.23e-06	0.00713	8.05	1.31	4.2	2.25	4.78	0.22	8.06	0.31	0.61	0.81	0.28	0.31	0.18	0.72
	SCAGAD1076E07.g	-7	2.13e-06	0.00998	3.22	1.28	1.34	2.7	2.44	0.27	4.09	0.11	0.46	0.13	0.37	0.33	0.7	0.1
	SCAGAD1076E09.g	-6.93	4.08e-06	0.000918	4.96	1.36	5.64	7.11	4.54	0.89	3.98	0.29	0.51	0.64	1	0.21	1.1	0.37
	SCAGAD1076H05.g	-5.87	5.24e-06	0.01	6.33	3.53	2.97	7.55	13.69	0.87	3.88	0.45	1.42	0.94	2.29	0.21	1.11	0.18
	SCAGAD1077A02.g	-6.01	1.02e-05	0.000684	19.21	5.39	11.03	13.51	13.81	1.48	10.53	1.02	1	0.51	5.08	1.13	2.39	1.32
	SCAGAD1077A06.g	-12.87	6.76e-06	0.000103	10.17	3.82	7.57	4.72	7.76	2.18	6.84	0.31	0.35	0.28	0.62	0.39	1	0.4
	SCAGAD1077C06.g	-3.46	8.81e-06	0.01	8.33	10.53	7.81	9.83	15.27	3.2	23.87	0.83	5.36	1.97	4.59	2.12	6.67	1.27
	SCAGAD1077F05.g	-8.74	4.2e-06	0.00414	5.73	0.36	3.64	5.19	8.7	0.89	4.04	0.22	0.46	0.34	1.12	0.26	0.86	0
	SCAGAD1077H04.g	-4.99	4.31e-06	0.00319	3.9	2.77	7.3	6.62	3.62	0.61	7.93	0.16	1.35	0.39	2.28	0.55	1.53	0.28
	SCAGAM2016B11.g	-5.57	1.16e-05	0.000255	15.5	7.75	18.78	11.15	15.67	2.57	14.78	1.42	2.51	3.25	3.85	1.16	1.97	1.34
	SCAGAM2016C01.g	-5.76	1.53e-05	0.000314	19.07	7.69	18.61	24.47	23.46	3.11	17.05	1.34	2.43	3.71	5.64	1.28	3.8	1.51
	SCAGAM2016C10.g	-4.83	2.81e-05	0.000455	45.52	11.73	35.61	41.92	34.72	7.65	44.43	4.54	3.95	5.04	12.5	4.12	13.05	2.65
	SCAGAM2016F12.g	-15.29	2.97e-06	0.01	1.52	1.11	3.19	3.41	7.25	0.33	2.07	0.18	0	0	0.35	0.26	0.34	0.11
	SCAGAM2017A01.g	-6.04	4.97e-06	0.00133	5.87	1.84	4.24	8.18	6.76	0.98	8.15	0.58	0.36	1.15	2.26	0.49	0.74	0.38
	SCAGAM2017B03.g	-4.47	1.1e-05	0.0011	14.25	5.5	18.64	14.29	15.75	1.58	17.9	1.56	2.72	2.95	5.29	1.55	4.57	1.02
	SCAGAM2017D03.g	-5.54	4.67e-06	0.00103	6.9	1.62	6.69	6.98	5.65	0.83	5.84	0.39	0.63	1.2	1.72	0.67	1.1	0.51
	SCAGAM2017E01.g	-8.6	2.82e-06	0.00215	3.56	1.19	1.93	2.92	3.95	0.77	5.22	0.2	0.28	0.29	0.87	0.18	0.25	0.21
	SCAGAM2017F04.g	-4.81	9.22e-06	0.000981	14.15	5.15	7.17	16.96	12.53	2.2	13.86	1.51	1.67	1.57	5.03	1.39	2.89	0.92
	SCAGAM2017G02.g	-5.47	3.81e-05	0.000869	54.38	16.27	36.25	55.65	68.1	5.29	55.71	4.57	5.85	4.57	17.12	6.91	10.1	4.2
	SCAGAM2017G03.g	-4.8	3.1e-05	0.000394	40.45	20.56	55.03	42.45	37.62	6.29	40.88	3.48	8.11	6.96	16.31	3.52	10.44	1.8
	SCAGAM2018B01.g	-7.72	9.84e-06	0.00243	18.72	4.31	6.56	14.88	8.95	0.57	15.24	0.65	0.8	1.48	1.98	1.02	2.29	0.74
	SCAGAM2018C08.g	-5.25	7.28e-06	0.00584	9.32	2.67	7.26	13.85	15.16	1.22	6.41	0.99	1	1.08	3.99	1.44	2.16	0
	SCAGAM2018D01.g	-4.18	3.54e-06	0.0034	6.01	1.93	5.62	5.32	5.32	0.82	4.48	0.82	0.86	0.83	2.04	0.45	1.74	0.32
	SCAGAM2018D11.g	-6.86	1.74e-05	0.000854	29.03	8.71	13.82	30.65	16.84	2.37	24.27	1.21	2.47	3.1	5.99	1.76	3.51	0.29
	SCAGAM2018E04.g	-7.72	4.63e-06	0.00583	6.16	2.07	3.67	4.69	11.14	0.97	3.48	0.08	0.53	0.59	1.55	0.35	0.8	0.26
	SCAGAM2018F01.g	-7.47	4.94e-06	0.00344	6.93	3.04	2.92	4.31	5.88	0.64	10.78	0.31	1.88	0.37	1.09	0.34	0.44	0.18
	SCAGAM2018F06.g	-4.87	1.16e-05	0.00243	17.79	3.91	14.18	22.59	17.27	2.05	13.67	1.2	1.7	2.16	6.97	1.82	4.12	0.8
	SCAGAM2018H06.g	-5.4	8.3e-06	0.00643	14.98	2.85	9.99	3.56	17.3	2.71	11.72	1.01	0.52	1.72	1.11	1.4	5.39	0.55
	SCAGAM2018H09.g	-10.59	8.3e-05	0.000297	112.48	32.91	128	105.29	100.9	15.79	59.09	6.17	7.26	8.55	21.96	0.45	6.82	1.16
	SCAGAM2019E10.g	-6.99	4.17e-06	0.000746	3.75	1.99	5.45	6.22	7.2	1.06	3.33	0.45	0.48	0.32	1.43	0.09	1.15	0.23
	SCAGAM2122A09.g	-5.17	2.62e-05	0.00115	37.78	8.41	48.42	33.81	29.61	6.56	37.1	2.01	3.78	7.1	13.06	2.41	8.64	1.98
	SCAGAM2122B05.g	-7.24	2.79e-06	0.00407	2.65	0.82	5.04	2.02	3.73	0.45	4.55	0.47	0.28	0.19	0.62	0.31	0.53	0.27
	SCAGAM2122D02.g	-4.55	6.42e-06	0.00155	10.91	2.56	8.31	10.5	8.6	1.2	8.72	0.81	0.99	1.74	3.53	0.87	2.27	0.97
	SCAGAM2122E08.g	-13.64	6.93e-06	0.000507	11.73	2.73	6.4	4.77	9.01	0.78	9.22	0.24	0	0.6	0.95	0	0.98	0.5
	SCAGAM2122F08.g	-8.75	1.96e-06	0.01	1.11	0.21	3.59	3.7	1.91	0.18	2.38	0.28	0.06	0.18	0.56	0.21	0.21	0
	SCAGAM2122H01.g	-4.81	3.4e-05	0.01	76.05	17.44	48.22	2.82	51.87	10.69	63.32	9.23	7.69	8.21	0.9	5.88	17.33	6.96
	SCAGAM2123F03.g	-27.17	1.75e-06	0.00742	1.99	0	2.37	1.26	1.08	0.24	3.61	0	0	0	0.19	0.19	0	0
	SCAGAM2123G10.g	-4.01	6.45e-06	0.00899	7.68	5.11	5.94	11.43	7.84	0.67	15.51	1.47	1.99	1.5	4.87	0.29	2.37	1.01
	SCAGAM2123H08.g	-5.91	2.9e-06	0.00372	4.61	1.19	2.29	4.35	4.17	0.55	4.67	0.63	0.56	0.62	1.19	0.38	0.32	0
	SCAGAM2124B01.g	-7.85	4e-06	0.000473	3.91	3.33	5.49	3.75	6.03	0.66	4.7	0.19	0.13	0.61	0.9	0.9	0.82	0
	SCAGAM2124E02.g	-8.58	6.74e-06	0.000432	8.63	2.47	9.19	8.67	9.97	0.89	5.93	0.47	0.79	0.8	1.46	0.33	1.25	0.23
	SCAGAM2124G08.g	-6.39	2.65e-06	0.00473	3.95	1.4	2.02	3.96	4.59	0.38	3.27	0.06	0.69	0.25	0.94	0.25	0.6	0.29
	SCAGAM2124H09.g	-5.24	3.72e-06	0.00137	5.54	3.38	6.3	4.23	3.88	1.02	4.02	0.64	0.97	0.66	1.28	0.58	1.13	0.16
	SCAGAM2125A02.g	-5.78	5.47e-06	0.000708	6.39	2.23	8.09	7.46	6.93	0.83	8.07	0.63	1.04	0.92	2.73	0.35	1.05	0.2
	SCAGAM2125C04.g	-4.32	2.18e-05	0.000365	35.69	13.33	33.6	31.74	28.81	5.68	28.66	3.38	5.01	6.37	12.42	2.83	9.08	2
	SCAGAM2125D09.g	-6.45	3.23e-06	0.0035	5.02	1.92	1.26	3.9	3.35	0.93	6.49	0.23	0.64	0.06	1.1	0.14	1.33	0.04
	SCAGAM2125G05.g	-7.21	9.45e-06	0.00053	11.77	3.02	14.73	12.41	12.19	1.28	11.29	0.81	0.39	0.99	3.44	0.66	2.49	0.48
	SCAGAM2125H05.g	-5.45	2.24e-06	0.01	4.4	1.97	2.67	0.79	3.23	1.09	2.71	0.22	0.39	0.39	0.51	0.55	0.65	0.38
	SCAGAM2126B01.g	-6.35	2.81e-06	0.00718	5.35	1.01	4.35	2.41	2.42	0.1	4.43	0.12	0.14	0.64	0.63	0.4	0.91	0.31
	SCAGAM2126B04.g	-6.55	1.52e-05	0.000573	20.33	4.1	19.81	17.65	25.62	2.95	19.89	1.34	3.08	1.13	5.75	1.59	3.08	0.86
	SCAGAM2126G09.g	-7.64	1.79e-05	0.00181	19.73	4.94	34.04	27.87	18.47	3.08	16.91	0.4	1.77	3.59	5.9	0.38	3.85	0.49
	SCAGCL6012A01.g	-4.9	1.99e-05	0.000415	27.97	7.97	29.14	29.26	29.74	5.34	25.92	2.74	2.79	5.54	9.41	2.47	7.37	1.38
	SCAGCL6012B01.g	-5.72	4.6e-06	0.00166	7.58	1.9	3.47	5.94	7.91	0.96	6.08	0.52	0.86	0.98	1.48	0.29	1.35	0.44
	SCAGCL6012B02.g	-7.22	6.16e-06	0.000711	7.33	2.76	5.07	9.58	11.04	1.38	6	0.54	0.84	0.91	1.05	0.54	1.53	0.56
	SCAGCL6012B12.g	-5.05	4.32e-06	0.00094	6.52	2.58	3.57	5.51	5.78	1.06	7.49	0.42	0.87	1.06	1.69	0.81	1.58	0
	SCAGCL6012C06.g	-5.98	3.38e-05	0.000261	37.55	18.8	42.97	56.93	43.25	7.36	42.51	2.69	4.92	6.81	13.79	2.18	8.67	2.62
	SCAGCL6012G06.g	-6.26	1.67e-05	0.00029	23.72	8.08	23.16	21.29	24.98	2.94	17.31	1.64	1.99	2.98	4.55	1.37	4.85	2.03
	SCAGCL6013A02.g	-5.68	2.14e-06	0.01	3.94	1.5	3.29	2.34	1.87	0.38	2.74	0.24	0.12	0.3	1.15	0.24	0.52	0.26
	SCAGCL6013A03.g	-4.8	1.48e-05	0.00028	15.46	12.12	23.79	21.56	21.42	2.97	18.18	1.43	3.66	2.83	6.36	2.06	6.33	1.38
	SCAGCL6013A09.g	-4.87	2.61e-06	0.00849	3.87	1.44	3.89	1.73	5.17	0.63	3.88	0.37	0.47	0.77	0.8	0.69	0.99	0.14
	SCAGCL6013B10.g	-4.63	2.92e-06	0.01	4.88	0.96	1.64	4.96	5.59	0.55	4.32	0.3	0.72	0.67	1.01	0.61	1.03	0.61
	SCAGCL6013C09.g	-4.34	1.04e-05	0.00536	16.82	5.78	11.5	9.07	15.51	1.85	24.3	1.79	2.15	2.68	2.69	3.41	5.87	0.96
	SCAGCL6013C12.g	-7.15	3.15e-06	0.0079	1.17	0.96	5.34	5.56	3.18	0.59	5.13	0.14	1.38	0.06	0.67	0.3	0.52	0
	SCAGCL6013D01.g	-4.86	4.94e-05	0.000394	61.16	25.33	67.24	59.39	81.69	11.17	83.2	6.62	10.01	12.4	20.37	8.43	17.52	4.7
	SCAGCL6013D05.g	-7.15	1.55e-05	0.000321	18.1	6.43	22.22	23.03	22.11	3.1	14.35	1.49	2.22	3.11	4.28	1.2	2.34	0.66
	SCAGCL6013E03.g	-6.4	9.85e-06	0.00118	10.66	2.31	16.67	14.79	14.86	2.25	9.66	0.41	1.55	1.79	3.14	1.25	2.39	0.61
	SCAGCL6013F01.g	-5.8	1.12e-05	0.00089	13.73	3.5	10.98	13.48	21.11	3.04	17.75	0.57	1.48	2.17	3.87	1.81	3.38	1.13
	SCAGCL6013F06.g	-7.17	1.11e-05	0.000244	15.55	4.88	13.77	14.93	15.34	2.25	11.64	1.21	0.98	1.82	2.93	0.77	2.59	0.63
	SCAGCL6013F12.g	-5.93	2.43e-06	0.01	3.9	0.1	3.15	4.78	2.51	0.24	2.96	0.29	0.57	0.7	0.65	0.39	0.21	0.17
	SCAGCL6013G02.g	-6.79	5.53e-06	0.00185	4.65	3.09	6.16	5.01	8.61	0.68	11	0.33	1.03	0.85	1.44	0.98	1.16	0
	SCAGCL6013G04.g	-7.7	2e-05	0.00116	26	6.39	36.71	20.85	31.08	3.55	16.08	1.45	1.82	2.37	5.96	1.45	3.94	1.27
	SCAGCL6013G05.g	-7.94	4.84e-05	0.00226	56.27	16.73	53.1	38.76	112.92	11.2	51.63	3.57	4.37	6.85	12.72	5.14	7.56	2.68
	SCAGCL6014B04.g	-6.42	1.21e-05	0.000558	17.42	5.09	15.09	14.65	21.91	2.13	11.64	1.02	1.84	1.78	3.35	1.78	3.16	0.78
	SCAGCL6014E02.g	-7.56	3.1e-06	0.00338	3.46	0.64	3.3	3.82	5.25	0.08	4.81	0.14	0.24	0.49	0.67	0.07	0.87	0.35
	SCAGCL6014G01.g	-3.72	5.43e-06	0.00542	8.05	2.81	4.39	9.54	8.73	1.72	11.32	0.99	0.87	1.24	3.93	1.31	3.4	0.77
	SCAGCL6014G03.g	-9.74	1.31e-05	0.00239	13.36	4.95	7.52	24.97	24.15	2.84	10.67	1.21	0.98	1.29	3.76	0.42	1.17	0.25
	SCAGCL6014G06.g	-3.99	1.27e-05	0.00777	20.24	13.11	21.07	28.64	16.34	2.44	4.99	1.83	4.89	5.72	8.06	1.35	4.23	0.67
	SCAGCL6014G11.g	-5.9	2.44e-05	0.000196	32.72	10.49	30.45	35.05	35.18	7.92	29.02	2.2	3.21	4.02	6.14	2.93	8.77	3.4
	SCAGCL6015A10.g	-6.54	8.28e-06	0.00159	9.62	2.02	8.25	13.67	15.47	1.94	8.9	0.92	0.57	0.94	3.5	0.48	2.45	0.31
	SCAGCL6015C02.g	-9.2	4.17e-06	0.00257	4.98	1.01	4.38	7.11	7.09	0.4	3.11	0.36	0.57	0.29	0.88	0.24	0.51	0.21
	SCAGCL6015E07.g	-8.94	4.76e-06	0.01	3.34	2.27	9.95	8.86	3.96	0	3.8	0.2	0	0.37	2.24	0	0.78	0
	SCAGCL6015F01.g	-5.96	5.84e-06	0.000699	9.53	3.02	5.16	8.58	3.91	2.25	9.91	0.92	0.44	1.02	1.62	0.57	2.08	0.46
	SCAGCL6015F02.g	-5.41	2.76e-05	0.000736	39.97	9.78	30.41	42.5	46.28	4.57	38.15	3.25	4.36	5.42	10.43	4.06	9.24	2.33
	SCAGCL6016A11.g	-3.73	8.48e-06	0.000964	13.65	5.26	10.53	15.32	15.04	3.23	9.83	1.52	2.22	2.69	4.41	1.51	6.27	0.94
	SCAGCL6016B08.g	-5.84	5.2e-06	0.00136	4.95	1.73	6.63	8.75	7.37	0.96	7.71	0.65	1.04	0.69	1.93	0.24	1.14	0.84
	SCAGCL6016B11.g	-6.05	1.3e-05	0.00133	9.81	5.07	15.76	17.18	16.04	4.18	27.69	1.37	1.82	2.4	5.47	0.53	2.73	1.48
	SCAGCL6016C03.g	-5.35	8.34e-06	0.000526	10.91	3.56	10.37	10.73	12.21	1.6	13.44	0.92	1.25	1.8	3.34	0.97	2.92	0.53
	SCAGCL6016D05.g	-5.37	1.87e-05	0.000964	30.1	6.75	19.22	24.09	25.26	3.96	33.78	2.26	2.46	4.13	9.1	1.21	5.95	1.57
	SCAGCL6016D08.g	-4.73	2.07e-05	0.000743	31.47	7.3	28.37	30.84	33.34	4.38	28.93	2.96	4.66	5.9	8.71	2.45	8	2.15
	SCAGCL6016E01.g	-5.14	1.2e-05	0.000612	18.24	5.26	17.74	17.29	18.5	2.95	11.91	0.99	2.26	1.79	6.66	1.36	4.22	0.58
	SCAGCL6016E09.g	-5.45	4.95e-06	0.00462	6.85	3.11	4.66	9.03	9.55	0.3	3.64	0.62	1.23	0.65	2.53	0.89	0.52	0.37
	SCAGCL6016F11.g	-8.1	6.42e-06	0.000217	9.43	3.28	5.77	7.67	8.36	1.51	7.58	0.52	0.84	0.86	1.72	0.17	1.05	0.22
	SCAGCL6016H07.g	-4.8	6.02e-05	0.000355	85.35	35	78.08	87.05	79.77	10.95	100.46	8.56	16.02	13.01	28.28	8.68	19.94	4.72
	SCAGCL6016H08.g	-41.13	2.39e-06	0.00154	2.49	0.42	3.5	2.31	3.93	0.22	1.87	0.02	0.08	0	0	0	0.09	0.17
	SCAGCL6016H09.g	-6.84	6.48e-06	0.000395	8.71	3.05	9.16	7.98	8.57	0.63	7.63	0.25	0.74	1.13	2.5	0.88	0.86	0.33
	SCAGCL6016H11.g	-4.76	2.7e-05	0.00105	33.53	13.19	25.88	40.39	47.75	5.42	48.37	3.55	5.9	4.46	12.49	5.78	10.14	2.7
	SCAGCL6017C05.g	-9.4	1.43e-05	0.000973	18.91	5.71	11.84	12.96	15.76	2.65	29.47	0.98	0.64	1.75	2.59	0.83	1.98	1.59
	SCAGCL6017G05.g	-7.04	6.04e-06	0.000642	6.3	2.47	6.04	10.45	9.23	1.19	6.71	0.36	0.44	1.21	1.55	0.64	1.36	0.46
	SCAGFL1085C10.g	-6.73	9.69e-06	0.000504	11.38	3.97	11.74	9.99	18.02	1.97	12.07	0.53	1.3	1.79	3.01	0.63	2.85	0.15
	SCAGFL1085D12.g	-6.99	6.65e-06	0.00442	5.98	2.17	13.07	4.44	8.38	1.28	11.72	0.73	0.35	1.58	1.75	0.49	1.06	0.76
	SCAGFL1085E02.g	-5.27	3.11e-06	0.00544	4.3	0.59	2.27	5.27	5.43	0.93	4.42	0.37	0.83	0.17	1.21	0.14	1.08	0.61
	SCAGFL1085F06.g	-8.21	4.53e-06	0.000504	5.38	1.89	7.26	6.09	4.67	0.57	4.86	0.74	0.56	0.51	0.77	0.04	0.58	0.55
	SCAGFL1085G11.g	-6.43	2.08e-05	0.000463	26.94	7.73	19.98	28.69	34.57	3.8	30.3	2.35	2.41	2.96	7.02	1.55	6	1.34
	SCAGFL1085H06.g	-6.3	8.26e-06	0.01	12.62	1.59	2.23	12.69	14.7	1.37	15.93	0.5	0.65	0.41	4.2	1.65	1.35	0.95
	SCAGFL1086B04.g	-4.2	2.49e-06	0.01	3.26	1.28	3.62	5.8	2.71	0.48	3.52	0.17	0.64	0.73	1.4	0.62	1.2	0.17
	SCAGFL1086D06.g	-22.27	1.8e-06	0.00718	2.6	0.81	0	2.76	2.47	0.24	2.59	0	0	0.11	0	0.32	0.08	0
	SCAGFL1086E03.g	-7.41	7.4e-06	0.000458	10.22	2.01	6	6.11	14.43	4.61	7.98	0.88	0.56	0.76	2.25	0.53	1.49	0.46
	SCAGFL1086E09.g	-6.94	1.34e-05	0.000713	16.58	7.68	25.18	14.17	17.04	2	12.52	0.27	2.17	2.55	6.57	0.05	1.67	0.42
	SCAGFL1086H06.g	-15.91	2.1e-06	0.00418	2.11	0.79	2.17	2.01	2.37	0.84	3.13	0.04	0.38	0.06	0	0	0.36	0
	SCAGFL1086H09.g	-4.74	5.18e-06	0.00534	7.46	1.95	5.77	6.58	6.17	0.98	11.63	0.55	1.05	1.28	2.51	0.64	1.55	0.99
	SCAGFL1086H10.g	-4.36	5.3e-06	0.00243	9.04	1.92	7.38	7.11	7.9	0.93	8.2	0.61	1.65	1.8	2.49	0.5	1.96	0.74
	SCAGFL1087E06.g	-3.61	9.78e-06	0.00321	21.85	4.43	13.28	16.09	13.05	3.75	13.72	2.14	3.41	3.07	7.48	0.61	5.47	1.7
	SCAGFL1087F12.g	-9.94	3.74e-06	0.000475	5.83	1.53	3.21	4.19	6.08	1.92	2.37	0.22	0.62	0.24	0.35	0.13	0.28	0.68
	SCAGFL1087G09.g	-3.91	5.22e-06	0.000717	9.09	4.4	6.76	7.23	5.13	1.62	8.77	0.65	0.49	2.17	3.69	0.65	2.37	0.96
	SCAGFL1087H10.g	-113.21	1.64e-06	0.00696	2.43	0.28	1.61	2.29	0.73	0.22	2.38	0	0	0	0.09	0	0	0
	SCAGFL1088D06.g	-7.3	1.49e-05	0.000856	21.83	5.64	20.39	21.23	24.66	2.87	9.03	1.58	1.35	1.98	5.59	0.89	2.95	0.14
	SCAGFL1088E11.g	-5.47	4.83e-06	0.01	5.44	2	5.12	12.31	6.4	0.57	4.5	0.7	0.25	0.82	2.17	1.26	1.08	0.36
	SCAGFL1089A10.g	-6.46	2.36e-06	0.01	5.67	1.57	1.1	1.96	3.75	0.84	1.83	0.09	0.24	0.24	0.4	0.45	1.04	0.12
	SCAGFL1089C01.g	-9.74	4.79e-06	0.000497	7.58	3.28	2.17	6.81	6.72	0.93	4.22	0.68	0.32	0.26	0.85	0.14	0.91	0.09
	SCAGFL1089C03.g	-5.96	0.000106	0.00136	140.35	52.39	211.13	147.56	122.56	16.98	92.21	10.29	15.42	27.98	44.05	6.94	23.15	3.68
	SCAGFL1089E06.g	-5.6	1.24e-05	0.000327	18.41	5.69	14.22	19	18.03	3.02	14.11	1.63	1.63	2.41	5.16	0.71	4	0.98
	SCAGFL1089G01.g	-5.04	3.84e-06	0.00453	5.7	2.85	2.46	4.49	7.97	0.34	5.4	0.36	0.64	0.81	1.26	0.63	2.04	0.06
	SCAGFL1089H09.g	-13.98	1.97e-05	0.000231	33.38	8.65	23.66	12.41	27.71	8.09	12.55	0.57	1.2	0.75	3.62	0.72	1.57	0.62
	SCAGFL1090A07.g	-8.21	4.79e-06	0.00375	6.65	3.1	3.96	4.23	11.12	1.49	2.2	0.49	0.19	0.49	1.3	0.27	1.25	0
	SCAGFL1090B02.g	-3.84	3.06e-06	0.01	6.75	1.34	3.61	5.33	2.82	0.85	4.87	0.85	0.53	0.92	2.79	0.59	0.98	0
	SCAGFL1090B06.g	-5.39	5.77e-06	0.00634	8.06	1.73	4.09	8.92	8.14	0.78	12.06	0.42	0.89	0.76	1.92	0.67	2.47	0.98
	SCAGFL1090D09.g	-4.98	2.73e-06	0.00878	4.4	1.68	1.84	5.57	4.6	0.66	1.92	0.23	0.4	0.61	1.51	0.38	0.72	0.29
	SCAGFL1090G10.g	-4.83	2.6e-06	0.01	3.29	0.94	2.06	4.41	5.4	0.21	3.58	0.42	0.3	1.15	1.44	0.21	0.6	0
	SCAGFL1091B10.g	-5.77	5.12e-06	0.00444	7.1	1.05	3.7	10.67	6.74	1.45	7.12	0.81	0.58	0.18	2.58	0.38	1.62	0.4
	SCAGFL1091C07.g	-6.39	2.69e-05	0.000301	35.83	11.43	39.06	21.38	42	8.15	37.67	2.24	3.92	3.31	10.76	2.44	6.01	1.93
	SCAGFL1091H03.g	-8.21	6.97e-06	0.000279	8.23	3.7	5.5	9.3	10.63	1.27	8.91	0.6	1	0.81	1.28	0.98	0.72	0.39
	SCAGFL1092A06.g	-6.62	5.62e-06	0.00418	12.07	1.29	5.49	4.69	7.99	1.12	7.77	0.54	0	0.65	1.08	0.95	2.42	0.47
	SCAGFL1092B03.g	-5.14	2.24e-05	0.000368	24.54	15.06	43.36	28.62	29.24	6.03	24.54	1.15	5.38	6.34	8.16	3.26	6.64	2.4
	SCAGFL1092G11.g	-8.95	2.93e-05	0.000343	40.76	11.43	31.43	31.48	31.33	4.5	50.13	2.63	1.82	1.77	8.52	1.83	4.62	1.27
	SCAGFL1093A07.g	-7.63	8.5e-06	0.000334	10.7	4.26	9.47	7.36	12.54	1.38	13.32	0.95	1	1.06	1.65	0.17	2.05	0.86
	SCAGFL1093C10.g	-6.3	6.2e-06	0.000633	6.43	3.19	10.72	7.46	5.35	1.46	9.79	0.55	0.82	0.98	1.92	0.46	1.66	0.65
	SCAGFL1093F08.g	-15.5	3.28e-05	0.000645	39.69	12.27	51.8	13.42	57.88	15.29	18.19	1.75	2.95	0.56	4.4	1.16	1.73	0.9
	SCAGFL1093G01.g	-4.62	1.86e-05	0.01	31.55	6.97	17.13	19.84	48.74	2.58	24.84	4.68	2.81	5.39	11.05	2.86	3.77	2.28
	SCAGFL1093G04.g	-8.25	8.42e-06	0.000303	10.5	4.62	13.54	11.98	7.86	1.67	7.13	0.31	1.7	0.62	2.29	0.35	1.28	0.4
	SCAGFL1094A05.g	-5.08	7.04e-06	0.000343	11.13	4.18	6.54	8.58	12.58	2.89	7.35	0.69	1	1.37	3.6	0.86	2.47	0.51
	SCAGFL1094B08.g	-7.4	4.18e-06	0.01	4.17	1.79	3.44	3.13	11.14	0.9	4.78	0.31	1	0.62	0.75	0.35	0.76	0.16
	SCAGFL1094D05.g	-4.8	3.55e-05	0.000831	42.89	24.02	55.91	66.02	52.01	8.24	29.36	3.16	5.35	12.82	18.06	3.76	14.03	0.78
	SCAGFL1094F05.g	-6.21	3.18e-06	0.00321	6.14	1.88	2.26	3.38	5.14	0.32	3.64	0.45	0.53	0.54	1.33	0.11	0.52	0.19
	SCAGFL1094G09.g	-7.72	2.09e-06	0.00904	2.12	0.99	3.79	1.65	3.83	0.22	2.11	0.17	0.31	0.12	0.62	0.1	0.58	0
	SCAGFL3020B04.g	-8.59	2.03e-05	0.000362	25.18	9.26	23.82	34.08	27.49	3.06	16.59	1.49	1.37	1.99	6.93	0.63	2.96	0.86
	SCAGFL3020B07.g	-5.48	4.97e-06	0.0022	7.9	2	4.07	5.16	8.24	1.07	8.67	0.78	0.99	1.01	2.22	0.48	0.71	0.58
	SCAGFL3020C06.g	-6.27	2.63e-06	0.01	3.77	1.17	4.05	2.08	5.93	0	1.87	0.15	0.33	0.47	1.69	0.18	0.19	0
	SCAGFL3020E01.g	-5.56	1.05e-05	0.00114	13.33	4.4	9.29	14.45	14.61	2.16	20.65	1.25	2.09	1.25	3.88	0.9	4.09	0.72
	SCAGFL3020G09.g	-6.1	5.71e-06	0.0083	10.71	1.59	2.72	11.13	5.87	1.11	8.86	0.45	0.59	0.6	2.45	1	1.64	0.14
	SCAGFL3020H12.g	-5.38	1.29e-05	0.0026	17.48	5.29	14.58	20.97	26.78	2.08	11.43	1.37	1.44	2.85	5.72	1.88	4.49	0.56
	SCAGFL3021A03.g	-4.61	2.75e-06	0.00723	3.49	3.3	1.81	3.71	5.36	1.39	2.64	0.52	1.19	0.6	0.52	0.45	1.43	0
	SCAGFL3021C07.g	-4.95	7.44e-06	0.000761	9.54	5.36	12.09	9.05	12.66	0.74	7.73	0.8	1.76	1.43	4.16	1.49	1.91	0
	SCAGFL3021D01.g	-5.54	8.72e-06	0.00203	13.14	2.72	12.81	15.21	7.12	1.51	12.91	1.13	1.45	2.04	3.81	1.17	1.8	0.4
	SCAGFL3021E11.g	-4.67	5.05e-06	0.000823	8.8	2.96	6	7.09	6.9	0.97	6.4	0.52	0.97	1.17	2.38	1.22	1.99	0.13
	SCAGFL3022B04.g	-4.75	6.53e-06	0.00192	11.79	4.66	5.03	11.84	9.74	1.03	6.99	0.83	2.09	1.6	3.46	0.68	1.43	0.64
	SCAGFL3022B11.g	-4.25	2.96e-05	0.01	20.56	21.23	67.7	40.11	22.38	8.83	59.54	1.85	8.67	9.52	16.89	2.16	15.87	1.56
	SCAGFL3022F04.g	-5.54	3.9e-06	0.00317	3.01	2.11	6.4	4.41	3.3	1.31	8.17	0.56	0.68	0.82	1.05	0.49	1.21	0.36
	SCAGFL3022H09.g	-4.92	3.94e-06	0.00768	6.26	1.86	2.63	5.5	8.39	0.46	5.33	0.19	0.88	0.95	1.54	0.93	1.07	0.64
	SCAGFL3023A05.g	-5.41	8.9e-06	0.000371	12.74	4.54	10.47	11.35	12.31	1.65	13.81	1.01	1.27	2	2.72	1.04	2.75	1.58
	SCAGFL3023D11.g	-6.55	2.81e-06	0.00695	2.03	1.49	2.87	6.36	4.35	0.72	2.04	0.13	0.46	0.57	0.84	0.26	0.64	0.14
	SCAGFL3023E01.g	-8.56	4.65e-06	0.00883	1.46	0	8.67	5.25	7.5	1.55	7.1	0.04	0	1.41	1.49	0.11	0.64	0
	SCAGFL3024D09.g	-7.52	2.48e-06	0.00926	2.61	0.23	4	1.9	4.04	0.09	4.2	0.15	0.32	0	0.51	0.07	1.03	0.19
	SCAGFL3024F01.g	-7.24	3.23e-06	0.00685	4.62	1.94	0.57	4.5	6.53	0.47	3.98	0.28	0.5	0.42	0.75	0.38	0.66	0.12
	SCAGFL3024G02.g	-6.26	8.91e-06	0.000505	11.67	3.95	9.8	10.01	14.81	1.37	13.25	0.62	0.84	1.65	4.02	1.06	1.78	0.38
	SCAGFL3024G12.g	-11.07	1.97e-05	0.000346	22.88	10.21	28.28	14.2	19.54	2.58	32.65	0.51	1.74	1.92	4.91	0.36	1.68	0.65
	SCAGFL3025G02.g	-6.04	6.88e-06	0.000926	7.71	1.77	10.2	11.66	9.67	1.87	7.09	0.56	0.5	1.32	2.23	0.98	2.41	0.27
	SCAGFL3025H03.g	-4.76	1.74e-05	0.01	22.02	11.24	7.61	15.22	39.86	4.33	38.19	1.53	3.7	1.44	5.13	3.27	11.61	2.44
	SCAGFL3026B01.g	-4.4	9.55e-06	0.00274	14.89	3.75	9.59	14.09	20.18	2.21	12.99	1.28	2.45	3.02	4.12	1.58	2.9	2.3
	SCAGFL3026C07.g	-6.75	2.72e-06	0.00389	4.53	1.07	3.6	2.75	4.91	0.32	2.64	0.3	0.45	0.53	0.97	0.25	0.27	0.16
	SCAGFL3026E12.g	-4.73	3.11e-06	0.00443	5.23	2.37	2.6	5.09	5.71	0.53	3.37	0.64	0.5	0.51	1.7	0.25	0.91	0.74
	SCAGFL3026F03.g	-5.15	1.25e-05	0.000456	16	7.32	14.93	22.06	15.99	2.34	17.08	1.52	1.92	3.12	7.12	1.3	2.68	0.94
	SCAGFL3027E01.g	-5.48	9.57e-06	0.00101	11.19	2.7	13.06	10.27	15.16	2.58	17.01	1.52	1.84	2.07	3.32	0.59	2.75	1.06
	SCAGFL3028B11.g	-6.99	8.06e-06	0.000371	9.44	4.46	10.54	9.07	14.19	1.3	7.81	0.65	1.34	1.37	2.52	1.23	0.74	0.28
	SCAGFL3028C07.g	-5.18	2.51e-06	0.00865	4.75	1.81	1.39	1.98	4.64	0.81	4.12	0.34	0.2	0.62	0.68	0.3	1.22	0.4
	SCAGFL3028F11.g	-12.04	1.95e-06	0.00778	3.4	0.36	2.3	1.48	3.35	0.33	1.79	0.04	0	0.14	0	0.57	0.34	0
	SCAGFL8004C06.g	-7.11	6.2e-06	0.000316	9.6	2.96	4.16	8.23	8.61	1.98	7.78	0.94	0.72	0.39	1.86	0.47	0.92	0.81
	SCAGFL8004D04.g	-5.34	2.18e-05	0.000464	28.94	8.92	25.23	34.89	34.86	4.61	29.29	2.72	3.68	4.14	9.65	3.04	6.57	1.41
	SCAGFL8004E04.g	-9.52	3.56e-06	0.000753	3.59	2.19	6.87	2.86	2.95	0.66	4.35	0.13	0.17	0	0.94	0.47	0.6	0.16
	SCAGFL8004F02.g	-5.3	6.14e-06	0.00321	6.17	3.46	11.37	7.83	3.8	1.63	11.9	0.59	1.93	0.9	2.11	0.4	1.79	0.97
	SCAGFL8004F04.g	-6.52	4.38e-06	0.00199	3.21	3.54	6.37	6.65	7.92	0.3	3.07	0.42	0.8	0.38	2.02	0.38	0.76	0
	SCAGFL8005B12.g	-8.21	1.97e-06	0.01	1.59	1.03	2.76	2.81	3.22	0.24	2.08	0.06	0.23	0.35	0.45	0.16	0.41	0
	SCAGFL8005G03.g	-4.07	1.15e-05	0.00491	17.36	5.04	18.59	22.91	19.39	1.43	12.27	2.14	2.77	3.9	7.81	2.55	4.07	0.58
	SCAGFL8006D08.g	-5.28	1.02e-05	0.000966	11.83	5.71	8.35	19.89	15.2	2.3	14.64	1.07	0.99	2.78	4.87	0.9	2.91	1.22
	SCAGFL8006G05.g	-6.28	1.99e-06	0.01	4.23	1.17	1.5	3.21	0.86	0.46	3.24	0.31	0.44	0.67	0.31	0.22	0.4	0
	SCAGFL8006G08.g	-4.73	3.07e-06	0.00682	2.88	2.89	5.04	6.46	2.06	0.31	4.06	0.17	1.84	0.22	0.83	0.62	0.58	0.75
	SCAGFL8006H05.g	-8.04	2.29e-06	0.00656	2.93	0.78	1.49	1.6	5.22	0.87	2.63	0	1.16	0	0.41	0.04	0.1	0.21
	SCAGFL8008B11.g	-5.74	8.11e-06	0.00237	12.47	2.39	8.04	10.91	16.55	1.61	8.62	0.95	1.06	1.98	2.63	0.98	2.13	0.82
	SCAGFL8008C01.g	-6.62	9.03e-06	0.00024	12.55	4.84	11.9	12.21	10.83	1.56	10.31	1.02	0.83	1.34	2.96	0.94	2.5	0.1
	SCAGFL8008C05.g	-7.4	4.11e-06	0.00916	7.15	1.54	0.66	5.6	7.76	0.6	5.64	0.32	0.19	0.58	0.75	0.54	1.1	0.42
	SCAGFL8008F01.g	-8.28	2.91e-06	0.00172	2.62	2.13	3.72	2.25	6.1	0.84	1.86	0.03	0.27	0.33	0.37	0.46	0.9	0
	SCAGFL8009B07.g	-8.93	1.96e-06	0.00975	2.13	0.24	2.72	2.59	2.69	0.56	2.52	0.11	0.13	0.34	0.67	0.11	0.14	0
	SCAGFL8009G12.g	-5.22	2.73e-06	0.01	4.6	0.94	0.81	4.3	4.76	0.7	4.36	0.36	0.76	0.48	0.59	0.2	1.52	0
	SCAGFL8010G05.g	-6.31	3.04e-05	0.000498	44.53	10.56	42.23	41.24	48.83	6.49	29.1	2.92	3.82	4.13	13.7	1.32	7.11	2.34
	SCAGFL8010G07.g	-4.7	3.96e-06	0.00196	6.82	2.16	4.37	6.07	5.37	0.45	5.34	0.4	0.89	0.58	2.58	0.22	1.1	0.75
	SCAGFL8011F07.g	-6.49	4.38e-06	0.000425	3.91	3.54	6.21	7.19	5.65	1.55	3.45	0.73	1.13	0.92	0.95	0.1	0.94	0.08
	SCAGFL8011H02.g	-5.35	3.06e-06	0.00352	5.64	1.37	4.72	3.37	3.58	0.59	4.23	0.17	0.46	0.78	1.03	0.17	1.1	0.67
	SCAGFL8012C08.g	-6.22	1.38e-05	0.00019	17.15	7.53	14.95	15.09	22.68	4.29	18.13	1.03	1.31	3.91	3.18	1.52	4.45	0.64
	SCAGFL8012D03.g	-3.93	5.41e-06	0.00325	10.41	3.29	4.74	10.13	8.09	1.42	7.13	1.3	0.86	1.29	4.08	0.97	2.24	0.76
	SCAGFL8012D06.g	-5.53	2.6e-06	0.00625	2.9	1.09	1.87	3.49	3.4	1.39	5.45	0.08	0.34	0.97	1.22	0.19	0.54	0.2
	SCAGFL8013D09.g	-5.5	5.36e-06	0.00126	11.01	1.7	5.75	6.28	5.76	2.12	7.14	0.76	0.56	0.51	2.64	0.69	1.49	0.57
	SCAGFL8013E08.g	-4.82	4.08e-06	0.00194	5.38	1.84	4.58	7.86	5.31	0.9	5.32	0.55	0.73	0.37	2.39	0.68	1.75	0
	SCAGFL8013G03.g	-5.4	1.83e-05	0.000628	24.06	7.16	23.62	28.84	26.44	3.33	26.04	1.95	1.64	2.75	10.34	2.07	5.09	1.98
	SCAGFL8040B08.g	-8.16	4.13e-06	0.00112	3.43	2.71	6.93	2.61	7.01	0.63	4.71	0.25	0.79	0.68	1.07	0.19	0.28	0.16
	SCAGFL8040D04.g	-9.65	2.17e-06	0.01	3.33	0.5	0.76	4.63	2.09	0.39	2.65	0.22	0	0.23	0.5	0.09	0.2	0.24
	SCAGFL8040G05.g	-5.3	9.53e-06	0.00114	11.06	4.44	17.03	14.84	13.78	1.55	9.46	1.15	2.48	1.63	4.16	0.81	2.75	0.65
	SCAGFL8041A10.g	-5.33	1.5e-05	0.000323	22.1	6.32	17.12	23.26	23.22	4.35	17.74	2	2.34	3.65	6.25	1.47	4.28	1.45
	SCAGFL8041B06.g	-4.77	5.02e-06	0.00108	8.05	2.29	6.22	6.39	8	0.97	6.81	0.6	0.85	1.3	2.7	0.93	1.73	0
	SCAGFL8042A10.g	-5.4	2.82e-06	0.00956	2.9	0.5	3.84	4.79	4.37	0	4.54	0.32	0	0.14	1.73	0.47	0.81	0.41
	SCAGFL8042C04.g	-6.23	3.22e-06	0.01	4.02	0.26	4.49	1.25	6.14	1.18	5.96	0.58	0.22	0.37	0.57	0.37	1	0.64
	SCAGFL8042D04.g	-11.82	3.25e-06	0.00668	4.35	1.47	0	4.9	5.52	0.33	4.72	0	0.35	0.36	0.27	0.13	0	0.69
	SCAGFL8042E07.g	-9.25	2.64e-06	0.00272	3.49	1.21	1.79	4.08	4.4	0.4	2.79	0.15	0.26	0.64	0.35	0.26	0.3	0
	SCAGFL8042H01.g	-5.51	1.47e-05	0.000373	21.48	7.47	14.56	22.8	21.49	2.8	20.35	1.42	2.38	3.92	6.22	1.89	3.67	0.66
	SCAGFL8043B07.g	-5.63	6.11e-05	0.00603	35.51	44.45	135.87	27.81	93.69	18.23	98.86	3.23	13.73	17.43	11.66	9.87	21.05	3.8
	SCAGFL8043C10.g	-5.32	1.7e-05	0.000269	18.37	12.48	26.11	27.02	21	3.88	19.18	1.47	4.33	3.87	8.26	1	4.85	0.31
	SCAGFL8043C12.g	-6.86	2.05e-06	0.01	4.39	1.14	3.63	2.46	1.49	0.41	1.21	0.21	0.37	0.16	0.24	0.21	0.8	0.16
	SCAGHR1015A10.g	-7.33	2.98e-06	0.00212	4.57	1.5	5.36	3.53	3	0.21	2.98	0.27	0.3	0.12	0.81	0.2	0.82	0.35
	SCAGHR1015B04.g	-4.88	1.18e-05	0.002	18.36	6.88	11.77	13.98	16.91	0.88	24.06	1.53	4.65	2.79	4.16	1.61	4.02	0.28
	SCAGHR1015D09.g	-5.39	8.87e-06	0.00129	13.09	2.89	12.95	14.29	14	1.79	7.99	1.13	1.49	2.33	4.31	0.92	1.85	0.43
	SCAGHR1015E02.g	-12.92	3.31e-06	0.00062	4.34	1.35	3.88	1.54	5.5	0.97	4.07	0.14	0.31	0.06	0.85	0.04	0.27	0
	SCAGHR1015F01.g	-4.5	2.28e-05	0.00101	34.66	10.39	42.09	33.26	30.82	5.14	27.05	3.26	5.28	4.55	11.45	3.52	10.27	2.42
	SCAGHR1015G03.g	-5.53	1.07e-05	0.00166	15.25	2.41	10.05	15.32	18.48	2.26	17.31	1.23	1.23	1.96	4.02	1.88	2.87	1.46
	SCAGHR1016A02.g	-5.24	1.62e-05	0.000363	22.36	9.29	20	18.01	27.01	2.7	24.71	2.28	3.2	3.53	5.33	2.24	5.81	1.29
	SCAGHR1016C02.g	-4.32	5.15e-06	0.0069	8.67	1.31	9.02	9.28	5.02	0.98	7.38	0.95	1.1	1.04	2.96	0.74	1.9	0.96
	SCAGHR1016D09.g	-6.23	1.44e-05	0.000235	17.11	7.08	17.69	16.46	24.46	4.03	17.75	0.84	1.58	2.67	3.92	0.73	5.58	1.47
	SCAGHR1017C08.g	-7.33	3.1e-06	0.00271	5	1.46	2.03	2.54	4.63	0.44	5.3	0.15	0.52	0.3	0.58	0.38	0.83	0.16
	SCAGHR1017F03.g	-6.16	2.82e-05	0.000305	39.25	17.25	29.84	52.87	32.93	9.38	24.3	1.95	2.98	3.39	12.12	1.88	10.57	0.52
	SCAGHR1017H08.g	-5.48	1.49e-05	0.00112	15.79	6.69	21.34	15.36	21.61	2.54	29.04	1.15	2.67	2.06	4.5	1.68	5.86	2.6
	SCAGHR1017H09.g	-6.02	2.32e-05	0.00024	35.48	10.94	32.13	29.65	27.56	5.61	29.41	1.73	4.14	4.39	9.04	2.07	6.19	0.79
	SCAGHR1017H10.g	-5.97	2.16e-06	0.01	3.87	1.32	1.75	1.62	3.42	0.45	3.74	0.32	0.76	0.16	0.69	0.29	0.39	0.11
	SCAGHR1018G01.g	-4.63	4.37e-06	0.00501	4.31	1.95	7.48	4.28	8.63	0.82	6.75	0.53	1.09	1.66	1.75	0.53	1.66	0.17
	SCAGHR1018G02.g	-5.59	5.26e-06	0.0013	5.88	2.03	8.22	4.78	5.71	1.86	10.22	0.39	1.01	0.51	1.7	0.39	2.37	0.55
	SCAGHR1019C06.g	-5.51	3.08e-05	0.000262	22.69	33.23	36.21	30	57.87	8.67	41.99	2.01	11.91	3.93	8.14	4.57	9.16	2.16
	SCAGHR1019D02.g	-4.41	3.16e-06	0.00422	3.42	2.79	2.15	5.16	4.15	0.66	6.41	0.27	0.55	0.72	2.73	0.22	0.79	0.34
	SCAGHR1019E03.g	-5.45	6.19e-06	0.000511	7.63	3.13	5.79	8.58	7.71	1.83	11.27	0.81	1.23	0.79	2.34	0.26	2.62	0.38
	SCAGHR1019E07.g	-5.3	2.93e-06	0.0042	4.32	1.37	4.39	3.44	3.19	0.93	4.71	0.26	0.17	0.3	1.44	0.41	1.26	0.37
	SCAGHR1019F07.g	-6.33	4.52e-05	0.00117	79.92	14.52	53.37	55.65	38.69	8.99	81.83	5.67	5.99	5.8	14.45	4.39	12.72	3.63
	SCAGHR1019H08.g	-5.21	6.34e-06	0.00129	10.41	3.27	5.22	10.76	9.62	1.09	7.7	0.71	1.16	1.2	2.95	0.6	2.05	0.56
	SCAGLB1069A01.g	-7.37	2.29e-05	0.000484	28.65	8.89	32.58	30.54	35.84	1.99	23.81	1.69	2.66	3.79	7.56	1.88	3.18	1.24
	SCAGLB1069A07.g	-5.18	5.11e-05	0.000267	60.75	25.63	57.07	79.69	73.64	15.33	81.06	6.36	7.68	10.79	23.33	4.82	16.37	6.59
	SCAGLB1069A08.g	-4.48	3.99e-06	0.00409	4.69	4.88	9.24	3.02	3.75	1.12	4.58	0.43	2.26	1.37	0.7	0.47	1.6	0.16
	SCAGLB1069B04.g	-4.81	4.09e-06	0.00926	9.94	1.32	3.38	5.73	5.78	1.26	4.47	0.87	0.62	0.88	2.7	0.35	0.67	0.54
	SCAGLB1069B10.g	-4.69	1.48e-05	0.00203	26.71	5.36	13.72	27.69	18.94	3.75	21.97	1.73	2.8	3.79	8.02	2.4	5.29	1.17
	SCAGLB1069D05.g	-4.62	1.78e-05	0.00103	28.63	10.41	16.4	29.36	30.6	2.81	24.2	2.4	3.35	2.76	9.57	3.07	7.65	2.01
	SCAGLB1069D08.g	-7.56	1.59e-05	0.000355	29.74	6.42	11.58	16.65	22.62	5.44	19.31	0.15	3.81	1.94	1.1	1.87	4.72	1.2
	SCAGLB1069D10.g	-9.58	1.37e-05	0.000681	20.83	4.13	20.88	13.69	11.03	2.01	20.08	1	0.73	0.8	4.31	0.27	2.02	0.53
	SCAGLB1069F01.g	-6.09	8.6e-06	0.000261	9.95	4.5	8.87	12.48	12.75	2.1	11.67	0.87	1.77	1.97	2.29	0.52	2.01	0.8
	SCAGLB1069F10.g	-5.06	2.93e-05	0.000371	38.32	14.31	37.55	43.74	47.29	6.05	40.07	3.13	5.13	6.88	12.71	3.51	10.86	2.68
	SCAGLB1069G01.g	-4.17	3.77e-05	0.01	50.04	20.52	85.34	37.74	18.13	16.59	80.73	4.25	7.59	20.23	9.32	2.95	25.86	3.92
	SCAGLB1069G08.g	-6.02	1.13e-05	0.00144	19.12	2.79	10.71	17.22	19.16	3.06	11.28	1.48	0.69	1	5.47	0.78	3.8	0.64
	SCAGLB1069H01.g	-6.27	1.76e-05	0.00288	16.03	5.38	15.23	34.38	32.97	4.58	20.41	0.92	2.37	1.55	8.15	0.83	5.3	1.44
	SCAGLB1070A03.g	-8.57	7.22e-06	0.000744	7.48	3.34	13.34	6.85	8.75	0.74	8.53	0.64	0.23	1.42	1.36	0.72	1.35	0
	SCAGLB1070A05.g	-8.31	2.13e-05	0.00164	33.46	4.18	24.1	29.52	15.54	3.5	38.22	3.14	0.88	2.38	5.02	0.91	4.7	0.86
	SCAGLB1070A10.g	-5.71	2.8e-05	0.000441	45.02	10.73	30.01	38.3	40.18	5.72	41.3	3.87	3.81	4.45	12.92	3.56	6.55	1.86
	SCAGLB1070B01.g	-15.28	4.55e-05	0.000301	64.98	16.95	68.07	25.32	68.46	16.7	30.41	1.29	4.26	1.4	6.26	1.36	2.8	1.67
	SCAGLB1070B12.g	-4.14	1.74e-05	0.00124	28.9	9.44	16.91	27.84	26.03	3.99	32	2.72	4.07	6.32	9.81	1.94	7.17	2.98
	SCAGLB1070C03.g	-5.23	1.01e-05	0.00889	20.62	2.69	20.47	11.91	10.24	0.98	10.81	2.11	1.43	2.92	4.22	0.86	2.64	0.67
	SCAGLB1070C09.g	-5.45	3.33e-05	0.000363	47.56	14.4	42.75	41.8	48.49	6.94	51.57	4.04	3.77	6.28	15.61	4.24	10.07	2.48
	SCAGLB1070D03.g	-4.57	1.73e-05	0.000447	29.92	11.45	21.31	28.16	23.62	2.63	21.37	2.81	4.9	4.24	6.77	3.1	7.06	1.44
	SCAGLB1070E01.g	-9.07	3.05e-05	0.000881	50.96	7.35	19.61	34.03	51.23	6.73	40.26	2.89	1.8	1.16	8.48	1.18	6.23	1.42
	SCAGLB1070E04.g	-5.99	2.64e-05	0.000251	28.93	20.24	26.18	26.49	44.21	5.41	43.88	2.82	8	3.38	7.41	2.88	6.13	1.98
	SCAGLB1070F11.g	-7.86	7.41e-06	0.000429	11.14	2.36	8.59	8.67	10.32	1.03	9.08	0.39	0.59	1.06	1.92	0.59	1.66	0.31
	SCAGLB1070G01.g	-7.66	1.6e-05	0.00312	22.8	3.47	22.27	26.74	26.67	1.84	9.08	1.64	0.95	2.62	5.59	1.25	2.16	0.52
	SCAGLB1070G02.g	-6.4	2.5e-05	0.000451	38.33	11.09	40.99	24.26	36.75	4.36	26.49	2.61	4.62	4.44	5.34	2.14	7.25	2.09
	SCAGLB1070H02.g	-5.41	4.5e-06	0.000814	5.18	1.89	5.9	6.59	7.45	1.03	5.18	0.33	0.55	1.05	1.91	0.49	1.52	0.29
	SCAGLB1070H08.g	-7.24	3.79e-06	0.00267	4.32	1.16	2.61	6.91	6.28	0.73	4.35	0.31	0.27	0.06	1.77	0.37	0.71	0.16
	SCAGLB1071A03.g	-4.92	2.5e-05	0.00158	35.98	9.77	30.7	39.23	51.66	6.99	21.8	2.43	4.2	6.25	11.84	5	8.12	2.05
	SCAGLB1071B02.g	-4.49	8.8e-06	0.000415	10.15	6.39	15.5	14.36	10.23	2.41	10.48	1.11	0.98	3.33	4.15	1.95	3.42	0.55
	SCAGLB1071C03.g	-6.62	3.84e-05	0.000226	59.05	15.61	49.69	46.21	55.34	9.67	42.49	3.25	5.24	6.68	10.22	4.03	8.89	3.68
	SCAGLB1071F05.g	-6.09	1.81e-05	0.000437	22.26	9.18	24.44	16.25	25.04	3.56	32.91	1.86	3.49	4.94	4.93	1.51	4.6	0.6
	SCAGLB1071F12.g	-5.19	4.71e-05	0.000321	70.27	21.97	62.03	56.5	72.3	10.63	70.06	5.49	6.59	11.98	17.62	6.05	17.49	4.89
	SCAGLB1071G03.g	-4.85	4.12e-05	0.000505	64.86	20.56	54.5	54.97	67.3	7.06	56.67	4.92	7.94	8.9	21.41	6.22	14.33	3.51
	SCAGLB1071G06.g	-6.38	7.22e-06	0.000787	8.35	3.74	9.66	13.46	5.6	1.41	9.6	0.43	0.77	1.21	2.97	0.72	1.51	0.5
	SCAGLB1071G10.g	-6.98	1.92e-05	0.000362	24.81	9.37	16.47	31.04	29	3.15	23.6	1.14	2.72	3.02	7.1	1.42	3.55	0.74
	SCAGLB1072B01.g	-6.89	1.69e-05	0.000362	23.56	8.53	13.1	21.55	29.31	3.11	22.01	1.2	2.99	3.07	5.19	1.47	2.96	0.7
	SCAGLB1072B12.g	-6.55	5.66e-06	0.000631	6.34	2.03	5.99	8.44	9.36	1.17	6.94	0.51	0.61	0.42	2.6	0.6	0.9	0.5
	SCAGLB1072D02.g	-5.53	3e-05	0.000536	38.9	12.08	37.45	42.63	51.27	5.18	40.07	2.86	3.67	6	13.05	3.68	9.9	1.97
	SCAGLB1072F04.g	-5.02	3.7e-06	0.01	4.15	3.83	0	8.1	6.39	1.03	4.83	0.28	0.68	0	2.63	0.22	1.41	0.43
	SCAGLB1072G09.g	-5.45	3.5e-06	0.00458	6.36	1.96	1.96	3.96	6.09	0.5	5.17	0.32	0.86	0.58	1.23	0.51	1.13	0.14
	SCAGLB1072H01.g	-3.88	3.4e-06	0.01	6.22	1.74	3.75	4.3	7.77	0.55	4.16	0.65	1.03	1.23	1.57	0.92	1.75	0.18
	SCAGLB2046C01.g	-4.56	6.26e-06	0.000917	10.77	3.25	6.89	8.74	8.62	1.32	9.69	0.39	1.76	1.02	3.32	0.81	2.22	1.29
	SCAGLB2046C11.g	-6.01	1.05e-05	0.000415	16.73	6.27	9.33	17.32	13.63	1.91	11.59	0.93	0.93	1.96	4.67	1.09	2.99	0.21
	SCAGLB2046E08.g	-6.07	4e-06	0.00645	6.96	1.59	2.18	3.73	6.55	0.63	7.51	0.29	0.64	0.19	1.57	0.32	1.51	0.28
	SCAGLB2046F06.g	-6.87	1.05e-05	0.01	16.96	3.32	5.97	18.14	8.15	0.65	23.31	0.85	0.93	1.3	4.04	1.21	2.47	0.34
	SCAGLB2046H07.g	-6.87	1.66e-05	0.00691	23.34	4.71	13.09	34.44	30.67	1.97	11.98	2.25	1.57	2.05	6.5	1.27	3.12	0.74
	SCAGLB2047F10.g	-4.48	9.56e-06	0.00102	10.74	6.05	10.19	11.82	16.61	2.28	18.69	1.13	2.69	0.98	4.74	1.81	4.38	1.31
	SCAGLB2047F12.g	-5.08	8.66e-06	0.00122	16.45	5.44	6.38	13.84	11.87	1.43	11.27	0.91	1.86	1.63	3.89	0.91	2.68	1.24
	SCAGLB2047H02.g	-10.68	3.92e-06	0.000515	3.1	1.5	3.46	4.25	6.13	0.87	6.2	0.29	0.11	0.17	0.5	0.22	0.85	0.25
	SCAGLB2048A06.g	-3.8	4.88e-06	0.00995	7.45	2.83	2.72	8.87	10.92	1.48	7.29	1.04	0.66	2.01	3.56	1.08	2.57	0
	SCAGLB2048B06.g	-5.29	6.41e-06	0.00786	13.93	1.31	6.7	6.87	11.63	0.94	7.8	0.9	1.04	0.93	3.43	1.1	1.28	0.63
	SCAGLB2048E12.g	-3.22	7.06e-06	0.00432	10.26	5.08	8.49	9.68	17	3.09	11.91	1.08	1.86	2.64	4.17	2.51	6.78	1.27
	SCAGLB2049A02.g	-6.06	5.3e-06	0.000626	8.1	2.16	5.22	7.66	7.97	1.1	6.06	0.43	1.12	0.36	2.57	0.38	1.07	0.39
	SCAGLB2049B09.g	-5.69	7.71e-06	0.00771	15.71	1.95	6.71	12.94	6.83	0.85	13.27	1.4	1.04	1.58	4.2	0.94	0.91	0.17
	SCAGLB2049C05.g	-3.37	6.91e-06	0.0021	10.85	7.77	11.47	6.4	9.92	1.49	14.13	1.13	2.84	2.66	4.95	2.07	3.7	1.06
	SCAGLB2049E12.g	-3.97	1.92e-05	0.00119	28.42	8.07	30.6	27.74	32.79	4.88	30.13	3.29	6.04	5.28	9.65	3.06	11.12	2.56
	SCAGLB2049F04.g	-5.79	9.63e-06	0.00181	13.06	4.69	8.19	10.65	17.14	0.96	17.4	0.98	0.78	1.46	4.7	1.21	2.37	0.96
	SCAGLB2050B04.g	-5.74	6.7e-06	0.00248	9.25	2.34	10.25	9.89	6.22	0.39	11.39	0.81	1.56	1.08	2.45	0.7	1.98	0.09
	SCAGLB2050F04.g	-10.13	3.6e-06	0.00563	3.95	2.1	3.36	4.31	1.22	0.62	8.21	0.11	0.59	0	0.44	0	0.64	0.57
	SCAGLR1021A01.g	-8.78	7.29e-06	0.000346	10.06	2.06	8.07	11.28	8.41	1.64	7.76	0.72	0.36	0.55	1.91	0.29	1.39	0.4
	SCAGLR1021A03.g	-5.37	1.22e-05	0.01	23.84	5.27	8.86	8.66	18.82	1.33	27.46	1.57	2.48	2.39	2.98	1.76	4.73	1.65
	SCAGLR1021A07.g	-4.29	4.09e-05	0.00102	65.32	21.84	68.09	65.94	39.6	9.36	65.78	5.3	9.93	14.38	22.37	5.93	16.21	4.1
	SCAGLR1021A10.g	-5.77	3.3e-05	0.000568	62.17	14.57	40.65	45.04	37.9	5.45	42.3	2.46	6.28	4.89	13.36	4.5	9.33	2.16
	SCAGLR1021A11.g	-7.37	5.36e-06	0.000894	6.08	1.67	4.97	7.23	9.42	0.95	7.02	0.39	0.75	0.28	1.63	0.68	0.89	0.44
	SCAGLR1021B05.g	-6.39	5.84e-05	0.0043	68.16	20.02	111.67	60.19	117.06	10.22	40.1	5.37	7.84	12.41	16.73	7.35	13.88	3.27
	SCAGLR1021B07.g	-3.85	6.59e-06	0.00607	13.49	3.47	6.77	11.4	9.78	0.65	10.84	0.98	1.7	2.84	3.56	1.77	3.02	0.8
	SCAGLR1021B10.g	-7.56	1.14e-05	0.00243	11.79	4.79	23.67	8.37	16.55	1.59	13.18	0.71	1.22	2.37	2.12	1.09	2.41	0.65
	SCAGLR1021B11.g	-10.55	0.0001	0.00402	104.02	25.44	76.47	118.81	233.54	11.63	109.05	7.43	4.62	7.03	25.25	4.6	12.12	3.32
	SCAGLR1021B12.g	-4.89	3.2e-05	0.000404	43.09	16.5	45.63	49.17	44.03	5.73	47	3.77	6.72	7.22	14.57	4.33	12.12	2.68
	SCAGLR1021C01.g	-5.72	0.000152	0.00039	211.69	61.45	189.53	210.18	190.46	28.96	250.23	15.17	23.19	26.15	64.73	15.96	42.49	11.99
	SCAGLR1021C04.g	-5.9	6.03e-06	0.00153	9.94	1.17	6.2	8.04	8.72	1.27	8.93	0.65	1.23	1.09	2.03	0.37	2.02	0.12
	SCAGLR1021C05.g	-4.93	5.03e-06	0.00746	10.97	1.81	6.94	8.66	3.85	0.93	5.73	0.79	0.35	1.86	2.28	0.5	2.08	0.05
	SCAGLR1021C06.g	-4.37	0.000252	0.000415	397.81	147.29	382.44	387.25	322.18	58.42	364.35	35.73	64.44	67.53	145.3	31.49	108.37	18.13
	SCAGLR1021C10.g	-4.36	1.19e-05	0.00996	19.78	9.01	29.66	8.81	15	2.11	11.9	1.7	2.64	2.93	6.88	1.22	5.11	1.58
	SCAGLR1021C12.g	-6.02	1.07e-05	0.00138	17.94	3.08	9	12.63	16.64	2.19	17.82	1.16	1.15	1.42	4.79	0.79	2.66	1.2
	SCAGLR1021D01.g	-10.09	0.000172	0.00123	346.15	90.53	192.07	141.63	280.44	24.74	95.75	18.77	14.73	22.17	27.59	9.06	18.4	5.32
	SCAGLR1021D02.g	-6.2	9.16e-05	0.000246	110.65	41.12	127.61	118.81	121.68	19.53	134.11	8.54	11.47	16.33	33.72	8.85	23.97	5.81
	SCAGLR1021D04.g	-6.33	8.78e-06	0.00156	11.86	3.16	11.63	9.12	17.9	1.6	8.56	0.82	1.3	1.5	2.51	1.15	2.33	0.48
	SCAGLR1021D05.g	-7.02	5.93e-06	0.000605	7	1.96	5.52	7.69	7.31	1.54	10.6	0.5	0.66	0.15	1.65	0.33	1.58	1.07
	SCAGLR1021D07.g	-4.46	4.42e-05	0.00179	69.16	20.29	41.75	76.76	74.28	6.98	72.47	6.75	10.77	9.88	25.18	8.47	15.87	4.11
	SCAGLR1021D12.g	-7.52	2.16e-05	0.00231	28.78	5.54	32.81	24.94	42.09	3.26	15.36	1.65	2.29	1.8	7.76	0.92	4.6	1.32
	SCAGLR1021E04.g	-4.62	6.85e-05	0.00218	104.85	30.44	94.71	115.21	59.24	13.65	132.04	8.42	15.3	15.7	35.56	10.08	29.73	4.36
	SCAGLR1021E06.g	-5.26	1.76e-05	0.00033	24.39	9.75	18.5	25.33	29.21	3.68	24.08	2.57	3.41	2.44	8.25	2.23	5.06	1.66
	SCAGLR1021E11.g	-6	0.000611	0.0022	665.26	405.74	425.12	790.6	897.15	62	1314.7	53.33	117.21	81.18	318.03	59.97	87.15	43.62
	SCAGLR1021F02.g	-5.58	3.18e-05	0.000232	36.23	19.92	32.54	36.84	52.38	8.64	53.13	4.03	5.99	6.51	11.54	3.31	8.37	3.19
	SCAGLR1021F07.g	-5.81	3.09e-05	0.000287	49.09	16.3	37.54	40.08	40.13	5.08	42.75	3.53	5.37	4.19	12.21	3	9.38	2.06
	SCAGLR1021F10.g	-4.5	0.000323	0.00504	503.47	112.4	491.03	699.67	393	43.96	387.35	34.4	75.77	61.3	194.62	64.35	129.51	24.53
	SCAGLR1021F12.g	-3.89	4.42e-05	0.000733	74.66	31.9	46.31	76.93	71.66	9.52	68.61	8.07	14.09	12.23	27.3	8.39	22.49	5.07
	SCAGLR1021G03.g	-5.59	1.96e-05	0.000334	22.11	8.15	27	28.47	28.92	4.87	27.36	1.82	2.45	4.12	8.46	2.04	6.08	1.29
	SCAGLR1021G04.g	-6.65	4.76e-05	0.000344	71.07	23.07	50.48	78.3	67.43	7.67	47.94	2.83	8.99	7.11	14.85	5.24	10.36	2.65
	SCAGLR1021G05.g	-3.22	1.17e-05	0.00618	19.61	7.68	15.56	23.97	17.38	2.34	24.14	2.78	5.54	4.04	10.4	2.18	7.07	2.37
	SCAGLR1021G07.g	-6.3	1.44e-05	0.00134	18.91	5.65	11.9	18.35	29.47	2.59	18.66	1.19	2.15	1.83	5.85	1.23	3.56	0.93
	SCAGLR1021G09.g	-6.44	4.82e-06	0.000903	7.61	2.73	7.97	3.73	7.03	0.97	4.29	0.49	0.65	0.81	0.98	0.66	1.31	0.43
	SCAGLR1021G10.g	-9.53	4.97e-05	0.000651	76.49	15.93	30.92	65.57	78.51	6.92	66.91	3.39	4.43	2.75	13.86	3.67	5.5	2.21
	SCAGLR1021G12.g	-7.02	8.22e-06	0.01	18.58	0.79	9.94	8.66	15.2	1.19	4.91	0.93	0.48	0.9	3.08	1.36	1.33	0.35
	SCAGLR1021H04.g	-5.68	1.11e-05	0.000883	12.56	3.55	13.64	16.61	17.6	2.17	17	1.22	1.19	2.26	5.89	0.8	2.7	0.58
	SCAGLR1021H05.g	-5.45	5.35e-05	0.000315	68.85	24.75	74.54	65.86	84.78	10.89	77.6	6.31	8.42	12.5	19.32	7.33	16.06	4.75
	SCAGLR1021H09.g	-9.59	6.09e-06	0.00209	5.07	1.88	3.31	7.02	9.17	1.92	12.4	0.24	0.22	0.51	1.5	0.59	1.06	0.13
	SCAGLR1021H11.g	-5.05	5.1e-05	0.000473	75.3	27.71	63.45	92.96	62.79	10.3	63.87	6.01	8.62	11.17	24.51	6.32	19.31	2.49
	SCAGLR1021H12.g	-6.06	4.71e-05	0.000567	70.04	16.86	51.27	73.45	48.92	9.85	79.11	4.88	7.24	6.65	16.78	3.12	14.7	4.33
	SCAGLR1043A01.g	-4.38	5.01e-05	0.000497	85.36	26.79	65.01	63.92	84.78	11.38	73.3	7.98	12.41	12.43	23.28	9.16	23.76	4.77
	SCAGLR1043A03.g	-8.09	9.94e-06	0.00187	12.4	3.05	12.37	20.13	11.87	1.51	7.52	0.94	0.39	1.14	3.23	1.13	1.55	0.14
	SCAGLR1043A06.g	-9.99	7.7e-05	0.00015	91.32	32.28	66.58	89.97	114.61	20.58	103.36	3.8	5	8.5	22.23	0.64	9.93	1.82
	SCAGLR1043A07.g	-5.26	5.61e-05	0.000274	67.66	33.17	74.67	78.92	93.26	11.51	71.39	5.67	11.41	11.69	24.09	5.87	18.2	4.89
	SCAGLR1043A09.g	-5.12	1.56e-05	0.000919	25.11	5.41	18.09	27.31	22.53	3.33	19.37	2.59	1.94	2.84	6.37	2.97	6.27	0.68
	SCAGLR1043A10.g	-6.07	1.47e-05	0.00423	19.71	0.85	20.05	22.86	20.57	1.01	24.91	1.47	0.11	1.24	5.49	2.85	5.25	1.71
	SCAGLR1043A12.g	-6.62	2.94e-05	0.00023	37.52	14.36	45.22	34.46	36.4	6.13	37.69	3.83	2.59	4.41	10.49	2.53	6.24	1.9
	SCAGLR1043B01.g	-4.92	2.01e-05	0.000377	22.87	13.85	22.53	29.14	38.72	4.54	24.9	2.61	7.01	5.1	5.72	2.35	8.04	0.97
	SCAGLR1043B02.g	-5.18	5.53e-05	0.000256	73.8	27.11	82.18	73.19	83.88	14.81	70.77	5.83	10.21	13.93	21.94	7.1	19.6	3.6
	SCAGLR1043B07.g	-4.52	9.04e-06	0.000444	13.33	5.26	10.81	13.79	14.9	2.1	11.54	0.75	1.87	2.49	3.36	1.8	4.34	1.28
	SCAGLR1043B12.g	-6.22	2.41e-05	0.0016	34.71	9.47	27.93	45.36	37.05	3.24	19.79	1.39	4.26	5.93	10.47	1.01	4.44	1.06
	SCAGLR1043C02.g	-5.86	0.000387	0.000403	667.49	118.1	486.07	489.48	549.92	98.67	495.32	46.61	43.1	79.49	131.77	32.53	139.02	23.22
	SCAGLR1043C09.g	-4.59	1.27e-05	0.000801	15.04	7.42	15.31	15.49	20.01	2.92	24.98	1.7	3.05	2.85	6.88	1.46	4.62	1.48
	SCAGLR1043C11.g	-5.01	6.66e-06	0.00158	8.57	4.39	9.45	13.72	6.88	1.07	6.83	0.65	1.9	1.83	2.25	0.48	2.71	0.33
	SCAGLR1043D01.g	-5.27	1.75e-05	0.00436	34.53	5.76	17.8	31.12	17.52	2.51	25.67	3.01	2.17	1.43	10.92	1.9	5.72	0.46
	SCAGLR1043D03.g	-4.02	1.61e-05	0.00121	26.49	8.73	16.98	27.05	29.74	3.35	23.37	2.93	4.33	4.6	7.06	4.94	7.89	1.99
	SCAGLR1043D04.g	-4.6	0.000127	0.000597	152.67	61.5	170.9	201.64	217.07	25.54	189.73	15.01	30.39	34.58	57.76	18.7	51.13	14.01
	SCAGLR1043D06.g	-6	2.83e-05	0.000267	48.46	14.23	27.57	34.14	37.57	6.8	41.6	3.52	5.73	4.65	7.23	2.32	8.77	2.87
	SCAGLR1043D09.g	-7.64	8.93e-06	0.00227	12.56	2.87	6.65	6.16	14.82	2.23	17.32	0.92	0.77	0.77	1.83	0.66	2.6	0.65
	SCAGLR1043D10.g	-6.43	1.88e-05	0.00862	15.15	2.53	27.83	31.4	19.39	2.03	39.36	1.6	1.04	2.56	8.91	1.18	2.97	3.15
	SCAGLR1043E03.g	-8.42	3.36e-05	0.00251	33.99	13.09	33.29	33.12	80.72	7.9	31.39	1.97	3.14	4.77	7.79	2.64	5.92	1.51
	SCAGLR1043E04.g	-7.19	4.72e-06	0.01	5.62	1.3	5.91	11.17	6.89	0.4	2.1	0.27	0.09	0.94	1.27	0.75	0.94	0.39
	SCAGLR1043E05.g	-4.13	5.56e-05	0.00306	98.29	20.96	106.54	81.57	65.8	10.89	81.86	9.69	11.2	19.36	33.01	9.46	24.97	5.03
	SCAGLR1043E06.g	-4.97	9.96e-05	0.000438	141.45	48.69	126.05	123.08	185.75	22.15	134.66	13.08	24.99	22.5	41.41	10.96	36.3	7.96
	SCAGLR1043E07.g	-5.35	7.56e-06	0.000217	11.38	5.7	9.08	9.11	9.95	1.62	9.35	0.61	1.45	1.27	2.65	0.82	2.78	0.93
	SCAGLR1043E11.g	-5.56	2.35e-05	0.000345	31.05	10.98	30.42	33.64	37.34	4.38	29.7	2.5	3.24	5.5	10.13	2.67	6.07	1.86
	SCAGLR1043E12.g	-6.34	1.22e-05	0.000269	15.77	6.1	16.24	18.19	16.47	2.45	13.02	0.78	1.69	2.47	5.02	0.65	2.56	0.74
	SCAGLR1043F01.g	-6.82	0.000121	0.000471	174.39	39.97	172.77	177.31	163.67	17.45	126.67	11.91	11.58	19.93	44.03	10.19	23.36	6.81
	SCAGLR1043F03.g	-4.89	3.1e-06	0.00434	4.71	1.1	4.96	2.65	3.84	0.71	5.59	0.33	0.51	0.81	1.67	0.31	0.89	0.32
	SCAGLR1043F04.g	-5.25	1.34e-05	0.00074	16.78	5.64	14.69	20.67	24.51	2.6	17.86	1.04	2.91	3.31	4.85	1.47	3.89	2.11
	SCAGLR1043F06.g	-5.43	2.43e-05	0.00219	28.52	15.19	23.48	28.07	26.89	4.91	57.79	3.08	4.16	6.21	7.78	2.01	8.57	2.26
	SCAGLR1043F07.g	-8.72	0.000403	0.00186	789.69	99.47	239.52	487.24	619.01	71.9	510	47.07	18.79	21.86	155.29	12.24	52.67	15.13
	SCAGLR1043F11.g	-7.39	3.92e-06	0.000572	4.89	1.62	4.75	6.56	5	1	3.88	0.29	0.3	0.53	1.65	0.34	0.5	0.13
	SCAGLR1043G05.g	-8.64	6.58e-06	0.00198	8.04	3.12	2.79	11.51	7.99	0.78	10.86	0.59	0.41	0.24	1.44	0.85	0.67	1.02
	SCAGLR1043G10.g	-4.59	0.000107	0.000872	157.93	39.25	126.85	159.72	189.95	25.35	166.1	16.17	23.1	18.71	56.14	17.91	43.34	13.01
	SCAGLR1043G11.g	-4.66	0.000371	0.000559	685.74	230.34	624.95	361.15	452.96	81.84	530.79	65.5	90.89	101.21	132.77	53.14	163	30.04
	SCAGLR1043G12.g	-7.81	0.000635	0.000403	835.78	235.09	576.12	826.59	893.79	91.82	1031.32	50.27	63.41	55.54	240.31	36.25	96.96	32.6
	SCAGLR1043H01.g	-6.74	3.15e-05	0.000301	38.63	14.57	35.44	48.26	49	5.65	35.6	2.76	3.38	5.53	11.93	1.92	6.89	1.27
	SCAGLR1043H02.g	-10.18	2.69e-05	0.00029	30.66	13.36	45.13	22.7	23.76	5.35	38.31	1.15	3.49	2.85	4.05	0.84	3.89	1.34
	SCAGLR1043H05.g	-3.68	9.22e-06	0.000698	14.98	6.59	14	15.27	15.22	2.4	11.56	1.79	3.75	2.72	5.45	1.6	5.34	1.11
	SCAGLR1043H07.g	-3.41	1.43e-05	0.00602	29.26	7.82	11.91	26.1	23.7	4.79	26.85	3.13	4.12	6.14	8.6	2.28	11.92	2.07
	SCAGLR1043H10.g	-4.68	8.42e-05	0.00121	105.02	42.19	117.21	126.03	104.02	13.54	165.52	9.07	20.39	18.82	45.36	9.98	30.93	9.3
	SCAGLR1064A04.g	-3.96	3.38e-06	0.00737	5.19	1.25	4.27	6.46	4.85	0.55	5.33	0.09	1.24	1.74	1.92	0.48	1.01	0.57
	SCAGLR1064A06.g	-5.89	2.37e-06	0.00868	3.28	0.91	3.51	2.14	3.88	0.31	3.76	0.29	0.44	1.04	0.66	0.12	0.47	0
	SCAGLR1064A12.g	-5.88	2.25e-05	0.00029	27.93	11.15	29.19	30.77	36.31	3.89	27.64	2.73	3.76	4.94	6.97	2.68	4.68	2.65
	SCAGLR1064B03.g	-4.21	2.9e-05	0.01	25.54	30.61	65.7	15.71	29.64	6.94	62.25	2.76	12.17	10.74	11.83	2.85	11.64	4.1
	SCAGLR1064B04.g	-7.33	1.14e-05	0.000385	14.7	4.56	10.86	18.96	17.46	2.59	11.33	0.82	0.9	2.14	3.85	0.58	2.31	0.38
	SCAGLR1064B05.g	-8.02	4.51e-05	0.00767	60.44	10.02	27.59	105.75	41.92	7.98	63.11	3.41	2.4	3.36	15.24	2.18	11.25	1.66
	SCAGLR1064B07.g	-6.64	1.35e-05	0.00171	14.05	3.46	14.89	15.54	20.09	2.87	26.89	0.77	0.67	1.65	5.55	0.76	4.49	0.83
	SCAGLR1064C01.g	-6.57	8.49e-06	0.00184	15.22	2.15	6.57	12.61	13.69	1.69	9.65	1.13	0.46	0.53	3.16	0.8	2.92	0.36
	SCAGLR1064C02.g	-5.89	0.000128	0.00576	219.17	44.05	82.6	146.23	164.2	20.22	292.47	18.53	17.99	17.51	47.19	13.19	33.57	16.4
	SCAGLR1064C04.g	-6.33	0.000119	0.000875	116.71	64.67	174.81	88.58	209.99	17.73	198.63	4.59	24.96	24.93	22.33	18.22	33.74	8.91
	SCAGLR1064C10.g	-5.69	1.43e-05	0.000299	16.99	7.54	21.32	19.92	22.28	3.41	15.05	1.77	1.59	2.26	6.52	1.47	3.91	1.21
	SCAGLR1064D01.g	-6.56	1.88e-05	0.00031	19.26	9.47	25.91	25.22	28.77	2.52	24.32	1.85	2.03	2.72	6.11	1.74	4.32	1.89
	SCAGLR1064D02.g	-6.18	4.06e-06	0.01	6.35	1.76	1.12	9.61	4.95	1	4.69	0.62	0.44	0.28	1.47	0.31	1.65	0
	SCAGLR1064D03.g	-5.68	3.24e-05	0.000297	46.89	17.93	35.65	46.72	44.88	4.98	47.04	3.92	5.09	5.22	14.35	4.1	7.66	2.64
	SCAGLR1064D04.g	-6.44	2.77e-05	0.00029	37.59	9.78	37	31.35	44.65	6.97	34.8	2.47	4.04	4.22	8.99	2.93	6.58	2.16
	SCAGLR1064D05.g	-5.81	1.83e-05	0.000355	21.32	8.13	24.77	26.83	25.66	3.34	26.28	1.85	2.76	3.27	7.86	1.62	4.8	1.33
	SCAGLR1064D08.g	-5.98	4.46e-06	0.00484	9.88	1.26	4.84	4.45	5.14	0.83	6.27	0.93	0.41	0.6	1.92	0.46	0.97	0.17
	SCAGLR1064D09.g	-5.4	0.000379	0.000232	472.57	193.85	503.9	459.6	604.92	98.49	554.93	39.61	67.58	85.14	150.58	43.98	121.74	26.61
	SCAGLR1064D10.g	-4.06	1.17e-05	0.00023	16.56	9.49	18.21	14.56	16.58	4.1	16.78	0.88	3.43	2.63	4.22	3.03	7.99	1.52
	SCAGLR1064E01.g	-6.06	0.000179	0.00136	253.68	70.82	337.95	184.5	288.37	28.93	165.78	21.38	21.91	42.74	55.46	23.59	47.89	6.4
	SCAGLR1064E05.g	-5.45	2.26e-05	0.000272	31.42	12.39	27.28	34.5	32.53	4.35	29.25	2.43	4.54	5.01	9.18	3.1	6.02	1.24
	SCAGLR1064E07.g	-5.54	1.63e-05	0.000394	27.26	6.92	18.59	18.81	25.46	3.59	22.37	2.27	2.78	2.7	6.69	2.13	4.24	1.38
	SCAGLR1064F02.g	-8.48	3.13e-05	0.00369	41.48	12.01	22.87	35.22	74.09	5.88	26.22	2.14	2.37	2.18	9.75	0.99	7.01	1.24
	SCAGLR1064F05.g	-8.59	5.35e-05	0.000695	58.64	16.12	80.74	64.93	92.8	7.7	48.8	3.41	4.26	5.67	16.05	2.7	8.78	2.15
	SCAGLR1064F07.g	-4.84	3.62e-05	0.000492	51.27	15.14	56.83	50.3	52.93	7.91	51.29	4.27	5.96	11.68	15.58	3.87	13.35	4.36
	SCAGLR1064G04.g	-4.11	3.57e-05	0.000723	46.99	20.31	51.2	51.72	64.62	7.29	57.12	5.62	10.1	9.49	19.6	6.99	16.29	4.78
	SCAGLR1064G07.g	-5.75	1.55e-05	0.000719	23.05	5.29	24.87	17.31	22.78	2.41	20.57	1.81	2.4	3.23	5.16	1.78	4.01	1.85
	SCAGLR1064G08.g	-4.17	7.81e-05	0.00208	124.79	36.81	81.56	115.12	166.58	24.34	102.2	11.75	10.62	15.84	45.58	11.06	53.22	8.08
	SCAGLR1064H01.g	-5.01	1.97e-05	0.000403	31.17	10.47	18.73	30.43	29.09	4.35	29.23	2.68	3.13	4.08	8.67	2.08	6.95	3.06
	SCAGLR1064H02.g	-4.97	4.58e-05	0.00071	48.92	25.99	52.62	83.02	77.2	8.44	62.47	4.77	8.83	9.95	24.08	6.31	14.16	4.13
	SCAGLR1064H08.g	-15.76	1.13e-05	0.000674	12.33	3.27	6.47	15.92	19.52	1.64	13.29	0.37	0.37	0.66	1.77	0.41	0.92	0.11
	SCAGLR1064H11.g	-5.52	2.36e-06	0.0093	2.42	1.63	4.8	2.4	3.28	0.25	3.07	0.28	0.28	0.21	1.1	0.55	0.81	0
	SCAGLR2011A01.g	-5.78	8.59e-06	0.000516	12.86	3.46	10.21	11.91	14.24	1.9	8.8	1.07	0.68	1.66	3.44	0.88	2.67	0.55
	SCAGLR2011A04.g	-12.58	1.94e-05	0.0037	19.96	4.35	32.97	17.54	38.76	2.8	11.16	0.77	0.84	1.32	2.97	0.87	2.63	0.73
	SCAGLR2011A06.g	-5.29	1.37e-05	0.000844	24.65	5.18	15.81	18.35	16.9	2.85	21.09	1.95	2.34	1.67	6.75	0.96	5.06	1.07
	SCAGLR2011B01.g	-5.73	3.46e-05	0.000386	47.06	15.67	47.47	51.5	48.31	5.57	43.68	3.39	5.73	7.66	17.19	2.98	6.1	2.19
	SCAGLR2011B03.g	-4.39	1.35e-05	0.000631	19.16	7.36	20.26	19.57	22.57	3	17.33	1.41	2.64	2.76	6.12	2.5	8.19	1.25
	SCAGLR2011B05.g	-7.19	3.16e-06	0.00263	3.79	2.4	2.05	1.83	4.67	0.74	6.41	0.25	0	0.76	0.67	0.17	0.86	0.33
	SCAGLR2011C01.g	-5.83	3.32e-06	0.00186	5.34	2.52	4.91	4.74	3.1	1.12	2.82	0.39	0.62	0.73	0.88	0.35	1.03	0.2
	SCAGLR2011C06.g	-4.85	1.23e-05	0.00108	14.99	6.16	18.02	16.86	15.25	2.16	23.15	1.46	2.79	1.96	7.29	1.04	4.17	1.2
	SCAGLR2011C09.g	-9.24	1.02e-05	0.000796	19.05	5.02	9.89	13.4	13.97	1.08	6.77	0.46	1	1.33	1.97	0.68	1.37	0.67
	SCAGLR2011D03.g	-6.58	5.26e-05	0.00152	93.03	22.54	83.23	61.68	35.16	5.92	81.55	8.86	7.49	11.51	17.19	2.95	6.98	3.21
	SCAGLR2011D05.g	-6.27	8.87e-05	0.000705	117.36	34.47	87.17	134.91	165.26	15.08	101.45	9.74	8.97	13.08	32.7	10.31	24.58	5.17
	SCAGLR2011E01.g	-5.79	2.33e-05	0.000932	36.29	8.34	41.27	20.7	28.42	5.45	33.49	1.88	3.01	4.99	5.25	2.41	10.79	1.74
	SCAGLR2011E04.g	-5.43	3.73e-06	0.00123	5.56	4.05	3.54	4.5	3.99	1.21	5.22	0.38	0.7	0.48	1.44	0.15	1.7	0.33
	SCAGLR2011E06.g	-4.49	8.9e-05	0.00058	118.12	41.75	120.39	134.1	148.39	20.55	138.82	10.58	19.03	20.22	46.82	13.92	41.47	8.98
	SCAGLR2011E07.g	-5.24	9.29e-05	0.000401	123.92	42.62	149.88	146.26	117.67	21.66	110.69	9.63	14.83	21.44	42.02	9.38	31.81	6.89
	SCAGLR2011E11.g	-5.27	1.11e-05	0.000554	12.7	4.91	12.47	12	16.97	3.62	21.37	1.15	1.72	2.46	3.25	2.04	4.36	0.98
	SCAGLR2011E12.g	-7.31	1.94e-05	0.000428	28.39	9.02	17.42	30.58	20.36	3.24	27.91	1.17	2.01	1.63	9.38	0.83	3.3	0.41
	SCAGLR2011F01.g	-5.08	0.000318	0.000586	384.54	254.47	588.94	348.57	546.4	74.59	250.41	23.95	82.88	74.26	134.75	32.7	114.34	18.57
	SCAGLR2011F07.g	-4.76	6.55e-05	0.000442	97.14	38.4	92.87	112.93	63.25	15.83	96.9	6.73	12.9	19.48	32.94	7.63	23.56	5.42
	SCAGLR2011F10.g	-5.36	1.83e-05	0.000267	21.14	12.31	21.69	22.72	31.68	3.71	25.54	1.73	2.93	3.16	8.12	2.9	5.62	1.45
	SCAGLR2011F12.g	-7.75	5.87e-06	0.000314	9.21	5.32	3.59	8.94	5.39	1.1	6.67	0.35	1.88	0.32	1.41	0.47	0.75	0
	SCAGLR2011G05.g	-6.06	1.34e-05	0.00111	17.66	4.35	12.97	18.16	25.55	2.2	18.61	1.74	0.93	2.36	5.13	2.36	3	0.91
	SCAGLR2011G09.g	-5.45	1.11e-05	0.000244	11.69	6.67	12.15	17.32	13.31	3.7	18.25	0.76	1.63	1.9	5.28	0.94	3.42	1.33
	SCAGLR2011H07.g	-6.17	8.03e-05	0.000593	145.89	45.5	60.92	84.71	98.8	16.53	142.3	10.67	13.73	8.76	24.96	5.9	25.73	6.57
	SCAGLR2011H09.g	-5.57	1.86e-05	0.00149	25.72	6.19	21.61	28.59	20.29	2.82	35.72	2.05	3.23	3.96	6.91	2.53	5.31	1.33
	SCAGLR2011H10.g	-4.43	4.32e-06	0.00955	8.84	1.42	3.63	4.53	6.77	1.04	8.47	0.69	1.01	0.59	2.32	0.92	1.68	0.62
	SCAGLR2018A02.g	-4.51	5.69e-05	0.000538	100.6	32.78	83.07	71.66	67.39	11.96	92.77	6.64	12.89	14.32	27.23	11.76	25.9	3.33
	SCAGLR2018B01.g	-5.6	5.15e-05	0.000222	73.46	30.28	67.97	66.19	70.13	10.25	69.52	4.45	8.61	10.47	22.59	5.65	15.55	1.9
	SCAGLR2018B05.g	-4.44	8.72e-05	0.000232	159.36	63.63	126.33	113.94	105.84	26.57	109.02	11.6	21.51	24.68	37.74	14.38	41.32	7.39
	SCAGLR2018B06.g	-13.49	4.38e-06	0.00267	6.66	1.39	2.29	7.88	5.55	0.08	4.45	0.25	0.22	0	0.75	0.31	0.56	0
	SCAGLR2018B12.g	-5.59	8.9e-06	0.000847	16.01	3.55	12.85	9.25	9.48	2.03	13.5	0.66	1.65	1.52	2.15	0.95	4.46	0.55
	SCAGLR2018C01.g	-6.85	2.78e-06	0.01	5.49	2.78	1.34	5.47	1.22	0.21	3.06	0.22	0.39	0.3	1.31	0.36	0.28	0
	SCAGLR2018C04.g	-4.83	3.29e-05	0.00557	25.01	29.33	62.44	25.83	31.85	6.91	75.52	3.66	11.15	8.99	9.62	2.49	12.29	4.98
	SCAGLR2018C09.g	-5.32	1.32e-05	0.000352	21.17	6.66	15.05	20.22	18.15	2.85	16.35	1.43	2.37	2.05	5.7	1.62	4.7	1.03
	SCAGLR2018D03.g	-6.62	0.000124	0.000371	198.05	54.01	177.23	136.94	144.97	15.28	177.71	13.73	20.27	25.52	35.08	10.57	21.57	9.9
	SCAGLR2018E01.g	-83.69	1.75e-05	0.00669	15.31	4.24	9.09	8.93	26.68	2.28	39.36	0.18	0.14	0	0.21	0.08	0.26	0.4
	SCAGLR2018E05.g	-5.35	1.8e-05	0.000459	28.18	7.85	24.05	18.85	27.31	3.71	27.78	2.23	2.58	3.68	6.47	2.77	6.89	1.13
	SCAGLR2018E06.g	-16.51	7.66e-06	0.00273	16.66	1.27	7.28	8.65	8.53	1.17	5.49	0.29	0.3	0.41	0.4	0	1.28	0.3
	SCAGLR2018E09.g	-5.92	1.87e-05	0.000415	27.84	7.46	17.23	26.01	30.82	4.21	25.97	2.77	2	3.3	5.49	2.3	6.53	1.19
	SCAGLR2018E10.g	-5.13	1.41e-05	0.00414	23.5	4.69	9.41	27.42	20.5	2.6	21.95	1.32	1.37	2.24	6.51	1.99	6.37	1.66
	SCAGLR2018F04.g	-7.12	3.25e-05	0.00138	29.3	27.62	49.65	65.61	35.76	8.05	12.32	1.55	6.32	3.36	10.03	3.13	7.15	0.51
	SCAGLR2018F09.g	-7.37	5.81e-06	0.00176	11.11	2.18	7.62	4.77	5.58	0.76	8.67	0.55	0.54	0.61	1.83	0.27	1.48	0.24
	SCAGLR2018F11.g	-7.25	1.22e-05	0.000447	20.87	5	12.83	10.78	18.45	2.3	16.28	1.47	1.61	1.7	3.23	0.83	2.06	1.05
	SCAGLR2018G01.g	-6.55	2.69e-05	0.00136	35.76	7.93	40.02	40.02	45.82	3.1	23.43	3.28	2.77	6.17	9.87	3.52	3.22	1.09
	SCAGLR2018G06.g	-3.95	0.000173	0.00189	320.71	113.19	307.01	291.31	155.15	36.65	250.63	32.52	53.99	56.85	112.49	23.1	77.89	16.21
	SCAGLR2018G11.g	-4.94	0.00038	0.00125	308.01	238.03	665.99	404.17	701.27	67.22	586.23	26.07	95.37	93.02	139.18	75.98	135.42	36.22
	SCAGLR2018G12.g	-5.85	5.41e-06	0.000333	6.11	2.84	7.18	5.91	8.22	1.32	7.63	0.53	1.37	1.1	1.46	0.75	1.38	0.11
	SCAGLR2018H04.g	-4.42	5.14e-05	0.000332	74.39	32.49	76.09	64.61	70.15	12.36	87.23	7.32	14.57	12.16	25.65	6.81	22.2	5.75
	SCAGLR2018H07.g	-4.19	4.07e-05	0.000533	63.5	17.79	53.68	58.16	64.1	13.12	67.24	6.98	8.04	9.81	21.4	6.31	22.85	5.1
	SCAGLR2018H11.g	-4.58	4.53e-06	0.00305	5.98	2.81	6.08	5.42	4.65	0.82	9.75	0.93	0.97	1.39	1.95	0.36	1.63	0.53
	SCAGLR2026A05.g	-5.97	3.84e-05	0.000498	51.91	14.27	40.7	48.53	58.58	7.33	65.11	3.65	4.23	7.14	15.5	5.68	9.06	2.75
	SCAGLR2026A07.g	-6.35	8.07e-06	0.00183	11.28	2.93	11.99	9.24	15.24	0.92	7.02	0.65	0.98	1.71	2.53	1.09	2.09	0.18
	SCAGLR2026B09.g	-5.48	1.52e-05	0.000356	20.6	7.89	18.94	17.34	26.26	2.93	20.65	1.73	2.46	3.63	6.06	1.65	4.5	0.87
	SCAGLR2026C05.g	-5.43	1.54e-05	0.000359	23.57	9.09	16.9	23.16	24.75	2.66	16.98	2.12	2.46	2.99	6.89	1.96	4.28	0.88
	SCAGLR2026C06.g	-4.55	4.42e-05	0.00101	47.75	25.07	66.13	86.67	54.61	9.31	65.51	6.62	10.04	9.64	24.48	5.81	17	4.51
	SCAGLR2026D06.g	-8.31	9.25e-05	0.000173	103.29	42.77	107.53	93.54	144.11	22.68	126.52	7.22	11.43	14.83	24.12	1.68	13.15	4.66
	SCAGLR2026E10.g	-8.11	2.06e-05	0.000279	32.8	9.88	26.74	29.66	22.77	3.71	17.25	1.85	2.77	2.36	4.59	1.52	3.13	1.38
	SCAGLR2026F06.g	-5.57	1.21e-05	0.01	11.48	5.93	6.1	28.13	14.44	2.67	22.61	0.9	3.02	0.6	6.07	1.14	4.06	0.61
	SCAGLR2026G05.g	-5.41	1.45e-05	0.0027	24.98	6.41	9.16	18.76	28.91	2.46	21.14	1.37	1.83	1.7	6.38	2.45	4.27	2.69
	SCAGLR2026G06.g	-4.91	4.82e-06	0.00246	8	3.3	9.45	5.51	4.4	0.62	5.61	0.76	0.88	1.05	1.58	0.49	2.19	0.55
	SCAGLR2026G09.g	-3.79	7.13e-06	0.000784	10.94	3.75	8.42	10.89	12.71	2.81	11.02	1.84	1.94	2.26	3.74	1.66	2.7	1.84
	SCAGLR2026G11.g	-4.24	5.59e-05	0.000323	70.14	37.32	86.62	69.94	92.33	15.24	87.93	7.29	11.19	17.81	29.05	8.38	26.02	8.58
	SCAGLR2026G12.g	-10.98	3.51e-05	0.01	41.31	10.25	26.22	26.93	94.43	6.83	30.21	0.92	2.42	3.54	5.06	2.54	5.96	1.07
	SCAGLR2026H05.g	-5.07	3.67e-05	0.000597	54.71	17.46	57.55	55.84	51.82	5.84	42.22	4.39	6.1	10.48	17.39	5.24	11.26	1.44
	SCAGLR2026H11.g	-6.45	3.85e-05	0.000462	52	19.68	48.96	69.97	46.02	6.11	37.85	3.42	3.34	7.33	16.39	3.32	7.89	1.82
	SCAGLR2026H12.g	-5.55	2.25e-06	0.01	2.23	1.3	2.49	0.89	5.28	0.68	3.68	0.27	0.12	0.61	0.41	0.34	1.05	0.18
	SCAGLR2033A03.g	-4.79	8.33e-05	0.000418	102.57	43.52	135.48	91.52	122.86	20.6	141.88	10.97	16.31	21	35.19	13.55	29.44	10.88
	SCAGLR2033A08.g	-5.11	1.52e-05	0.00147	19.74	7.03	28.11	26.01	14.35	3.26	18.62	1.8	2.65	3.2	8	1.14	5.14	0.97
	SCAGLR2033B02.g	-5.39	4.8e-05	0.000374	52.12	25.99	77.44	61.1	81.87	10.69	56.02	4.62	8.08	11.65	19	6.49	15.14	2.84
	SCAGLR2033B06.g	-5.33	2.87e-05	0.00654	50.2	7.61	56.44	32.44	23.09	2.89	48.16	3.74	3.62	7.76	11.62	3.7	6.61	4.37
	SCAGLR2033B10.g	-5.56	0.000245	0.000403	362.58	133.04	319.74	393.84	199.78	55.07	390.33	26.08	46.41	45.68	100.39	19.03	78.05	18.05
	SCAGLR2033C02.g	-5.7	6.28e-06	0.00474	11.86	0.62	7.39	6.43	8.75	1.15	10.76	0.73	0.39	1.45	2.37	0.68	2.24	0.38
	SCAGLR2033C03.g	-4.92	0.000196	0.00364	262.94	89.62	310.04	253.01	437.7	36.26	155.33	20.47	31.47	48.87	94.31	28.89	79.63	10.05
	SCAGLR2033C07.g	-6.46	4.03e-05	0.000414	54.42	18.54	46.99	39.65	71.09	6.58	57.03	3.76	3.93	7.78	14.27	3.69	10.39	1.77
	SCAGLR2033D03.g	-5.15	2.3e-05	0.000649	36.26	8.91	35.16	35.89	29.63	4.45	27.26	3.01	4.02	5.1	9.89	3.24	7.62	1.57
	SCAGLR2033D10.g	-6.87	0.000146	0.000459	169.05	57.89	236.1	208.29	203.53	21.33	151.11	11.09	16.35	33.03	47.69	8.89	27.48	7.92
	SCAGLR2033D11.g	-3.38	0.000155	0.00111	246.97	101.12	255.53	246.75	239.78	47.23	289.6	26.8	52.01	58.73	103.93	44.51	116.3	20.32
	SCAGLR2033E02.g	-5.28	3.6e-05	0.00159	40.51	11.12	49.95	51.3	73.31	7.51	44.15	4	5.33	6.73	15.89	6.08	11.54	3.1
	SCAGLR2033E03.g	-4.85	0.000407	0.00138	485.88	236.76	688.21	370.14	512.77	81.59	826.46	62.03	82.06	106.49	203.98	60.73	105.5	38.8
	SCAGLR2033E09.g	-4.13	3.4e-05	0.000672	44.53	18.21	54.23	53.14	38.57	12.72	59.33	3	6.86	7.22	21.38	4.67	21.16	3.62
	SCAGLR2033E10.g	-6.09	2.65e-05	0.000484	49.53	11.7	21.24	25.69	44.07	8.53	35.9	3.24	4.62	4.23	7.13	2.43	8.75	1.86
	SCAGLR2033F02.g	-4.89	9.36e-06	0.00074	12.83	4.52	11.62	14.86	16.21	1.74	10.87	0.62	1.43	2.1	4.96	1.71	2.89	1.14
	SCAGLR2033F09.g	-6.53	2.68e-05	0.000246	34.75	11.33	34.28	34.13	39.76	5.35	34.74	2.05	3.05	5.06	8.34	2.29	6.75	2.21
	SCAGLR2033F12.g	-6.34	8.79e-05	0.000284	118.74	36.03	117.2	109.99	113.99	18.49	129.03	7.2	9.18	15.1	39.6	5.47	19.25	5.67
	SCAGLR2033G01.g	-4.75	3.32e-05	0.000854	42.15	16.25	37.5	52.89	61.09	7.2	46.17	4.36	4.83	8.3	19.08	3.21	13.66	1.94
	SCAGLR2033G02.g	-5.37	8.13e-06	0.000232	8.52	4.31	10	12.19	10.5	2.84	12.07	0.63	1.57	1.08	3.34	1.26	2.95	0.41
	SCAGLR2033G04.g	-4.98	5.28e-06	0.00266	7.82	2.4	4.38	9.58	6.83	0.83	8.73	0.88	0.96	0.86	2.61	0.54	1.33	0.97
	SCAGLR2033H01.g	-5.98	3.82e-06	0.000902	5.19	2.01	4.94	6.72	3.38	1.49	4.38	0.33	0.86	0.55	1.11	0.25	1.33	0.26
	SCAGLR2033H09.g	-11.26	4.94e-06	0.00723	8.49	1.84	2.86	5.34	10.89	1.09	2.15	0.39	0.22	0.77	0.77	0.07	0.57	0.11
	SCAGLR2033H10.g	-5.29	3.46e-06	0.00403	7.99	2.08	4.08	3.03	4.56	1.15	2.97	0.85	0.74	0.53	0.95	0.28	1.29	0.25
	SCAGLV1039C12.g	-7.22	4.51e-05	0.00191	89.72	18.3	76.98	43.15	24.15	11.94	56.06	4.86	4.68	7.42	12.25	1.04	11.71	2.39
	SCAGLV1039G12.g	-6.91	3.8e-06	0.00181	5.67	1.33	6.28	3.92	3.04	0.6	5.78	0.48	0.51	0.81	0.77	0.35	0.74	0.17
	SCAGLV1040B06.g	-5.08	7.81e-06	0.0035	10.13	3.14	9.93	7.59	10.66	1.45	17.35	1.34	2.17	0.63	3.72	1.22	1.72	1.06
	SCAGLV1040C01.g	-4.84	6.35e-05	0.000232	83.29	52.58	84.35	101.24	85.39	10.58	81.27	7.95	21.41	13.37	30.53	6.8	17.74	5.28
	SCAGLV1040G06.g	-5.34	2.55e-06	0.00737	4.23	1.75	4.2	3.89	1.15	0.52	3.73	0.48	0.24	0	0.96	0.62	0.97	0.36
	SCAGLV1040G11.g	-7.45	2.67e-06	0.00342	4.01	1.53	2.21	2.62	4.01	0.68	3.88	0.21	0.11	0.05	1.02	0.33	0.66	0.16
	SCAGLV1041E02.g	-5.27	5.29e-06	0.00249	8.33	0.93	5.71	9.29	7.97	1.43	6.35	1.03	0.57	0.69	2.87	0.88	0.64	0.91
	SCAGLV1041E04.g	-6.43	2.53e-06	0.00545	3.51	2.67	1.47	3.53	2.67	0.23	4.38	0.15	0.21	0.33	1.08	0.21	0.89	0
	SCAGLV1042E12.g	-8.02	5.36e-06	0.000689	4.21	2.75	9.45	5.31	8.44	1.15	5.25	0.33	0	0.43	1.55	0.6	1.03	0.62
	SCAGLV1042G05.g	-5.81	1.74e-05	0.00113	18.86	6.93	16.26	34.24	23.55	4.39	25.05	2.19	1.94	3.72	9.45	1.21	2.8	0.95
	SCAGLV1043D04.g	-6.07	5.01e-05	0.000683	86.03	15.32	77.43	69.66	65.31	11.9	45.34	5.16	5.86	11.53	17.79	5.58	12.57	2.67
	SCAGLV1043G08.g	-16.6	3.12e-06	0.00311	3.13	1.28	4.91	2.8	5.81	0	1.64	0.24	0.14	0	0.32	0.16	0.31	0
	SCAGRT2037B03.g	-6.45	1.18e-05	0.000124	14.9	8.45	15.41	12.21	18	3.32	11.69	1.33	1.81	2.04	3.32	1.15	2.78	0.59
	SCAGRT2037B09.g	-5.15	8.09e-06	0.000835	15.32	4.65	6.12	7.08	11.83	3.08	13.59	0.38	1.19	2.49	2.84	0.92	2.3	1.85
	SCAGRT2037D08.g	-6.01	3.38e-06	0.00159	2.87	1.95	6.14	3.23	4.74	0.98	4.89	0.09	0.23	1.34	1.27	0.24	0.95	0
	SCAGRT2037E01.g	-6.94	3.87e-06	0.0024	5.57	1.34	3.93	4.9	7.38	0.4	3.69	0.34	0.18	0.98	1.13	0.32	0.49	0.47
	SCAGRT2037F01.g	-5.67	4.96e-06	0.000571	8.84	2.35	5.89	5.68	5.52	1.28	6.74	0.57	1.06	0.72	1.65	0.51	1.82	0.07
	SCAGRT2037F06.g	-5.04	6.31e-06	0.000898	7.05	2.7	9.44	8.57	10.31	1.21	8.78	0.47	0.76	1.26	3.71	0.66	1.79	0.91
	SCAGRT2037F12.g	-6.05	5.24e-05	0.000365	66.64	22.14	64.71	75.54	76.49	7.57	76.2	5.93	8.52	8.73	20.02	5.08	12.69	3.4
	SCAGRT2037G07.g	-5.38	1.36e-05	0.00077	17.52	4.99	15.99	22.86	20.3	2.59	18.93	1.47	2.61	2.43	6.93	1.43	3.85	0.45
	SCAGRT2037G08.g	-5.04	2.08e-05	0.000604	31.47	12.17	29.83	20.19	26.75	3.4	38.01	3.13	6.15	5.67	6.32	1.83	7.38	1.61
	SCAGRT2037H11.g	-5.57	1.05e-05	0.000297	14.1	4.93	13.69	16.33	12.39	2.55	14.02	0.82	1.79	2.3	4.06	0.76	3.36	0.92
	SCAGRT2038B11.g	-6.97	3.28e-06	0.00329	5.33	1.07	4.1	2.79	5.95	0.31	3.42	0.31	0.22	0.39	1.41	0.46	0.12	0.4
	SCAGRT2038D04.g	-6.46	6.35e-06	0.000246	8.11	4.17	7.22	7.27	8.28	0.9	9.07	0.49	1.23	0.56	1.9	1.03	1.62	0.13
	SCAGRT2038F04.g	-5.36	4.2e-06	0.01	6.1	1.38	1.33	7.89	6.25	0.91	7.87	0.88	0.52	0.26	2.32	0.55	1.4	0
	SCAGRT2038F12.g	-4.24	3.94e-05	0.000644	61.55	23.7	44.89	62.57	60.44	8.37	64.42	6.44	8.13	11.38	26.88	6.07	13.47	4.57
	SCAGRT2038H05.g	-4.65	2.74e-06	0.00856	5.99	3.33	2.64	0.63	4.61	1.35	2.57	0.44	0	0.46	0.72	0.51	1.76	0.66
	SCAGRT2039A02.g	-4.94	0.000109	0.000408	187.32	50.93	145.54	176.43	138.88	29.04	124.99	20.48	16.22	20.42	48.46	16.16	46.12	4.94
	SCAGRT2039A09.g	-5.77	1.49e-05	0.000478	18.19	5.01	16.97	18.68	28.86	5.04	18.52	1.21	2.11	2.7	5.93	1.95	4.59	0.8
	SCAGRT2039B04.g	-5.38	7e-05	0.000294	98.26	33.99	85.19	99.33	108.1	14.39	96.69	8.46	14.03	13.7	29.2	7.8	21.57	4.95
	SCAGRT2039C01.g	-5.55	2.91e-05	0.000859	38.76	8.36	45.62	44.78	38.2	5.33	39.38	3.14	2.94	7.35	12.63	2.76	9.16	1.75
	SCAGRT2039C06.g	-4.6	2.98e-05	0.00132	38.62	12.01	37.29	44.55	48.71	5.24	53.65	3.68	5.59	8.11	16.56	4.78	10.36	3.07
	SCAGRT2039C08.g	-6.07	2.5e-05	0.000344	33.97	10.16	31.47	27.66	36.12	5.1	40.23	2.24	4.08	5.03	9.02	2.32	6.07	1.69
	SCAGRT2039C10.g	-5.24	1.53e-05	0.000432	23.03	6.06	16.91	21.76	26.45	4.24	18.79	1.5	2.86	2.69	5.13	1.89	6.6	1.71
	SCAGRT2039C11.g	-9.44	1.15e-05	0.00106	10.33	5.86	8.82	23.5	15.92	1.73	11.9	1.01	0.99	0.54	3.26	0.37	1.96	0.14
	SCAGRT2039E03.g	-5.72	3.28e-05	0.000232	44.75	14.61	39.88	46.48	49.22	9.83	39.81	4.08	3.51	5.57	15.36	2.44	9.93	1.83
	SCAGRT2039E04.g	-4.86	8.55e-06	0.00191	10.99	2.62	12.78	16.7	10.4	2.34	10.76	1.18	1.24	1.72	4.25	0.83	4.24	0.25
	SCAGRT2039F02.g	-4.92	1.07e-05	0.00125	19.88	3.88	15.46	15.84	11.56	2.26	14.72	1.32	1.33	2.98	4.88	1.81	4.06	0.59
	SCAGRT2039F04.g	-5.83	9.03e-06	0.00155	11.88	3.31	6.74	12.19	17.69	2.02	13.24	0.98	1.59	1.04	4.25	1	2.15	0.5
	SCAGRT2039G10.g	-8.94	2.63e-05	0.000994	29.28	3.29	35.05	36.86	45.91	5.12	25.31	1.25	1.3	3.62	7.72	1.49	4.17	0.67
	SCAGRT2040B10.g	-10.21	3.45e-06	0.000626	2.7	1.23	5.68	3.54	3.66	0.68	5	0.08	0.21	0.63	0.39	0	0.7	0.2
	SCAGRT2040C06.g	-14.68	9.82e-06	0.00793	6.94	1.81	19.08	16.64	13.66	1.93	2.76	0.51	0.06	0.71	1.73	0.28	0.92	0.08
	SCAGRT2040C11.g	-8.27	1.24e-05	0.000462	17.43	1.58	18.6	14.8	12.6	3.63	16.35	1.25	0.57	1.47	2.76	0.71	2.59	0.92
	SCAGRT2040G05.g	-6.16	1.01e-05	0.000247	12.18	6.37	14.42	11.37	10.54	2.1	16.27	1.15	1.34	1.62	3.22	1.44	2.76	0.37
	SCAGRT2041A08.g	-4.72	7.67e-06	0.000979	8.82	5.99	5.5	10.16	12.75	2	14.87	2.14	1.97	1.93	2.87	1.07	1.89	0.85
	SCAGRT2041A10.g	-5.84	1.51e-05	0.000371	21.32	7.3	13.74	20.67	22.9	3.18	22.76	1.43	1.96	1.55	6.4	1.76	5.12	0.94
	SCAGRT2041C08.g	-5.21	4.79e-06	0.000564	7.18	3.23	6.31	5.58	5.21	0.67	7.6	0.48	0.78	1	1.46	0.75	1.89	0.5
	SCAGRT2041C12.g	-7.07	7.6e-06	0.000479	10.41	3.53	7.56	10.1	13.04	1.1	7.87	0.7	0.92	1.03	2.27	0.78	1.56	0.34
	SCAGRT2041F10.g	-5.64	3.19e-06	0.00484	3.82	1.59	3.28	2.68	7.48	1.06	3.52	0.43	0.55	0.52	1.15	0.37	0.84	0.3
	SCAGRT2041G01.g	-8.34	2.93e-06	0.0019	4.69	0.47	3.63	4.27	2.97	0.37	3.23	0.06	0	0.32	0.59	0	1.07	0.31
	SCAGRT2041G07.g	-6.02	2.34e-05	0.000955	27.68	9.01	29.25	43.73	27.84	3.04	32.95	2.22	3.06	3.57	9.24	2.47	6.71	1.56
	SCAGRT2042C12.g	-6.1	5.66e-06	0.000824	8.18	1.42	6.54	6.09	8.44	1.49	8.89	0.42	1.48	0.97	1.19	0.9	1.38	0.39
	SCAGRT2042G05.g	-5.84	6.81e-06	0.00355	8.77	2.21	5.8	8.75	14.02	0.82	10.29	1.18	0.65	2.12	2.49	0.73	0.94	0.57
	SCAGRT3046B02.g	-4.29	8.95e-05	0.000694	161.07	44.23	99.66	114.64	145.11	32.56	139.24	13.51	17.07	20.57	27.67	14.75	72.53	5.78
	SCAGRT3046B03.g	-4.76	4.44e-06	0.00146	4.96	3.08	3.54	4.77	9.67	1.98	6.12	0.81	0.63	0.93	2.06	0.32	1.82	0.59
	SCAGRT3046E10.g	-6.71	7.69e-06	0.00652	8.18	1.96	4.75	12.13	16.58	1.01	11	0.69	0.63	1.11	3.5	0.55	1.29	0.51
	SCAGRT3047A12.g	-14.89	5.9e-06	0.0011	5.18	2.77	5.32	12.14	7.27	1.31	3.55	0.18	0	0.32	1.74	0.17	0.11	0
	SCAGRT3047B09.g	-6.98	3.52e-06	0.000999	5.61	2.18	5.17	3.68	3.98	1.22	3.2	0.59	0.35	0.35	0.91	0.59	0.63	0.17
	SCAGRT3047F08.g	-5.11	3.42e-06	0.00226	2.88	2.24	4.5	4.81	6.51	0.71	4.77	0.03	0.77	1.03	0.74	0.4	2.02	0.17
	SCAGRT3048F11.g	-5.26	6.66e-06	0.000868	9.89	2.65	6.23	9.28	9.53	1.57	11.17	0.42	0.83	1.43	3.25	1.02	1.9	0.72
	SCAGRT3050A07.g	-5.36	3.67e-06	0.00315	4.73	1.3	6.26	6.69	3.7	0.77	3.83	0.46	0.18	1.11	0.92	0.82	1.45	0.13
	SCAGRT3050B06.g	-6.62	6.58e-05	0.00237	124.22	27.55	98.58	64.46	44.87	7.3	113.14	8.16	8.58	15.95	18.51	3.7	14.49	3.17
	SCAGRT3050C09.g	-8.03	4.12e-06	0.000775	4.95	1.13	4.72	5.88	6.8	0.93	3.6	0.26	0.23	0.35	1.29	0.32	0.7	0.34
	SCAGRT3050C11.g	-5.01	2.22e-05	0.000384	25.95	12.29	33.88	28.21	37.77	4.64	29.4	2.26	4.94	6.71	9.61	3.03	6.6	1.22
	SCAGRT3050E08.g	-6.33	2.76e-06	0.00918	4.64	1.8	3.25	2.03	1.48	0.46	6.1	0.47	0.59	0.6	0.47	0.13	0.51	0.35
	SCAGSB1085C04.g	-5.52	4.17e-06	0.00108	8.52	5.52	2.8	3.7	4.18	1.23	4.66	0.79	1.46	0.36	1.64	0.13	1.18	0
	SCAGSB1085F09.g	-6.35	3.45e-05	0.000279	37.64	15.62	46.81	40.82	60.74	8.71	41.07	3.28	4.67	6.87	10.23	3.64	8.76	2.1
	SCAGSB1085F12.g	-5.62	1.03e-05	0.000605	11.6	4.37	10.79	15.38	19.46	2.74	12.21	0.63	1.98	0.95	4.12	1.67	3.23	1.02
	SCAGSB1085G04.g	-7.11	2.67e-06	0.00398	2.03	1.8	0.86	4.77	3.74	1.11	4.68	0.14	0.13	0.06	1.84	0	0.5	0
	SCAGSB1085G08.g	-7.59	1.88e-06	0.01	1.37	0.42	3.66	1.74	1.85	0.17	3.62	0.07	0.18	0.36	0.8	0.07	0.04	0.17
	SCAGSB1086A03.g	-6.19	1.05e-05	0.00111	20.04	4.32	9.13	9.04	17.08	2.53	14.65	1.11	1.43	1.95	4.65	1	1.39	0.87
	SCAGSB1086A04.g	-4.44	2.57e-06	0.00999	3.94	1.46	5.61	2	4.36	1.28	1.47	0.44	0	0.34	0.87	0.6	2.15	0.14
	SCAGSB1086A07.g	-11.02	8.18e-06	0.000125	10.32	5.14	8.46	10.85	10.52	1.44	6.58	0.74	0.41	1.17	1.29	0.51	0.71	0
	SCAGSB1086E03.g	-8.56	1.71e-05	0.000445	15.4	4.63	20.07	26.36	25.84	3.29	22.46	1.28	1.34	2.21	4.89	0.75	2.59	0.73
	SCAGSB1086G04.g	-7.78	2.26e-05	0.00792	21.8	12.19	4.68	54.8	34.07	8.15	22.42	1.49	2.3	0.17	8.62	1.01	5.6	1.12
	SCAGSB1086H11.g	-4.5	3.6e-06	0.00771	6.31	1.36	4.63	7.21	2.37	1.42	4.98	0.1	0.51	0.43	2.84	0.1	2.19	0.12
	SCAGSB1087B01.g	-6.57	1.25e-05	0.00201	14.42	3.04	14	15.8	25.71	1.86	16.21	0.96	1.63	1.31	4.9	1.46	2.7	0.9
	SCAGSB1087E01.g	-11.88	1.38e-05	0.00262	16.1	3.25	22.53	15.89	25.31	2.6	5.33	0.51	0.56	2.49	2.67	0.47	0.96	0
	SCAGSB1087E03.g	-6.5	2.09e-05	0.0024	36.8	11.66	16.21	15.7	43.15	2.45	27.61	4.15	3.24	2.66	6.58	2.69	2.63	1.65
	SCAGSB1087E05.g	-4.15	9.57e-06	0.00808	14.14	3.01	14.53	21.83	14.42	3.21	8.02	1.6	1.58	2.77	7.57	1.5	3.61	0.45
	SCAGSB1087E07.g	-6.08	2.25e-06	0.01	3.71	0.7	1.08	2.5	4.66	0.5	2.99	0	0	0.16	1.59	0.22	0.34	0.34
	SCAGSB1087E09.g	-5.14	3.74e-06	0.0087	5.2	0.93	5.08	3.08	7.86	0.52	5.78	0.63	0.52	0.38	1.91	0.71	1.17	0.22
	SCAGSB1087H11.g	-5.4	1.71e-05	0.00137	22.93	6.33	22.88	32.48	19.54	2.99	22.78	1.48	2	2.66	9.75	1.59	4.85	1.73
	SCAGSB1088C09.g	-6.28	2.03e-06	0.01	3.27	1.09	2.09	1.61	4.12	0.14	2.71	0.09	0.3	0.31	1.14	0.11	0.44	0
	SCAGSB1088E04.g	-6.43	1.4e-05	0.000391	15.55	8.81	24.26	12.7	18.23	1.92	19.5	1.45	1.98	3.21	3.55	1.39	2.94	1.18
	SCAGSB1088G02.g	-8.7	4.88e-06	0.000379	6.6	2.46	7.46	2.84	4.98	1.38	7.05	0.61	0.43	0.66	0.73	0.53	0.58	0.21
	SCAGSB1089A03.g	-8.06	8.39e-06	0.00234	10.61	2.4	4.61	11.17	16.58	1.46	11.53	0.34	0.81	0.68	2.8	0.57	1.55	0.49
	SCAGSB1089B05.g	-5.85	3.11e-06	0.00243	3.63	1.52	4.99	4.44	1.89	1.7	4.62	0.55	0	1.11	0.55	0.21	1.14	0.35
	SCAGSB1089D03.g	-17.18	3.36e-06	0.00905	3.08	0.35	4.08	6.78	5.41	0.28	1.23	0.17	0	0.1	0.67	0.08	0.21	0
	SCAGSB1089E04.g	-4.81	2.17e-05	0.000756	36.62	15.19	30.67	39.44	21.83	3.33	24.09	2.79	5.55	4.58	11.52	2.73	6.69	1.72
	SCAGSB1089F07.g	-5.53	1.32e-05	0.000539	19.07	6.92	22.44	14.03	21.26	2.67	12.98	2.26	2.2	2.51	3.83	1.66	4.14	1.37
	SCAGSB1089G09.g	-4.97	5.7e-06	0.00665	4.01	3.59	13.33	6.71	8.37	1.04	6.64	0.34	1.21	1.43	1.88	0.98	2.27	0.69
	SCAGSB1089G12.g	-5.18	3.01e-06	0.00388	4.08	2.55	5.13	3.16	2.76	0.57	4.8	0.35	0.61	0.55	1.61	0.5	0.64	0.2
	SCAGSD1039C07.g	-11.56	1.74e-06	0.01	2.57	0	1.8	2.24	3.48	0.46	1.12	0.11	0	0.07	0.59	0.15	0.09	0
	SCAGSD1039F09.g	-5.77	7.17e-06	0.00075	7.4	3.37	13.68	8.67	7.79	1.87	9.82	1.03	1.16	2.25	2.37	0.69	1.04	0.57
	SCAGSD1040E04.g	-7.34	6.64e-06	0.000493	9.01	2.56	5.29	8.22	11.35	1.51	8.4	0.65	0.39	1.01	2.6	0.59	1.07	0
	SCAGSD1040F04.g	-4.51	2.6e-06	0.01	3.32	2.04	3.73	2.12	5.94	0.42	3.52	0.28	0.38	0.88	0.98	0.7	0.9	0.56
	SCAGSD1041B12.g	-4.51	8.87e-06	0.00125	16.29	4.08	7.3	13.76	16.39	3.63	9.28	0.77	1.44	2.32	3.76	1.93	4.33	1.11
	SCAGSD1041F07.g	-5.32	1.86e-05	0.00135	32.25	6.98	19.52	30.98	30.28	3.77	18.8	1.89	2.68	3.33	9.9	2.39	5.44	1.16
	SCAGSD1041H08.g	-3.78	9.55e-06	0.01	8.95	11.3	6.61	8.69	21.06	3.17	22.15	1.06	5.3	1.53	2.1	1.36	9.12	1.23
	SCAGSD1042A10.g	-5.3	9.73e-06	0.0094	15.49	3.69	6.87	23.09	14.46	1.8	9.42	1.2	1.19	1.59	5.34	0.78	3.47	0.55
	SCAGSD1043D06.g	-5.86	4.29e-06	0.00316	4.82	3.03	4.57	9.48	5.87	1.15	2.31	0.21	0.79	0.37	1.91	0.48	1.22	0.35
	SCAGSD1043E09.g	-8.02	2.36e-05	0.000373	21.55	13.23	22.73	22.39	49.9	7.67	26.37	1.32	5.07	2.97	3.94	1.21	4.5	1.43
	SCAGSD2039H03.g	-5.53	3.21e-05	0.000423	48.96	16.49	38.34	46.37	51.3	4.4	38.25	2.49	4.15	6.8	13.99	4.44	10.2	2.11
	SCAGSD2041A06.g	-5.81	7.21e-06	0.000316	11.33	3.69	9.2	8.47	9.95	1.57	8.52	0.57	1.45	1.14	1.82	0.85	2.26	0.98
	SCAGSD2042C08.g	-8.88	2.86e-05	0.00165	36.67	6.75	25.91	23.09	53.29	4.27	48.08	3.09	2.43	3.08	5.84	1.9	4.48	1.48
	SCAGSD2043G07.g	-14.6	1.46e-05	0.00158	13	5.43	15.88	5.66	29.83	3.56	20.41	0.82	0.72	0.88	1.79	0.33	1.46	0.42
	SCAGSD2043H11.g	-4.29	2.51e-05	0.000847	31.62	24.62	44.81	30.19	46.21	5.67	21.2	3.63	10.82	4.77	14.8	3.68	9.72	0.15
	SCAGST3137C05.g	-9.09	9.08e-06	0.00268	12.46	1.6	11.43	8.55	18.53	1.14	8.37	1.03	0.61	1.12	2.01	0.53	1.23	0.3
	SCAGST3137D03.g	-5.75	2.55e-05	0.000581	34.93	10.77	33.92	40.01	42.85	5.05	23.28	3.11	3.7	4.19	10.43	2.3	7.63	1.82
	SCAGST3137E03.g	-7.58	7.8e-06	0.00226	11.19	1.64	10.5	13.84	5.73	1.13	10.64	0.74	0.23	0.62	3.35	0.17	1.77	0.34
	SCAGST3137F08.g	-7.13	6.68e-06	0.000768	7.97	2.02	9.24	9.88	9.39	0.66	7.82	0.62	0.81	1.27	2.36	0.46	0.97	0.09
	SCAGST3137G05.g	-5.88	5.45e-06	0.00365	7.18	1.51	3.76	7.8	11.05	1.23	7.7	0.34	0.95	0.86	1.68	0.96	1.26	0.8
	SCAGST3138B05.g	-5.21	2.15e-05	0.0012	20.4	11.26	35.92	24.04	26.46	4.34	42.44	1.37	5.62	4.98	7.61	2.06	6.6	3.43
	SCAGST3138E12.g	-5.32	1.91e-05	0.000654	28.24	7.91	22.69	27.49	29.05	2.62	28.21	2.69	1.78	3.57	8.6	2.63	6.74	1.45
	SCAGST3138F11.g	-5.56	5.2e-06	0.00103	7.61	1.69	5.94	6.73	6.88	1.05	8.55	0.31	1.1	0.16	2.56	1.06	1.36	0.35
	SCAGST3139C04.g	-5.98	1.4e-05	0.000455	18.77	7.63	14	11.92	26.21	3.45	20.97	1.82	2.27	1.92	4.55	1.26	3.68	1.72
	SCAGST3139D01.g	-5.24	2.92e-06	0.00975	5.91	1.72	1.1	5.68	2.75	0.96	3.82	0.59	0	0.33	2.25	0.27	0.75	0
	SCAGST3140A09.g	-9.11	3.51e-06	0.00311	6.43	1.95	3.73	3.16	6.16	0.29	1.82	0.15	0.82	0.55	0.46	0.31	0.29	0
	SCAGST3141B07.g	-3.47	6.86e-06	0.00901	12.86	3.42	7.19	12.51	9.82	1.65	14.22	1.6	2.28	1.07	5.89	1.39	4.71	0.81
	SCBFAD1045A06.g	-7.69	4.28e-06	0.00148	5.06	1.78	5.03	6.14	7.85	0.59	2.99	0.53	0.42	0.37	1.29	0.41	0.64	0.15
	SCBFAD1045B09.g	-8.9	1.12e-05	0.000597	16.53	3.57	9.55	15.09	10.05	2.32	19.56	0.44	1.3	1.24	2.15	0.39	2.32	0.76
	SCBFAD1045B11.g	-8.72	1.77e-06	0.01	1.55	1.02	2.85	2.79	1.62	0.62	1.58	0.47	0	0.11	0.35	0.12	0.19	0.15
	SCBFAD1045G06.g	-4.83	5.66e-06	0.00525	11.65	2.5	7.14	5.17	10.87	1.01	5.88	0.81	0.72	1.02	2.78	1.6	1.97	0.26
	SCBFAD1045H01.g	-4.65	3.34e-06	0.00325	5.21	1.99	4.32	3.35	6.71	1.09	4.02	0.17	1	0.9	1.17	0.15	1.82	0.54
	SCBFAD1045H04.g	-5.01	2.96e-06	0.00451	4.9	0.86	4.52	4.4	3.93	0.34	3.31	0.27	0.36	0.18	2.09	0.24	0.95	0.35
	SCBFAD1045H10.g	-7.51	5.34e-06	0.000363	7.5	2.42	5.58	6.63	7.62	0.67	6.33	0.31	0.07	0.69	1.68	0.54	1.52	0.1
	SCBFAD1045H11.g	-7.76	3.78e-06	0.0052	4.27	0.81	6.74	2.22	6.85	0.64	4.61	0.47	0.53	0.77	0.85	0.26	0.27	0.22
	SCBFAD1046A04.g	-5.42	2.73e-05	0.000618	41.27	11.03	34.99	28.54	44.21	4.76	44.25	4.36	3.96	6.07	10.33	4.01	7.84	1.96
	SCBFAD1046A09.g	-5.85	4.28e-06	0.00677	8.68	2.12	2.2	4.05	6.95	0.57	7.02	0.53	0.94	0.45	1.72	0.43	0.89	0.43
	SCBFAD1046B06.g	-5.37	1.09e-05	0.00165	15.95	4.03	9.71	18.95	16.31	1.54	16.76	0.88	1.92	2.33	5.15	1.22	3.52	0.49
	SCBFAD1046C04.g	-4.99	7.33e-06	0.000427	10.17	4.92	6.79	10.19	12.57	1.64	9.96	0.64	1.48	1.44	4.13	0.88	2.4	0.31
	SCBFAD1046C08.b	-5.22	7.68e-06	0.00164	9.53	3.99	6.24	11.22	16.4	2	9.06	1.12	0.87	1.76	2.97	1.33	2.77	0.36
	SCBFAD1046D01.g	-5.58	3.36e-06	0.01	5.47	1.32	3.55	5.79	6.91	0.54	1.38	0.51	0.16	0.62	1.45	0.46	1.17	0.11
	SCBFAD1046D06.b	-10.1	2.35e-06	0.00379	2.69	1.11	2.7	1.85	3.49	1.22	2.57	0.2	0.23	0.07	0.81	0.09	0.14	0
	SCBFAD1046D12.b	-4.92	1.16e-05	0.00708	8.43	6.88	20.54	24.05	14.55	1.54	14.22	1.21	1.05	2.46	9.72	0.72	2.47	0.7
	SCBFAD1046D12.g	-4.78	4.3e-06	0.01	3.28	1.76	6.74	9.23	5.65	0.29	6.51	0.29	0.93	1.73	2.62	0.12	1.08	0.23
	SCBFAD1046E02.g	-4.7	1.46e-05	0.000979	20.15	7.9	19.18	23.59	27.6	3.74	13.41	1.22	2.8	3.48	7.4	2.14	7.16	0.4
	SCBFAD1046E08.g	-4.97	6.77e-06	0.00615	7.31	1.09	12.6	7.85	12.18	1.18	10.35	0.74	2.29	1.17	2.75	1.68	1.38	0.56
	SCBFAD1046G02.g	-6.98	2.29e-05	0.000321	28.81	8.17	29.2	29.04	33.64	3.66	31.75	2.55	2.31	3.95	6.38	1.51	5.19	1.62
	SCBFAD1046G10.g	-5.24	2.87e-06	0.00962	4.74	0.41	2.35	5.31	3.75	0.48	4.47	0.32	0.46	0.41	1.99	0.23	0.54	0.17
	SCBFAD1046H12.g	-6.41	1.28e-05	0.000636	16.25	5.01	14.8	24.15	17.51	3.55	11.35	1.05	0.95	1.45	5.97	0.95	3.27	0.82
	SCBFAD1047B02.g	-5.49	7e-06	0.0023	11.15	1.94	6.72	12.1	11.04	1.07	8.71	0.92	0.54	1.16	2.94	1.29	2.12	0.64
	SCBFAD1047B09.g	-4.71	3.35e-05	0.000547	42.72	22.2	34.87	38.89	54.68	7.81	65.31	4.95	4.9	8.32	15.56	5.73	14.26	2.89
	SCBFAD1047C07.b	-6.57	1.71e-05	0.000505	20.39	3.97	13.7	25.77	26.51	6.39	26.97	1.03	2.05	2.03	4.62	0.88	6.44	1.79
	SCBFAD1047E02.g	-4.83	5.5e-06	0.000472	8.93	4.11	6.41	8.95	4.93	1.41	7.39	1.14	2.44	0.66	2.26	0.4	1.5	0.32
	SCBFAD1047F02.g	-4.11	1.21e-05	0.00151	23.97	7.18	20.85	13.6	13.35	2.71	18.55	2.18	3.66	3.51	5.38	1.97	6.24	1.43
	SCBFAD1047G07.b	-5.43	1.75e-05	0.000565	23.93	7.2	19.28	20.15	33.57	4.24	24.47	2.79	2.7	3.09	6.36	2.63	4.8	2.11
	SCBFAD1048A06.b	-5.62	1.72e-05	0.000279	26.1	8.23	22.62	20.22	23.21	3.68	25.04	2.22	2.93	2.87	5.88	2.24	5.06	1.76
	SCBFAD1048A06.g	-5.43	1.17e-05	0.000736	18.41	5.36	19.75	12.93	13.76	1.73	16.13	1.53	1.65	2.21	4.82	1.56	3.77	0.69
	SCBFAD1048G01.b	-6.32	6.07e-06	0.00765	3.24	2.49	6.82	7.85	10.76	0.42	12.63	0.13	1.06	1.45	2.42	0.9	0.26	0.78
	SCBFAD1048G05.g	-6.25	8.92e-06	0.00166	15.54	5.32	5.61	8.42	14.23	1.07	15.14	1.19	1.75	1.66	2.95	1.09	1.64	0.17
	SCBFAD1048G12.g	-5.37	2.16e-05	0.000202	31.1	12.79	28.88	26.17	32.86	5.7	26.47	2.89	3.79	3.42	7.64	2.58	8.63	1.58
	SCBFAD1048H02.g	-6.75	3.41e-05	0.000304	41.6	17.53	32.68	42.97	60.91	6.26	44.63	3.17	4.65	5.99	10.96	2.85	7.4	1.49
	SCBFAD1048H08.g	-5.33	1.69e-05	0.000825	30.49	7.98	14.43	28.09	23.07	4	20.92	2.29	1.59	2.92	8.94	1.85	5.33	1.28
	SCBFAD1049A03.g	-5.83	2.21e-06	0.01	3.01	1.91	2.86	2.33	3.9	0.46	1.93	0.1	0.24	0.24	1.67	0	0.39	0.17
	SCBFAD1049E01.g	-5.86	1.29e-05	0.00136	17.71	4.58	19.53	22.79	12.67	1.85	16.55	0.97	0.78	2.6	5.76	1.28	4.31	0.62
	SCBFAD1049G12.g	-5.65	5.11e-06	0.000483	6.26	3.44	7.25	5.05	8.25	0.64	6.5	0.57	1.06	1.12	1.89	0.38	1.53	0.07
	SCBFAD1049H11.g	-5.41	3.83e-06	0.00444	7.54	0.25	3.86	4.82	5.28	1.34	5.5	0.4	0.28	0.86	1.5	0.36	1.47	0.41
	SCBFAD1067A05.g	-7.06	2.22e-05	0.00458	32.2	6.49	13.28	39.05	46.1	4.97	17.88	1.71	1.45	2.15	7.48	2.32	5.94	1.59
	SCBFAD1067B11.g	-23.88	6.88e-06	0.00238	10.95	2.17	7.4	3.63	5.27	0.43	12.98	0.08	0.27	0	0.91	0	0.34	0.2
	SCBFAD1067C06.g	-7.33	8.55e-06	0.00169	8.92	1.88	15.18	12.71	7.26	1.71	12.23	0.34	0.94	1.41	2.43	0.78	1.96	0.32
	SCBFAD1067G10.g	-5.31	7.36e-06	0.000729	10.01	3.41	11.37	11.05	8.47	1.02	10.15	0.91	1.61	2.14	2.54	1.25	1.7	0.29
	SCBFAD1088F08.g	-7.41	1.01e-05	0.00219	17.7	1.46	9.84	13.69	12.37	0.91	15.75	0.69	0.82	0.9	3.45	1.39	1.92	0.5
	SCBFAD1088H04.g	-4.85	0.000438	0.000688	445.84	372.41	705.07	801.16	622.46	82.98	395.69	63.44	110.03	108.65	270.45	37.95	95.03	20.54
	SCBFAD1089A02.g	-7.84	2.45e-06	0.0043	3.82	1.41	5.01	1.92	2.28	0.28	1.93	0.06	0.79	0.17	0.19	0.22	0.69	0
	SCBFAD1089C07.g	-7.59	1.74e-05	0.000688	19.3	6.14	21.99	26.64	31.17	3.57	13.27	1.53	1.33	2.14	4.63	1.29	3.83	1.34
	SCBFAD1089E02.g	-6.29	4.9e-06	0.000952	7.01	1.76	4.7	6.91	7.23	0.66	6.86	0.36	0.81	1	1.69	0.58	1.14	0
	SCBFAD1089G07.g	-8.28	8.32e-06	0.00321	11.3	3.98	4.21	4.63	15.31	2.23	15.83	0.41	0.61	0.34	2.32	0.72	1.73	0.82
	SCBFAD1089G08.g	-7.16	4.47e-06	0.0019	5.11	1.71	8.25	7.31	4.52	1.02	3.23	0.47	0.43	0.81	0.9	0.35	1.02	0.36
	SCBFAD1089H06.g	-4.99	1.31e-05	0.00042	19.02	8.09	15.54	20.03	21.3	1.91	15.72	1.42	2.09	3.26	5.95	1.79	4.7	1.15
	SCBFAD1090E07.b	-7.72	4.44e-06	0.00408	7.52	0.8	5.02	3.44	8.61	0.75	4.72	0.35	0.28	0.46	1.33	0.32	0.93	0.33
	SCBFAD1090F04.g	-8.46	2.27e-05	0.00179	26.51	5.43	30.6	28.76	45.21	3.04	18.23	1.35	1.62	2.56	6.32	1.57	4.85	0.38
	SCBFAD1090F07.g	-5.71	2.12e-05	0.00102	25.89	7.57	38.28	25.74	34.23	4.06	23.31	1.77	1.42	5.31	6.63	3.64	7.65	1.45
	SCBFAD1090G08.b	-5.21	6.87e-06	0.00095	7.54	3.27	7.18	10.24	12.58	1.43	9.88	1.33	0.89	0.9	2.82	0.71	2.19	1.15
	SCBFAD1090G11.b	-5.31	2.66e-05	0.000363	40.71	14.45	35.96	31.85	47.23	5.47	28.26	3.34	6.21	5.94	8.84	2.36	8.43	3.29
	SCBFAD1090H09.g	-5.6	2.7e-06	0.00875	2.51	0.72	5.53	3.05	3.14	0.37	4.45	0.43	0.16	0.53	1.09	0.18	0.78	0.35
	SCBFAD1090H12.b	-12.04	4.38e-05	0.00267	63.04	19.85	36.34	20.19	49.97	6	94.98	3.06	4.78	2.66	5.38	1	3.82	3.42
	SCBFAD1091B11.g	-7.07	3.38e-06	0.00795	5.12	1.79	1.71	3.67	7.96	0.81	2.76	0.51	0.1	0.46	0.96	0.48	0.43	0.44
	SCBFAD1091F07.g	-6.33	3.27e-06	0.00174	5	1.62	4	3.64	5.46	1.14	3.09	0.29	0.58	0.92	0.95	0.29	0.75	0
	SCBFAD1091G09.g	-5.24	1.04e-05	0.000524	12.88	7.57	10.9	16.19	20.02	2.2	9.59	1.62	2.17	2.58	4.29	1.02	2.45	1.01
	SCBFAD1091H07.g	-6.96	3.07e-05	0.00132	64.38	10.19	35.22	38.44	35.62	5.04	32.77	4.93	3.01	4.14	12.73	0.78	5.41	0.83
	SCBFAD1092B01.g	-7.17	2.41e-06	0.00776	3.04	0.27	2.05	1.82	4.66	0.66	4.17	0.31	0.1	0.35	0.67	0.03	0.72	0.15
	SCBFAD1092E03.g	-7.83	5.14e-06	0.000391	7.81	2.4	3.63	7.28	7.05	1.18	5.77	0.6	0.43	0.44	1.35	0.38	1.01	0.28
	SCBFAD1093B10.g	-8.02	1.87e-06	0.01	2.83	0.93	2.86	1.15	2.61	0.29	2.39	0.24	0.1	0.42	0.06	0.09	0.64	0.08
	SCBFAD1093E09.g	-4.69	1.53e-05	0.00182	20.68	7.94	9.53	25.23	29.05	4.03	25.49	1.41	3.56	3.1	6.82	4.31	5.31	1.49
	SCBFAD1093F09.g	-13.63	4.35e-06	0.006	8.04	0.77	1.97	7.92	3.6	0.51	5.35	0.04	0	0.37	0.73	0.2	0.62	0.11
	SCBFAD1093H02.g	-4.41	1.4e-05	0.000422	24.97	8.65	14.96	21	18.52	3.78	21.7	2.31	3.68	3.39	6.67	1.5	6.69	1.5
	SCBFAD1093H12.g	-4.55	2.03e-05	0.00111	23.43	9.61	27.77	31.94	36.96	4.03	29.39	2.69	2.97	6.82	11.98	2.83	7.21	1.35
	SCBFAD1094B07.g	-3.99	4.77e-06	0.00394	5.07	2.08	8.39	6.88	8.98	1.33	6.88	0.83	1.04	1.24	4.2	1.21	0.88	0.54
	SCBFAD1094E03.g	-6.69	5.85e-06	0.00515	9.28	0.84	7.07	9.28	10.82	1.05	3.66	0.45	0.94	0.57	1.47	0.61	1.76	0.48
	SCBFAD1094E05.g	-5.76	4.69e-06	0.00185	6.38	1.59	4.41	5.32	7.11	0.97	8.67	0.36	1.24	1.26	1.72	0.36	0.75	0.29
	SCBFAD1094E08.b	-7.28	4.42e-05	0.00439	55.52	11.27	43.85	65.25	101.42	8.74	30.79	5.47	1.9	6.67	11.36	5.36	10.72	2.02
	SCBFAD1094E11.b	-5.63	3.38e-06	0.00241	4.45	1.38	3.18	4.53	5.55	0.33	5.3	0.48	0.31	0.55	0.96	0.3	1.11	0.68
	SCBFAD1095C07.g	-3.73	6.61e-06	0.0079	11.03	5.5	2.39	13.63	11.78	2.33	10.4	1.15	3.02	0.89	4.83	0.79	4.19	0.42
	SCBFAD1095D01.g	-4.5	3.21e-06	0.0061	4.61	0.52	4.95	6.09	3.27	1.09	4.61	0.49	0.4	0.29	2.56	0.37	1.22	0.26
	SCBFAD1095G10.g	-4.64	9.7e-06	0.00645	13.58	1.2	9.19	17.19	17.78	3.53	14.68	0.8	0.4	2.18	8.51	1.36	2.8	0.59
	SCBFAD1096G07.g	-3.9	1.77e-05	0.00178	27.32	4.01	27.49	20.76	32.86	9.99	27.7	3.08	1.5	6.57	8.53	4.01	13.76	1.09
	SCBFAD1096H02.g	-9.42	3.85e-06	0.00044	4.93	3.36	2.74	4.18	4.63	1.24	4.89	0.39	0.17	0.41	0.77	0.16	0.78	0.08
	SCBFAM2021A02.g	-6.03	7e-06	0.000272	12.12	5.63	7.96	8.31	7.5	1.46	7.58	0.89	0.5	0.84	4.01	0.47	1.2	0.49
	SCBFAM2021B12.g	-12.1	2.23e-06	0.00416	1.82	1.66	1.5	4.27	2.9	0.19	2.39	0.03	0.38	0	0.55	0.09	0	0.16
	SCBFAM2021C11.g	-5.62	2.27e-05	0.000479	33.03	7.33	28.97	28.21	37.34	4.97	31.29	3.19	2.38	4.23	9.56	2.65	5.45	2.96
	SCBFAM2021D11.g	-5.76	6.33e-06	0.01	8.77	3.63	0.72	7.52	10.42	1.43	14.8	0.44	1.51	0.32	2.93	0.56	2.07	0.38
	SCBFAM2021E05.g	-6.13	3.52e-05	0.000708	40.18	15	39.34	45.09	71.08	7.02	42.82	3.54	4.02	5.41	14.16	3.43	9.77	2.16
	SCBFAM2021E08.g	-12.63	8.48e-06	0.00803	16.92	3.45	5.12	13.39	2.92	0.17	13.88	0.7	0.5	0	2.31	0.28	0.45	0.18
	SCBFAM2021G08.g	-6.47	8.39e-06	0.000311	9.81	3.66	9.93	11.2	13.68	1.92	9.81	0.61	1.13	1.14	2.62	0.82	2.67	0.29
	SCBFAM2022A06.g	-12.56	5.62e-06	0.00146	5.86	2.11	8.73	5.13	10.37	0.73	3.46	0.33	0.28	0.29	0.85	0.16	0.85	0.14
	SCBFAM2022A10.g	-4.54	9.3e-06	0.00124	16.53	4.5	9.65	11.6	13.72	2.14	16.41	1.06	1.05	2.68	4.15	1.82	4.99	0.69
	SCBFAM2022D01.g	-4.93	1.01e-05	0.000422	13.24	4.63	13.37	11.1	17.35	2.94	15.19	1.27	1.92	2.16	3.7	1.33	4.3	1.11
	SCBFAM2022D06.g	-5.84	5.16e-06	0.00249	4.74	1.97	10.19	7.16	5.83	0.86	6.96	0.53	0.51	1.12	2.43	0.36	1.32	0.19
	SCBFAM2022G03.g	-6.68	1.08e-05	0.00151	10.86	3.93	18.59	18.36	14.81	2.14	8.39	0.89	1.24	1.38	3.55	0.64	3.83	0
	SCBFAM2022G11.g	-6.5	6.65e-06	0.00153	6.16	5.18	13.62	7.09	8.11	0.32	6.98	0.52	1.07	1.4	2.92	0.52	0.88	0
	SCBFAM2023B06.g	-4.45	6.8e-06	0.00251	7.47	4.29	13.6	6.53	10.24	1.15	10.9	0.8	2.17	2.56	2.49	0.6	3	0.56
	SCBFAM2023E05.g	-5.71	2.93e-05	0.000465	39.93	10.79	41.05	33.81	44.42	5.4	44.76	2.49	5.02	6.88	10.92	2.61	8.35	2.31
	SCBFAM2023G12.g	-4.82	6.85e-06	0.00767	6.88	2.84	13.09	11.81	12.91	1.3	4.48	0.65	1.02	1.62	3.29	0.82	3.12	0.56
	SCBFAM2025H01.g	-12.57	3.04e-06	0.00935	6.41	1.03	1.44	5.52	2.29	0.3	2.7	0.24	0	0.05	0.53	0.06	0.45	0.23
	SCBFAM2117B08.g	-4.28	4.53e-06	0.000917	4.81	4.9	4.93	4.47	8.16	1.61	8.09	0.3	2.35	0.93	2.72	0.4	1.55	0.38
	SCBFAM2117C01.g	-5.95	7.72e-06	0.00159	11.7	4.27	5.47	8.13	15.69	1.39	10.31	1.39	1.25	0.63	2.61	1.17	1.75	0.76
	SCBFAM2117C05.g	-10.89	9.23e-06	0.000385	9.08	2.54	11.87	9.68	12.6	1.32	13.92	0.67	0.58	1.25	1.38	0.33	0.94	0.45
	SCBFAM2117C12.g	-4.36	9.85e-06	0.00076	14.2	4.74	7.87	14.9	16.79	3.88	17.08	1.74	1.86	2.7	4.27	1.17	5.12	1.36
	SCBFAM2117D07.g	-9.45	4.19e-06	0.002	3.21	1.33	5.1	7.9	6.38	0.81	3.19	0.34	0.15	0.49	0.67	0.21	0.99	0.11
	SCBFAM2117D09.g	-6.13	6.89e-06	0.000462	6.86	3.09	9.03	10.33	9.08	1.22	10.16	0.59	1.11	0.84	2.49	0.78	1.9	0.41
	SCBFAM2117E08.g	-5.66	1.27e-05	0.000713	19.45	3.65	14.03	19.19	20.8	3.11	15.21	1.53	2.04	2.95	5.56	1.15	3.43	0.19
	SCBFAM2118D10.g	-6.13	8.06e-06	0.000427	10.97	4.39	12.12	7.89	12.71	1.19	9.22	0.61	1.31	1.48	2.07	1.13	2.49	0.45
	SCBFAM2118F08.g	-57.28	1.88e-06	0.00387	3.89	0.59	1.36	1.78	1.03	0.05	2.4	0	0	0	0	0	0	0.19
	SCBFAM2118F09.g	-5.4	4.37e-06	0.00138	6.48	1.99	6.2	6.12	6.29	0.29	5.17	0.59	1.25	0.99	1.09	0.55	1.25	0.31
	SCBFAM2118G05.g	-5.86	1.02e-05	0.0046	21.91	4.18	6.56	18.44	12.44	2.02	11.04	1.56	0.48	1.73	5.32	0.78	2.11	1.09
	SCBFAM2118G06.g	-4.56	5.54e-06	0.000858	8.26	4.07	6.89	9.17	8.37	0.66	6	0.53	1.61	1.36	2.56	0.98	1.79	0.69
	SCBFAM2119E01.g	-4.7	3.99e-06	0.00241	6.35	1.51	6.56	4.4	5.8	0.75	5.47	0.7	0.62	0.69	1.71	0.73	1.46	0.66
	SCBFAM2119F01.g	-13.27	2.94e-06	0.00853	6.21	0.63	1.95	5.2	2.66	0.5	1.76	0.24	0	0.22	0.56	0	0.41	0
	SCBFAM2119F04.g	-5.09	7.29e-06	0.0005	11.87	3.97	9.06	12.01	9.4	1.78	7.35	1.16	1.16	1.88	2.91	0.72	2.13	0.93
	SCBFAM2119F10.g	-5.53	4.85e-05	0.000605	57.99	19.44	48.18	68.68	75.89	11.23	87.19	3.9	9.2	7.45	18.17	4.28	17.84	5.82
	SCBFAM2120B10.g	-6.48	5.87e-06	0.000836	9.86	2.14	5.62	7.39	8.26	0.88	7.92	0.68	0.57	1.15	1.34	0.89	1.68	0.18
	SCBFAM2120F01.g	-5.68	3.75e-05	0.000343	46.94	23.83	54.39	40.42	68.33	6.74	40.53	4.79	6.15	7.68	12.78	4.85	12.02	1.26
	SCBFAM2120H01.g	-4.88	4.14e-05	0.000875	74.5	18.37	54.86	53.46	47.73	7.49	70.71	7.44	7.51	10.23	18.1	4.51	15.85	3.34
	SCBFAM2121C11.g	-5.83	2.5e-05	0.00277	55.2	8.85	37.3	23.04	36.09	4.61	23.11	4.07	3.83	5.4	6.88	2.79	7.26	2.06
	SCBFAM2121D08.g	-5.84	5.19e-06	0.00984	7.66	1.41	2.32	8.27	8.98	0.44	9.56	1.05	0.23	1.15	2.15	0.16	1.38	0.5
	SCBFAM2121F12.g	-4.5	1.29e-05	0.00126	18.72	8.7	24.94	21.33	12.15	3.3	13.65	1.36	3.13	3.29	7.72	1.5	5.14	0.69
	SCBFAM2121G07.g	-17.42	2.51e-06	0.00313	2.28	0.41	2.09	2.6	3.8	0	4.49	0.34	0.08	0	0.17	0.09	0	0.22
	SCBFAM2121G08.g	-3.84	7.45e-06	0.01	14.61	2.27	6.02	15.38	10.66	1.95	13.11	1.71	1.17	2.23	4.5	1.57	3.91	1.57
	SCBFFL1141F04.g	-9.11	2.98e-05	0.00022	50.08	12.53	24.41	27.49	44.93	9.46	34.5	2.77	2.11	1.31	7.02	2.59	4.58	1.96
	SCBFFL1142C09.g	-4.83	9.87e-06	0.000351	19.33	5.9	13.16	10.42	12.31	3.56	11.68	0.81	2.02	2.17	4.07	1.02	4.53	1.17
	SCBFFL1142C10.g	-6.75	1.94e-06	0.01	3.44	0.72	3.6	1.87	2.39	0.57	1.38	0.36	0.16	0.04	0.59	0.27	0.64	0
	SCBFFL1142D06.g	-4.82	9.02e-06	0.000328	13.55	4.08	11.76	13.41	10.88	2.97	13.06	1.19	2.17	2.09	4.05	0.74	3.46	0.75
	SCBFFL1142D10.g	-5.96	1.06e-05	0.00155	12.8	5.92	22.06	11.45	14.18	1.53	10.01	1.2	1.47	2.4	3.03	0.96	3.1	0.9
	SCBFFL1142G01.g	-9.31	2.97e-06	0.00558	3.07	0.55	4.26	2.12	4.07	0.09	5.68	0.18	0.12	0.57	0.91	0	0.36	0
	SCBFFL1143A09.g	-4.99	7.23e-06	0.00159	8.1	3.97	11	14.62	8.47	1.34	7.99	0.8	2.16	1.63	2.43	0.76	2.71	0.63
	SCBFFL1143C08.g	-5.79	5.68e-06	0.00315	8.12	2.32	4.22	6.02	8.54	1.11	11.73	0.7	1.09	0.76	2.08	1	1.13	0.5
	SCBFFL1143D10.g	-12.48	6.83e-05	0.000271	107.5	26.38	79.99	44.65	113.61	24.83	50.55	2.94	4.95	4.17	13	3.41	5.85	1.54
	SCBFFL1143F10.g	-4.27	6.06e-06	0.00183	10.1	3.82	11.25	8.02	5.79	1.15	8.7	1.41	0.64	1.38	3.45	1.37	2.57	0.63
	SCBFFL1144C01.g	-6.22	3.13e-06	0.00201	4.63	0.93	4.28	4.15	4.87	0.41	3.04	0.43	0.45	0.53	0.97	0.45	0.65	0.1
	SCBFFL1144C03.g	-9.11	6.46e-06	0.00232	8.3	0.67	7.32	8.87	8	0.11	10.78	0.87	0	0.33	2.34	0.48	0.35	0.47
	SCBFFL1144F04.g	-6.1	5.44e-06	0.00152	6.62	3.53	11.22	5.51	5.1	0.79	6.55	0.76	1.01	0.23	2.15	0.6	0.85	0.83
	SCBFFL1144G06.g	-5.19	4.21e-06	0.000761	3.23	3.62	6.54	6.7	4.09	0.84	6.36	0.54	1.25	1.09	1.74	0.17	0.99	0.26
	SCBFFL1144H05.g	-6.75	1.06e-05	0.000698	15.8	5.75	4.58	17.21	14.4	2.9	15.04	0.48	0.79	1.97	4.23	0.41	3.06	0.27
	SCBFFL4112A08.g	-25.82	2.6e-06	0.01	6.09	0.21	3.2	3.52	1.21	0.36	1.41	0.04	0	0.32	0.04	0.13	0.08	0
	SCBFFL4112F10.g	-3.82	4.71e-06	0.00272	7.15	5.09	3.52	6.68	6.4	0.92	9.66	0.68	1.37	1.5	3.07	0.64	2.55	0.5
	SCBFFL4112H09.g	-4.88	4.72e-06	0.0011	5.85	2.65	6.17	5.93	7.69	0.55	7.23	0.53	0.66	1.27	2.02	0.75	1.58	0.57
	SCBFFL4113A11.g	-5.11	6.7e-06	0.0014	13.67	4.56	3.79	9.98	7.83	2	9.24	0.77	0.98	1.21	2.68	0.91	2.7	0.75
	SCBFFL4113C07.g	-24.12	3.58e-06	0.000321	3.25	1.56	4.36	5.63	3.97	0.34	2.58	0.22	0	0.08	0.45	0.09	0.06	0
	SCBFFL4113E03.b	-8.34	1.12e-05	0.000217	11.92	4.66	14.72	14.24	14.24	2.26	14.46	0.76	0.92	1.95	2.67	0.82	1.49	0.56
	SCBFFL4113F07.g	-6.31	6.53e-06	0.00213	13.66	3.24	6.41	8.28	9.3	0.7	5.79	0.79	0.47	0.71	2.17	0.59	2.78	0
	SCBFFL4115B11.g	-5.44	3.57e-06	0.00225	4.77	1.85	4.73	7.59	3.23	1.57	2.63	0.78	0.34	0.88	1.55	0.29	0.5	0.5
	SCBFFL4115E02.g	-4.81	5.82e-06	0.00196	12.2	3.05	7.98	6.45	6.9	1.09	7.47	0.75	1.32	1.58	2.7	0.57	2.35	0.11
	SCBFFL4115F07.g	-6.6	6.42e-06	0.00062	6.91	2.37	7.38	11.03	9.31	1.31	7.42	0.63	1.08	0.55	1.77	0.65	1.7	0.55
	SCBFFL4115G12.g	-4.17	8.27e-06	0.00216	13.42	5.13	10.81	12.66	8.26	1.27	16.42	1.11	2.76	2.29	4.43	1.05	3.49	1.15
	SCBFFL4116A06.g	-4.91	4.89e-05	0.01	80.01	11.46	45.21	91.66	106.79	3.35	52.53	6.82	7.08	10.5	31.44	14.14	6.1	3.52
	SCBFFL4116C05.g	-6.74	3.75e-06	0.00285	5.49	0.91	4.36	4.82	3.77	0.36	6.79	0.47	0.32	0.39	1.22	0.39	1.15	0
	SCBFFL4116H05.g	-8.72	1.02e-05	0.000702	21.74	5.7	10.71	12.41	8.33	2.56	8.31	0.85	1.89	0.93	1.9	0.51	1.74	0.19
	SCBFFL4117A09.g	-5.64	2.85e-06	0.00438	4.99	1.22	2.5	3.9	3.84	0.48	4.78	0.41	0.55	0.14	1.38	0.18	0.92	0.27
	SCBFFL4117B01.g	-8.68	5.55e-06	0.00055	5.89	2.81	7.58	3.7	8.53	0.74	8.2	0.2	0.41	0.95	1.11	0.26	0.8	0.6
	SCBFFL4117F10.g	-6.27	6.55e-06	0.000435	9.05	3.4	8.93	6.36	7.81	1.02	10.49	0.59	0.55	0.92	2.48	0.65	1.59	0.73
	SCBFFL5066E06.g	-3.77	3.35e-06	0.01	6.31	1.77	3.62	3.71	6.8	0.28	6.03	0.48	1.32	1.81	1.71	0.67	1.38	0.19
	SCBFFL5067B11.b	-5.87	8.4e-06	0.0065	11.45	5	8.6	12.5	19.28	1.29	4.23	0.22	1.06	0.98	4.56	0.54	3.27	0
	SCBFFL5067B12.b	-5.27	7.01e-05	0.000549	129.38	37.34	105.2	82.01	93.38	11.99	80.38	12.82	10.03	17.47	32.18	5.3	21.98	2.71
	SCBFFL5068B06.g	-5.31	1.24e-05	0.000267	12.44	7.9	17.16	14.98	18.68	3.52	18.93	1	3.26	1.77	6.85	0.35	3.14	1.27
	SCBFFL5068B11.g	-5.26	5.58e-06	0.000973	9.68	2.5	6.01	6.63	5.47	1.85	9.85	1.14	0.79	0.89	1.67	0.15	3.35	0
	SCBFFL5068C01.g	-8.11	3.63e-06	0.000688	3.53	1.43	4.21	5.77	6.04	1.26	2.97	0.4	0.28	0.53	0.9	0.21	0.65	0.14
	SCBFFL5068D06.g	-5.37	1e-05	0.000272	13.42	5.12	13.32	13.17	15.61	2.63	11.84	1.84	1.16	1.87	4.26	1.12	2.45	1.28
	SCBFFL5068E03.g	-4.07	6.37e-06	0.00506	4.98	3.01	10.31	11.47	10.76	1.52	10.69	0.83	1.43	1.64	5.27	1.86	1.32	0.59
	SCBFFL5069E12.g	-5.93	6.64e-06	0.000371	7.7	3.59	9.26	7.36	8.76	1.14	10.43	0.69	0.83	1.44	2.34	0.74	1.8	0.3
	SCBFFL5069G10.g	-4.99	3.68e-06	0.00401	4.33	2.14	8.22	2.28	5.2	1.5	4.19	0.41	0.8	0.91	1.09	0.39	1.63	0.34
	SCBFFL5070D10.b	-10.37	6.57e-06	0.00023	6.12	2.86	9.98	7.12	8.41	1.38	7.21	0.16	0.44	1.11	0.82	0.21	1.1	0.32
	SCBFFL5070G05.b	-5.75	2.87e-06	0.0056	5.04	1.49	1.91	3.74	2.6	0.49	5.56	0.16	0.14	0.21	1.33	0.27	1.1	0.41
	SCBFFL5070G07.b	-13.46	1.1e-05	0.00149	22.53	3.79	7.08	10.8	16.84	2.14	8.64	0.52	0.11	0.76	1.81	0.36	1.61	0.17
	SCBFFL5071D05.g	-9.65	4.21e-06	0.00379	2.7	1.18	4.53	3.67	8.06	0.68	7.32	0	0.78	0.24	0.94	0.51	0.09	0.35
	SCBFFL5071G03.g	-5.73	5.9e-06	0.00567	10.89	2.17	7.74	2.76	12.19	1.77	6.28	0.34	0.61	1.32	2.44	0.29	1.88	0.76
	SCBFFL5072A08.g	-13.83	1.95e-06	0.00648	1.47	1.34	4.62	1.46	1.64	0.21	1.57	0	0	0	0.51	0.17	0.22	0
	SCBFFL5072B07.g	-4.14	2.79e-06	0.01	5.88	1.41	2.17	3.87	5.31	0.61	3.24	0.34	0.28	1.01	1.78	0.47	1.46	0.12
	SCBFFL5072D04.g	-5.73	1.31e-05	0.00074	17.27	5.67	9.4	17.27	18.01	4.46	25.56	1.1	1.23	2.42	5.92	1.02	4.32	1.06
	SCBFFL5072F08.g	-5.13	1.06e-05	0.00271	16.72	2.98	10.26	19.03	17.94	1.55	13.67	2.04	1.26	2.83	4.89	1.17	2.94	0.9
	SCBFFL5072G11.g	-5.32	3.71e-06	0.00634	7.65	1.47	2.02	5.46	4.59	0.87	5.82	0.76	0.65	0.3	0.66	0.53	1.82	0.52
	SCBFFL5073F11.g	-9.94	3.1e-06	0.00118	3.48	0.43	4.15	4.14	4.35	0.3	3.46	0.14	0.12	0.61	0.82	0.14	0.22	0
	SCBFFL5074B10.g	-4.84	3.75e-05	0.000586	70.27	19.37	56.25	50.51	50.36	8	41.33	5.3	8.41	7.57	18.56	5.66	13.19	2.45
	SCBFFL5074E09.g	-6.07	9.01e-06	0.000337	16.18	5.79	7.41	14.09	9	2.7	10.3	0.81	0.96	1.22	3.64	0.74	2.17	1.23
	SCBFFL5074F06.g	-10.68	2.21e-06	0.005	3.06	0.79	2.02	2.52	3.45	0.52	2.53	0.29	0.22	0.45	0.17	0	0.27	0
	SCBFFL5074F09.g	-4.4	8.82e-06	0.00215	13.61	5.25	10.28	16.48	8.28	1.54	16.04	1.63	2.71	1.99	4.28	1.2	4.28	0.17
	SCBFFL5074H01.g	-4.68	1.79e-05	0.00117	22.34	7.4	27.76	25.33	33.97	3.48	22.65	3.46	2.91	4.84	9.17	2.67	5.32	2.18
	SCBFFL5075A01.g	-5.35	3.22e-06	0.00505	2.64	1.95	3.37	4.67	7.51	1.27	2.5	0.49	0.55	0.44	1.23	0.06	1.38	0.32
	SCBFFL5075B01.g	-5.8	9.62e-06	0.000904	12.21	3.73	16.63	14.19	10.56	1.7	12.14	0.99	1.63	1.09	5.2	0.95	1.91	0.5
	SCBFFL5075F12.g	-5.75	4.48e-06	0.00312	7.95	1.87	2.15	5.88	7.34	1.1	6.67	0.65	0.68	0.48	1.41	0.32	1.96	0.23
	SCBFLB2091E01.g	-6.38	5.22e-05	0.000397	65.12	25.18	59.76	55.88	103.78	11.54	61.13	5.39	7.21	10.04	13.1	6.13	14.69	3.41
	SCBFLB2092A06.g	-7.7	4.63e-06	0.00305	7.4	0.91	2.61	5.89	7.92	0.86	6.6	0.38	0.38	0.17	1.71	0.4	1.01	0.12
	SCBFLB2092A07.g	-6.18	2.75e-06	0.01	2.39	1.01	1.29	3.45	5.59	0.66	5.38	0.16	0	0.29	1.38	0.21	0.61	0.55
	SCBFLB2092E01.g	-10.41	1.57e-05	0.000561	20.87	8.65	11.67	10.94	15.59	4.68	32.35	1.27	2.29	1.2	1.66	0.63	1.92	1.08
	SCBFLB2093C03.g	-14.22	1.65e-06	0.01	1.6	0.23	2.16	2	1.77	0.49	2.4	0.07	0	0	0.14	0.04	0.5	0
	SCBFLB2093C07.g	-6.25	4.24e-06	0.0021	7.73	2.18	2.28	5.56	6.58	0.78	5.39	0.82	0.67	1.02	1.25	0.22	0.84	0.08
	SCBFLB2093C12.g	-6.17	7.96e-06	0.000394	8.98	5.03	12.63	9.67	8.29	0.91	11.98	0.64	1.57	2.15	2.37	0.55	1.72	0.32
	SCBFLB2093D11.g	-6.1	1.38e-05	0.00143	17.86	3.21	16.42	17.55	24.44	1.65	20.81	1.49	1.5	2.63	4.26	1.41	4.17	1.24
	SCBFLB2093H07.g	-5.88	8.08e-06	0.000285	8.68	4.36	11.54	9.28	13.38	2.21	9.51	1.16	1.52	1.54	2.2	0.73	1.76	1.11
	SCBFLB2094C01.g	-14.53	1.42e-05	0.000125	15.61	10.16	20.84	15.61	13.13	1.2	14.25	0.88	1.32	2.45	1.05	0.09	0.22	0.23
	SCBFLB2095A05.g	-6.18	2.62e-06	0.00473	4	1.31	2.39	4.06	1.93	0.22	4.79	0.37	0.31	0.51	0.96	0.35	0.42	0.11
	SCBFLB2095F12.g	-6.7	4.51e-06	0.0015	5.79	1.24	4.36	6.92	7.04	0.53	6.06	0.2	0.52	0.88	1.62	0.42	1.13	0
	SCBFLR1004E06.g	-6.2	7.7e-06	0.00295	8.56	3.46	4.19	13.56	11.13	1.47	13.97	0.55	0.87	0.62	4.35	0.86	1.17	0.67
	SCBFLR1005A06.g	-6.64	2.24e-05	0.000202	36.28	10	23.6	26.71	31.8	6.47	26.74	2.65	2.6	2.64	5.95	2.36	5.33	2.81
	SCBFLR1005B07.g	-4.58	7.23e-06	0.00114	13.15	3.47	10.26	10.56	8.82	1.4	9.72	1.06	1.16	1.8	4.61	1.22	2.28	0.41
	SCBFLR1005B12.g	-5.33	1.65e-05	0.000915	24.97	7.72	15.16	22.52	30.45	2.48	23.54	2	2.82	3.48	7.19	2.41	4.77	1.11
	SCBFLR1005E05.g	-7.36	9.63e-06	0.0028	12.94	2.59	9.69	19.45	14.17	1.15	8.15	0.67	1	1.55	3.55	0.48	1.56	0.44
	SCBFLR1005F02.g	-6.84	4.89e-06	0.000737	5.58	2.09	4.01	6.87	6.69	0.88	8.17	0.39	0.42	0.31	2.31	0.13	1.32	0.12
	SCBFLR1005G06.g	-27.77	3.57e-06	0.00564	4.88	1.02	1.42	4.92	1.61	0.65	7.38	0.06	0.1	0.21	0.12	0	0.15	0.15
	SCBFLR1005H03.g	-5.7	5.51e-06	0.00155	5.76	2.47	9.22	6.3	5.6	1.08	10.1	0.53	0.45	0.87	2.85	0.38	1.27	0.76
	SCBFLR1026A04.g	-5.77	2.93e-05	0.000281	40.83	11.08	42.67	38.36	41.98	7.99	35.73	2.41	4.19	5.52	9.52	3.21	10.66	2.36
	SCBFLR1026A11.g	-6.13	1.44e-05	0.000338	20.48	5.88	17.5	19.47	22.5	2.72	17.14	1.72	2.01	2.41	4.92	1.34	3.44	1.4
	SCBFLR1026B05.g	-5.52	3.15e-05	0.000421	44.15	13.64	42.44	46.19	51.18	6.28	34.77	3.39	3.86	6.95	13.58	3.5	9.93	1.98
	SCBFLR1026B07.g	-4.35	5.85e-05	0.000524	90.92	26.64	75.05	93.27	91.87	16.38	85.05	7.64	11.82	17.2	33.92	10.1	25.25	4.12
	SCBFLR1026C01.g	-7.02	7.34e-06	0.0014	14.53	1.97	9.88	8.9	8.2	1.55	6.94	0.77	0.76	0.95	2.48	0.43	1.77	0.25
	SCBFLR1026C04.g	-5.04	0.000115	0.000996	148.42	48.3	121.39	183.96	213.1	20.72	168.65	14.68	18.01	21.88	57.28	17.74	39.78	10.27
	SCBFLR1026C12.g	-4.07	5.2e-06	0.01	8.61	2.48	5.86	13.19	6.17	1.61	5.09	0.36	1.71	2.23	2.04	1.3	2.47	0.47
	SCBFLR1026D01.g	-5.03	2.28e-06	0.01	4.14	0.88	3.52	2.57	2.18	0.62	3.91	0.41	0.19	0.47	0.92	0.21	1.18	0.17
	SCBFLR1026D05.g	-6.01	2.42e-05	0.000317	33.69	10.36	27.29	31.74	39.84	4.91	31.54	2.25	3.53	4.25	8.9	2.57	5.89	2.44
	SCBFLR1026D07.g	-4.69	6.85e-05	0.0019	85.22	38.34	83.26	58.56	149.28	15.89	117.78	7.78	17.5	17.86	33.99	9.78	21.25	8.79
	SCBFLR1026D12.g	-6.46	3.63e-05	0.000355	39.47	18.6	35.84	55.68	63.69	7.52	43.73	3.31	5.27	4.93	15.65	3.58	6.72	1.53
	SCBFLR1026E01.g	-4	0.000134	0.00236	230.68	50.54	190.58	251.95	197.33	32.7	187.43	20.39	27.01	36.23	95.56	23.31	69.87	13.1
	SCBFLR1026E02.g	-5.73	7.51e-05	0.000202	104.59	36.19	111.85	88.38	105.4	22.25	92.39	6.66	13.43	16.33	25.88	7	24.18	4.5
	SCBFLR1026E04.g	-4.48	2.24e-05	0.000605	35.33	9.65	26.02	38.44	30.34	7.08	33.61	3	3.32	5.68	13.6	2.78	9.27	2.63
	SCBFLR1026E05.g	-4.48	9.92e-05	0.000603	121.96	62.12	123.87	171.04	147.08	18.31	159.13	12.08	23.28	22.33	60.16	11.34	41.43	8.72
	SCBFLR1026E07.g	-5.17	4.85e-05	0.00063	54.92	23.21	89.03	58.2	78.76	10.9	58.46	4.83	10.52	13.1	18.16	7.13	14.11	4.43
	SCBFLR1026E10.g	-5.39	1.3e-05	0.00108	12.46	7.85	13.95	15.31	20.31	2.23	26.66	1.15	1.71	2.48	4.48	2.66	4.16	1.67
	SCBFLR1026F07.g	-4.64	6.47e-06	0.000983	8.84	3.84	7.83	8.93	12.41	1.22	7.66	1.08	1.6	1.86	1.9	0.67	3.03	0.8
	SCBFLR1026G01.g	-4.5	2.69e-05	0.000642	41.58	13.95	30.73	37.55	54.16	7.56	32.45	3.4	3.97	6.96	12.88	6.42	10.62	4.22
	SCBFLR1026G03.g	-5.86	1.31e-05	0.000258	16.27	8.21	18.49	18.3	19.02	2.28	13.89	0.9	2.8	2.49	5.67	0.53	2.92	1.17
	SCBFLR1026G11.g	-5.69	4.92e-05	0.000349	68.08	18.5	68.16	65.77	65.79	10.16	74.09	5.01	6.31	11.13	18.54	6.19	13	4.95
	SCBFLR1026H01.g	-5.45	6.47e-06	0.01	16.39	1.31	5.02	9.14	7.62	1.26	8.68	1.88	0.65	1.16	2.65	0.78	1.58	0.36
	SCBFLR1026H02.g	-6.16	3.08e-05	0.000261	47.84	19.01	38.54	39.59	42.55	3.44	35.99	2.33	4.66	8.02	10.75	3.03	6.29	1.75
	SCBFLR1026H04.g	-5.89	4.24e-06	0.00116	6.41	1.42	4.08	5.21	7.02	0.94	5.7	0.65	0.45	0.77	1.5	0.45	1.06	0.34
	SCBFLR1026H11.g	-4.99	0.000201	0.000883	236.52	86.37	358.18	294.33	253.15	37.36	306.77	19.13	41.37	55.24	95.99	21.77	59.63	21.84
	SCBFLR1026H12.g	-3.77	4.83e-05	0.00326	71.35	21.46	72.1	92.63	82.15	7.99	74.74	7.43	13.73	15.55	32.27	11.31	27.2	4.5
	SCBFLR1039A01.g	-4.97	3.01e-05	0.000401	52.24	17.38	36.58	42.13	32.24	6.28	48.37	4.05	6.46	6.22	13.34	3.09	11.13	3.02
	SCBFLR1039A02.g	-6.4	2.13e-06	0.01	2.6	1.19	2.03	2.45	4.16	0.49	2.68	0.13	0.15	0.26	0.79	0.25	0.59	0.27
	SCBFLR1039A10.g	-5.02	2.68e-05	0.01	70.05	11.23	17.86	38.26	41.52	6.25	26.25	4.15	3.05	4.02	13.82	3.09	12.97	0.99
	SCBFLR1039A11.g	-5.53	2.72e-05	0.000199	36.34	20.28	29.81	32.11	43.24	5.1	38.2	3.67	6.55	4.75	9.88	3.05	7.84	1.38
	SCBFLR1039B02.g	-5.06	4.87e-05	0.000351	81.49	25.34	67.6	56.99	70.36	9.48	68.42	7	7.75	11.05	19.32	6.2	18.27	5.5
	SCBFLR1039B12.g	-4.79	5.23e-05	0.0015	58.62	23.87	93.96	87.25	66.96	7.97	75.16	5.49	9.67	13.07	28.2	7.48	17.87	4.63
	SCBFLR1039C06.g	-10.86	2.62e-06	0.00245	3.93	1.02	4.46	2.98	1.02	0.34	3.25	0.09	0	0	0.55	0.28	0.29	0.36
	SCBFLR1039C09.g	-7.87	3.14e-06	0.00143	4.24	1.42	5.81	3.41	3.42	0.56	3.04	0.2	0.15	0.76	0.78	0.14	0.75	0
	SCBFLR1039C11.g	-6.77	2.09e-05	0.00573	35.81	6.84	8.97	17.52	42.64	5.07	35.35	2.44	2.18	2.66	7.73	1.23	5.48	0.78
	SCBFLR1039D01.g	-8.54	2.13e-05	0.000293	31.15	6.34	25.11	19.63	35.39	5.91	23.06	1.51	1.75	2.08	4.64	1.88	4.16	1.16
	SCBFLR1039D02.g	-5	1.01e-05	0.000511	12.89	4.48	12.62	18.75	12.83	2.97	13.13	0.8	1.45	3.5	4.36	1.59	3.33	0.52
	SCBFLR1039D05.g	-6.4	1.19e-05	0.00053	17.2	4.85	15.07	12.98	20.58	1.7	14.21	1.23	1.51	1.58	4.58	1.36	2.4	0.87
	SCBFLR1039D08.g	-6.67	2.65e-05	0.000355	39.27	10.98	32.16	31.93	42.04	3.76	31.81	2.78	3.12	2.96	9.13	2.63	6.37	1.8
	SCBFLR1039D09.g	-4.45	1.38e-05	0.000515	17.38	8.09	20.71	20.91	21.28	2.56	20.49	1.81	3.45	3.9	7.43	2.21	5.15	1.1
	SCBFLR1039D12.g	-5.82	2.32e-06	0.01	4.43	0.86	0.55	2.45	3.88	0.87	3.82	0.38	0.24	0.45	0.9	0.14	0.38	0.41
	SCBFLR1039E02.g	-6.37	3e-05	0.000687	43.3	10.51	32.83	45.72	33.21	4.62	49.78	2.74	3.38	4.9	13.47	2.35	4.83	2.88
	SCBFLR1039E05.g	-4.05	3.05e-05	0.000357	47.05	19.7	45.58	47.05	40.27	8.54	46.72	4.09	9.6	8.05	18.31	5.91	14.09	2.88
	SCBFLR1039F07.g	-5.89	2.99e-05	0.000284	43.6	16.78	43.92	37.56	37.57	4.5	37.83	2.83	4.45	4.34	11.28	2.95	10.45	1.37
	SCBFLR1039F09.g	-5.89	0.000113	0.00159	214	56.8	99.51	222.95	100.55	28.99	122.75	15.41	13.79	15.32	54.36	7.63	31.43	5.65
	SCBFLR1039G05.g	-5.82	2.37e-05	0.000326	32.45	10.34	32.97	27.68	38.46	4.8	30.28	3.27	3.25	4.77	8.49	2.68	6.37	1.59
	SCBFLR1039G06.g	-6.1	1.23e-05	0.00127	21.85	6.69	19.61	18.96	13.42	1.91	7.96	0.88	1.51	2.17	4.24	1.46	4.07	0.49
	SCBFLR1039G10.g	-5.92	2.19e-05	0.000296	33.78	10.97	24.41	23.32	34.55	4.59	31.45	2.36	3.71	3.89	6.29	2.29	7.67	1.32
	SCBFLR1039H10.g	-5.08	1.75e-05	0.000511	25.17	7.68	31.48	23.86	23.08	4.94	18.88	2.49	3.42	3.63	7.49	2.03	6.57	0.96
	SCBFLR1046A04.g	-6.4	6e-06	0.000447	7.31	2.78	7.7	6.76	6.88	1.12	10.21	0.22	1.38	0.35	1.89	0.68	1.9	0.25
	SCBFLR1046A05.g	-5.6	7.71e-06	0.000389	9.28	3.82	8.76	11.53	11.81	1.5	10.44	0.79	1.28	1.37	3.42	0.86	1.98	0.5
	SCBFLR1046A09.g	-7.24	0.000129	0.000546	92.15	82.42	111.46	153.9	209.49	26.3	238.34	4.97	18.41	6.17	43.43	12.34	36.09	4.87
	SCBFLR1046A12.g	-6.34	8.02e-06	0.00352	9.89	3.24	5.75	8.7	17.44	1.23	12.38	0.81	0.87	1.53	1.84	1.32	2.22	0.66
	SCBFLR1046B03.g	-4.79	1.45e-05	0.000297	19.71	8.41	18.41	21.81	22.96	3.55	18.93	1.99	2.79	4.07	6.74	2.3	5.15	0.71
	SCBFLR1046C05.g	-4.76	6.57e-06	0.00186	10.65	2.01	7.49	11.36	9.24	1.41	9.24	1.02	1.32	2.15	2.7	0.94	2.22	0.44
	SCBFLR1046C11.g	-5.27	5.8e-06	0.01	10.86	1.45	1.52	8.5	10.97	1.48	9.87	0.65	0.67	0.11	3.57	1.06	2.13	0.27
	SCBFLR1046D03.g	-5.26	4.51e-05	0.000374	57.4	22.72	64.06	73.19	64.27	8.6	55.78	4.77	7.81	12.26	20.93	4.22	12.49	3.27
	SCBFLR1046D07.g	-4.52	3.64e-05	0.0003	48.9	21	46.78	51.14	62.82	9.93	52.25	5.4	7.55	8.86	16.13	6.53	16.72	3.62
	SCBFLR1046D08.g	-5.86	2.54e-06	0.00651	4.57	0.78	2.99	2.93	3.06	0.76	3.94	0.25	0.27	0.22	0.98	0.31	0.9	0.32
	SCBFLR1046D11.g	-6.17	7.54e-06	0.00148	8.98	1.41	8.35	13.84	10.84	1.75	9.75	0.86	0.61	1.61	2.4	0.79	2.46	0.18
	SCBFLR1046E01.g	-4.73	1.87e-05	0.000927	28.5	8.74	18.84	23.72	30.3	4.32	34.58	2.63	3.55	3.18	9.43	2.66	7.91	2.14
	SCBFLR1046E02.g	-6.73	5.67e-06	0.00228	10.55	2.16	6.82	9.46	3.55	1.05	6.7	0.48	0.64	0.79	2.16	0.48	1.33	0.1
	SCBFLR1046E05.g	-5.09	1.64e-05	0.000533	25.58	6.19	16.85	21.19	28.64	4.9	23.95	1.86	1.7	3.05	7.79	2.02	5.78	2.8
	SCBFLR1046F03.g	-5.35	0.000353	0.00319	411.04	168.37	471.89	527.49	799.72	61.27	270.38	34.79	64.85	82.97	152.45	38.19	114.24	19.03
	SCBFLR1046F09.g	-4.75	2.48e-05	0.000673	39.96	11.94	28.51	40.27	33.64	4.98	37.83	3.27	4.32	5.83	14.15	3.05	9.11	1.8
	SCBFLR1046F11.g	-3.51	0.000145	0.00133	299.6	111.13	253.93	230.33	159.07	48.1	199.55	29.61	53.62	47.48	88.17	26.81	112.85	12.81
	SCBFLR1046G04.g	-6.65	6.65e-06	0.00225	12.78	1.27	4.87	10.41	9.42	2	6.94	0.4	0.44	0.54	2.69	0.85	1.98	0.26
	SCBFLR1046G09.g	-4.4	8.69e-05	0.000357	138.37	53.4	124.87	138.76	122.93	18.13	112.72	12.85	25.12	26.86	40.62	10.74	35.53	9.28
	SCBFLR1046H01.g	-6.21	1.96e-05	0.000345	27.87	11.04	21.93	17.93	26.4	3.83	35.15	1.84	3.85	3.54	4.75	1.19	6.37	1.67
	SCBFLR1046H11.g	-12.32	6.15e-06	0.000585	8.51	1.19	6.1	6.25	10.76	1.41	5.72	0.63	0.17	0.28	1.06	0.22	0.88	0
	SCBFLR1060B08.g	-4.9	2.08e-05	0.000362	23.54	11.06	23.94	32.48	36.03	5.46	30.15	3.05	4.11	5.55	8.54	3.02	7.19	1.73
	SCBFLR1060E02.g	-6.93	1.25e-05	0.000976	17.39	2.93	12.13	18.38	21.89	2.18	14.57	1.21	1.71	1.86	3.41	1.39	2.78	0.55
	SCBFLR1060G06.g	-5.62	4.83e-06	0.000508	4.08	3.21	6.9	5.95	8.76	1.38	5.04	0.45	1.27	0.43	1.84	0.84	1.22	0.23
	SCBFLR1060H01.g	-9.25	1.75e-05	0.00138	22.68	5.25	22.58	14.65	22.39	0.45	31.92	1.43	1.35	2.87	3.83	1.09	1.02	1.38
	SCBFLR1060H07.g	-6.04	3.9e-05	0.000655	47.15	20.11	44.7	36.74	61.14	6.03	73.86	4.18	4.61	6.56	14.65	4.29	9.42	4.29
	SCBFLR1060H08.g	-5.83	4.77e-06	0.00359	8.88	3.86	1.98	7.75	3.83	0.86	7.83	0.65	0.79	0.88	1.7	0.2	1.66	0.11
	SCBFLR1083A05.g	-5.68	3.91e-05	0.000242	58.62	21.18	56.54	47.87	49.21	8.3	51.66	4.42	5.23	7.34	16.24	3.07	12.1	3.3
	SCBFLR1083A07.g	-6.3	3.44e-06	0.00156	4.39	0.93	2.38	4.95	5.78	1.18	4.85	0.42	0.29	0.41	1.3	0.33	0.79	0.34
	SCBFLR1083B05.g	-6.97	2.22e-06	0.00815	1.2	0.85	3.66	2.46	3.74	0.36	3.66	0.14	0.13	0.25	0.97	0.25	0.35	0.19
	SCBFLR1083B07.g	-5.2	5.41e-06	0.00465	6.19	2.03	5.07	11.32	7.08	0.8	8.74	0.36	1.03	1.5	1.77	0.36	1.67	1.23
	SCBFLR1083B09.g	-4.43	1.37e-05	0.00159	22.1	5.23	17.9	25.09	17.65	2.51	20.77	2.31	2.93	4.71	7.07	2.06	4.43	1.57
	SCBFLR1083C01.g	-4.6	1.33e-05	0.000495	21.47	7.79	13.02	15.3	24.53	4.28	19.54	1.32	2.66	2.57	7.11	1.78	6	1.56
	SCBFLR1083C04.g	-5.57	1.79e-05	0.00051	24.47	12.07	18.86	14.88	25.26	3.81	35.46	2.13	3.68	3.09	5.94	1.85	5.97	1.52
	SCBFLR1083C11.g	-5.16	1.31e-05	0.00266	14.34	8.61	8.43	30.6	20.4	4.59	13.56	1.61	2.46	2.73	6.07	1.2	4.39	1.04
	SCBFLR1083D01.g	-4.91	1.6e-05	0.00131	22.37	4.82	21.92	26.26	25.46	2.46	22.68	1.9	2.81	4.03	7.31	2.9	4.97	1.73
	SCBFLR1083D02.g	-4.12	5.33e-05	0.0011	77.86	30.69	74.98	86.8	65.61	10.44	99.58	9.45	16.72	11.97	35.3	6.48	20.9	7.41
	SCBFLR1083D05.g	-6.16	1.54e-05	0.000254	17.15	8.31	16.6	23.29	24.87	4.03	17.81	1.01	2.01	2.08	6.28	0.94	5.05	0.82
	SCBFLR1083D06.g	-13.17	2.73e-06	0.00863	3.24	1.16	5.95	1.32	0.85	0.76	4.13	0.12	0	0.11	0.67	0.18	0.08	0.16
	SCBFLR1083D11.g	-4.81	3.91e-05	0.000684	55.47	16.83	52.02	65.16	60.84	7.04	52.68	4.69	7.81	9.22	19.11	6.78	14.27	2.52
	SCBFLR1083E01.g	-5.94	1.74e-05	0.00109	20.23	8.43	16.88	34.6	24.88	2.79	21.21	1.65	1.9	2.36	8.45	1.78	4.64	0.93
	SCBFLR1083E02.g	-5.77	3.48e-05	0.000395	45.32	15.42	37.83	42.88	65.76	8.45	45.3	4	4.05	6.17	14.53	4.62	8.85	2.96
	SCBFLR1083E03.g	-4.74	0.00031	0.000329	471.52	175.93	375.12	485.91	457.87	65.03	435.14	38.06	72.92	73.41	154.67	46.3	111.38	23.12
	SCBFLR1083E04.g	-4.88	4.62e-05	0.000374	70.74	21.71	57.68	63.17	61.17	11.6	77.45	5.72	8.36	11.81	21.38	4.44	18.07	4.64
	SCBFLR1083E09.g	-7.66	3.23e-05	0.00115	39.16	11.81	27.2	25.29	46.96	9.32	68.02	3.58	3.51	2.64	7.99	1.62	8.05	2.33
	SCBFLR1083F01.g	-6.02	2.06e-05	0.000272	29.39	11.11	23.36	29.23	32.8	4.23	21.57	2.15	2.93	3.34	8.45	2.26	4.88	1.18
	SCBFLR1083F02.g	-4.21	1.15e-05	0.00618	22.21	6.75	26.52	10.32	12.9	3.37	12.53	1.31	3.02	5.73	4.59	1.73	5.42	0.65
	SCBFLR1083F04.g	-4.14	2.5e-05	0.00105	40.69	12.89	24.26	35.58	45.26	7.04	43.37	4.11	5.64	6.74	14.42	4.5	12.28	2.81
	SCBFLR1083F12.g	-10.25	1.68e-05	0.000685	21.94	5.75	19.98	19.58	31	2.15	12.34	0.78	1.38	2.53	3.23	0.89	1.96	0.22
	SCBFLR1083G01.g	-10.08	9.5e-06	0.000503	13.27	3.37	15.37	9.16	12.1	0.97	9.22	0.6	0.84	1.55	1.91	0.24	0.66	0.49
	SCBFLR1083G04.g	-22.31	6.34e-05	0.000371	92.8	19.62	90.57	30.16	98.89	25.72	37.31	2.09	3.5	1.59	6.38	0.81	1.84	1.51
	SCBFLR1083G06.g	-6.32	2.06e-06	0.01	2.33	0.32	2.47	3.02	4.21	0.85	1.93	0.19	0.2	0.32	0.98	0.19	0.34	0.16
	SCBFLR1083G10.g	-5.8	1.06e-05	0.00105	15.25	4.52	10.46	13.54	21.02	2.04	11.98	1.18	1.23	1.81	4.81	1.28	2.95	0.33
	SCBFLR1083H02.g	-4.7	3.79e-05	0.000387	48.62	27.23	61.02	63.09	49.4	5.74	45.71	4.7	8.31	11.78	18.6	5.76	9.57	5.34
	SCBFLR1083H04.g	-31.86	3.23e-06	0.00949	3.07	0.24	5.6	3.22	6.34	0.3	0.95	0.04	0	0.03	0.15	0	0.4	0
	SCBFLR1083H06.g	-6.94	6.4e-06	0.000751	6.56	3.15	10.06	6.02	6.05	1.48	11.74	0.4	1.06	0.95	0.79	0.53	1.74	1.03
	SCBFLR1083H09.g	-6.53	1.35e-05	0.000681	18.94	4.07	22.56	15.05	18.3	2.19	16.79	2	1.73	2.48	3.08	1.33	3.8	0.56
	SCBFLR1083H11.g	-6.4	3.28e-05	0.000346	33.48	22.04	39.76	27.03	48.26	6.73	61.23	2.35	6.48	3.93	9.25	4.19	8.08	2.96
	SCBFRT1063A05.g	-4.1	8.4e-06	0.0068	10.92	4.32	6.88	14.48	17.22	1.47	14.94	1.6	2.01	2.13	6.71	1.28	3.12	0.27
	SCBFRT1064A01.g	-38.79	5.07e-05	0.000912	58.86	8	94.98	48.65	58.49	15.52	23.67	2.33	0.36	1.91	1.37	0.17	1.8	0
	SCBFRT1064A07.g	-6.16	6.84e-05	0.00194	105.22	37.22	64.1	144.2	51.51	13.1	88.94	7.2	8.98	7.8	35.5	3.33	15.44	3.67
	SCBFRT1064B08.g	-4.3	2.46e-05	0.00272	35.8	16.54	53.52	32.41	34.77	4.08	23.77	5.01	4.04	4.68	12.56	5.06	13.35	1.95
	SCBFRT1064B11.g	-5.92	2.95e-05	0.000395	44.64	11.97	33.74	40.49	45.52	5.1	38.91	3.45	3.88	4.82	12.82	2.34	7.46	2.47
	SCBFRT1064C03.g	-4.97	1.17e-05	0.000642	16.18	5.8	14.39	21.87	15.69	2.48	14.71	1.57	1.31	3.1	5.74	2.12	3.77	0.75
	SCBFRT1064C07.g	-6	1.44e-05	0.0011	26.85	4.94	13.35	15.57	26.26	3.87	16.44	2.73	1.2	2.44	5.16	1.11	4.45	0.77
	SCBFRT1064C08.g	-4.42	5.44e-06	0.01	7.86	0.94	9.51	8	5.28	0.66	11.62	1.1	0.55	1.04	3.24	1.13	2.3	0.57
	SCBFRT1064C12.g	-4.72	3.65e-05	0.000344	49.18	23.71	56.07	53.64	45.42	5.94	55.56	3.9	10.91	10.74	13.17	5.94	13.94	2.73
	SCBFRT1064F09.g	-6.45	1.31e-05	0.00647	10.68	4.84	10.76	16.73	17.36	2.66	32.07	1.61	1.78	1.52	5.05	0.64	2.78	1.36
	SCBFRT1064G10.g	-5.2	2.36e-05	0.000785	38.94	8.34	29.12	32.67	32.57	4.09	37.06	1.33	2.94	5.86	10.43	3.16	8.32	3.15
	SCBFRT1064H01.g	-7.69	0.000104	0.000243	172.96	48.83	143.39	70.97	151.65	34.52	106.41	7.25	15.82	8.29	23.84	6.38	26.48	6.71
	SCBFRT1064H07.g	-4.97	1.53e-05	0.000524	18.65	6.21	21.23	22.11	28.13	4.3	17.89	1.9	3.44	2.69	6.42	1.94	5.31	2.16
	SCBFRT1065G12.g	-8.81	6.05e-06	0.000255	5.33	3.89	4.48	7.71	8.49	1.34	9.33	0.71	0.82	0.39	1.04	0.28	0.82	0.56
	SCBFRT1066A05.g	-4.93	6.24e-06	0.0017	10.3	4.14	5.15	5.81	10.94	1.14	10.73	0.57	1.63	2.29	2.74	0.85	1.53	0.18
	SCBFRT1066A09.g	-4.39	6.28e-06	0.00184	7.75	3.89	6.79	11.13	8.86	0.79	11.06	0.34	1.45	1.74	3.19	1.15	2.81	0.77
	SCBFRT1066F02.g	-6.34	2.42e-05	0.00123	33.39	9.07	25.97	20.36	36.43	4.57	47.78	1.89	1.65	3.8	8.11	2.54	6.81	3.19
	SCBFRT1066H01.g	-4.49	1.45e-05	0.00103	19.97	8.29	21.39	26.03	16.62	2.35	21.89	1.68	2.51	3.79	8.29	2.23	6.47	1
	SCBFRT1067A08.g	-5.33	6.09e-06	0.000534	7.77	3.25	8.51	9.19	9.07	0.98	6.72	1.01	0.58	1.18	2.53	1.03	1.98	0.23
	SCBFRT1067B06.g	-24.66	1.83e-06	0.00589	2.56	2.05	2.62	1.87	1.67	0.22	0.29	0.09	0.23	0	0	0.09	0.06	0
	SCBFRT1067C11.g	-5.53	1.89e-05	0.00102	28.02	5.95	22.85	32.57	28.05	3.18	23.13	2.08	1.67	3.39	9.56	2.52	4.68	2.09
	SCBFRT1067E12.g	-8.43	7.66e-06	0.000395	13.24	4.13	9.25	8.48	6.82	0.72	9.67	0.91	1.03	0.85	1.52	0.14	1.48	0.28
	SCBFRT1068C02.g	-5.88	4.59e-06	0.000435	4.88	3.55	6.36	7.28	6.2	0.6	5.3	0.64	0.4	0.87	1.49	0.6	1.43	0.39
	SCBFRT1068C10.b	5.53	-1.3e-05	3.13e-05	0.88	3.32	0	0.8	0	7.52	1.25	9.69	11.69	12.21	9.46	6.35	15.05	11.67
	SCBFRT1068C11.g	-6.14	2.86e-05	0.00599	39.51	7.72	54.18	55.24	32.39	4.78	17.23	2.8	2.67	8.23	8.3	3.24	7.82	1.32
	SCBFRT1068E01.b	-4.58	3.05e-06	0.00578	5.76	1.93	2.32	3.47	4.43	0.43	5.41	0.65	0.54	0.55	1.52	0.3	0.93	0.69
	SCBFRT1068E01.g	-4.86	3.39e-05	0.00152	32.03	13.21	48.3	54.51	59.73	6.51	52.56	2.72	6.34	9.18	17.55	4.7	11.39	3.09
	SCBFRT1068F04.g	-5.89	1.86e-05	0.000856	25.66	9.83	12.88	22.21	33.41	3.56	31.05	1.9	2.49	4.44	8.1	0.99	3.5	2.11
	SCBFRT1068G09.g	-4.05	1.12e-05	0.00284	16.14	7.31	19.22	9.87	15.93	1.85	23.07	3.52	1.74	2.79	3.97	1.52	5.94	3.61
	SCBFRT1068H02.g	-6.47	2.35e-06	0.01	5.31	0.85	3.63	0.39	3.31	1.12	2.02	0.06	0	0.22	1.13	0.36	0.65	0.16
	SCBFRT1069A05.g	-5.38	4.08e-05	0.000244	53.19	20.6	53.39	47.74	67.23	10.86	57.93	4.49	7.73	8.71	14.2	5.22	14.5	2.96
	SCBFRT1069B04.g	-7.42	4.53e-06	0.01	4.09	0.52	9.17	5.83	8.35	0.94	2.77	0.36	0.47	1.06	0.98	0.43	0.71	0.26
	SCBFRT1069B12.g	-6.77	8.66e-05	0.00029	155.66	34.74	82.19	95.61	126.79	22.88	111.15	11.78	11.82	9.71	23.4	10.61	16.36	9.28
	SCBFRT1069C12.g	-5.68	1.49e-05	0.000689	23.08	5.84	16.24	15.39	28.12	3.57	20.14	1.83	2.34	3.1	6.53	1.78	3.01	1.18
	SCBFRT1069E03.g	-8.29	4.61e-06	0.00609	7.09	3.01	0.3	4.98	6.64	0.72	9.03	0.65	0.84	0.36	0.85	0.42	0.26	0.45
	SCBFRT1069F05.g	-4.53	7.82e-06	0.00486	7.13	3.62	8.59	13.15	11.62	1.4	16.99	0.62	2.14	1.35	3.48	1.33	3.8	1.08
	SCBFRT1069G01.g	-4.41	1.95e-05	0.00223	33.5	7.91	23.28	36.89	31.03	5.79	19.75	2.53	1.64	3.57	13.49	3.21	9.7	1.69
	SCBFRT1069G12.g	-6.03	1.14e-05	0.000715	12.91	3.67	15.01	14.75	15.53	2.1	19.71	1.27	1.99	1.48	4.77	1.2	2.77	0.39
	SCBFRT1070B06.g	-4.87	1.09e-05	0.000371	17.49	6.3	10.81	14.8	17.35	2.62	15.41	1.46	1.98	2.68	4.19	1.72	3.87	1.48
	SCBFRT1070E02.g	-5.58	2.28e-05	0.000344	24.9	13.94	36.48	28.12	24.91	4.63	38.34	2.55	2.83	5.58	8.77	2.44	6.67	1.86
	SCBFRT1070G10.g	-6	5.96e-06	0.00901	7.71	1.16	6.88	6.96	14.85	1.98	4.25	0.69	0.19	0.89	2.18	0.66	2.5	0.19
	SCBFRT1071C02.g	-5.01	1.01e-05	0.00086	18.6	5.29	9.34	9.53	14.08	3.23	17.81	0.98	1.78	1.57	3.69	1.32	5.35	0.82
	SCBFRT1071C11.g	-4.8	1.4e-05	0.000304	20.21	8.73	20.7	18.34	23.68	3.99	13.32	2.13	3.14	4.36	5	1.52	5.18	1.39
	SCBFRT1071E02.g	-5	4.39e-06	0.0025	5.47	1.63	7.3	5.21	4.87	0.88	7.97	0.43	1.18	0.7	2.09	0.32	1.73	0.22
	SCBFRT1071G03.g	-4.63	1.07e-05	0.00197	17.82	3.91	12.02	13.44	21.12	2.15	15.4	1.43	3.55	2.62	4.32	1.84	3.79	1
	SCBFRT1072A02.g	-3.97	8.87e-06	0.00383	12.61	3.39	10.01	16.5	13.79	2.36	16.13	1.18	1.9	1.85	5	1.34	6.63	0.96
	SCBFRT1072D04.g	-4.95	9.49e-06	0.00451	15.5	4.18	9.53	10.5	22.09	1.73	10.72	1.25	1.2	2.25	4.83	1.71	2.82	0.92
	SCBFRT1072F05.g	-6	4.73e-06	0.000431	6.2	2.77	7.69	5.16	6.32	0.82	5.01	0.34	0.26	0.79	1.74	0.53	1.43	0.57
	SCBFRT3093F06.g	-14.32	3.83e-06	0.00106	4.5	0.58	3.13	3.67	7.12	0.87	4.47	0.29	0.13	0.26	0.37	0.22	0.42	0
	SCBFRT3094B03.g	-5.32	2.42e-06	0.00949	3.48	2.07	0.61	3.04	4.72	0.63	4.07	0.7	0.62	0.18	0.6	0.3	1.09	0
	SCBFRT3094B09.g	-4.47	2.24e-05	0.000449	28.28	13.07	34.99	29.96	34.81	4.33	35.19	3.49	5.14	6.35	10	3.3	9.58	2.55
	SCBFRT3094C02.g	-4.87	3.69e-06	0.00315	5.17	1.7	3.73	4.82	6.59	0.38	5.84	0.58	0.68	0.97	2.22	0.27	0.88	0.2
	SCBFRT3094E04.g	-5.02	7.74e-06	0.00167	14.11	3.72	13.33	9.72	10.16	1.27	7.32	0.95	1.67	3.08	2.9	0.84	1.79	0.66
	SCBFRT3094E12.g	-6.63	3.42e-06	0.00294	3.58	0.71	5.45	6.15	3.31	0.7	4.16	0.34	0.53	0.13	1.56	0.11	0.95	0
	SCBFRZ2016A05.g	-6.57	2.52e-05	0.00102	38.46	8.3	22.83	35.34	48.01	5.16	25.81	2.21	2.47	3.38	10.64	2.91	4.22	2.18
	SCBFRZ2016A06.g	-5.45	6.91e-05	0.000231	103.9	40.02	96.5	99.82	69.3	16.89	97.22	7.56	16.59	14.3	22.34	8.01	23.99	3.3
	SCBFRZ2016A12.g	-7.68	1.02e-05	0.000456	14.77	3.5	11.48	17.17	11.98	1.89	10.12	0.65	0.57	1.66	3.53	0.58	1.65	0.6
	SCBFRZ2016B01.g	-6.54	1.18e-05	0.000636	16.34	5.01	13.63	13.03	22.65	2.22	12.08	1.3	1.51	1.86	3.72	1.21	2.32	1.06
	SCBFRZ2016B07.g	-4.62	2.26e-05	0.000966	31.23	11.76	33.54	41.91	24.63	4.49	32.8	2.65	5.21	5.3	12.82	2.76	8.56	1.72
	SCBFRZ2016B08.g	-4.85	8.57e-06	0.00232	9.85	3.64	10.87	10.18	18.09	1.53	12.85	0.43	2.53	1.98	2.75	1.56	3.62	0.93
	SCBFRZ2016C01.g	-7.56	2.67e-06	0.00325	3.13	1.28	5.62	2.25	2.72	0.36	2.83	0.2	0.26	0.26	0.69	0.14	0.7	0.15
	SCBFRZ2016C06.g	-5.99	2.13e-05	0.0045	31.54	9.79	42.43	35.12	11.06	2.76	24.44	1.78	3.87	3.93	8.69	2.51	4.69	0.75
	SCBFRZ2016C07.g	-12.9	3.71e-06	0.000527	4.53	1.12	4.88	2.05	5.75	0.88	4.39	0.19	0.34	0.34	0.14	0.09	0.42	0.31
	SCBFRZ2016C09.g	-4.25	1.01e-05	0.0009	13.3	4.86	13.56	15.02	17.16	2.15	16.13	1.75	2.62	2.39	4.62	2.02	4.74	1.22
	SCBFRZ2016C12.g	-4.99	2.28e-05	0.000465	29.72	14.33	34.44	23.51	27.93	4.59	43.13	2.23	5.38	6.67	7.85	2.91	7.57	3
	SCBFRZ2016E05.g	-5.47	4.03e-06	0.00252	6.83	2.18	5.99	4.05	6.95	0.46	3.41	0.79	0.17	1.51	0.59	0.32	1.95	0.13
	SCBFRZ2016E06.g	-5.53	9.32e-06	0.0005	11.73	3.92	10.76	13.7	13.84	1.67	14.07	1.19	0.88	1.55	4.21	1.13	2.81	0.83
	SCBFRZ2016F04.g	-4.65	1.34e-05	0.00104	21.43	7.46	13.41	17.12	19.45	2.15	25.46	1.39	3.09	3.43	5.74	2.27	4.98	2
	SCBFRZ2016F05.g	-7.95	4.9e-06	0.000644	8.62	1.69	6.73	5.33	4.99	1	5.13	0.55	0.18	0.78	1.35	0.33	0.87	0.16
	SCBFRZ2016G04.g	-5.88	8.01e-06	0.000429	9.95	5.37	14.17	9.18	10.26	1.06	8.59	0.85	1.5	1.91	1.9	0.95	2.3	0.55
	SCBFRZ2016G06.g	-4.89	7.97e-06	0.000349	11.64	5.81	10.1	8.19	11.89	1.46	12.29	1.03	2.23	2.17	2.17	1.35	2.64	0.97
	SCBFRZ2016G12.g	-4.66	3.41e-05	0.00253	70.02	23.38	55.61	19.06	60.39	7.9	36.67	7.02	11.65	9.07	8.3	7.78	13.47	1.35
	SCBFRZ2016H04.g	-4.81	4.19e-06	0.00234	6.91	2.37	4.83	7.49	6.59	1.13	2.84	0.8	0.41	1.35	1.86	0.44	1.82	0
	SCBFRZ2016H07.g	-5.31	4.38e-05	0.000464	83.01	25.2	56.86	45.67	45.39	9.61	69.91	5.77	9.53	7.42	15.79	4.99	16.2	3.53
	SCBFRZ2016H11.g	-6.08	6.15e-05	0.000374	83.4	25.02	76.11	85.57	92.05	8.36	86.8	7.18	7.22	12.39	21.85	7.04	15.1	4.42
	SCBFRZ2017A01.g	-6.75	1.56e-05	0.000875	17.88	6.14	24.87	21.79	25.24	1.62	14.61	0.79	1.96	2.65	5.48	1.36	3.76	0.61
	SCBFRZ2017A10.g	-6.01	3.8e-05	0.000611	53.56	14.3	51.52	58.84	62.22	7.54	34.34	4.87	5.29	6.24	16.08	2.71	10.01	1.77
	SCBFRZ2017B01.g	-6.79	2.38e-05	0.000408	33.54	10.26	18.53	29.35	40.85	4.98	34.75	1.98	2.68	4.27	7.61	2.67	4.7	1.45
	SCBFRZ2017B03.g	-7.06	6.47e-05	0.00137	67.28	26.97	90.86	125.39	41.69	14.39	93.23	3.28	6.75	10.83	27.11	1.7	11.19	4.25
	SCBFRZ2017B05.g	-4.18	1.52e-05	0.00259	27.09	7.06	20.62	22.33	16.93	3.11	28.54	1.83	3.12	4.13	10.34	1.83	7.61	1.21
	SCBFRZ2017B08.g	-5.29	1.08e-05	0.00135	19.11	5.12	19.91	12.65	11.14	2.07	11.73	1.44	2.16	1.75	4.14	1.81	3.22	0.92
	SCBFRZ2017B10.g	-5.91	2.89e-06	0.00353	3.56	1.68	3.44	3.27	3.26	0.9	5.3	0.3	0.73	0.23	1.15	0.17	0.77	0.28
	SCBFRZ2017B11.g	-5.6	5.07e-05	0.000279	70.18	28.27	71.54	75.6	52.61	9.86	73.63	5.46	9.71	11.12	18.6	5.13	15.19	3.01
	SCBFRZ2017B12.g	-5.19	4.48e-05	0.000217	58.88	27.75	65.76	57.87	63.42	9.66	60.84	4.73	9.89	11.97	17.52	4.9	12.77	4.55
	SCBFRZ2017C07.g	-4.62	4.41e-05	0.000783	69.35	19.37	46.71	74.42	67.68	9.8	67.52	7.25	7.85	10.59	23.78	6.02	16.78	4.49
	SCBFRZ2017C12.g	-9.04	2.13e-05	0.000923	27.63	6.47	18.63	15.71	40.13	4.8	32.78	1.69	1.4	1.66	6	0.66	3.56	1.19
	SCBFRZ2017D03.g	-5.05	6.53e-05	0.000392	90.96	30.91	92.05	92.68	87.4	13.23	100.76	5.49	12.58	11.97	28.91	7.27	28.68	5.73
	SCBFRZ2017D06.g	-5.89	0.000142	0.000293	225.48	62.9	156.26	195.57	189.13	28.57	206.36	17.37	24.41	20.52	52.55	13.31	38.03	14.51
	SCBFRZ2017D07.g	-4.94	1.64e-05	0.000345	25.36	10.14	22.42	20.39	27.39	3.32	18.85	2.87	4.04	2.18	8.22	2.42	4.9	1.26
	SCBFRZ2017D10.g	-5.73	9.77e-06	0.000344	10.89	6.89	10.74	12.66	11.28	1.74	17.91	0.99	1.51	2.51	2.98	0.82	3	0.79
	SCBFRZ2017F01.g	-7.63	8.85e-06	0.000615	11.36	2.63	9.87	8.71	16.58	2.08	10.48	0.58	0.75	0.87	2.62	0.72	2.14	0.4
	SCBFRZ2017F03.g	-4.77	4.23e-05	0.000773	53.79	18.6	44.64	76.13	72.46	13.38	54.71	5.32	4.71	7.13	24.85	5.55	19.59	2.74
	SCBFRZ2017F08.g	-5.37	1.82e-05	0.000383	24.11	7.03	28.08	18.94	29.18	5.31	25.52	2.26	2.04	4.51	6.37	2.67	6.52	1.35
	SCBFRZ2017F10.g	-12.06	7.99e-06	0.00342	17.76	1.88	6.34	7.58	11	1.05	7.24	0.69	0.55	0.71	1.57	0.24	0.47	0.15
	SCBFRZ2017G04.g	-5.3	3.1e-05	0.000297	46.29	14.31	44.75	40.99	43.33	7.69	39.46	3.46	4.55	6.05	14.76	4.15	9.73	1.99
	SCBFRZ2017G06.g	-14.31	1.67e-05	0.0017	29.88	2.43	8.86	22.32	22.18	1.92	21.51	0.89	0.76	0.43	2.83	0.31	1.69	0.72
	SCBFRZ2017G12.g	-12.6	3.65e-06	0.00252	6.31	0.74	4.26	5.82	2.91	0.15	3.35	0.41	0	0.11	0.7	0.06	0.6	0
	SCBFRZ2017H08.g	-5.34	2.04e-05	0.000904	32.33	11.18	32.13	35.45	24.34	3.95	16.21	1.99	5.02	5.41	9.23	1.16	5.49	0.82
	SCBFRZ2017H12.g	-5.81	3.32e-06	0.00661	4.96	1.58	7.19	3.64	3.96	0.39	2.52	0.44	0.28	1.01	1.05	0.44	0.4	0.57
	SCBFRZ2018A04.g	-5.15	4.17e-05	0.00031	63.77	24.12	54.98	54.73	51.06	7.48	66.28	5.49	10.36	7.72	19.47	5.35	10.07	4.18
	SCBFRZ2018A07.g	-6.88	2.59e-05	0.000463	29.93	14.9	39.07	32.76	45.56	4.47	18.52	1.41	3.31	3.52	7.95	2.6	7.14	0.98
	SCBFRZ2018C02.g	-4.77	4.96e-06	0.000814	7.78	3.34	4.99	7.29	7.9	0.78	6.08	0.67	1.32	0.74	2.42	0.66	1.75	0.46
	SCBFRZ2018C05.g	-4.36	2.54e-05	0.00144	44.37	15.58	48.95	29.07	24.55	5.39	39.29	3.88	7.99	8.66	12.26	4.32	8.86	1.55
	SCBFRZ2018D05.g	-3.46	9.2e-06	0.00903	10.03	6.71	9.25	18.36	15.94	2.2	20.29	1.24	3.46	1.74	8.65	2.03	5.02	1.76
	SCBFRZ2018D07.g	-4.26	2.23e-05	0.001	38.15	10.28	26.93	39.44	30.79	5.2	33.59	4.07	4.58	6.31	12.15	3.92	10.37	1.88
	SCBFRZ2018D11.g	-4.58	1.48e-05	0.00974	29.7	10.03	27.11	28.81	5.77	3.14	13.94	2.34	4.65	5.48	8.3	0.67	3.46	0.97
	SCBFRZ2018D12.g	-10.77	1.42e-05	0.000883	26.04	4.42	19.26	20.59	12.63	3.18	8.62	1.78	0.57	1.64	1.66	0.91	2.23	0
	SCBFRZ2018E01.g	-5	4.57e-05	0.00173	45.25	32.9	35.32	60.47	74.45	8.93	100.48	4.05	12.42	11.32	14.97	6.41	16.83	5.49
	SCBFRZ2018E09.g	-4.77	2e-05	0.00238	29.04	7.56	24.77	42.77	25.66	5.07	22.9	2.89	2.8	4.11	11.34	1.76	8.94	1.28
	SCBFRZ2018E12.g	-6.28	1.46e-05	0.00029	21.12	8.37	12.35	20.94	24.18	3.35	15.9	1.88	2.42	2.42	5.35	0.85	3.3	0.71
	SCBFRZ2018G02.g	-6.96	3.31e-05	0.000215	48.58	19.86	41.27	39.47	49.63	6.27	31.68	3.51	2.79	5.5	13.17	2.62	4.84	1.58
	SCBFRZ2018G07.g	-5.96	1.11e-05	0.00595	13.83	2.48	25.34	12.87	11.53	2.14	13.38	0.99	1.75	1.97	4.15	1.41	2.6	0.81
	SCBFRZ2018G09.g	-9.04	7.46e-05	0.00154	108.51	22.97	84.19	142.71	64.16	6.57	84	4.64	4.52	6.35	30.08	3.35	6.1	1.71
	SCBFRZ2018H01.g	-8.07	1.9e-05	0.000199	19.35	13.76	25.39	19.9	22.88	1.92	28.36	0.84	3.33	2.71	5.24	0.79	2.08	1.3
	SCBFRZ2018H03.g	-6.39	7.11e-06	0.00172	6.25	2.4	10.27	10.23	11.61	0.51	10.14	0.58	0.77	0.68	2.9	0.96	1.08	1.06
	SCBFRZ2018H10.g	-8.38	1.46e-05	0.00191	20.83	3.29	27.24	16.47	20.59	3.19	9.05	1.2	1.42	1.37	4.78	0.48	2.56	0.21
	SCBFRZ2019A09.g	-5.31	6.25e-06	0.00483	12.18	2.66	4.3	9.39	7.1	1.05	10.9	0.71	0.71	0.24	3.61	0.75	2.94	0
	SCBFRZ2019A10.g	-3.6	7.01e-06	0.00487	11.46	7.32	16.06	7.87	10.51	2.37	5.3	0.41	4.39	3.42	2.47	0.41	4.96	0.86
	SCBFRZ2019B10.g	-4.89	1.24e-05	0.00068	19.62	6.79	20.35	18.78	13.54	2.24	15.07	1.68	2.21	2.24	6.75	1.46	4.28	1.11
	SCBFRZ2019C02.g	-4.12	3e-06	0.00658	2.98	2.51	6.6	3.8	5.32	1.09	2.4	0.33	0.81	0.53	2	0.5	1.49	0.33
	SCBFRZ2019C03.g	-5.29	5.62e-06	0.00177	5.02	2.15	6.19	11.21	9.39	2.11	6.02	0.72	0.45	0.92	3.13	0.47	2.06	0.22
	SCBFRZ2019D01.g	-7.02	2.33e-05	0.000217	27.03	11.84	27.29	29.34	38.57	5.26	26.71	2.43	3.73	3.55	8.21	1.5	2.88	1.34
	SCBFRZ2019D02.g	-6.67	5.18e-06	0.00131	8	3.44	7.73	3.67	4.25	0.63	8.95	0.11	1.27	0.43	1.11	0.24	1.8	0.55
	SCBFRZ2019D09.g	-7.9	2.45e-06	0.00458	4.77	1.45	1.06	2.37	3.75	0.24	2.95	0.2	0.31	0	0.65	0.33	0.61	0
	SCBFRZ2019D12.g	-8.34	3.05e-06	0.00718	5.5	2.16	0.73	3.4	6.23	0.7	2.04	0.32	0.11	0.29	0.84	0.08	0.75	0.1
	SCBFRZ2019E03.g	-5.12	1.24e-05	0.00123	22.23	5.44	13.06	20.33	16.85	2.72	14.64	1.11	1.46	1.03	8.14	2.18	4.3	0.37
	SCBFRZ2019E06.g	-45.69	3.21e-06	0.00176	5.14	0.44	3.99	1.85	1.87	0.67	5.27	0.07	0.07	0.05	0.08	0.02	0.08	0.05
	SCBFRZ2019E12.g	-6.04	3.41e-05	0.000382	51.43	23.09	42.96	47.91	27.94	3.87	55.61	6.03	8.35	9.24	10.62	1.79	3.51	2.3
	SCBFRZ2019F04.g	-5.39	2.3e-05	0.00294	37.73	6.56	27.43	40.71	18.99	4.47	39.99	2.54	3.4	4.57	12.38	2.19	6.36	1.2
	SCBFRZ2019F05.g	-5.2	1.28e-05	0.00167	21.24	3.33	14.78	21.87	15.05	2.34	20.05	1.28	1.61	2.64	4.93	2.43	4.77	1.34
	SCBFRZ2019F12.g	-4.29	1.43e-05	0.00124	18.31	9.87	22.67	27.86	21.88	3.9	11.62	1.27	4.08	4.03	8.05	2.2	6.73	0.71
	SCBFRZ2019G05.g	-4.05	8.06e-06	0.000196	12.31	6.53	8.84	12.61	9.56	4	11.88	1.46	1.56	1.04	4.53	1.45	4.69	1.49
	SCBFRZ2019G07.g	-3.97	3.31e-05	0.00265	52.34	17.01	29.67	44.56	68.49	8.98	62.2	4.98	8.51	8.39	20.21	9.17	15.72	4.32
	SCBFRZ2019G08.g	-6.85	9.03e-06	0.00156	11.09	3.54	17.36	9.41	13.74	1.47	7.55	0.19	1.38	1.23	3.28	0.59	2.3	0.4
	SCBFRZ2019H02.g	-5.65	9.15e-06	0.00105	13.1	5.48	5.72	13.67	17.12	1.68	11.63	1.25	1.29	1.78	3.23	1.15	2.85	0.55
	SCBFRZ2019H03.g	-6.85	9.94e-06	0.000657	12.19	3.67	13.4	14.97	15.96	1.35	9.31	1.05	1.01	1.69	3.08	0.7	2.25	0.57
	SCBFRZ2019H06.g	-5.24	2.75e-05	0.00107	35.34	12.64	37.66	33.52	37.68	3.49	51.71	3.88	3.11	6.09	15.28	2.8	6.48	2.84
	SCBFRZ2019H09.g	-6.5	5.43e-06	0.01	5.1	2.52	2.58	6.21	11.46	0.4	11.12	0.32	1.32	0.67	2.22	0.58	0.95	0
	SCBFRZ2045A01.g	-6.38	6.29e-06	0.0038	4.89	1.45	11.57	8.09	11.85	1.89	5.44	0.31	0.39	1.15	2.55	0.66	1.73	0.28
	SCBFRZ2045A05.g	-6.76	2.14e-06	0.00979	3.89	0.84	2.49	1.14	2.92	0.88	3.27	0.15	0.21	0.21	0.64	0.06	0.86	0.15
	SCBFRZ2045B05.g	-5.23	1.48e-05	0.00101	21.53	11.04	8.84	19.65	29.48	3.2	20.02	1.41	3.53	1.27	7.71	1.75	4.95	1.11
	SCBFRZ2045C07.g	-8.5	3.18e-05	0.00105	58.83	9.99	23.28	49.14	33.49	4.88	42	2.99	1.78	2.08	9.27	1.39	7.41	1.15
	SCBFRZ2045D04.g	-4.58	1.82e-05	0.00468	32.54	7.09	34.77	30.92	16.79	3.72	19.66	2.59	2.6	4.79	11.45	2.19	7.22	0.9
	SCBFRZ2045D10.g	-5.52	1.34e-05	0.000395	17.65	6.76	14.51	19.59	21.62	2.21	18.69	1.49	1.99	3.13	5.33	1.59	4.12	0.66
	SCBFRZ2045D11.g	-8.22	7.05e-06	0.000333	9.5	2.53	8.52	10.56	8.37	1.22	7.38	0.48	0.4	0.56	1.81	0.67	1.83	0.11
	SCBFRZ2045E07.g	-5.99	3.36e-05	0.00225	66.04	14.55	27.07	49.05	33.29	3.89	57.76	4.65	3.61	4.44	13.31	3.03	9.57	3.44
	SCBFRZ2045E09.g	-5.04	2.58e-05	0.00045	33.83	11.67	39.32	30.89	43.47	5.79	35.22	3.03	4.8	7.23	11.13	3	8.58	1.99
	SCBFRZ2045E10.g	-5.17	8.64e-06	0.000267	12.23	11.01	9.76	12.75	11.84	2.33	5.24	1.07	3.32	1.16	3.3	0.48	3.28	0
	SCBFRZ2045F04.g	-5.35	7.49e-06	0.00113	11.05	3.2	8.62	10.79	9.03	0.88	12.99	0.75	1.41	1.43	3.98	1.01	1.54	0.45
	SCBFRZ2045G07.g	-6.3	3.96e-06	0.004	5.97	0.68	2.61	5.22	7.38	1.02	5.66	0.52	0.46	0.31	1.37	0.39	1.15	0.33
	SCBFRZ2045G09.g	-6.99	1.26e-05	0.00111	17.22	2.44	12.47	19.18	17.03	2.21	20	1.28	1.12	2.18	5.8	0.54	1.91	0.12
	SCBFRZ2045G10.g	-5.38	5.21e-06	0.00384	6.91	2.76	2.86	10.18	8.72	0.88	6.95	0.64	0.64	1.27	2.92	0.72	0.69	0.43
	SCBFRZ2045H09.g	-5.42	3.66e-05	0.000793	65.36	14.73	53.63	48.53	55.12	6.57	35.74	5.32	4.83	7.2	14.63	4.62	12.64	2.41
	SCBFRZ2046A04.g	-6.63	8.18e-06	0.00092	14.08	4.66	8.94	6.91	7.12	1.72	15.22	0.55	1.41	0.55	1.28	1.23	2	1.83
	SCBFRZ2046A11.g	-6.93	1.71e-05	0.000381	21.96	10.45	23.78	13.77	27.06	1.67	23.54	1.71	2.17	0.66	4.38	1.83	6.25	0.63
	SCBFRZ2046C02.g	-5.3	2.09e-05	0.000682	36.65	11.27	21.64	33.47	31.28	3.58	22.06	2.57	3.15	3.7	10.64	3.01	6.4	0.71
	SCBFRZ2046C05.g	-6.17	1.34e-05	0.000338	16.56	7.44	23.89	15.3	15.76	2.63	16.03	1.18	1.98	2.58	4.35	1.26	3.85	0.6
	SCBFRZ2046D05.g	-14.99	3.47e-06	0.00304	5.83	1.19	1.83	5.86	4.99	0.75	1.52	0	0	0	1.05	0.23	0.19	0
	SCBFRZ2046D06.g	-6.38	2.54e-06	0.00532	3.18	3.32	1.72	1.72	4.23	0.67	3.54	0.2	0.5	0.61	0.45	0.17	0.65	0.29
	SCBFRZ2046D07.g	-5.38	3.37e-05	0.000437	53.76	16.64	42.39	47.46	57.62	7.6	32.07	3.42	4.8	5.69	13.52	4.76	13.1	2.63
	SCBFRZ2046D11.g	-6.92	5.52e-06	0.00139	7.44	2.06	6.07	4.32	10.38	0.98	7.77	0.65	0.43	0.93	1.69	0.59	1.04	0.31
	SCBFRZ2046E02.g	-9.08	5.72e-06	0.00914	11.29	0.81	2.69	10.03	6.4	0.28	7.7	0.37	0.12	0.49	1.83	0.32	1.04	0.13
	SCBFRZ2046F03.g	-6.39	0.000196	0.000323	273.15	77.57	234.33	301.79	243.21	35.76	268.03	18.27	22.5	23.89	81.79	18.22	42.15	17.62
	SCBFRZ2046G04.g	-5.95	1.23e-05	0.00109	16.71	5.86	7.91	19.14	24.83	4.01	12.73	0.82	2.06	1.42	3.62	1.03	5.3	1.07
	SCBFRZ2046H04.g	-3.97	1.03e-05	0.00322	15.88	5.14	9.46	19.93	20.22	2.65	13.94	1.76	2.4	3.23	6.33	1.79	5.06	1.4
	SCBFRZ2047A01.g	-6.65	1.06e-05	6.53e-05	14.09	9.89	11.81	12.62	13.82	2.07	10.54	0.56	1.91	1.94	3.66	0.66	2.17	0.36
	SCBFRZ2047A06.g	-5.88	5.15e-06	0.00102	9.5	3.29	4.68	5.67	6.6	0.48	7.41	0.39	1.02	0.76	1.84	0.27	1.52	0.6
	SCBFRZ2047C05.g	-6.58	3.89e-05	0.000469	48.25	30.23	33.16	44.73	35.94	8.41	80.5	3.06	7.14	4.21	16.04	1.69	7.06	3.54
	SCBFRZ2047D06.g	-19.71	6.42e-06	0.00245	8.69	0.69	11.61	4.89	9.13	0.87	4.4	0.04	0.23	0.23	0.87	0	0.44	0.23
	SCBFRZ2047D09.g	-5.46	7.26e-05	0.000409	106.8	30.88	83.73	99.32	119.06	13.73	101.63	8.43	9.62	15.44	31.86	8.96	21.68	5.75
	SCBFRZ2047E01.g	-5.84	5.83e-06	0.0014	8.46	1.89	10.25	5.17	8.75	1.36	6.88	0.32	1.37	1.9	1.26	0.46	1.75	0.27
	SCBFRZ2047E02.g	-4.22	3.44e-06	0.00837	5.86	1.3	2.91	3.91	6.76	0.93	6.15	0.48	0.56	0.93	1.67	0.73	1.63	0.59
	SCBFRZ2047E11.g	-4.74	8.06e-06	0.000721	5.82	4.15	11.94	12.86	13.33	3.14	11.45	0.33	2.03	2.44	3.68	0.3	3.89	0.55
	SCBFRZ2047G11.g	-4.95	1.82e-05	0.000357	27.89	10.77	19.06	26.52	27.82	3.39	26.97	2.31	4.35	5.01	7.48	1.6	6.35	1.69
	SCBFRZ2047H06.g	-4.21	8.7e-06	0.0027	15.79	4.26	13.58	11.05	9.04	1.78	16.16	1.35	1.27	3.51	4.79	1.06	4.54	0.52
	SCBFRZ2047H07.g	-6.6	5.9e-06	0.000851	8.66	1.72	7.83	9.37	6.3	0.99	7.14	0.63	0.44	1.01	2.01	0.46	1.39	0.43
	SCBFRZ2048A03.g	-7.23	1.39e-05	0.000217	17.68	7.03	16.11	15.11	22.88	3.16	16.01	1.34	1.33	2.08	3.24	1.07	3.19	1.31
	SCBFRZ2048B09.g	-6.17	2.56e-05	0.000477	39.87	11.73	21.26	37.71	43.41	5.22	29.66	2.72	3.37	2.43	8.66	3.8	8.25	1.37
	SCBFRZ2048B12.g	-5.15	5.12e-06	0.000447	6.48	2.63	6.43	7.21	7.01	1.13	7.47	0.49	0.64	1.7	1.69	0.89	1.84	0.2
	SCBFRZ2048C10.g	-7.64	6.63e-06	0.000305	8.91	3.27	6.29	5.72	8.98	1.68	10.82	0.53	0.64	0.83	1.8	0.32	1.45	0.41
	SCBFRZ2048E03.g	-5.62	0.000104	0.000549	106.74	56.24	163.25	102.77	174.64	19.19	161.01	8.26	16.05	22.62	49.15	11.09	23.57	8.61
	SCBFRZ2048F02.g	-7.55	5.06e-05	0.00101	86.37	23.29	45.16	63.1	42.12	6.08	93.23	3.46	6.52	4.98	14.87	4.22	10.33	3.21
	SCBFRZ2048F11.g	-6.5	2.58e-05	0.000434	30.95	8.77	29.48	33.2	42.46	4.81	38.53	2.41	3.54	3.81	9.27	2.74	6.04	1.16
	SCBFRZ2048G03.g	-5.56	8.08e-06	0.00317	7.48	3.67	9.72	17.38	13.06	1.53	7.65	0.6	1.16	1.46	3.32	1.03	2.32	1
	SCBFRZ2048G09.g	-4.97	1.63e-05	0.000362	25.39	11.06	15.87	24.78	23.8	2.53	23.47	2.23	3.67	4.08	7.5	2.8	4.47	0.8
	SCBFRZ2048H03.g	-6.16	2.31e-05	0.000124	34.95	15.95	31.13	24.81	28.94	5.45	26.69	2.26	3.95	4.61	6.31	2.34	5.7	2.07
	SCBFRZ2048H10.g	-6.53	9.71e-06	0.000345	8.06	5.94	9.03	15.24	15.79	2.24	13.2	0.39	2.56	0.49	2.96	1.13	2.2	0.91
	SCBFRZ2048H12.g	-6.08	4.55e-06	0.00117	5.79	1.44	5.51	6.51	7.22	0.6	5.75	0.45	0.95	0.46	1.92	0.48	0.98	0.15
	SCBFRZ2049B02.g	-7.21	1.14e-05	0.000345	14.11	4.23	15.07	14.05	18.47	2.14	12.4	1.38	1.52	1.2	4.08	0.76	1.71	0.49
	SCBFRZ2049B03.g	-4.53	3.16e-05	0.000886	50.37	17.03	31.17	57.16	46.6	6.39	47.1	4.05	4.36	6.19	17.32	5.69	13.91	4.97
	SCBFRZ2049B05.g	-5.5	4.51e-06	0.0042	6.61	2.9	1.59	9.78	6.88	2.65	2.98	0.46	0.52	0.47	1.89	0.72	1.51	0.51
	SCBFRZ2049B07.g	-7.54	6.92e-06	0.00115	11.87	2.22	5.52	9.74	11.07	1.23	6.69	0.87	0.62	0.48	2.42	0.35	1.56	0.11
	SCBFRZ2049C02.g	-5.84	1.69e-05	0.00597	29.22	6.41	33.71	26.46	13.89	2.71	12.91	1.35	1.86	4.12	9.56	1.5	2.68	0.39
	SCBFRZ2049D10.g	-4.67	4.15e-06	0.006	5.69	1.98	3.04	6.11	8.21	0.53	6.94	0.5	0.66	0.77	2.03	0.79	1.64	0.56
	SCBFRZ2049E04.g	-8.27	3.35e-06	0.00882	6.17	1.67	1.75	6.86	3.98	0.24	2.27	0.29	0.51	0.69	0.67	0	0.49	0.12
	SCBFRZ2049F01.g	-5.78	4.31e-06	0.00375	6.36	1.18	5.45	6.05	8.41	0.78	3.54	0.55	0.88	0.63	1.49	0.25	0.99	0.71
	SCBFRZ2049H03.g	-5.62	1.19e-05	0.00069	18.67	5.89	19.62	14.94	17.32	1.64	11.32	1.3	1.99	2.29	4.34	1.2	3.53	1.27
	SCBFRZ2049H12.g	-4.87	1.32e-05	0.000535	24.4	7.33	16.8	20.74	14.41	2.96	16.61	1.96	2.39	1.62	6.34	2.86	4.77	1.25
	SCBFRZ2050A05.g	-3.98	2.89e-05	0.000904	49.85	15.35	36.94	36.91	57.05	8.38	41.43	4.35	8.09	8.09	11.55	8.31	18.11	3.24
	SCBFRZ2050B09.g	-7.82	3.57e-06	0.00362	6.75	1.6	6.15	3.36	2.8	0.21	3.64	0.2	0.36	0.43	1.48	0.24	0.34	0.09
	SCBFRZ2050C03.g	-4.75	5.34e-06	0.00764	8.86	2.13	5.2	10.86	5.07	0.53	9.29	0.61	0.92	1.32	2.31	1.07	2.11	0.48
	SCBFRZ2050C06.g	-5.33	1.06e-05	0.000371	14.91	3.73	15.75	13.98	14.08	3.05	14.64	1.3	2.63	2.89	3.52	0.97	2.65	1.1
	SCBFRZ2050F02.g	-6.62	1.61e-05	0.00117	20.72	4.08	17.07	19.44	32.09	3.12	20.13	1.75	1.75	2.53	4.08	2.09	4.03	1.37
	SCBFRZ2050F07.g	-4.98	2.73e-05	0.00029	35.5	16.6	34.15	39.85	43.13	5.89	37.32	3.14	4.48	4.47	13.24	4.19	11.4	1.7
	SCBFRZ2050G03.g	-6.74	2.91e-05	0.000331	48.66	18.55	49.46	29.78	33.99	7.3	21.3	2.77	4.54	5.2	7.21	2.64	6.97	1.69
	SCBFRZ2050G04.g	-6.2	1.24e-05	0.000464	18.99	4.14	19.38	13.5	17.9	3.02	13.1	0.93	2.15	2.27	3.27	1.31	3.8	0.8
	SCBFRZ2050G11.g	-7.4	6.51e-05	0.00347	151.32	28.78	98.4	47.09	61.44	9.86	67.31	9.54	7.51	9.26	16.71	3.59	12.18	3.94
	SCBFRZ2050H11.g	-4.85	1.8e-05	0.000486	25.22	8.22	32.49	20.31	24.22	5.35	24.73	1.9	3.57	3.7	8.03	3.79	7.18	0.8
	SCBFRZ2050H12.g	-6.99	4.24e-05	0.000124	45.3	23.58	56.49	51.07	54.03	10.88	59.92	3.31	4.84	7.22	14.48	1	9.64	2.59
	SCBFRZ3005A02.g	-8.57	2.38e-06	0.00449	2.39	2.58	1.55	1.1	4.22	0.76	3.69	0.13	0.23	0.46	0.25	0.28	0.29	0.26
	SCBFRZ3005B02.g	-9.43	3.27e-06	0.00156	2.89	2.19	6.95	3	3	0.6	2.95	0.06	0.11	0.33	0.9	0.24	0.5	0.16
	SCBFRZ3005B05.g	-7.78	2.52e-06	0.00805	5.17	0.41	0.79	4.08	3.05	1.13	2.52	0.03	0.23	0	0.84	0.06	1.04	0
	SCBFRZ3005C06.g	-4.46	1.16e-05	0.000346	18.39	7.43	18.26	17.48	13.4	2.95	14.9	1.26	2.99	3.11	4.52	1.73	5.25	1.95
	SCBFRZ3005F02.g	-6.04	8.99e-06	0.00043	11.88	5.43	12.48	14.33	12.04	0.9	8.55	0.64	1.44	1.43	4.02	0.65	1.76	0.92
	SCBFRZ3005H01.g	-5.85	1.13e-05	0.000795	16.22	9	7.59	10.51	13.43	3.07	23.7	1.56	3.51	0.87	3.07	0.3	4.17	0.79
	SCBFRZ3005H07.g	-11.33	3.59e-06	0.00764	3.73	1.66	6.35	1.42	7.41	0.41	2.54	0.59	0.12	0.29	0.39	0.39	0.21	0.08
	SCBFRZ3006A04.g	-4.76	5.91e-06	0.000676	8.75	2.69	6.89	8.06	8.28	1.51	9.56	1.01	1	1.38	3.55	0.89	1.24	0.52
	SCBFRZ3006F11.g	-4.78	5.51e-05	0.000362	74.48	33.92	73.5	57.59	87.65	12.37	96.85	7.44	13.41	13.69	23.88	6.78	20.38	5.69
	SCBFRZ3006H12.g	-6.02	8.29e-06	0.00019	9.97	5.05	9.8	8.26	12.37	2.6	11.77	0.84	1.66	2.1	1.97	0.41	2.35	0.6
	SCBFRZ3007E04.g	-5.08	3.15e-06	0.01	4.29	0.87	6.3	3.43	5.74	0.46	2.78	0.37	0.43	0.44	1.7	0.4	1.13	0.24
	SCBFRZ3007H04.g	-4.43	2.46e-05	0.000915	38.17	13.05	27.56	37.67	35.05	4.36	44.68	2.93	6.21	5.2	13.51	4.25	10.06	3.11
	SCBFRZ3008F01.g	-4.9	6.27e-06	0.00213	9.89	2.68	9.82	7.83	7.66	0.72	10	0.85	0.68	1.52	4.6	0.54	1.13	0.6
	SCBFRZ3008F02.g	-10.21	2.39e-06	0.00368	2.31	1	3.84	1.37	3.64	0.49	3.38	0.26	0.33	0.28	0.47	0.05	0.03	0.14
	SCBFRZ3009A01.g	-5.43	2.25e-05	0.00043	21.6	11.02	30.17	25.98	36.24	5.88	39.35	1.52	6.35	4.53	7.9	2.03	7.05	1.97
	SCBFRZ3009C07.g	-5.55	7.04e-06	0.00869	6.88	2.3	5.63	15.18	10.98	0.74	11.5	0.6	0.76	0.89	3.89	0.63	2.83	0
	SCBFRZ3009D07.g	-5.05	2e-05	0.00118	34.42	6.37	18.74	26.08	34.02	4.85	32.4	2.96	2.92	3.72	7.87	2.65	7.95	2.96
	SCBFRZ3009G09.g	-5.07	9.29e-06	0.00427	15.14	3.67	6.31	20.1	12.5	2.32	12.06	1.31	1.19	1.54	5.29	0.82	3.12	0.95
	SCBFRZ3009H12.g	-5.99	2.38e-05	0.000447	34.93	7.6	26.61	37	34.48	5.07	31.21	4.29	4.04	2.79	9.02	1.76	6.29	1.34
	SCBFSB1045A04.b	-5.16	1.73e-05	0.000448	23.34	4.41	25.41	21.95	25.24	5.96	26.53	1.94	1.96	5.19	4.86	2.12	7.29	2.38
	SCBFSB1045B02.b	-10	3.47e-05	0.00849	54.37	8.52	10.59	33.95	70.08	2.32	58.95	3.17	3.02	0.71	10.72	2.18	2.23	1.85
	SCBFSB1045D10.b	-4.57	4.57e-06	0.00618	6.47	1.59	8.24	8.62	5.08	0.52	5.54	0.81	1.12	0.39	3.31	0.46	1.34	0.45
	SCBFSB1045D10.g	-6.83	4.54e-06	0.00789	5.7	1	5.78	4.4	4.04	0.79	10.61	0.41	0.67	1.2	1.26	0.29	0.89	0
	SCBFSB1045E08.b	-4.51	1.52e-05	0.000857	16.44	7.43	20.85	26.2	24.85	3.46	22.56	2.33	2.24	3.29	8.45	2.77	6.14	1.76
	SCBFSB1045E11.g	-6.77	2.54e-05	0.000933	36.19	8.21	40.57	31.69	41.63	4.17	20.78	3.19	2.16	3.92	9.08	1.97	5.68	1.08
	SCBFSB1045E12.b	-5.12	3.6e-05	0.00142	58.58	16.85	33.32	48.89	44.38	6.17	72.29	4.2	7.43	8.78	14.94	4.83	12.47	2.09
	SCBFSB1045F05.g	-5.41	1.87e-05	0.000576	26.3	8.74	23.21	31.9	28.67	3.14	20.61	2.59	4.05	3.56	9.03	1.77	4.1	1.24
	SCBFSB1045G06.g	-6.56	4.33e-06	0.00315	9.5	3.08	1.92	5.24	5.53	0.88	4.71	0.24	0.84	0.24	1.99	0.29	1.11	0
	SCBFSB1045H08.g	-3.63	9.01e-05	0.00164	130.38	52.48	168.5	151.96	145.99	25.27	119.48	12.77	23.97	33.66	49.75	20.76	69.73	8.1
	SCBFSB1046A12.g	-7.1	7.98e-06	0.00067	8.25	5.63	8.65	6.02	11.45	1.01	15.18	0.74	0.74	0.99	2.19	0.42	2.07	0.75
	SCBFSB1046B09.g	-5.81	2.28e-05	0.000323	24.45	11.63	30.86	32.35	37.51	4.54	28.14	2.15	2.1	5.95	9.23	2.91	5.29	1.53
	SCBFSB1046C09.g	-3.52	2.01e-05	0.000879	28.75	12.67	26.48	39.07	37.57	6.94	28.41	4.67	5.48	7.03	13.12	6.02	10.88	3.94
	SCBFSB1046D04.g	-6.02	1.41e-05	0.000498	18.05	8.84	13.66	15.07	28.27	2.53	17.38	2.18	1.93	1.31	4.11	1.85	4.17	1.69
	SCBFSB1046E02.g	-12.62	9.13e-06	0.00212	10.03	2.61	7.42	15.23	17.47	1.65	5.33	0.5	1.02	0.32	1.64	0.32	0.37	0.56
	SCBFSB1046E08.g	-5.22	4.28e-06	0.00233	5.38	2.39	5.95	8.32	3.54	0.61	5.85	0.3	0.73	0.68	1.35	0.56	2.31	0.2
	SCBFSB1046E09.g	-6.37	1.4e-05	0.000502	23.38	7.64	11.98	16.05	22.76	1.69	18.6	1.6	1.69	2.14	5.01	1.8	2.82	0.97
	SCBFSB1046H07.g	-11.58	2.05e-05	0.00236	24.85	4.84	30.42	16.72	41.66	3.09	14.4	1.36	0.34	2.33	4.06	1.57	1.65	0.44
	SCBFSB1047A02.g	-10.91	2.22e-06	0.00476	2.46	0.9	2.58	3.68	1.37	0.26	3.59	0.18	0.13	0.38	0.42	0.07	0.18	0
	SCBFSB1047A12.g	-5.12	4.93e-06	0.00255	7.5	1.61	7.96	8.19	4.83	0.81	6.51	0.58	0.45	1.51	1.23	0.65	2.51	0.38
	SCBFSB1047B08.g	-7.35	2.79e-06	0.00836	3.27	2.45	2.09	5.95	4.43	0.18	0.97	0.09	0.81	0.46	0.85	0.09	0.33	0
	SCBFSB1047C02.g	-5.33	3.9e-05	0.00359	48.07	15.83	78.29	59.4	37.88	3.73	55.21	3.41	5.95	13.42	21.17	2.18	5.5	4.32
	SCBFSB1047C06.g	-5.66	2.19e-05	0.000348	28.61	8.75	33.58	22.66	33.11	6.31	30.67	3.52	3.26	4.07	10.09	1.34	5.99	0.65
	SCBFSB1047E12.g	-8.28	0.000159	0.00134	153.12	51.02	155.06	268.09	130.92	44.31	299.13	10.81	7.62	7.27	83.07	0.53	17.27	6.46
	SCBFSB1047F10.g	-6.89	2.35e-05	0.000386	31.02	6.34	27.11	27.02	38.49	5.37	33.96	2.57	3.35	2.79	6.7	3.32	4.06	1.76
	SCBFSB1047F11.g	-4.55	4.86e-05	0.00538	77.02	23.1	54.37	79.12	47.5	7.15	104.74	4.07	6.45	7.97	35.54	6.41	21.34	4.61
	SCBFSB1048A05.g	-15.63	8.6e-05	0.000359	122.09	31.98	124	40.53	140.73	33.23	57.04	2.84	7.3	3.65	9.96	2.02	5.35	4.03
	SCBFSB1048E10.g	-5.6	1.06e-05	0.00486	14.34	2.07	14.3	10.05	18.08	1.02	20.41	0.88	1.1	1.12	5.21	2.02	2.38	1.61
	SCBFSB1049B01.g	-4.98	7.96e-06	0.00381	10.42	4.82	15.09	15.15	6.4	0.81	8.76	1.07	2.55	2.39	3.15	0.99	1.62	0.59
	SCBFSB1049B11.g	-4.5	1.05e-05	0.00142	12.96	4.36	14.44	14.9	18.17	2.26	17.53	1.28	2.22	3.04	6.6	0.53	4.16	0.97
	SCBFSB1049C11.g	-5.79	2.63e-06	0.01	2.96	0.82	4.7	1.25	4.1	0.28	5.11	0.19	0.11	0.87	0.77	0.1	1.19	0.08
	SCBFSB1049D05.g	-5.3	3.98e-05	0.000279	56.7	20.36	58.97	53.27	58.06	8.85	48.11	3.5	8.55	7.21	16.91	5.81	12.11	3.37
	SCBFSB1049D06.g	-6.75	9.77e-06	0.0004	12.76	3.1	10.5	15.47	13.55	2.15	12.26	1.07	1.12	2.39	3.04	0.69	1.58	0.45
	SCBFSB1049F09.g	-5.56	2.26e-06	0.01	4.17	0.25	3.4	2.95	3.76	0.05	2.03	0.24	0.43	0.14	0.8	0.2	0.77	0.42
	SCBFSB1049G08.g	-6.64	9.75e-06	0.00163	14.66	2.69	8.78	13.99	18.58	1.75	9.9	0.85	1.05	1.45	2.96	1.06	3.21	0
	SCBFSD1034B08.g	-8.29	2.75e-06	0.00247	2.02	0.75	3.86	2.92	3.29	0.84	5.36	0.2	0.14	0	0.63	0.36	0.56	0.41
	SCBFSD1035D04.g	-7.72	2.9e-06	0.01	0.65	2.64	5.45	1.25	3.9	0.32	5.63	0.22	0.17	0.23	0.83	0.13	0.66	0.33
	SCBFSD1036B06.g	-4.69	3.66e-06	0.00207	6.43	2.37	2.73	5.2	5.81	1.31	5.32	0.45	0.66	0.54	2.09	0.75	1.72	0
	SCBFSD1037F06.g	-12.7	2.79e-06	0.0014	2.71	1.68	1.94	5.52	3.52	0.43	2.51	0.05	0.14	0.29	0.69	0	0.14	0.14
	SCBFSD1038A08.g	-11.76	4.82e-06	0.00812	11.12	0	1.18	5.9	4.84	2.66	5.91	0.39	0	0.35	0.39	0.19	1.37	0
	SCBFSD1038H02.g	-5.98	1.65e-05	0.000626	22.53	7.75	14.43	20.65	29.56	3.26	23.99	1.91	2.04	2	8.46	0.48	4.34	1.2
	SCBFSD2034D05.g	-5.8	3.13e-05	0.000793	50.21	13.76	35.38	54.23	48.97	7.25	24.51	3.43	5.86	5.96	13.42	1.95	9.02	0.72
	SCBFSD2035B02.g	-6.74	1.15e-05	0.000377	18.75	3.71	10.83	15.84	14.26	3.21	16.15	1.27	0.83	0.76	4.85	0.52	1.38	2.67
	SCBFSD2036B02.g	-5.08	1.17e-05	0.000999	16.18	4.67	20.03	15.54	17.7	1.86	14.8	1.55	1.34	2.93	6.29	1.78	2.68	1.31
	SCBFSD2036H07.g	-13.31	6.34e-06	0.000475	3.8	2.11	9.27	5.37	10.29	1.72	8.05	0.48	0	0.52	1.23	0.33	0.24	0.25
	SCBFSD2037A07.g	-5.64	6.48e-06	0.000546	10.23	3.35	8.74	9.71	8.19	1	6.64	0.76	1.01	1.18	2.74	0.74	1.73	0.33
	SCBFSD2038A01.g	-4.56	0.000189	0.0029	251.52	81.74	278.52	274.09	415.29	34.82	191.2	23.97	36.97	51.53	83.32	30.77	95.93	12.66
	SCBFST3132E02.g	-6.94	2.14e-06	0.00949	3.02	0.98	3.78	2.19	2.58	0.44	2.36	0.08	0.28	0	0.7	0.31	0.45	0.4
	SCBFST3132G06.g	-6.25	6.94e-06	0.000951	7.98	2.6	6.65	12.87	10.38	1.51	8.18	0.67	0.35	1.27	2.65	0.55	1.85	0.71
	SCBFST3132G08.g	-8.57	1.26e-05	0.0018	20.88	2.69	16.29	5.42	23.97	4.95	12.52	0.94	1.03	1.53	3.38	0.67	2.23	0.35
	SCBFST3132H06.g	-10.03	7.59e-06	0.00497	12.36	2.13	11.55	6.86	3.5	0.54	14.04	0.48	0.63	1	1.1	0.55	0.91	0.41
	SCBFST3133A01.b	-9.54	1.88e-06	0.01	2.29	1.3	4.17	1.88	1.14	0.4	1.39	0.05	0.41	0.37	0.32	0	0.06	0.12
	SCBFST3133A06.b	-4.98	5.39e-06	0.00684	5.33	2.96	11.35	6.06	4.91	0.64	10.09	0.14	0.99	1.34	2.6	0.7	1.67	0.85
	SCBFST3133D11.g	-6.18	8.85e-06	0.00205	10.51	2.34	9.78	11.71	11.58	1.28	17.61	1.13	1.08	1.45	3.08	1.06	2.18	0.5
	SCBFST3133F03.g	-4.63	1.14e-05	0.00118	22.49	8.52	7.95	16.42	14.57	2.72	18.29	1.55	1.85	2.22	6.81	1.27	4.99	0.97
	SCBFST3133G03.g	-5.17	8.58e-06	0.00186	10.97	3.92	9.5	9.17	18.74	1.91	11.55	1.04	1.85	1.88	2.85	1.04	3.12	0.93
	SCBFST3133G05.g	-26.68	9.74e-06	0.00238	16.39	2.68	5.71	18.52	9.88	1.4	6.03	0.33	0.5	0	0.84	0	0.6	0
	SCBFST3133G06.g	-5.22	6.42e-06	0.000649	8.48	2.02	7.12	10.5	7.37	2.35	10.43	0.35	0.99	1.39	2.97	0.72	2.42	0.41
	SCBFST3133H03.g	-4.85	9.57e-06	0.00199	15.7	3.78	11.45	15.24	9.38	1.68	17.61	1.07	1.56	1.98	4	1.54	4.38	0.9
	SCBFST3134B06.g	-6.61	1.02e-05	0.00396	19.44	2.77	6.84	14.63	10.38	1.58	18.59	1.61	1.11	0.68	3.61	1.02	2.45	0.76
	SCBFST3134H09.g	3.06	-0.000189	0.00434	21.36	112.07	13.73	7.52	7.69	253.9	16.57	267.44	172.3	188.24	152.08	182.46	111.29	249.72
	SCBFST3135B01.g	-9.34	1.01e-05	0.00376	21.37	1.66	9.57	14.21	11.44	0.74	10.2	0.99	0.58	1.12	3.6	0.66	0.29	0.17
	SCBFST3135D12.g	-5.82	3.36e-05	0.000279	42.27	20.86	52.32	47.44	49.75	7.14	29.57	3.03	5.95	7.41	12.42	2.39	9.63	1.99
	SCBFST3135E04.g	-6.84	1.1e-05	0.000502	11.84	5.12	17.86	15.75	16.05	1.65	10.17	1.1	0.78	2.45	3.15	1.17	2.44	0.38
	SCBFST3135E10.g	-5.22	4.12e-06	0.000854	4.76	3.91	6.67	4.76	5.69	0.85	4.87	0.14	1.95	0.74	1.5	0.21	0.96	0.53
	SCBFST3135E12.g	-5.29	3.73e-06	0.0085	6.83	1.32	1.85	5.43	6.73	0.57	5.52	0.49	0.74	0.75	1.59	0.68	0.68	0.39
	SCBFST3135G04.g	-4.72	2.77e-06	0.00721	4.06	1.38	3.62	2.93	5.28	0.69	4.16	0.38	0.35	0.54	1.07	0.6	1.25	0.52
	SCBFST3135G11.g	#NAME?	1.28e-06	0.01	1.74	0	2.71	0.32	1.85	0.28	0.5	0	0	0	0	0	0	0
	SCBFST3136E11.b	-4.46	4.65e-06	0.01	3.51	1.56	11.69	6.3	6.31	1.78	5.66	0.31	0.52	2.62	1.87	0.76	2	0.17
	SCBFST3136G09.g	-5.08	2.96e-06	0.00443	4.32	2.35	4.62	3.45	4.31	0.61	3.3	0.4	0.32	0.78	1.12	0.51	0.88	0.52
	SCBFST3136G10.g	-7.53	4.33e-05	0.00238	45.09	16.06	45.37	51.93	36.82	10.18	100.78	4.33	7.55	4.38	9.74	3	8.53	3.16
	SCBGAD1025C01.g	-7.1	1.62e-05	0.000391	26.01	6.12	13.93	17.42	23.63	3.55	24.59	1.91	1.59	2.35	5.6	1.06	2.04	1.69
	SCBGAD1025F08.g	-6.78	1.32e-05	0.000459	16.14	6.04	12.02	14.83	21.29	2.2	21.94	1.1	1.19	3.12	3.73	0.92	2.89	1.01
	SCBGAD1025H06.g	-10.18	1.29e-05	0.00023	16.51	5.48	14.84	11.56	21.52	2.97	13.23	0.85	1.21	0.66	2.66	0.82	1.67	0.59
	SCBGAD1026A12.g	-5.54	2.26e-05	0.000451	28.81	10.62	37.55	32.37	25.73	4.05	31.18	2.96	3.12	3.53	8.93	1.86	7.77	2.58
	SCBGAD1026D06.g	-31.06	1.06e-05	0.0054	14.94	1.9	22.24	8.21	11.96	2.11	3.48	0.37	0.24	0.9	0.27	0.07	0.26	0
	SCBGAD1026F09.g	-5.77	2.74e-05	0.000448	39.34	10.74	35.11	28.25	38.42	6.18	47.45	4.19	3.31	5.2	11.47	2.27	6.49	2.65
	SCBGAD1026G02.g	-6.4	3.24e-06	0.00182	4.71	0.98	4.1	4.85	4.33	0.81	3.92	0.18	0.5	0.46	1.42	0.13	0.83	0.17
	SCBGAD1026H01.g	-11.77	1.91e-06	0.00868	2.25	0.21	2.43	2.46	3.32	0.17	1.92	0.13	0.24	0	0.13	0.07	0.34	0.17
	SCBGAD1026H07.g	-4.88	3.65e-06	0.01	2.98	0.74	6.45	7.76	4.4	0.5	5.38	0.17	0.47	0.78	1.32	0.99	1.36	0.69
	SCBGAD1027A11.g	-6.05	4.21e-05	0.000252	57.58	22.31	54.57	61.17	56.75	7.02	51.46	5.09	6.56	8.08	17.43	3.31	9	1.87
	SCBGAD1027B06.g	-5.4	1.71e-05	0.000599	23.98	7.9	17.76	30.07	24.42	3.37	22.31	2.68	3.07	2.08	6.61	1.22	7.82	0.55
	SCBGAD1027C06.g	-5.42	8.73e-06	0.000392	15.05	4.26	9.93	10.82	9.44	2.39	13.55	1.06	1.19	2.08	3.54	1.1	2.36	0.75
	SCBGAD1027C12.g	-4.94	6.59e-06	0.00105	11.15	3.04	7.25	9.61	6.05	1.94	11.63	0.76	1.76	0.3	3.43	0.69	2.37	0.94
	SCBGAD1027D10.g	-4.51	1.44e-05	0.00177	20.31	6.92	19.27	28.77	15.32	3.05	22.16	1.97	2.31	3.25	8.83	1.6	5.85	1.87
	SCBGAD1027H01.g	-8.74	2.96e-06	0.00194	3.57	1.15	6.02	2.72	3.65	1.23	1.45	0.33	0.23	0.12	0.59	0.4	0.42	0.17
	SCBGAD1027H11.g	-4.76	1.01e-05	0.000519	12.57	6.23	9.01	16.06	16.59	2.45	16.22	0.9	1.6	2.44	4.94	2.06	3.01	1.67
	SCBGAD1028E09.g	-5.32	1.23e-05	0.00599	12.86	5.01	18.12	12.37	31.09	3.94	10.28	1.4	1.32	3.41	4.33	2.11	4.33	0.72
	SCBGAD1028F07.g	-5.96	4.21e-05	0.000217	54.97	28.95	42.7	66.72	50.09	7.96	59.93	3.79	7.02	6.57	18.39	4.41	9.1	2.92
	SCBGAD1029A09.g	-4.57	2.19e-05	0.00267	26.34	11.64	48.57	24.66	33.65	4.14	26.27	3.36	5.01	7.13	8.59	4.06	7.86	2.29
	SCBGAD1029B05.g	-6.05	8.22e-06	0.01	9.35	2.39	16.38	10.59	4.08	0.87	16.75	1.17	1.18	1.55	2.97	0.5	1.81	0.79
	SCBGAD1029D03.g	-4.5	2.35e-06	0.01	4.07	1.73	2.38	2.54	3.46	0.39	4.62	0.23	0.35	0.92	1.32	0.39	0.65	0.41
	SCBGAD1029G05.g	-7.66	2.54e-06	0.00389	2.75	2.08	3.54	2.84	3.22	0.77	2.46	0.29	0.45	0.33	0.29	0.29	0.65	0
	SCBGAD1029H01.g	-5.41	3.31e-06	0.0052	5.39	1.06	4.98	2.1	5.36	0.6	5.15	0.37	0.66	0.6	1.41	0.41	0.43	0.68
	SCBGAM1089B05.g	-10.4	6.17e-06	0.000614	8	1.29	8.94	5.31	9.94	1.42	5.79	0.16	0.14	0.51	1.79	0.2	1.1	0
	SCBGAM1089C01.g	-5.91	8.68e-06	0.00356	11.78	3.39	5.64	16.17	16.19	1.23	10.08	0.63	1.25	0.98	3.9	1.23	2.09	0.84
	SCBGAM1089C03.g	-6.07	8.18e-06	0.0041	14.16	1.99	7.91	12.74	7.58	0.92	15.16	0.76	1.15	0.89	2.59	1.66	2.5	0.41
	SCBGAM1089C11.g	-5.6	2.53e-06	0.00707	4.69	1.58	2.33	3.48	3.81	0.81	2.46	0.38	0.41	0.41	1.3	0.38	0.54	0
	SCBGAM1089E07.g	-3.85	1.32e-05	0.00419	20.41	9.01	12.13	27.77	21.14	2.09	20.58	2.06	3.95	3.98	10.87	2.76	4.75	0.99
	SCBGAM1089F02.g	-7.42	4.98e-06	0.000414	7.79	2.51	3.94	6.08	7.17	0.9	5.96	0.61	0.38	0.39	1.29	0.43	1.43	0.09
	SCBGAM1089G01.g	-5.78	6.52e-06	0.00046	7.03	3.26	7.34	9.85	9.44	1.15	9.6	0.5	0.44	1.28	3.04	0.39	1.95	0.65
	SCBGAM1090F08.g	-5.14	3.99e-06	0.01	6.32	0.55	4.62	7.64	6.41	0.04	5.08	0.76	0.43	0.4	3.13	0.79	0.31	0.13
	SCBGAM1090H02.g	-4.45	7.74e-06	0.000737	11.25	5.75	6.97	11.04	12.52	1.43	13.02	1.05	1.35	1.2	4.76	1.18	3.38	0.99
	SCBGAM1090H03.g	-4.04	5.57e-06	0.000616	5.98	4.97	6.51	7.42	8.3	1.65	10.61	0.54	1.9	0.9	2.85	1.5	2.74	0.83
	SCBGAM1091A01.g	-4.11	2.89e-06	0.00782	3.39	1.94	4.25	3.41	3.14	1.47	6.2	0.13	0.62	0.63	2.18	0.44	1.45	0.34
	SCBGAM1091A03.g	-4.7	3.16e-06	0.00399	4.23	2.74	3.97	4.73	3.25	0.77	5.34	0.52	1.1	0.26	1.59	0.44	0.9	0.51
	SCBGAM1091A09.g	-5.54	8.35e-06	0.00141	14.52	3.24	6.33	13.87	10.46	1.99	12.44	0.83	1.23	0.87	4.3	0.42	2.83	0.85
	SCBGAM1091A12.g	-6.34	1.47e-05	0.000943	25.17	9.75	27.54	13.8	16.44	2.24	11.98	1.65	2.2	4.81	3.75	1.22	2.79	0.44
	SCBGAM1091B09.g	-7.23	5.4e-06	0.00889	12.01	2.23	3.78	6.29	3.56	0.59	9.8	0.48	0.59	0.3	2.19	0.33	0.87	0.54
	SCBGAM1091F03.g	-6.22	1.38e-05	0.000554	19.8	3.84	14.63	16.19	21.55	3.22	22.17	1.79	1.43	2.3	3.96	1.53	4.17	1.11
	SCBGAM1091F12.g	-6.18	9.16e-06	0.00118	8.99	3.82	10.4	9.7	17.68	1.66	14.61	0.78	1.25	1.45	2.61	1.26	2.83	0.65
	SCBGAM1091G06.g	-8.07	3.75e-06	0.00371	2.61	1.23	5.18	5.03	7.93	1.25	2.36	0.35	0.14	0.28	0.62	0.54	0.74	0.5
	SCBGAM1091H02.g	-4.28	5.88e-06	0.00966	8.41	1.86	7.16	5.1	13.58	1.96	9.94	0.79	1.04	0.71	5.28	0.88	1.51	1.02
	SCBGAM1091H10.g	-7.73	1.19e-05	0.000657	12.3	4.18	15.6	15.6	21.89	1.95	11.68	0.86	1.07	1.99	2.98	1.03	2.28	0.55
	SCBGAM1092A05.g	-7.59	4.21e-06	0.00173	6.44	0.32	6.86	5.18	5.15	1.16	3.93	0.33	0.59	0.42	0.99	0.6	0.72	0.17
	SCBGAM1092D01.g	-5.84	2.25e-06	0.01	4.37	1.31	2.52	4.19	2.48	0.64	1.28	0.17	0	0.87	0.83	0.21	0.44	0.36
	SCBGAM1092D03.g	-12.44	6.75e-06	0.00426	5.71	2.62	10.55	5.3	14.84	2.41	2.26	0.12	0.07	0.43	0.94	0.24	1.31	0.41
	SCBGAM1092D06.g	-3.84	5.55e-06	0.00501	9.12	3.39	4.81	10.59	10.95	1.54	6.68	0.77	0.91	1.43	3.8	1.02	3.9	0.42
	SCBGAM1092D12.g	-43.21	2.35e-05	0.00108	35.58	1.89	27.35	32.42	33.03	3.13	11.01	0.67	0.22	0.33	1.19	0.11	0.67	0.16
	SCBGAM1092G10.g	-7	1.02e-05	0.00379	16.04	4.22	10.26	21.38	12.58	0.97	7.57	1.46	1.44	0	4.98	1.3	1.25	0
	SCBGAM1092G11.g	-5.24	9.78e-06	0.00155	12.81	4.02	13.76	11.29	12.15	1.37	19.23	1.07	1.22	2.1	4.24	0.79	3.6	1.25
	SCBGAM1092H09.g	-5.43	1.4e-05	0.000292	17.91	8.76	14.55	15.98	21.93	2.95	23.15	1.3	2.43	4.13	4.02	1.77	4.49	1.23
	SCBGAM1092H10.g	-5.57	3.69e-06	0.00169	2.96	2.06	6.68	5.2	4.98	0.56	4.56	0.25	0.71	0.45	1.49	0.6	1.09	0.26
	SCBGAM1093A04.g	-6.68	4.9e-06	0.00137	6.39	2.99	2.87	8.57	8.17	0.85	4.89	0.5	0.47	1.01	1.77	0.24	0.83	0.38
	SCBGAM1093B03.g	-9.02	4.55e-06	0.00136	6.15	1.17	7.33	3.84	7.51	1	3.56	0.25	0.5	0.72	0.73	0.32	0.77	0.09
	SCBGAM1093C06.g	-4.42	2.07e-05	0.000755	29.15	8.96	25.95	35.15	33.02	5.3	30.59	3.01	3.45	5.52	11.21	2.71	9.93	2.23
	SCBGAM1093C11.g	-4.72	3.42e-05	0.00059	41.45	20.62	40.61	58.37	50.94	4.91	55.77	4.37	7.91	9.09	15.83	4.84	12.54	3.24
	SCBGAM1093E06.g	-6.2	3.32e-06	0.00465	5.18	1.23	2.35	3.35	6.69	0.6	4.49	0.31	0.6	0.35	0.77	0.36	1.02	0.44
	SCBGAM1093G04.g	-5.35	6.56e-06	0.00144	11.09	3.35	8.26	10.95	9.81	1.27	4.59	0.45	0.87	1.77	3.68	0.79	1.25	0.39
	SCBGFL3094B08.g	-4.83	2.44e-06	0.01	4.56	1.4	3.02	4.42	2.14	0.45	3.36	0.36	0.15	0.6	1.37	0.22	1.02	0.29
	SCBGFL3094D07.g	-6.04	7.11e-06	0.000196	8.07	4.78	9.91	9.53	7.67	1.73	9.36	0.98	0.94	0.73	2.76	0.69	1.82	0.53
	SCBGFL3095A07.g	-4.08	4.76e-06	0.00883	6.15	1.85	8.67	8.85	8.25	0.61	5.04	0.65	1.03	1.23	4.07	0.97	1.53	0.17
	SCBGFL3095C06.g	-5.63	7.51e-06	0.00063	12.15	2.93	7.83	8.89	13.58	2.4	7.88	0.93	0.78	0.87	3.05	1.17	2.57	0.52
	SCBGFL3095E01.g	-4.95	1.05e-05	0.000979	15.11	2.44	17.14	11.8	17.02	3.39	14.18	0.9	1.02	2.54	3.7	1.99	4.92	1.33
	SCBGFL3096B11.g	-4.94	2.33e-05	0.00112	34.88	11.05	28.57	38.83	21.55	4.85	42.86	2.22	4.28	4.11	11.3	3.52	8.75	2.79
	SCBGFL3096C09.g	-6.85	1.76e-05	0.000353	24.63	7.17	20.39	25.39	26.84	2.94	19.11	1.32	1.47	1.82	6.24	1.11	5.45	1.05
	SCBGFL3096D09.g	-4.59	4.61e-06	0.00949	8.55	0.68	4.46	8.08	4.74	1.37	8.78	0.37	0.87	0.99	3.47	0.21	1.52	0.56
	SCBGFL3096H09.g	-7.77	5.51e-05	0.0021	49.93	26.13	71.8	39	72.41	8.04	120.37	4.84	5.75	7.51	13.9	2.81	10.92	4.21
	SCBGFL4048C01.g	-16.42	1.92e-06	0.00879	3.71	0.2	0.77	1.52	2.29	0.28	3.23	0.03	0	0.23	0.13	0.1	0.08	0.17
	SCBGFL4048G03.g	-9.59	3.82e-06	0.000767	6.51	1.53	2.35	4.19	5.17	0.72	4.79	0.26	0.29	0.29	0.64	0.29	0.7	0.17
	SCBGFL4049D07.g	-5.82	2.39e-05	0.000606	36.85	10.8	37.65	36.38	18.59	5.29	32.26	2.52	2.7	4.92	9.72	1.36	7.18	2.18
	SCBGFL4049E08.g	-5.26	4.05e-06	0.00106	5.1	3.44	5.81	2.35	4.69	1.14	7.63	0.59	1.27	0.86	0.91	0.52	1.31	0.28
	SCBGFL4049G02.g	-6.45	9.43e-06	0.00122	13.05	2.36	15.12	9.39	16.12	1.86	10.32	1.07	1.26	2.43	1.2	0.6	3.45	0.55
	SCBGFL4049G07.g	-4.3	5.61e-06	0.00459	8.03	6.57	7.36	8.81	11.49	1.29	1.61	0.48	2.99	1.48	3.1	0.86	1.6	0
	SCBGFL4049H03.g	-5.62	4.81e-06	0.000812	6.19	2.09	5.61	8.57	5.65	1.03	6.12	0.33	1.34	1.07	1.51	0.46	1.56	0
	SCBGFL4051A01.g	-5.9	5.47e-06	0.00464	10.26	1.3	4.57	8.15	6.43	0.6	9.12	0.51	0.24	0.74	2.25	0.96	1.62	0.53
	SCBGFL4051C06.g	-5.26	1.97e-05	0.00223	20.01	7.65	38.36	18.61	31.95	4.35	29.48	1.34	3.69	3.51	8.43	2.88	8.07	0.7
	SCBGFL4051D03.g	-5.55	2.79e-05	0.000986	33.95	14.22	35.99	40.35	32.76	2.36	52.01	2.57	6.07	5.27	13.98	3.26	2.51	4.49
	SCBGFL4051G01.g	-6.39	1.13e-05	0.000463	14.53	5.06	13.75	14.99	13.07	1.41	19.1	1.17	1.83	1.92	3.05	1.23	2.85	0.78
	SCBGFL4052A03.g	-5.68	6.39e-06	0.00109	8.53	1.81	6.42	7.72	11.44	1.73	9.66	1.01	0.74	0.99	2.5	0.88	1.69	0.51
	SCBGFL4052E04.g	-9.05	3.16e-06	0.00317	3.26	1.23	4.12	5.24	5.36	0.24	1.64	0.1	0.26	0.52	1.16	0.05	0.25	0
	SCBGFL4052H04.g	-6.47	2.22e-06	0.00937	2.9	1.4	3.07	2.32	3.32	0.31	2.88	0.22	0.11	0.23	0.38	0.47	0.77	0.33
	SCBGFL4053B08.g	-6.73	8.49e-06	0.000363	10.04	3.82	10.69	8.18	12.98	1.66	13.09	0.88	0.75	0.47	1.43	1.69	2.58	1.18
	SCBGFL4053F05.g	-8.39	8.22e-06	0.000288	7.85	5.37	9.87	7.19	15.82	2.68	6.92	0.14	1.63	0.51	1.83	0.32	1.94	0.27
	SCBGFL4053H08.g	-3.87	5.12e-05	0.000518	62.44	37.29	83.09	79.84	77.48	12.72	85.07	6.46	18.33	14.8	33.3	9.16	24.87	6.37
	SCBGFL4054F07.g	-6.61	2.54e-06	0.01	2.78	1.02	0.97	3.47	4.66	0.25	4.87	0.16	0.5	0.72	0.4	0.28	0.46	0.21
	SCBGFL4055A01.g	-6.76	3.22e-05	0.000837	34.42	7.68	57.57	39.28	45.06	6.69	41.74	2.43	3.38	5.62	7.94	4.5	8.71	1.8
	SCBGFL4055D09.g	-6.96	9.11e-06	0.00202	6.82	2.76	15.44	12.58	13.26	0.81	13.12	0.36	1.09	1.57	3.33	1.09	1.3	0.56
	SCBGFL4055E08.g	-6.25	2.66e-06	0.00536	3.96	0.46	1.41	5.02	3.68	1.01	3.42	0.17	0.26	0.21	1.04	0.35	0.41	0.6
	SCBGFL4055E10.g	-6.59	5.89e-06	0.000296	8.98	3.01	6.87	9.02	5.59	1.63	6.43	0.63	0.74	0.86	1.9	0.24	1.41	0.54
	SCBGFL4055F07.g	-15.7	3.54e-05	0.000267	53.3	11.46	52.26	22.81	47.37	11.24	28.19	1.83	3.36	0.71	5	0.68	1.83	1.02
	SCBGFL4055G02.g	-5.1	1.27e-05	0.00659	20.78	4.84	7.83	23.88	25.16	1.8	14.81	1.21	1.57	1.67	5.61	1.85	5.66	1.88
	SCBGFL4056D03.g	-5.64	2.18e-06	0.01	3.11	0.46	3.5	1.96	2.05	0.33	4.52	0.12	0.88	0.44	0.41	0.12	0.42	0.43
	SCBGFL4056D06.g	-5.11	5.37e-06	0.00592	9.39	1.51	8.19	6.87	4.39	0.69	10.04	0.6	0.42	1.29	2.29	0.55	2.28	0.62
	SCBGFL4056E06.g	-4.11	3.12e-06	0.00612	5	2.54	2.33	4.97	4.02	0.95	6.33	0.57	1.29	0.83	1.91	0.5	1.27	0
	SCBGFL4056G11.g	-5.32	1.7e-05	0.000436	17.81	12.03	28.04	19.2	25.02	2.53	24.13	1.36	1.44	4.4	8.92	2.17	5.55	0.35
	SCBGFL4057B04.g	-12.91	3.82e-06	0.01	4.46	1.68	7.65	1.29	7.7	0.95	0.89	0.3	0.06	0.3	0.33	0.2	0.47	0.26
	SCBGFL4057D02.g	-7.61	2.2e-06	0.0085	2.36	1.05	0.8	2.15	4.57	0.45	3.68	0.36	0.23	0.24	0.39	0.2	0.46	0.09
	SCBGFL5076A03.g	-7.02	7.21e-06	0.0013	11.88	1.74	9.43	11.48	7.16	1.05	8.52	0.71	0.52	0.93	3.22	0.39	1.36	0.17
	SCBGFL5076B02.g	-4.51	4.98e-06	0.00909	9.25	3.93	1.74	7.64	10.55	0.89	5.8	0.96	0.93	1.12	2.94	0.24	1.77	0.87
	SCBGFL5076G11.g	-3.77	3.71e-06	0.00918	7.07	1.45	3.97	5.66	6.87	0.65	5.74	0.59	0.93	1.29	2.34	0.59	2.59	0
	SCBGFL5077A04.g	-6.29	1.03e-05	0.00203	9.8	4.91	19.76	15.39	8.37	1.27	15.32	0.91	1.41	1.57	4.14	1.06	2.42	0.39
	SCBGFL5077B05.g	-5.74	6.17e-06	0.00337	9.85	1.68	6.06	6.61	8.44	1.01	12.3	0.62	0.22	2.07	2.67	1.06	1.03	0.32
	SCBGFL5078A02.g	-6.28	1.36e-05	0.000202	15.65	7.07	19.91	18.38	16.27	3.43	17.1	1.19	1.45	3.08	4.52	1.45	2.71	1.16
	SCBGFL5078B03.g	-6.12	4.62e-06	0.01	8.59	0.83	8.39	3.99	3.09	0.53	8.44	0.72	0.47	1.24	1.05	0.49	1.13	0.43
	SCBGFL5078C04.g	-5.23	1.37e-05	0.000424	20.81	5.9	17.61	21.74	20.61	3.67	14.16	2.02	1.83	3.45	6.39	1.24	4.23	0.81
	SCBGFL5079A02.g	-10.01	2.74e-05	0.00179	35.77	8.7	24.55	26.24	60.78	4.83	25.64	1.62	1.29	2.91	5.95	3.55	2.06	1.26
	SCBGFL5079A04.g	-5.83	4.36e-06	0.000584	4.81	2.64	4.77	6.8	5.7	0.49	6.3	0.39	1.22	0.62	0.98	0.44	1.76	0
	SCBGFL5079A05.g	-8.26	8.47e-06	0.000432	10.8	3.72	14.02	7.74	10.13	1.01	10.54	0.72	0.52	1.95	2.25	0.52	0.92	0.12
	SCBGFL5079C01.g	-7.77	1.45e-05	0.000246	18.72	5.17	17.94	17.28	21.89	3.17	16.44	1.42	1.11	1.81	4.19	1.29	2.65	0.49
	SCBGFL5079C06.g	-44.36	8.16e-06	0.000371	8.16	1.83	7.95	6.54	10.3	1.1	13.51	0.05	0.13	0.09	0.45	0	0.26	0.13
	SCBGFL5079D09.g	-6.64	1.58e-05	0.000231	12.42	9.69	17.57	21.56	27.16	4.69	19.87	0.91	2.68	2.6	6.23	1.18	2.62	0.78
	SCBGFL5079H09.g	-4.78	5.94e-06	0.000401	10.58	6.34	5.19	8.53	7.26	1.23	6.54	1.18	1.74	0.89	3.2	0.66	1.72	0.17
	SCBGFL5080E06.g	-5.26	3.22e-06	0.00542	5.15	1.25	1.41	4.71	5.38	0.92	5.24	0.46	0.37	0.37	1.43	0.28	1.36	0.3
	SCBGFL5080F01.g	-6.57	6.4e-06	0.00316	8.58	2.04	13.04	6.88	4.75	1.28	9.13	0.39	0.91	0.77	2.22	0.73	1.37	0.56
	SCBGFL5080G03.g	-4.34	3.57e-05	0.000534	47.07	18.95	50.89	51.38	53.85	7.87	62.88	4.6	9.63	9.99	17.34	7.16	14.93	3.91
	SCBGFL5081D05.g	-8.83	3.49e-06	0.000725	6.89	2.1	4.4	2.87	3	1.2	3.36	0.24	0.27	0.43	0.9	0.12	0.66	0.08
	SCBGFL5081D12.g	-11.77	4.48e-06	0.00514	9.88	1.38	2.86	2.91	7.26	1	4.09	0.3	0.06	0.24	1.41	0.27	0.13	0.09
	SCBGFL5081F09.g	-4.5	5.7e-05	0.01	76.75	32.75	148.63	58.52	64.33	9.43	67.96	8.15	13.64	26.57	18.21	8.77	22.24	4.26
	SCBGFL5081G12.g	-5.98	1.12e-05	0.000278	16.65	6.55	12.58	13.71	16	1.63	15.32	1.19	1.73	1.64	3.82	1.58	3.35	0.47
	SCBGFL5081H10.g	-5.11	1.43e-05	0.00223	15.72	3.38	21.5	15.48	27.73	3.53	23.4	2.07	2.15	3.92	5.95	2.43	3.72	1.43
	SCBGFL5082B02.g	-4.47	4.06e-06	0.01	5.94	1.11	1.97	7.94	6.12	1.21	8.19	0.54	1.53	0.97	1.34	0.54	1.79	0.56
	SCBGFL5082E07.g	-4.17	4.38e-06	0.00613	8.16	1.21	5.86	7.05	7.56	1.38	4.54	0.46	0.07	0.65	2.48	1.08	3.52	0.31
	SCBGFL5082G02.g	-4.67	2.58e-06	0.0094	3.91	2.29	3.12	1.42	5.16	0.87	3.78	0.44	0.5	0.67	1.02	0.44	0.78	0.54
	SCBGFL5082G06.g	-4.76	3.41e-05	0.000505	39.9	16.76	43.86	48.27	52.77	8	60.53	4.17	5.06	7.96	14.77	5.15	15.1	4.53
	SCBGHR1057C09.g	-4.72	1.45e-05	0.000954	16.13	7.15	18.17	17.12	29.22	3.52	23	1.4	3.65	3.05	6.15	3.38	5.14	1.46
	SCBGHR1057D01.g	-3.52	5.17e-06	0.0079	10.89	2.93	5.05	8.03	9.55	0.95	8.31	1.06	1.02	1.96	3.12	1.88	3.63	0.33
	SCBGHR1057E08.g	-5.54	8.14e-06	0.000876	14.65	4.6	6.47	11.16	9.39	1.45	13.2	0.82	1.59	1.69	3.63	0.49	2.46	0.32
	SCBGHR1058A07.g	-4.58	1.57e-05	0.000396	22.34	9.48	17.77	24.24	26.23	3.15	22.63	1.61	4.11	3.53	7.6	2.99	5.24	2.4
	SCBGHR1058B01.g	-4.02	3.42e-06	0.00646	5.91	1.47	4.18	4.21	6.95	0.76	4.51	0.53	0.61	0.95	2.18	0.81	1.68	0.21
	SCBGHR1058B02.g	-4.11	1.21e-05	0.00119	19.28	7.23	14.07	21.33	16.83	2.15	19.6	1.56	2.52	3.11	7.96	2.47	5.35	1.48
	SCBGHR1058B11.g	-7.45	8.5e-06	0.000679	10.38	3.55	6.42	11.44	15.16	1.36	11.26	0.6	0.35	0.71	3.09	0.96	1.6	0.69
	SCBGHR1058D11.g	-4.69	8.91e-06	0.000977	13.97	3.67	11.13	13.23	11.48	1.85	15.15	0.89	1.51	1.74	4.85	1.52	3.56	0.97
	SCBGHR1058E08.g	-10.25	6.06e-06	0.000964	6.66	3.17	4.06	11.46	9.38	1.54	3.82	0.36	0.68	0.42	1.23	0.21	0.89	0.13
	SCBGHR1058F10.g	-7.8	3.11e-06	0.00195	4.03	1.04	2	2.85	5.69	0.87	4.72	0.25	0.33	0.11	0.9	0.29	0.68	0.16
	SCBGHR1058H11.g	-5.43	2.32e-05	0.000392	32.82	12.48	35.77	25.95	32.42	3.4	33.19	2.71	4.05	5.44	10.78	2.31	5.61	1.5
	SCBGHR1059B05.g	-7.8	3.57e-06	0.00109	5.96	1.82	3.73	2.33	6.16	0.86	3.5	0.46	0.54	0.62	0.38	0.23	0.88	0
	SCBGHR1059C03.g	-6.06	3.54e-06	0.00183	4.33	1.03	5.96	3.18	5.2	0.76	4.96	1.1	0.14	0.74	1.14	0.45	0.63	0
	SCBGHR1059C05.g	-5.59	1.94e-05	0.00022	26.38	10.74	27.84	24.9	25.22	4.11	26.03	2.14	3.63	4.44	6.1	2.33	5.52	1.83
	SCBGHR1059D02.g	-4.26	7.33e-06	0.001	8.87	5.16	10.28	8.24	13.7	1.32	11.83	1.3	2.51	1.74	4.21	1.06	2.59	0.55
[truncated: 17,810 more rows]

## Sheet: Table S11
	TABLE S11. Complete list of DEGs in the SAS HST vs HSB
	Feature ID	Fold Change (original values)	Weighted proportions difference	Weighted proportions fold change	FDR p-value correction	T7	T9	T4	T5	T6	T13	T14	B9	B14	B4	B5	B6	B13	B7
	SCACAD1035A09.g	2.39	3.97e-06	2.24	0.01	3.99	5.32	7.75	6.58	5.39	10.32	3.16	3.71	0	3.16	5.83	7.11	4.25	5.5
	SCACAD1035C10.g	2.38	1.05e-05	2.25	0.000658	9.9	19.2	16.99	11.53	21.93	22.61	9.58	14.62	3.64	19.36	19.1	12.51	16.68	13.03
	SCACAD1036F01.g	1.6	1.83e-05	3.39	0.000275	9.33	25.88	28.4	31.01	10.48	24.6	22.56	4.45	2.06	9.23	42.39	8.64	21.47	16.3
	SCACAD1036H09.g	2.6	8.18e-06	2.07	0.01	10.14	21.41	12.76	8.71	20.99	8.83	10.6	11.49	2.49	9.99	11.22	11.64	6.38	11.23
	SCACAD1037E11.g	1.29	6.07e-06	4.18	0.00382	2.22	11.2	2.56	8.61	9.07	9.01	4.51	2.12	0.84	1.93	4.87	5.26	4.03	6.01
	SCACAD1038D06.g	3.03	7.23e-06	1.78	0.01	11.14	16.92	17.01	8.77	18.26	18.33	7.26	11.18	2.64	9.33	13.96	11.83	16.25	13.47
	SCACAD1038E05.g	1.77	6.63e-06	3.05	0.000538	3.2	6.17	10.44	10.46	7.7	13.2	6.99	5.84	0.81	8.65	11.97	3.63	9.08	7.78
	SCACAD1039H11.g	2.6	8.35e-06	2.07	0.00563	10.22	19.24	17.05	12.71	11.27	19.21	5.6	7.79	1.81	14.32	16.4	6.62	14.72	10.37
	SCACAM1072B08.b	2.91	1.01e-05	1.85	0.00583	17.78	19.42	22.3	16.58	24.14	23.72	5.84	22.88	3.69	19.42	24.52	16.08	25.59	13.2
	SCACAM2042C05.g	2.59	4.14e-06	2.09	0.01	7.82	7.37	9.78	4.15	6.24	9.19	2.33	6.11	0.75	6.96	5.45	4.11	9.59	6.53
	SCACAM2043H09.b	1.65	2.52e-05	3.26	2.53e-05	13.95	38.47	31.34	17.83	47.17	35.13	31.63	22.78	3.65	17.44	15.66	13.96	22.78	37.52
	SCACAM2043H09.g	1.57	1.84e-05	3.43	2.13e-06	12.31	26.32	23.03	12.76	32.64	27.49	19.57	11.84	1.62	15.72	7.87	10.7	18.73	21.93
	SCACAM2044E04.g	2.02	3.8e-06	2.65	0.00695	3.29	5.65	5.68	5.95	4.87	8.12	2.64	1.68	1.6	4.08	6.54	3.91	3.68	7.63
	SCACCL6006B05.g	2.2	1.07e-05	2.44	0.0016	13.92	17.42	23.27	10.45	22.47	11.93	7.68	10.65	2.7	10.53	16.15	10.91	13.08	14.08
	SCACCL6006F12.g	1.76	6.98e-06	3.08	0.000128	7.6	7.05	14.64	8.88	10.74	7.3	4.74	6.33	2.3	6.61	12.25	6.69	11	7.6
	SCACCL6007A08.g	1.84	2.21e-05	2.91	0.00529	39.54	14.71	40.48	16.64	33.65	43.79	11.39	27.82	1.64	34.19	22.35	16	24.07	15.56
	SCACCL6008G06.g	2.38	3.67e-06	2.24	0.01	4.01	7.42	6.94	3.9	5.94	8.65	2.67	3.97	0.27	5.09	6.04	3.49	6.03	5.72
	SCACCL6010A06.g	2.15	5.06e-06	2.51	0.00926	5.54	8.14	13.21	5.34	7.83	6.38	3.11	4.75	1.66	5.63	8.36	4.2	8.15	4.81
	SCACCL6011D09.g	2.84	2.99e-05	1.89	0.00144	56.9	71.41	45.41	40.43	79.2	57.3	27.93	40.68	7.63	41.16	58.16	33	45.34	40.6
	SCACFL5026D05.g	3.06	6.01e-06	1.75	0.0053	9.71	12.43	17.22	9.26	14.13	13.56	6.88	8.4	1.33	12.91	15.48	9.63	15.83	11.83
	SCACFL5027A06.g	1.39	7.7e-06	3.86	0.0026	11.13	7.09	1.94	9.88	12.2	14.67	4.66	5.16	0.23	3.9	10.22	5.01	2.54	5.8
	SCACFL5028A12.g	2.18	7.01e-06	2.47	0.000154	14.6	9.98	6.82	8.34	12.72	11.43	5.91	5.52	0.74	7.19	13.14	4.22	4.82	8.68
	SCACFL5030F03.g	2.42	5.36e-06	2.23	0.01	4.67	7.55	7.81	7.57	14.6	10.86	4.49	6.06	2.17	4.49	9.14	12.91	11.56	4.69
	SCACFL5031C12.g	2.68	6.72e-06	2	0.000973	8.86	11.55	11.75	10.04	9.89	18.39	8.97	10.59	1.61	5.91	14.82	8.88	6.94	7.2
	SCACFL5031H01.g	1.6	4.31e-06	3.37	0.00152	4.48	5.7	4.29	2.96	8.74	3.28	6.74	1.49	0.44	2.64	2.85	2.61	0.33	3.27
	SCACFL8021A05.g	1.82	9.69e-06	2.96	0.00741	9.43	21.82	9.16	14.51	18.31	9.62	3.93	14.2	2.9	4.8	21.03	7.35	14.59	4.21
	SCACFL8022G01.g	2.07	9.83e-06	2.6	2.41e-06	11.5	14.61	15.62	9.89	14.67	19.23	9.37	10.33	2.52	17.89	23.68	22.35	9.47	16.1
	SCACHR1035F07.g	2.65	1.46e-05	2.01	0.01	27.19	29.73	21.71	11.6	36.5	34.62	11.53	23.06	3.29	21.23	23.58	24.54	15.12	21.51
	SCACHR1039D11.g	2.36	4.9e-06	2.29	0.00525	9.23	4.55	10.79	3.11	8.12	5.81	9.56	14.43	0.82	7.69	6.85	5.03	5.1	21.95
	SCACHR1039G02.g	-1.13	4.17e-05	6.06	0.00258	33.95	88.07	47.1	25.47	40.73	51.52	11.11	5.36	2.52	7.05	28.82	11.03	2.86	4.24
	SCACLB1045D02.g	2.46	5.96e-06	2.19	0.00269	7.92	8.32	11.79	4.67	13.68	12.11	6.18	7.54	0.8	10.14	8.85	8.69	7.94	10.09
	SCACLB1045E07.g	3.04	5.94e-06	1.78	0.00672	10.62	14.53	14.53	7.78	12.24	14.76	5.78	11.14	1.47	14.54	11.31	10.3	15.71	6.99
	SCACLB1046B04.g	2.81	9.03e-06	1.91	0.0092	17.7	20.88	14.5	11.24	17.1	24.12	6.41	20.54	3.49	12.65	16.96	13.47	23.44	10.15
	SCACLB1046E02.g	-2.77	1.92e-05	14.97	1.03e-05	11.42	25.54	21.16	3.19	16.29	20.34	23.36	1.13	0.6	15.69	7.4	0.4	0.11	4.81
	SCACLB1047G10.g	1.9	7.24e-06	2.82	0.00725	6.92	11.64	6.63	4.63	18.7	10.97	7.18	7.41	2.45	5.49	5.59	12.81	13.83	9.87
	SCACLR1014D06.g	2.55	8.41e-06	2.1	0.01	11.57	17.82	18.37	3.91	17.96	17.09	8.39	16.07	3.03	11.27	7.08	12.22	9.87	10.36
	SCACLR1126D09.g	1.47	8.9e-06	3.66	3.25e-05	9.98	13.71	14.07	7.83	13.26	10.14	3.3	15.71	1.2	7.65	8.17	19.51	7.79	1.86
	SCACLR1126E09.g	1.52	6.56e-06	3.52	0.00943	7.94	3.75	13.87	3.96	12.15	9.53	3.25	3.31	0.15	1.58	4.86	3.9	3.61	1.52
	SCACLR1126G04.g	1.56	6.56e-05	3.44	1.79e-06	50.51	89.43	55.8	47.9	117.79	107.72	80.61	23.86	6.8	69.26	69.81	37.63	27.86	51.44
	SCACLR1127D01.g	1.18	4.01e-06	4.58	0.00236	6.26	7.96	3.3	2.24	2.47	5.31	2.66	4.05	1.78	3.03	1.86	1.59	2.23	1.69
	SCACLR1128C11.g	2.93	2.06e-05	1.84	6.32e-05	28.27	40.22	45.5	38.95	43.97	48.29	21.5	38.94	4.66	33.6	66.32	35.64	46.29	40.72
	SCACLR1128G08.g	3.08	0.00204	1.74	5.46e-05	3351.58	4668.6	5321.04	3238.01	4799.03	4637.57	2454.63	4127.86	777.63	7035.93	5078.98	3706.21	6790.13	6775.5
	SCACLR1129A05.g	-1.55	2.36e-05	8.41	0.00117	11.46	26.53	26.95	4.22	19.67	28.2	40.26	2.1	1.59	21.37	31.44	1.05	0.91	11.92
	SCACLR1129H11.g	1.87	5.01e-06	2.87	0.00104	5.71	7.09	6.97	5.45	8.63	8.42	3.54	3.41	1.08	4.67	10.48	3.86	2.98	6.89
	SCACLR1130H06.g	2.64	3.43e-05	2.04	1.22e-06	57.69	60.08	53.23	48.98	82.45	62.95	34	34.38	5.99	46.7	57.79	26.68	40.08	42.12
	SCACLR1132C07.g	1.41	3.32e-06	3.81	0.0051	2.62	4.46	5.1	1.61	3.33	5.04	4.42	1.4	0.62	3.59	2.74	1.57	3.62	2.64
	SCACLR2007A05.g	1.01	7.03e-06	5.33	0.000967	5.83	8.86	11.96	3.99	10.07	9.33	1.36	6.59	0.88	5.07	4.89	4.54	5.62	1.71
	SCACLR2007B01.g	2.79	1.4e-05	1.92	0.00436	14.03	30.99	29.46	18.61	29.72	35.76	14.43	24.35	3.04	24.12	27.65	21.8	34.71	22.65
	SCACLR2007B11.g	1.6	1.54e-05	3.38	1.93e-05	10.65	28.69	24.21	20.55	12.97	16.43	15.24	10.06	2.41	11.7	31	13.23	14.5	14.36
	SCACLR2007E02.g	2.97	1.67e-05	1.81	0.00243	28.5	36.26	43.64	18.51	38.72	37.49	18.83	26.19	3.62	30.08	40.4	25.31	40.89	24.21
	SCACLR2007F04.g	2.83	7.1e-06	1.91	0.00164	5.63	17.45	13.81	10.73	14.77	14.29	11.29	3.45	2.46	11.8	14.7	18.6	25.47	13.41
	SCACLR2014E01.g	∞	-7.66e-08	#NAME?	0.00483	0	0	0	0	0	0	0	0	0	0.43	0	0	0	0
	SCACLR2014H03.g	2.4	2.48e-05	2.62	0.00351	29.02	52.53	32.32	15.98	38.13	44.88	25.06	5.52	1.88	22.39	23.07	15.87	4.45	16.23
	SCACLR2022A03.g	2.21	9.26e-05	2.41	0.00147	113.82	145.58	174.94	78.38	165.52	212.04	55.89	133.58	26.3	174.1	138.59	109.5	200.85	106.18
	SCACLR2022A06.g	-1.16	5.7e-06	6.25	0.000844	2.41	8.7	6.5	5.35	3.97	10.4	2.82	3.44	0.55	4.71	3.26	1.88	0.82	3.82
	SCACLR2022F07.g	1.89	6.02e-06	2.83	0.000271	5.03	10.56	9.58	7.74	10.03	9.37	3.12	4.44	0.8	6.75	8.58	5.23	7.86	8.14
	SCACLR2022H05.g	2.49	5.12e-05	2.14	0.00351	66.75	95.83	75.86	57.89	124.33	121.08	32.82	43.75	12.81	65.88	51.31	62.19	66.89	51.14
	SCACLR2029C03.g	2.46	3.52e-05	2.19	2.16e-06	53.53	76.19	56.63	53.05	59.66	55.72	27.9	57.57	9.83	49.46	74.17	37.49	64.01	47.92
	SCACLR2029E09.g	2.16	4.36e-06	2.49	0.00429	4.53	8.17	5.95	7.03	7.26	6.81	3.44	3.28	0.33	2.71	11.08	4.26	5.37	3.5
	SCACLR2029F06.g	2.96	1.1e-05	1.82	0.00238	17.63	29.26	24.25	13.28	24.28	23.81	12.37	20.28	5.47	23.12	16.29	17.81	26.67	22.57
	SCACLR2029H09.g	∞	-1e-07	#NAME?	0.00192	0	0	0	0	0	0	0	0	0	0	0	0	0.63	0
	SCACLV1020D09.g	1.62	8.21e-06	3.33	0.000526	10.11	10.39	9.56	9.25	6.18	18.36	5.37	4.68	1.3	11.04	13	9.94	5.02	6.94
	SCACLV1022D03.g	1.51	5.32e-06	3.57	0.00142	5.17	10.44	9.98	5.18	5.44	3.93	3.38	4.77	0.9	8.63	6.14	2.38	2.83	4.58
	SCACRZ3035E06.g	2.34	3.82e-06	2.29	0.01	3.08	6.47	7.71	4.07	7.47	7.4	4.18	4.01	1.12	5.03	6.52	4.01	2.92	4.9
	SCACRZ3035E09.g	2.19	7.3e-06	2.45	0.01	6.78	14.15	17.93	9.39	12.47	8.68	3.48	7.84	1.46	7.58	16.24	6.32	8.25	5.47
	SCACRZ3035H09.g	2.22	1.58e-05	2.41	0.00438	19.96	20.77	23.87	14.32	34.3	38.05	9.6	14.2	3.13	29.29	18.3	17.84	19.39	26.14
	SCACRZ3036E03.g	2.33	4.47e-05	2.3	0.00271	50.63	67.06	77.97	73.44	117.94	52.95	29.7	34.8	7.19	68.21	82.42	75.86	81.42	45.18
	SCACRZ3109D06.g	2.59	5.32e-05	2.77	0.00906	91.38	115.12	46.11	29.72	69.55	98.72	43.74	38.69	3.76	31.81	27.76	25.83	8.28	28.68
	SCACSB1035F06.g	2.78	1.15e-05	1.94	0.00145	21.3	22.27	24.52	17.07	20.14	27.75	7.88	17.41	3.88	17.23	20.3	14.77	19.13	14.49
	SCACSB1035H04.g	2.47	6.78e-06	2.19	0.01	5.8	15	17.99	9.39	8.33	10.15	7	6.64	0.55	7.42	11.56	7.13	7.06	13.78
	SCACSB1037A07.g	1.18	3.24e-06	4.55	0.00433	2.49	3.54	2.77	1.11	3.97	6.26	4.49	0.89	0	1.17	2	0.8	0.07	0.95
	SCACSB1038A01.g	2.83	3.17e-05	1.89	0.000904	44.31	64.39	65.48	36.43	73.87	80.9	34.15	45.49	6.21	49.27	60.82	51.49	52.02	47.01
	SCACSB1038D03.g	1.81	1.53e-05	2.98	8.73e-05	16.13	33.21	19.37	15.54	21.11	21.15	10.22	18.54	2.14	14.87	23.74	16.66	11.65	13.32
	SCACSB1038F02.g	2.27	9.08e-06	2.38	0.00119	18.9	14.39	16.38	13.1	6.77	15.84	6.73	17.39	2.35	14.22	20.07	15.49	28.81	14.37
	SCACSB1117B10.g	2.61	1.11e-05	2.05	0.00844	17.61	20.15	19.56	12.9	26.65	26.36	5.59	16.39	2.35	15.99	19.83	13.89	15.74	11.09
	SCACSB1117F03.g	1.24	3.3e-06	4.35	0.00407	2.13	4.62	5.59	1.75	3.91	3.27	4.04	0.91	0.14	2.36	4.57	1.16	1.74	0.68
	SCACSB1118B02.g	2.53	6.21e-06	2.13	0.00356	6.67	13.13	12.46	6.39	13.28	11.96	5.22	8.43	1.56	6.41	9.13	7.33	8.82	11.68
	SCACSB1120E04.g	2.68	8.15e-06	2.01	0.00872	7.62	19.91	16.97	7.49	18.8	15.46	9.95	6.44	2.48	19.87	8.22	11.04	12.06	10.79
	SCACSB1120F05.g	2.62	1.89e-05	2.06	0.000106	25.09	33.65	44.15	31.6	24.86	38.82	18.7	33.75	5.9	30.7	30.91	23.91	49.92	30.58
	SCACSB1121E06.g	1.75	1.68e-05	3.08	7.42e-06	24.96	31.24	22.36	14.83	24.55	18.01	10.75	17.97	4.21	14.58	22.47	7.64	11.07	15.57
	SCACSB1122E12.g	1.5	1.33e-05	3.59	0.000147	14.02	25.78	20.74	7.77	11.77	17.45	10.9	6.9	2.58	11.11	6.59	11.41	5.8	13.83
	SCACSB1125E04.g	3.4	8.14e-06	1.59	0.00262	14.59	23.56	17.4	18.11	20.78	23.54	11.53	19.3	3.83	20.45	25.61	20.7	20.79	25.82
	SCACSB1125H02.g	-1.22	9.55e-06	6.55	0.00406	12.71	17.09	12.38	4.98	3.84	13.22	2.45	3.64	1.19	3.54	3.71	1.81	0.89	5.85
	SCACSD1014H09.g	1.97	1.3e-05	2.73	0.00107	10.35	28.72	21.46	11.74	17.55	21.34	9.94	6.07	2.44	10.94	15.17	9.91	12.8	15.8
	SCACSD1015H01.g	2.55	5.76e-06	2.11	0.00188	8.19	13	10.76	8.51	8.14	10.4	5.67	11.36	1.65	6.91	7.63	7.07	11.54	7.93
	SCACSD1017A09.g	1.57	6.82e-05	3.44	0.000126	43.95	98.39	139.74	75.8	90.61	59.2	59.46	32.64	3.86	37.42	94.18	56.16	47.42	64.14
	SCACSD2014C01.g	1.63	5.07e-06	3.28	0.000569	5.66	9.18	4.5	5.14	7.26	8.64	3.07	4.68	1.4	2.35	6.12	3	5.25	5.99
	SCACSD2015H04.g	2.37	3.18e-05	2.25	0.00173	38.41	42.68	46.13	44.77	85.79	60.23	23.15	48.03	5.2	37.75	80.98	54.33	69.63	46.61
	SCACSD2015H12.g	2.67	5.39e-06	2.03	0.00655	8	13.35	8.36	4.79	11.62	11.31	5.31	6.07	1.21	4.93	10.19	7.68	4.31	7.53
	SCACSD2016D07.g	2.7	4.97e-06	1.98	0.00633	6.09	9.89	8.15	6.92	12.71	9.15	6.69	7.09	5.67	7.42	8.45	7.91	9.6	7.98
	SCACSD2017G11.g	2.59	1.52e-05	2.08	5.84e-06	15.89	26.88	28.04	22.6	32.01	29.91	16.79	29.32	3.21	16	34.14	24.61	33.43	28.14
	SCACST3157D05.g	2.6	1.69e-05	2.06	0.00401	22.28	34.61	35.82	15.36	27.86	43.48	16.24	13.04	4.06	30.32	24.3	24.35	26.74	26.16
	SCACST3158G10.g	2.42	2.43e-05	2.2	0.01	26.54	39.13	49.99	35.45	50.56	56.88	7.8	54.2	5.87	28.16	58.73	116.71	107.8	26.13
	SCAGAD1073C08.g	-5.21	6.09e-06	28.06	0.00105	4.5	12.14	4.6	2.36	3.67	6.34	3.65	0.21	0.14	0	1.39	0.26	0.2	0.21
	SCAGAD1073H01.g	1.52	3.71e-06	3.55	0.00559	1.88	6.21	6.56	1.93	6.99	4.07	2.81	1.39	0.32	2.92	4.78	1.9	2.77	3.12
	SCAGAD1074C07.g	2.38	4.1e-06	2.26	0.00867	5.65	7.92	5.45	3.07	9.12	6.64	5.83	3.21	0.94	6.31	4.15	4.85	3.41	4.76
	SCAGAD1074G09.g	2.57	8.83e-06	2.1	0.01	9.05	24.26	18.21	13.52	14.35	13.72	6.69	12.24	2.48	17.59	22.66	13.85	15.73	17.81
	SCAGAD1074H06.g	2.35	1.87e-05	2.3	9.66e-08	29.97	34.04	22.16	24.75	33.28	34.25	16.86	24.62	2.64	21.02	25.08	20.38	19.04	23
	SCAGAD1076A05.g	2.8	5.11e-06	1.94	0.00579	9.77	10.25	7.49	8.18	10.14	5.74	10.08	13.24	1.22	14.04	7.41	11.81	8.76	13.93
	SCAGAD1077A02.g	2.25	8.6e-06	2.4	0.000671	8.16	15.35	16.82	10.65	11.53	18.16	6.51	9.93	1.13	14.99	12.05	12.72	15.53	10.4
	SCAGAD1077F05.g	1.61	3.62e-06	3.39	0.00399	5.26	5.47	6.18	4.52	2.07	2.82	3.61	2.23	0.25	0.64	4.54	2.16	2.87	3.63
	SCAGAM2123G10.g	2.57	4.37e-06	2.1	0.01	3.52	7.79	11.29	8.36	7.22	7.36	3.59	6.16	1.09	10	11.87	6.64	6.69	10.66
	SCAGAM2125E03.g	-2.85	2.98e-05	15.53	0.00133	11.57	34.13	23.14	12.21	25.58	24.47	54.61	2.15	0.46	3.06	32.49	1.57	0	9.05
	SCAGAM2126B04.g	2.57	1.11e-05	2.09	0.00862	11.15	25.14	22.06	9.2	22.59	25.58	10.54	11.16	2.72	13.58	11.53	16.11	16.7	12.18
	SCAGCL6014G03.g	2.31	9.03e-06	2.34	0.01	10.33	18.98	21.68	14.64	7.22	14.52	5.53	7.07	1.74	4.44	19.29	8.8	12.19	10.6
	SCAGCL6014G11.g	3.24	1.33e-05	1.66	0.00785	20.17	34.49	34.38	24.31	40.24	30.49	15.22	31.72	4.2	26.12	44.03	31.23	30.51	32.82
	SCAGCL6015E07.g	-1.06	3.58e-06	5.76	0.00145	3.68	4.91	1.95	6.18	1.89	3.85	2.82	0.36	0.68	3.92	2.72	1.74	3.42	2.83
	SCAGCL6015F02.g	2.73	2.16e-05	1.96	0.000637	31.32	43.68	45.14	27.8	48.4	48.36	17.59	36.69	8.69	34.83	39.02	34.47	43.22	35.72
	SCAGCL6016F11.g	2.01	4.96e-06	2.66	0.00153	5.93	9.52	7.96	5.5	7.18	8.68	2.58	5.29	1.15	2.21	8.85	4.7	6.78	7.02
	SCAGFL1085G11.g	2.05	1.87e-05	2.63	4.12e-05	22.43	33.73	34.34	18.12	34.72	19.47	15.31	17.28	4.28	23.03	24.6	19.95	21.97	23.9
	SCAGFL1086E03.g	1.57	7.55e-06	3.43	0.000112	12.57	7.85	6.95	7.1	11.07	13.5	3.88	9.63	1.1	3.76	6.69	3.83	7.65	6.1
	SCAGFL1087E06.g	3.12	7.49e-06	1.73	0.00655	11.15	16.59	20.83	16.42	16.55	16.19	6.82	19.28	3.01	12.29	23.71	17.08	18.1	19.51
	SCAGFL1087G09.g	2.55	7.03e-06	2.11	0.01	7.28	10.93	16.31	8.09	8.57	19.22	8.52	7.47	1.03	10.28	15.14	22.54	8.99	15.73
	SCAGFL1088D06.g	2.48	1.17e-05	2.18	5.05e-06	10.29	17.91	23.05	16.53	23.01	20.91	15.05	7.07	1.98	29.95	20.4	10.42	10.86	9.62
	SCAGFL1089H09.g	1.98	1.1e-05	2.71	0.000547	17.45	15.27	9.18	11.81	23.64	18.68	7.03	8.58	1.17	9.04	13.2	5.76	7.31	10.07
	SCAGFL1092G11.g	1.87	2.25e-05	2.87	2.39e-05	21.87	33.76	38.55	19.59	40.37	36.39	14.53	17.49	4.06	12.54	18.61	20.98	25.91	26.85
	SCAGFL1093C10.g	2.13	6.21e-06	2.52	0.00039	8.66	6.24	11.93	5.78	13.2	9.23	6.17	6.92	0.56	11.82	4.62	6.71	6.18	6.11
	SCAGFL1093E04.g	-1.8	2.86e-06	9.58	0.00372	3.58	4.68	1.55	0.61	4.63	2.29	1.68	0	0	0.19	1.21	0.54	0.61	1.58
	SCAGFL1093F08.g	1.34	1.72e-05	4.01	1.39e-05	26.86	15.73	11.74	18.59	31.14	19.95	11.21	16.28	1.38	14.7	14.12	7.31	6.21	17.7
	SCAGFL1093G04.g	2.85	4.42e-06	1.88	0.01	6.28	10.56	8.38	5.93	12.42	7.72	4.94	7.13	1.28	4.91	4.23	8.42	6.16	7.31
	SCAGFL1094D05.g	2.79	2.49e-05	1.92	0.00206	23.72	49.46	55.71	34.47	56.15	61.56	27.9	26.34	5.97	39.51	48.17	36.57	53.16	47.41
	SCAGFL3020B07.g	2.16	3.87e-06	2.47	0.00824	4.38	6.18	6.63	2.62	7.91	7.48	3.59	5.48	1.49	5.24	10.03	3.1	7.21	5.15
	SCAGFL3020B10.g	1.07	5.65e-06	5.06	0.000491	4.65	6.45	6.5	4.77	11.75	4.93	2.58	3.67	0.17	5.11	3.69	1.59	3.75	2.98
	SCAGFL3020E01.g	2.14	8.5e-06	2.53	2.4e-05	11.59	18.05	14.28	9.33	12.84	7.85	8.93	9.98	2.16	8	9.76	14.76	9.98	12.51
	SCAGFL3020H12.g	2.14	1.07e-05	2.5	0.00272	7.29	21.5	13.98	9.2	21.77	21.52	10.43	11.1	1.33	14.43	10.41	11.35	15.74	17.5
	SCAGFL3021C07.g	1.87	7.39e-06	2.88	0.000281	7.16	11.29	12.02	3.34	13.79	8.12	10.97	4.88	1.77	9.33	15.11	12.85	9.31	8.61
	SCAGFL3024G12.g	1.64	1.24e-05	3.28	3.13e-08	13.38	18.54	10.81	12.13	20.46	19.18	10.55	7.56	0.5	4.42	10.11	6.24	9.08	10.09
	SCAGFL3025G02.g	2.68	5.09e-06	2	0.0055	7.21	11.14	10.82	5.63	11.31	10.54	4.17	7.1	1.4	5.81	8.36	7.19	9.58	9.44
	SCAGFL3026B01.g	1.84	1.14e-05	2.91	0.0025	9.68	14.42	23.19	12.57	19.13	20.43	4.07	15.54	4.82	15.13	17.96	16.92	23.39	12.29
	SCAGFL3026F03.g	2.43	8.05e-06	2.23	8.73e-05	13.35	15.37	14.01	13.82	13.68	6.8	8.79	17.08	2.89	8.01	23.58	7.73	10.98	20.38
	SCAGFL3027F06.g	2.05	1.84e-05	2.63	2.64e-06	28.03	19.9	26.35	31.57	30.28	27.7	11	33.55	4.95	18.45	52.78	14.92	17.68	22.11
	SCAGFL8004F04.g	1.91	3.93e-06	2.81	0.00482	2.4	8.76	7.4	3.51	4.84	5.7	3.53	3.55	0.62	2.83	4.77	2.97	4.32	2.9
	SCAGFL8006D04.g	9.62	-6.26e-05	-1.82	0.01	24.91	49.55	109.62	35.98	139.73	75.69	24.45	113.46	29.19	107.2	186.09	210.22	276.32	364.51
	SCAGFL8008C01.g	2.3	5.66e-06	2.35	0.01	5.12	8.8	14.69	8.01	3.98	11.31	6.11	5.9	1.13	9.35	8.03	5.92	10.2	10.03
	SCAGFL8009B07.g	-1.09	3.36e-06	5.89	0.00227	1.95	3.59	2.93	3.76	5.18	3.28	3.26	1.7	0.42	0.96	2.98	0.76	0.62	3.23
	SCAGFL8010G05.g	2.27	2.17e-05	2.38	2.16e-05	17.96	40.5	43.88	32.41	34.03	30.55	21.38	31.64	2.94	19.55	39.56	40.38	19.04	45.94
	SCAGFL8012C08.g	2.04	1.22e-05	2.65	4.25e-07	17.7	15.57	18.76	11.69	23.86	16.99	10.54	12.78	2.73	15.38	16.02	10.8	18.21	14.33
	SCAGFL8040B08.g	1.35	2.86e-06	3.97	0.01	1.97	4.36	3.63	2.13	2.34	6.17	2.18	0.78	0.85	1.49	1.8	1.02	3.39	3.4
	SCAGFL8042A10.g	1.6	4.57e-06	3.39	0.01	3.36	7.59	2.68	10.07	3.65	7.94	2.9	2.49	0.7	1.01	16.2	3.89	6.07	5.47
	SCAGFL8042D04.g	-1.06	4.13e-06	5.98	0.00399	2.83	7.12	2.26	2.23	7.99	4.18	2.75	0.23	0.15	0.85	2.02	2.71	0	0.46
	SCAGHR1016D09.g	2.01	9.15e-06	2.68	0.00148	14.64	20.59	12.17	8.41	8.22	15.4	6.68	14.73	1.5	5.4	16.27	5.04	13.24	12.32
	SCAGHR1017F03.g	2.3	2e-05	2.34	0.00156	18.59	39.92	48.81	22.22	28.89	27.45	20.84	17.2	4.78	18.35	40.58	19.83	18.65	29.8
	SCAGHR1018G02.g	2.6	4.63e-06	2.08	0.01	4.89	8.62	10.64	5.85	11.18	8.27	3.27	3.99	1.03	4.25	7.56	6.35	8.09	7.15
	SCAGHR1019F07.g	2.69	3.11e-05	2.01	0.00949	29.79	76.24	73.2	64.27	53.49	41.87	27.33	38.28	8.68	49.51	95.79	37.25	58.56	59.11
	SCAGLB1069B10.g	2.51	1.24e-05	2.15	0.01	12.06	33.33	26.86	21.07	14.25	17.48	11.74	9.88	4.01	25.34	21.41	15.34	14.57	28.77
	SCAGLB1069D08.g	-1.27	2.04e-05	6.84	0.000391	19.21	19.86	33.36	14.54	6.82	34.94	12.56	6.57	1.57	3.93	14.24	3.66	6.68	8.41
	SCAGLB1070B01.g	2.04	2.31e-05	2.63	0.000507	40.59	35.14	17.04	28.88	49.82	33.98	15.55	18.82	2.9	18.79	29.8	11.09	12.45	23.18
	SCAGLB1070G01.g	2.67	1.24e-05	2.03	0.000627	21.3	30.82	15.41	13.36	20.8	16.76	25.24	12.63	2.21	19.53	15.8	10.42	8.32	17.44
	SCAGLB1071G10.g	2.63	1.29e-05	2.05	0.000891	14.81	30.74	23.04	13.04	28.33	24.18	15.22	18.11	2.77	15.66	23.27	17.32	21.32	25.05
	SCAGLB2047F12.g	2.5	6.81e-06	2.16	0.000895	6.24	13.32	13.24	9.28	14.1	12.58	5.91	8.19	1.7	17.89	8.87	10.21	12.43	11.39
	SCAGLR1021C12.g	2.58	7.21e-06	2.09	0.00599	9.23	8.69	16.28	6.68	14.54	18.02	8.29	9.4	0.62	15.98	15.81	10.85	16.7	13.94
	SCAGLR1021D05.g	1.69	5.04e-06	3.18	0.01	8.38	6.76	11.2	3.6	6.11	6.48	0.95	4.77	1.56	7.22	6.58	2.95	8.55	3
	SCAGLR1021D12.g	2.57	1.66e-05	2.11	0.000652	14.66	30.17	35.43	18.39	22.37	29.69	34.86	16.91	2.95	38.57	27.82	9.81	16.07	21.01
	SCAGLR1021G04.g	2.93	2.86e-05	1.83	0.00263	36.75	70.96	58.51	45.34	68.57	69.69	26.26	42.93	6.59	44.85	61.37	47.32	71.76	57.27
	SCAGLR1043A09.g	3.42	6.66e-06	1.58	0.01	12.17	19.02	17.07	17.18	18.61	15.4	7.24	17.94	3.11	17.55	20.6	20.01	19.6	16.52
	SCAGLR1043B10.g	-1.1	3.52e-05	5.96	5.47e-05	27.76	58.61	23.26	16.49	31.43	40.01	50.73	7.03	0.67	10.15	16.1	3.68	1.04	10.74
	SCAGLR1064H01.g	2.51	1.75e-05	2.14	9.09e-05	21.2	34.62	33.71	20.98	38.94	28.74	16.23	21.27	4.74	26.47	39.39	25.1	33.91	36.87
	SCAGLR2011B03.g	2.83	1.03e-05	1.9	0.00345	15.93	19.63	18.03	16.48	21.48	29.2	8.46	26.89	3.02	14.78	21.48	18.63	28.72	20.35
	SCAGLR2011E01.g	2.28	1.79e-05	2.36	2.4e-05	29.66	27.5	27.64	17.54	30.54	37.59	13.74	28.95	4.97	20.19	31.37	21.63	28.65	21.18
	SCAGLR2011F10.g	3.44	1.03e-05	1.57	0.00872	21.08	26.85	27.37	23.05	20.91	35.45	13.94	26.3	4.26	24.52	31.94	19.64	32.83	26.64
	SCAGLR2018A11.g	-6.2	4.68e-06	33.37	0.00327	1.35	5.09	2.71	0	6.26	6.61	6.56	0	0.17	1.28	1.86	0	0	1.3
	SCAGLR2018B01.g	2.6	3.57e-05	2.05	0.00103	55.39	72.74	73.72	39.97	76.32	72.22	23.63	68.44	15.05	64.2	85.85	38.6	71.74	57.95
	SCAGLR2018B05.g	2.87	6.28e-05	1.86	0.01	96.72	128.37	110.61	82.23	186.96	161.71	48.36	113.24	23.93	130.58	114.5	134.4	132.88	100.44
	SCAGLR2018E06.g	1.47	5.67e-06	3.68	0.000873	4.01	9.03	11.61	4.79	3.96	5.2	7.21	1.5	0.25	2.92	8.45	2.38	1.53	3.66
	SCAGLR2018E10.g	2.54	1.31e-05	2.12	0.01	14.43	27.12	27.62	24.18	23.03	26.22	4.48	14.04	4.04	19.24	27.35	15.68	25.76	8.51
	SCAGLR2026G05.g	2.82	1.1e-05	1.91	0.000131	18.94	20.24	23.94	14.37	25.23	22.17	11.02	26.05	2.72	10.84	24.48	21.68	25.16	23.14
	SCAGLR2026G07.g	1.77	3.72e-06	3.04	0.00498	4	4.12	4.94	3.73	7.19	4.19	4.59	3.89	0	3.32	5.48	6.99	3.71	4.62
	SCAGLR2033B06.g	3.42	1.53e-05	1.57	0.00403	27.66	36.98	34.26	31.06	50.05	46.51	22.46	33.21	6.58	47.25	27.27	30.38	37.02	53
	SCAGLR2033B10.g	2.49	0.000181	2.15	0.00105	226.05	294.5	365.55	219.82	360.6	434.46	120.1	238.02	41.6	239.78	296.53	231.11	338.25	234.95
	SCAGLR2033C02.g	2.59	4.47e-06	2.09	0.00975	9.39	7.96	8.81	2.45	5.39	10.54	5.92	7.58	1.41	7.88	2.95	3.6	11.94	11.79
	SCAGLR2033C07.g	1.88	3.53e-05	2.85	1.34e-07	38.12	58.95	56.39	26.71	57.79	52.48	31.33	44.81	7.33	43.15	50.71	34.88	50.14	48.41
	SCAGLR2033E10.g	2.77	1.65e-05	1.93	0.00307	17.43	33.83	33.82	24.32	35.21	43	15.26	20.67	4.33	22.84	34.36	20.25	36.47	27.37
	SCAGLV1039C12.g	1.59	4.55e-05	3.36	0.0049	22.12	102.13	74.4	46.21	58.52	57.15	24.28	21.11	8.89	49.28	66.51	38.24	58.13	43.42
	SCAGLV1040B05.g	1.4	5.63e-06	3.8	0.00014	5.05	6.89	9.03	3.2	9.5	7.84	4.05	5.15	0.82	8.46	5.3	4.24	4.66	5.59
	SCAGLV1040B06.g	2.27	8.22e-06	2.38	0.000625	12.41	14.01	14.23	11.75	9.17	17.59	4.56	14.72	1.56	13.94	13.96	12.5	13.84	6.06
	SCAGLV1042G05.g	1.85	1.58e-05	2.92	0.000858	11.14	28.14	31.96	21.22	23.6	15.27	10.61	13.21	2.97	15.04	22.62	35.33	18.28	18.94
	SCAGLV1043D04.g	2.41	3.12e-05	2.24	1.02e-09	36.46	67.13	48.37	46.1	49.34	43.34	40.44	29.64	11.11	54.72	51.44	29.39	41.62	55.34
	SCAGRT2037F12.g	2.44	3.44e-05	2.19	0.00875	59.64	44.57	67.69	36.79	59.1	91.31	18.06	62.06	7.24	69.95	46.59	41.24	82.95	39.6
	SCAGRT2038D02.g	-2.18	2.9e-06	11.8	0.00324	0	2.11	4.84	1.56	3.94	3.89	2.31	1.22	0.17	0	1.76	0.13	2.85	0.54
	SCAGRT2039G10.g	2.7	1.45e-05	2	1.9e-07	20.1	32.25	25.3	23.87	28.18	20.04	20.3	10.76	2	18.04	29.88	14.58	12.24	22.42
	SCAGRT2040C06.g	1.64	8.93e-06	3.27	1.28e-06	8.13	16.2	11.05	10.97	12.08	10.47	7.13	1.03	0.95	5.02	7.63	2.89	1.97	4.41
	SCAGRT2040C11.g	1.93	1.07e-05	2.79	0.00395	6.87	15.07	24.82	16.12	17.1	8.94	8.99	8.98	1.5	7.59	21.07	7.62	7.13	17.13
	SCAGRT2041F09.g	-1.81	3.71e-05	9.89	0.01	8.36	36.87	36.12	13.82	32.06	35.68	77.75	2	1.53	42.27	52.54	1.04	0.51	18.08
	SCAGRT3047C08.g	2.37	6.04e-06	2.28	0.000911	5.37	12.03	10.92	7.05	10.31	12.36	5.27	5.17	2.85	10.07	11.71	5.63	8.11	10.91
	SCAGRT3047G04.g	51.97	-1.16e-06	-9.33	0.000296	0.8	0	0	0	0	0	0	0	0	17.63	0.46	2.07	3.25	0
	SCAGRT3048F11.g	2.61	5.19e-06	2.07	0.01	6.09	12.4	7.8	6.56	12.05	11.11	3.42	6.69	0.62	6.75	7.78	8.94	10.27	9.83
	SCAGRT3050A07.g	1.98	4.81e-06	2.73	0.00302	3.54	7.19	2.51	5.36	8.57	10.03	7.57	5.41	1.15	2.42	6.06	5.08	10.5	4.99
	SCAGRT3050C11.g	3.4	1.15e-05	1.58	0.01	17.92	38	30.33	28.05	28.36	26.15	14.81	19.31	5.85	25.77	35.3	25.12	33.27	33.39
	SCAGSB1086A07.g	1.61	7.44e-06	3.33	1.26e-05	5.46	13.97	10.22	7.62	10.28	9.03	6.39	5.36	0.62	4.75	11.97	4.65	10.69	9.15
	SCAGSB1086D02.g	-3.15	1.11e-05	17.01	8.11e-05	6.07	7.89	8.97	3.03	15.83	11.06	16.61	0.5	0.85	3.25	6.5	0.65	0.48	2.47
	SCAGSB1086E03.g	1.98	1.07e-05	2.7	0.00441	3.86	17.71	16.3	13.77	23.1	18.37	7.58	3.8	2.1	5.63	24.17	10.98	11.5	15.51
	SCAGSB1087B01.g	2.79	8.81e-06	1.94	0.000454	11.3	17.1	15.06	10.05	22.35	18.81	12.7	9.69	1.96	8.84	16.91	15.53	11.55	12.36
	SCAGSB1087E01.g	1.15	1.85e-05	4.69	5.37e-06	13.55	34.86	15.96	14.82	24.78	16.1	18.65	6.49	1.14	7.4	16.77	7.24	4.87	14.74
	SCAGSB1087E09.g	2.1	4.37e-06	2.55	0.00387	5.33	6.38	7.97	1.82	8.49	6.56	6.14	4.24	0.56	7.66	2.7	4.54	3.91	6.8
	SCAGSB1088G02.g	1.95	3.31e-06	2.77	0.01	4.28	3.48	6.76	3.84	1.51	7.45	3.19	3.15	0.55	2.09	3.73	2.5	4.92	9.06
	SCAGSB1089A03.g	2.55	5.77e-06	2.33	0.00987	6.82	12.92	6.67	10.31	10.87	5.72	6.27	1.06	0.76	4.85	7.49	8.44	2.41	4.07
	SCAGSD2041A11.g	2.24	1.59e-05	2.39	0.01	22.21	32.37	10.41	17.54	25.59	42.36	12.72	21.44	6.75	10.67	26.62	17.84	49.25	16.08
	SCAGSD2041D06.g	2.51	1.48e-05	2.14	0.00314	17.8	22.03	16.13	17.3	23.83	42.46	25.13	30.96	5.59	13.27	24.47	13.04	48.75	46.81
	SCAGSD2041H08.g	1.26	1.75e-05	4.26	1.45e-05	16.61	30.04	10.12	13.97	26.75	25.2	13.29	5.87	2.48	3.68	22.17	9.23	8.14	22.15
	SCAGSD2043G07.g	-1.39	1.38e-05	7.47	0.00268	10.69	23.53	22.67	2.74	10.57	17.95	6.75	5.15	1.27	6.96	6.2	5.41	2.73	6.79
	SCAGST3137C05.g	2.49	6.68e-06	2.17	0.00229	5.55	12.72	11.57	4.77	11.87	12.68	13.7	2.81	1.07	7.73	9.49	5.77	2.99	9.05
	SCAGST3138F11.g	2.42	4.55e-06	2.23	0.01	2.76	9.01	9.22	9.38	7.79	7.53	2.85	5.29	1.38	6.25	7.92	6.04	9.2	7.38
	SCAGST3141G10.g	1.34	1.18e-05	4.04	0.000676	8.9	20.38	11.3	4.31	14.67	12.35	20.14	3.84	1.09	16.28	13.77	4.56	3.28	13.87
	SCBFAD1046A04.g	3.19	1.58e-05	1.68	0.01	25.27	38.77	41.25	22.62	43.04	44	16.52	35.95	6.9	37.94	43.84	34.56	41.62	34.21
	SCBFAD1046C01.g	∞	-1.09e-07	#NAME?	0.000712	0	0	0	0	0	0	0	0.64	0	0	0	0	0	0
	SCBFAD1046C04.g	2.45	6.72e-06	2.2	0.00859	7.43	12.79	13.01	9.1	14.37	13.77	2.56	10.34	1.77	9.35	13.01	8.54	9.32	8.83
	SCBFAD1046E02.g	2.93	9.59e-06	1.84	0.00234	18.15	20.33	20.17	13.49	23.52	21.1	7.48	17.83	2.6	18.88	19.9	23.27	18.71	16.74
	SCBFAD1047E02.g	2.01	5.08e-06	2.69	0.00118	4.64	7.43	7.9	6.8	6.37	8.65	5.96	3.98	0.9	4.15	8.46	4.27	7.04	9.26
	SCBFAD1048G01.b	2.02	3.78e-06	2.7	0.00629	2.57	6.81	6.1	7.09	3.28	4.81	4.55	3.6	1.25	2.31	8.51	1.43	4.25	6.08
	SCBFAD1048G01.g	2.16	3.34e-06	2.51	0.01	4.4	3.94	6.95	6.28	3.64	4.74	2.71	4.48	0.73	3.64	5.85	2.51	7.24	3.64
	SCBFAD1048G12.g	2.91	1.49e-05	1.84	0.01	25.09	35.78	33.73	16.05	29.16	41.56	12.62	28.53	5.06	32.84	27.18	23.41	41.49	23.61
	SCBFAD1048H02.g	2.77	2.29e-05	1.94	0.00069	32.55	45.68	50.52	27.59	51.15	52.25	21.16	34.64	5.55	32.75	38.75	31.97	41.27	36.78
	SCBFAD1067A05.g	2.22	1.99e-05	2.41	0.00269	12.4	38.24	25.98	24.63	46.38	37.96	17.25	12.8	2.89	11.36	26.96	20.71	14.83	24.7
	SCBFAD1089C07.g	3.17	1e-05	1.7	0.00191	14.71	27.47	20.37	16.56	25.79	24.83	13.77	14.85	2.24	18.18	22.76	16.16	13.12	16.28
	SCBFAD1091H07.g	2.26	1.96e-05	2.37	0.00797	14.44	43.46	23.97	24.38	50.56	20.5	23.23	19.97	1.94	15.29	39.1	24.69	12.29	49.19
	SCBFAD1094E08.b	1.44	4.93e-05	3.71	5.23e-08	43.53	74.06	69.01	27.15	75.68	65.82	45.44	41.33	7.91	37.83	35.16	33.05	25.08	32.4
	SCBFAD1095E07.g	1.86	3.59e-06	2.85	0.0076	4.12	6.75	4.37	2.11	7.94	5.4	2.37	3.61	0.64	2.44	1.96	4.38	4.21	3.77
	SCBFAD1095G10.g	2.23	7.13e-06	2.42	0.00917	5.56	17.25	13.62	8.63	8.73	13.29	4.86	9.14	3.53	6.61	12.63	6.1	30.56	2.75
	SCBFAM2021C11.g	2.87	1.54e-05	1.88	0.00216	19.33	35.39	38.13	26.47	30.71	32.26	13.41	16.93	4.85	25.05	38.99	24.13	31.74	20.69
	SCBFAM2021E05.g	3.02	1.83e-05	1.78	0.000355	26.41	46.98	41.65	27.2	45.01	35.83	23.9	31.21	6.53	30.87	49.77	31.41	31.21	43.2
	SCBFAM2023E05.g	3.25	1.58e-05	1.65	0.00424	26.47	38.25	38.62	25.34	49.75	38.62	20.48	29.46	6.73	30.16	32.05	32.38	41.62	34.96
	SCBFAM2023G08.g	1.47	3.85e-05	3.68	2.55e-07	31.3	45.43	58.05	19.53	49.37	55.33	52.91	16.76	3.46	54.57	40.71	19.78	24.64	25.12
	SCBFAM2117C05.g	2.46	5.09e-06	2.2	0.00313	7.81	13.07	8.64	4.44	6.01	7.63	7.37	5.7	1.01	3.79	3.38	3.98	4.86	8.71
	SCBFAM2117D07.g	1.3	4.74e-06	4.12	0.000461	3.36	6.18	5.02	3.45	6.2	9.22	3.95	1.84	0.28	2.32	2.94	1.32	1.4	2.69
	SCBFAM2118D10.g	2.2	5.7e-06	2.44	0.00746	6.24	10.12	9.19	6.25	12.82	10.62	1.99	6.07	1.54	4.25	13.49	6.11	7.82	9.75
	SCBFAM2119H12.g	∞	-1.04e-07	#NAME?	0.00156	0	0	0	0	0	0	0	0	0	0	0.65	0	0	0
	SCBFAM2120F01.g	2.78	2.32e-05	1.93	0.000789	33.02	49.29	51.61	25.49	45.52	56.2	24.37	35.97	6.02	43.63	39.89	34.31	43.69	41.55
	SCBFAM2121C11.g	3.01	1.54e-05	1.79	6.6e-07	20.97	32.5	29.38	24.71	37.8	31.69	29.23	36.71	4.09	22.58	32.7	17.77	32.12	33.44
	SCBFFL1141F04.g	2.7	1.72e-05	1.99	0.00106	31.8	26.68	33.13	22.56	36.31	42.04	12.56	23.96	4.34	18.86	33.03	21.27	24.12	18.84
	SCBFFL1143D10.g	2.03	4.14e-05	2.65	4.28e-06	70.03	54.31	36.51	54.87	77.77	69.88	30.48	39.28	4.21	43.83	66.25	27.07	31.61	48.69
	SCBFFL1144F04.g	2.42	4.06e-06	2.22	0.00965	5.41	7.92	4.85	6.72	5.59	9.99	3.36	3.34	0.78	4.21	5.68	4.32	5.95	6.06
	SCBFFL1144H05.g	2.28	8.8e-06	2.35	0.00418	9.52	19.74	16.7	7.82	14.56	16.78	5.66	9.96	1.9	11.1	13.39	8.5	12.02	13.04
	SCBFFL4113E03.b	2.46	7.66e-06	2.19	0.000167	14.29	14.68	9.44	10.38	15.99	10.46	8.14	13.71	1.44	5.99	16.42	5.62	5.71	8.76
	SCBFFL4114H01.g	-2.74	4.4e-06	14.81	0.00043	1.29	6.42	4.18	2.54	3.92	2.28	7.1	0.21	0.13	3.23	1.61	0.21	0	0.94
	SCBFFL4116H05.g	1.75	1.08e-05	3.09	1.72e-06	13.21	21	8.09	11.09	15.95	11.99	12.31	9.13	1.22	7.05	8.64	7.74	3.8	10.04
	SCBFFL5070G05.b	1.8	4.46e-06	2.99	0.00894	4.23	6.76	7.81	5.26	10.15	3.7	1.62	0.41	1.22	3.01	9.08	3.27	3.41	5.02
	SCBFFL5070G07.b	1.99	9.32e-06	2.71	0.000159	9.11	16.33	11.8	9.67	16.75	17.69	6.1	4.08	0.86	4.14	7.74	7.76	9.3	6.73
	SCBFFL5072D04.g	2.19	1.17e-05	2.44	0.00211	15.04	16.7	17.42	12.42	24.44	26.06	5.79	13.68	2.17	9.54	19.77	12.31	20.66	14.65
	SCBFFL5074E09.g	2.78	4.92e-06	1.94	0.00741	8.2	6.8	8.76	5.91	10.64	11.06	8.71	3.8	0.6	10.98	9	14.16	10.19	9.38
	SCBFLB2091E01.g	3.07	3e-05	1.75	0.01	29.09	75.53	80.23	56.52	83.04	56.04	34.8	24.79	9.54	66.22	44.69	54.11	51.37	59.84
	SCBFLB2093C10.g	∞	-8.03e-08	#NAME?	0.00669	0	0	0	0	0	0	0	0	0	0	0.5	0	0	0
	SCBFLB2093C12.g	2.38	5.88e-06	2.27	0.00261	7.4	14.28	9.91	5.95	11.86	5.57	7.02	6.32	0.75	7.3	7.43	5.71	5.11	10.69
	SCBFLB2094C01.g	1.15	1.68e-05	4.7	0.00839	16.39	28.78	4.75	26.84	5.28	29.81	13.72	1.85	0.39	0.37	32.53	7.32	7.05	4.72
	SCBFLR1026H02.g	3	1.88e-05	1.79	0.00227	20.41	50.21	37.24	26.25	47.06	43	28.5	18.78	5.7	27.32	47.62	32.9	42.93	42.03
	SCBFLR1046G04.g	1.85	5.48e-06	2.92	0.00169	7.7	7.33	9.66	2.86	10.18	8.49	2.99	6.32	1.34	4.7	6.27	4.94	9.04	5.2
	SCBFLR1060B08.g	2.92	1.47e-05	1.84	0.01	17.98	36.82	35.62	22.06	39.34	25.34	13.71	19.03	5.79	26.95	28.22	23.16	25.58	23.2
	SCBFLR1060F03.g	2.71	7.58e-06	1.99	0.01	9.73	15.19	20.18	7.11	18.41	9.34	10.17	14.18	1.41	9.17	6.24	10.05	11.94	14.56
	SCBFLR1083F12.g	1.7	1.97e-05	3.14	0.00103	19.39	35.45	27.91	9.58	26.78	39.66	13.61	12.35	1.64	13.65	10.1	8.75	9.97	7.71
	SCBFLR1083G04.g	1.29	3.44e-05	4.17	2.82e-06	56.64	32.22	16.63	34.81	51.26	45.77	29.85	25.61	2.89	21.67	37.44	8.56	11.4	29.33
	SCBFRT1064A01.g	-4.02	5.72e-05	21.43	0.000318	41.06	99.38	37.93	10.51	57.6	75.4	36.28	6.04	0.77	7.47	12.1	2.78	1.34	4.47
	SCBFRT1064G10.g	2.71	1.63e-05	1.98	0.00446	26.03	34.54	38.49	14.89	34.71	33.44	13.31	32.33	7.83	32.41	18.52	19.05	35.97	23.35
	SCBFRT1065G12.g	2.35	3.81e-06	2.28	0.01	3.11	8.38	6.05	4.64	8.51	5.59	4.09	3.76	0.82	3.27	6.29	3.81	3.08	4.46
	SCBFRT1068C11.g	2.96	2.01e-05	1.81	0.00595	22.78	53.97	36.89	31.33	55.53	42.89	23.42	28.2	5.67	27.23	22.9	24.61	23.78	28.33
	SCBFRT1072D04.g	3.23	5.76e-06	1.66	0.00975	9.33	15.87	12.16	10.76	15.48	15.22	7.37	10.86	2.54	10.18	8.93	13.39	14.29	10.61
	SCBFRT3092D12.g	20.18	-4.89e-06	-3.8	7.7e-09	1.18	1.75	2.02	0.87	2.39	1.78	0.47	7.78	1.61	6.38	8.33	7.46	7.42	9.56
	SCBFRT3093F06.g	1.63	3e-06	3.3	0.01	2.89	4.18	2.65	2.47	6.12	6.24	0.84	1.55	0.33	0.78	3.07	1.94	2.09	2.67
	SCBFRT3094E01.g	2.03	5.56e-06	2.64	0.00764	6.38	10.68	9.11	4.94	11.77	8.5	1.64	7.39	2.3	7.98	9.97	4.53	8.24	4.96
	SCBFRZ2016A12.g	2.64	6.37e-06	2.05	0.00149	9.8	15.04	9.42	6.96	14.9	10.42	6.77	6.21	1.13	6.39	7.17	6.23	5.77	7.74
	SCBFRZ2016F06.g	-1.25	4.11e-06	6.74	0.000941	2.62	3.74	2.55	2.2	4.37	4.57	8.36	0	0.4	5.43	0.83	0.74	0.73	3.4
	SCBFRZ2017B03.g	2.27	4.38e-05	2.36	0.00932	54.26	117.98	52.82	49.86	86.41	63.77	26.8	45.38	12.45	34.16	64.99	39.47	47.85	39.17
	SCBFRZ2017D06.g	3.69	6.11e-05	1.46	8.81e-05	122.1	173.69	171.4	151.93	202.05	208.44	125.7	141.23	23.14	140.56	212.05	128.04	202.56	195.41
	SCBFRZ2017D07.g	2.68	1.14e-05	2.01	0.00251	20	25.32	18.1	14.49	27.8	20.73	7.8	13.94	4.1	20.69	20.45	21.36	23.51	17.47
	SCBFRZ2017F10.g	1.77	5.37e-06	3.08	0.000411	7.57	9.24	6.43	5.68	5.21	5.14	7.25	6.27	0.85	1.44	5.19	1.41	1.04	8.45
	SCBFRZ2018A07.g	2.66	1.92e-05	2.02	0.00224	31.54	47.23	32.1	13.32	30.47	43.8	26.82	23.99	8.41	31.17	22.8	16.31	26.67	29.74
	SCBFRZ2018G07.g	2.49	7.55e-06	2.17	0.000255	9.89	14.79	18.22	9.09	11.56	10.8	8.14	10.77	2.32	20	16.62	11.87	13.41	8.3
	SCBFRZ2018H01.g	2.81	9.7e-06	1.91	0.00818	13.94	19.88	20.89	7.85	27.4	18.36	12.47	13.02	1.58	21.19	19.34	17.82	19.82	14.03
	SCBFRZ2018H10.g	1.98	8.37e-06	2.74	0.000772	10.08	10.92	16.11	3.76	13.31	8.54	14.88	6.17	0.98	20.47	4.4	7.21	6.82	8.45
	SCBFRZ2019B10.g	3.38	6.05e-06	1.59	0.01	13.34	14.15	18.19	12.82	14.28	15.36	8.28	15.03	2.67	17.75	26.06	16.63	18.78	17.98
	SCBFRZ2019E01.g	1.27	3.79e-05	4.23	0.00486	59.84	66.03	32.6	19.05	21.1	73.48	22.41	38.09	7.87	35.41	22.96	10.62	32.61	18.18
	SCBFRZ2019E05.g	∞	-6.77e-08	#NAME?	0.01	0	0	0	0	0	0	0	0	0	0	0	0	0.42	0
	SCBFRZ2019H09.g	1.81	5.86e-06	2.95	0.000278	8.17	9.39	7.21	6.77	10.8	8.01	2.44	4.28	0	5.44	13.71	5.33	5.86	7.36
	SCBFRZ2046A11.g	2.06	1.2e-05	2.61	0.000492	10.8	27.49	19.18	11.9	19.21	15.36	10.67	21.42	4.08	14.08	14.85	28.47	30.23	14.39
	SCBFRZ2048D02.g	-1.13	5.56e-06	6.09	0.000538	2.19	2.55	9.12	7.43	8.49	5.25	4.22	0.59	0	1.96	5.23	1.7	0.56	2.46
	SCBFRZ2048H03.g	3.23	1.31e-05	1.67	2.07e-05	23.6	31.55	30.05	22.82	34.09	27.66	22.88	16.4	3.73	21.01	29.99	23.3	19.87	32.79
	SCBFRZ2048H10.g	2.12	5.9e-06	2.54	0.00425	6.39	8.96	13.92	5.38	9.39	10.06	3.41	5.2	0.17	9.67	6.38	5.65	8.88	6.63
	SCBFRZ2049B02.g	2.44	7.41e-06	2.2	0.00346	12.48	10.41	11.12	9.28	16.3	16.77	3.94	12.19	1.59	7.12	12.67	11.18	14.98	9.57
	SCBFRZ2049B05.g	1.16	4.91e-06	4.67	0.000213	4.71	6.64	4.44	6.59	6.35	3.08	4.81	1.15	0.36	6.42	3.48	1.5	0.77	3.4
	SCBFRZ2050G03.g	2.65	1.8e-05	2.02	0.0077	13.44	41.12	28.54	20.61	49.62	29.13	29.15	16.82	3.44	23.24	26.1	30.97	16.58	27.6
	SCBFRZ2050G11.g	3.18	3.38e-05	1.7	0.00376	61.75	104.29	78.28	65.2	81.01	46.8	47.64	71.97	12.09	53.95	50.8	60.48	58.97	77.08
	SCBFRZ3008C07.g	1.08	3.67e-06	4.93	0.00193	2.32	4.64	3.65	2.04	5.62	7	2.33	0.71	0	4.32	1.54	3.27	2.03	2.1
	SCBFSB1045B02.b	2.04	2.21e-05	2.62	0.000586	27.32	37.32	31.2	25.5	43.52	40.52	7.82	28.56	4.14	7.93	31.55	21.32	30.41	15.48
	SCBFSB1045E02.g	-2.11	1.62e-05	11.48	0.000692	10.65	20.59	10.7	4.35	11.97	17.73	27.91	1.86	0.44	9.21	9.46	1.24	0	6.21
	SCBFSB1046E09.g	3.28	8.18e-06	1.64	0.00157	16.23	22.85	21.32	11.75	19.47	19.21	13.27	9.88	1.74	14.49	20.77	18.19	26.34	18.71
	SCBFSB1047C02.g	2.49	3.69e-05	2.15	0.0021	52.15	65.03	54.07	35.59	59.93	104.93	39.3	42.6	7.36	27.84	63.85	29.08	61.61	60.57
	SCBFSB1048A05.g	1.36	5.12e-05	3.95	3.54e-06	76.57	58.91	27.99	58.25	84.58	68.52	31.49	38.46	4.66	35.14	58.08	19.63	27.76	46.3
	SCBFSB1049D05.g	3.28	2.06e-05	1.64	0.00735	35.71	67.17	49.26	33.98	50.82	50.84	26.55	42.29	11.29	45.34	54.17	36.81	54.84	56.34
	SCBFSB1049D06.g	3.05	6.87e-06	1.77	0.00867	9.33	16.41	12.51	12.66	15.44	20.08	7.14	9.28	1.54	11.67	12.02	11.26	13.37	7.78
	SCBFSB1049G05.g	2.96	1.21e-05	1.82	0.00314	21.04	28.44	33.31	19.71	22.74	22.05	11.15	17.7	3.06	15.95	45.34	19.41	20.06	19.65
	SCBFSB1049G08.g	2.05	1.12e-05	2.63	0.000573	8.2	19.57	20.72	15.26	18.85	17.88	6.25	6.25	1.42	12.5	16.94	11.19	13.91	12.51
	SCBFSD2035E01.g	∞	-1.12e-07	#NAME?	0.000392	0	0	0	0	0	0	0	0	0	0.63	0	0	0	0
	SCBFST3132G06.g	1.95	5.42e-06	2.76	0.00069	4.47	9.9	9.36	6.82	7.22	8.1	4.49	4.93	2.35	5.33	6.82	4.25	6.14	8.52
	SCBFST3132G08.g	-1.07	1.61e-05	5.73	1.32e-05	14.61	20.57	21.87	11.09	17.34	25.53	4.92	7.35	1.59	6.29	9.16	5.47	7.76	4.18
	SCBGAD1025F08.g	2.98	7.8e-06	1.81	0.00542	14.2	17.72	18.78	10.19	18.59	17.07	6.48	13.85	1.88	8.13	17.02	14.46	11.56	13.57
	SCBGAD1025H06.g	3.05	5.37e-06	1.77	0.01	11.33	14.07	10.29	7.14	14.69	10.34	4.95	9.75	1.58	7.5	10.34	8.59	6.64	8.55
	SCBGAD1026D06.g	-1.24	1.02e-05	6.66	3.02e-05	9.03	16.63	9.02	4.13	9.22	15.67	7.03	3.03	0.3	3.83	3.28	2.37	1.33	3.34
	SCBGAD1027A11.g	2.56	3.25e-05	2.1	0.000851	37.84	53.71	76.46	47.38	66.31	63.58	23.62	36.27	7.72	40.24	68.4	38.7	57.69	37.66
	SCBGAD1028E09.g	3.23	6.9e-06	1.67	0.00606	14.42	13.15	17.5	10	21.52	15.01	9.7	13.27	2	17.61	13.91	13.24	14.83	14.94
	SCBGAD1028F07.g	2.33	2.97e-05	2.3	0.000129	34.33	62.42	47.25	36.27	55.77	56.28	20.48	42.6	6.21	30.15	63.25	38.42	43.48	41.63
	SCBGAD1029G12.g	1.96	3.54e-06	2.75	0.00932	6.47	4.32	5.87	6.19	4.87	4.97	0	2.77	1.76	3.37	7.51	7.39	7.05	8.67
	SCBGAM1089B05.g	1.18	7.28e-06	4.6	1.15e-05	4.14	10.52	10.21	3.97	10.94	6.41	8.63	3.43	0.36	4.7	5.89	2.91	4.5	3.53
	SCBGAM1089F02.g	1.74	4.64e-06	3.11	0.00124	5.53	7.7	7.63	4.23	5.32	5.65	4.3	3.66	0.4	4.76	5.06	2.63	6.01	7.23
	SCBGAM1089G01.g	2.08	6.33e-06	2.59	0.0018	7.21	8.61	13.33	6.2	11.82	10.49	3.26	6.97	0.16	4.55	9.58	5.31	11.16	6.4
	SCBGAM1090F06.g	2.72	1.9e-05	1.98	0.00939	18.77	43.55	42.29	19.48	27.75	51.13	25.44	27.7	8.09	27.46	29.38	24.27	51.5	48.63
	SCBGAM1091G06.g	1.94	4.24e-06	2.78	0.00324	5.32	6.34	5.5	4.29	7.88	4.87	4.98	2.04	0.6	4.46	2.65	3.95	2.72	3.49
	SCBGAM1091H02.g	1.31	7.8e-06	4.12	1.5e-05	7.71	10.28	11.44	5.93	9.98	12.33	3.16	8.25	1.09	5.02	12.29	7.01	5.9	5.1
	SCBGAM1091H10.g	2.45	7.99e-06	2.2	0.00297	6.06	17.04	13.07	12.32	11.2	19.03	7.86	6.12	2.77	5.93	20.03	9.39	9.88	12.46
	SCBGAM1092D03.g	1.56	4.77e-06	3.47	0.00149	3.48	8.52	5.52	3.31	9.84	3.96	4.89	2.62	1.23	2.69	3.29	3.08	1.45	4.23
	SCBGAM1092D12.g	1.52	1.84e-05	4.89	0.00751	12.02	32.41	17.52	8.68	25.88	35.57	6.4	2.52	0.31	2.87	11.1	4.92	1.33	3.13
	SCBGFL3095C06.g	1.47	8.5e-06	3.66	0.00637	4.34	13.35	19.7	8.37	10.04	7.58	5.73	4.09	2.33	11.67	10.38	3.56	14.65	6.69
	SCBGFL3096B11.g	3.26	1.22e-05	1.65	0.00707	23.39	34.88	24.55	25.57	31.64	32.05	11.25	24.93	5.97	18.04	35.42	26.18	26.47	26.96
	SCBGFL3096H09.g	2.65	3.65e-05	2.03	0.000981	70.08	63.64	58.72	61.39	57.25	92.37	23.8	69.98	11.27	35.8	80.22	39.95	54.46	68.75
	SCBGFL4049D07.g	2.06	2.18e-05	2.6	0.000352	14.42	40.9	35.6	22.37	46.56	26.37	23.38	15.26	4.09	26.18	32.87	26.76	21.22	32.71
	SCBGFL4049G02.g	3.1	4.99e-06	1.73	0.01	8.25	11.25	14.46	8.58	9.85	12.72	5.06	11.58	1.66	6.97	9.85	9.78	13.65	11.81
	SCBGFL4053F12.g	1.17	6.76e-06	4.59	0.00708	8.16	14.58	6.58	4.19	4.36	10.8	2.48	3.66	0.3	4.46	1.54	2.35	2.37	6.65
	SCBGFL4053G09.g	1.84	4.76e-06	2.93	0.00127	6.77	7.5	5.04	8.13	6.92	4.7	3.44	7.87	1.18	1.5	7.69	3.74	6.03	4.12
	SCBGFL4055A01.g	2.05	2.71e-05	2.6	0.00222	22.86	41.35	58.01	22.87	54.97	44.25	18.3	31.96	7.96	37.18	38.14	34.94	41.1	26.79
	SCBGFL4055F07.g	1.4	1.9e-05	3.83	1.92e-05	28.47	24.24	14.5	15.75	36.74	18.9	13.82	10.04	2.15	15.73	18.63	8.52	9.81	17.36
	SCBGFL4056C04.g	1.71	0.000101	3.13	5.66e-05	83.15	184.68	123.97	66.12	192.33	102.01	123.89	46.1	8.39	89.49	51.79	71.56	31.24	58.63
	SCBGFL4056G11.g	2.19	1.33e-05	2.45	0.000807	13.61	23	26.84	16.39	26.33	19.6	7.27	17.11	2.61	14.27	20.94	15.06	28.71	11.58
	SCBGFL5078A02.g	2.61	9.29e-06	2.06	0.00136	13.88	17.39	15.54	13.36	22.7	17.77	5.98	19.56	3.15	12.54	13.14	12.78	13.06	14.56
	SCBGFL5078C04.g	2.18	1.18e-05	2.46	2.55e-07	14.73	18.75	18.97	12.67	19.13	22.75	11.41	15.04	2.42	11.91	21.21	15.74	12.1	16.3
	SCBGFL5079A02.g	1.85	2.07e-05	2.89	0.00339	21.66	37.02	42.62	10.57	33.58	30.94	11.87	13.58	1.98	18.6	25.75	35.41	19.16	10.9
	SCBGFL5079C01.g	2.7	1.03e-05	1.99	0.00775	10.37	19.6	27.29	14.44	23.21	18.93	9.09	12.43	1.75	16.74	18.36	13.5	15	14.78
	SCBGFL5079C02.g	1.67	5.55e-06	3.22	0.00503	1.39	7.58	7.36	7.13	12.44	7.56	4.23	3.47	0.63	1.81	9.14	6.74	2.6	5.89
	SCBGFL5079C06.g	-1.73	8.2e-06	9.3	0.000489	6.09	13.78	5.65	7.09	6.28	13.27	2.31	2.91	0.45	0.11	3.25	0.86	3.87	0.87
	SCBGFL5079D09.g	2.48	1.03e-05	2.18	1.04e-05	15.4	20.18	17.96	13.09	20.19	17.1	8.49	7.89	2.24	15.77	21.57	11.43	17.19	14.08
	SCBGFL5080F01.g	2.24	4.29e-06	2.41	0.00664	4.91	7.03	7.73	4.18	7.14	9.97	2.17	5.26	1.05	7.5	4.56	5.03	6.88	2.23
	SCBGLB2011C07.g	2.19	3.41e-06	2.45	0.01	2.42	6.66	4.07	5.12	7.66	4.93	3.4	1.99	1.16	3.35	3.14	4.45	1.75	3.47
	SCBGLB2015F04.g	1.94	2.18e-05	2.76	0.0024	28.04	26.55	47.56	25.2	39.6	29.81	6.98	28.57	2.25	14.74	32.36	21.85	23.71	15.15
	SCBGLB2015F08.g	3.07	1.28e-05	1.75	0.00447	26.71	19.94	26.37	20.09	40.59	27.59	15.35	25.6	4.06	32.49	28.18	25.7	34.81	28.8
	SCBGLB2072G12.g	1.69	5.78e-06	3.15	0.000234	6.39	8.2	4.97	5.45	9.72	11.14	4.56	2.11	0.74	4.23	7.08	3.12	4.42	5.83
	SCBGLB2075F01.g	2.06	4.93e-06	2.62	0.00605	9.14	6.1	1.59	5.77	10.92	7.87	5.59	4.77	0.16	3.82	8.84	4.26	4.91	4.34
	SCBGLR1002C04.g	2.62	7.66e-06	2.05	0.000303	10.88	15.86	15.26	9.75	14.62	14.19	8.3	7.46	2.08	8.53	13.72	9.44	14.67	14.64
	SCBGLR1002D06.g	2.92	4.24e-05	1.84	0.000268	72.24	79.81	103.26	50.18	106.68	89.36	50.32	55.91	8.33	88.92	81.81	59.09	62.85	68.9
	SCBGLR1002H12.g	3.01	9.73e-06	1.8	0.000152	12.65	23.3	21.68	15.37	18.14	23.53	14.48	12.61	3.44	15.85	24.83	14.5	26.13	18.53
	SCBGLR1003C10.g	1.56	1.41e-05	3.44	2.16e-05	12.6	22.43	16.8	11.05	14.45	28.05	12.05	7.82	3.48	13.09	11.44	11.39	16.42	11.21
	SCBGLR1003F01.g	2.2	0.000119	2.44	0.000261	115.11	273.36	164.02	135.56	221.63	194.05	95.85	96.19	27.25	106.32	159.19	111.97	101.7	131.69
	SCBGLR1003F10.g	1.95	1.14e-05	2.75	1.31e-07	13.87	13.77	15.25	13.23	20.95	19.19	10.41	14.85	1.32	16.4	23.58	19.43	17.46	18.09
	SCBGLR1023B02.g	2.39	3.74e-06	2.24	0.01	5.65	6.92	7.17	3.31	5.86	8.41	2.91	6.05	1.25	1.95	4.55	3.95	7.89	8.3
	SCBGLR1023E06.g	2.8	2.95e-05	1.91	0.000851	31.92	65.66	55.95	42.02	53.52	79.95	37.26	27.87	11.78	62.96	67.24	32.23	55.52	74.96
	SCBGLR1027F10.g	2.2	8.9e-06	2.45	0.00412	13.51	19.09	19.33	7.02	12.89	10.78	6.16	20.3	4.18	14.87	5.7	10.94	17.03	13
	SCBGLR1044D11.g	2.43	2.45e-05	2.21	0.000343	24.37	47.88	44.24	31.78	48.01	51.69	18.58	25.45	4.5	34.31	39.45	35.08	51	43.14
	SCBGLR1044E05.g	2.76	8.58e-06	1.95	0.00175	14.17	15.73	14.98	8.57	19.38	21.76	9.42	14.54	3.04	14.58	14.88	16.5	13.41	13.89
	SCBGLR1044G01.g	2.02	1.33e-05	2.66	1.14e-05	12.03	15.66	22.31	11.73	22.55	26.3	15.22	8.42	1.62	11.96	15.9	11.57	12.29	17.4
	SCBGLR1047B11.g	1.67	7.85e-06	3.21	0.00314	5.73	15.96	9.51	6.6	9.48	15.84	4.52	4.49	0.86	4.56	11.2	5.96	3.71	6.22
	SCBGLR1047E04.g	2.67	2.09e-05	2.02	0.000125	24.67	32.71	45.87	23.82	48.87	42.44	27.21	21.1	6.86	45.31	57.06	37.86	41.39	27.8
	SCBGLR1047H11.g	2.85	1.05e-05	1.89	0.00925	13.23	29.69	25.44	17.07	18.39	16.8	10.49	15.65	3.26	19.19	26.5	15.02	18.53	19.31
	SCBGLR1082A12.g	3.16	6.6e-06	1.71	0.01	8.93	19.71	14.97	11.14	14.56	17.14	7.49	10.64	1.44	11.64	13.13	11.14	14.29	12.37
	SCBGLR1082C04.g	1.09	3.53e-05	4.9	0.01	47.85	63.07	51.39	17.66	16.1	62.69	5.33	33.44	5.73	16.56	21.22	8.33	49.23	27.14
	SCBGLR1082F02.g	2.66	1.11e-05	2.01	0.01	13.58	19.06	24.76	16.02	24.39	27.78	5.52	16.72	3.54	13.73	17.97	16.82	28.13	14.24
	SCBGLR1082G01.g	1.02	2.45e-05	5.3	0.000408	17.27	38.52	17.14	8.06	24.95	33.24	38.52	2.8	0.88	18.8	17.37	2.68	1.24	7.98
	SCBGLR1082G04.g	2.95	0.00036	1.8	0.00743	581.51	874.07	774.83	520.37	915.64	915.78	244.41	716.73	110.81	481.7	890.74	653.37	822.2	576.7
	SCBGLR1095B10.g	2.08	3.93e-06	2.6	0.00993	4.71	7.36	4.69	2.95	7.47	8.6	1.94	5.54	0.7	3	8.93	2.63	10.8	5.35
	SCBGLR1095F10.g	1.64	9.74e-06	3.28	0.000675	10.74	10.03	12.06	6.98	23.26	11	9.05	13.03	0.97	12.13	11.22	14.51	10.24	10.61
	SCBGLR1096B04.g	2.81	1.18e-05	1.91	0.00164	19.27	26.17	18.5	12.05	31.26	24.4	14.39	26.19	1.95	10.51	26.64	20.66	33.49	20.68
	SCBGLR1096C11.g	2.66	2.36e-05	2.01	0.00164	36.08	40.65	40.81	26.47	52.13	62.87	20.84	40.71	6.7	32.56	35.26	38.56	54.7	40.82
	SCBGLR1096C12.g	-1.34	8.33e-06	7.18	9.17e-08	5.27	8.57	6.33	7.55	12.41	10.96	6.47	0.71	0.15	0.29	1.53	2.05	2.02	2.21
	SCBGLR1096D09.g	∞	-1.24e-07	#NAME?	0.000453	0	0	0	0	0	0	0	0	0	0	0.77	0	0	0
	SCBGLR1096F04.g	1.65	0.000105	3.22	0.000703	63.1	185.44	132.44	78.56	173.69	203.47	70.23	27.29	12.28	90.16	83.55	77.54	76.98	99.88
	SCBGLR1097B08.g	-8.37	0.000178	44.44	0.000732	209.63	183.32	245.39	34.55	230.56	178.91	12.62	8.08	0.56	14.27	11.63	4.78	3.38	3.83
	SCBGLR1097D08.g	1.15	4.65e-06	4.69	0.00104	2.67	2.56	4.3	6.6	5.41	9.46	3.84	1.83	0.19	0.8	7.15	0.89	3.22	1.96
	SCBGLR1098G03.g	2.72	1.22e-05	1.98	0.00138	15.77	22.83	29.88	14.41	23.92	26.96	12.08	13.27	1.59	13.64	23.97	11.27	13.08	16.39
	SCBGLR1098G12.g	1.37	1.3e-05	3.91	0.01	16.23	15.69	28.61	6.36	21.57	12.6	3.02	14.82	0.49	6.22	12.74	5.83	9.02	5.18
	SCBGLR1099G07.g	3.03	3.26e-05	1.76	0.00636	41.23	72.17	62.43	51.04	100.3	83.19	37.39	60.29	12.78	63.94	53.8	62.13	70.86	70.08
	SCBGLR1113A07.g	2.25	4.31e-06	2.38	0.00556	3.94	7.27	10.3	3.42	8.12	6.68	4.46	6.65	0.41	8.48	5.62	5.11	6.03	7.37
	SCBGLR1113E01.g	2.65	1.16e-05	2.04	0.000298	14.22	24.76	19.7	17.77	24.47	24.16	9.64	19.78	4.56	10.44	29.02	21.65	19.53	18.16
	SCBGLR1113F05.g	2.37	5.25e-05	2.28	0.0017	53.32	89.26	124.61	79.53	40.12	101.03	62.27	57.35	15.83	105.92	100.51	49.83	134.36	67.52
	SCBGLR1113F06.g	1.01	4.54e-06	5.39	0.01	4	8.1	8.72	5.88	1.51	3.07	1.5	5	1.72	4.87	9.13	0.42	2.86	3.39
	SCBGLR1114A02.g	2.64	2.59e-05	2.03	0.000143	34.66	46.88	54.28	31.98	52.17	59.35	23.67	34.11	6.46	37.33	44.57	41.43	40.32	40.79
	SCBGLR1114E07.g	1.2	1.92e-05	4.47	0.003	17.63	27.69	29.41	5.12	15.42	39.08	13.03	7.6	1.33	3.56	10.59	5.15	16.65	9.74
	SCBGLR1114E11.g	1.58	2.21e-05	3.39	2.3e-05	16.45	34.55	35.85	20.9	29.57	36.61	12.33	23.42	3.69	20.47	24.73	16.02	27.68	29.87
	SCBGLR1115A07.g	2.29	4.06e-06	2.35	0.0077	6.8	7.83	4.62	3.42	5.08	9.22	4.87	6.21	0.73	3.48	4.33	2.35	5.99	7.05
	SCBGLR1115D02.g	1.83	3.53e-05	2.93	5.84e-06	31.16	57.64	55.96	34.31	55.02	61.38	22.82	37.11	7.31	28.54	43.64	27.7	32.38	36.25
	SCBGLR1115H12.g	2.63	7.18e-06	2.05	0.01	16.32	14.83	12.12	10.24	16.69	8.64	3.95	27.57	2.58	13.2	8.98	10.81	6.46	11.02
	SCBGLR1117E09.g	2.67	1.34e-05	2.01	0.00336	16.15	32.42	25.79	15.61	23.82	31.69	11.94	11.4	2.77	16.21	21.23	12.51	15.62	15.5
	SCBGLR1118B03.g	1.81	1.2e-05	2.96	0.00647	9.31	19.02	14.75	9.4	14.16	31.34	9.85	12.11	3.02	4.85	10.63	9.82	22.08	10.46
	SCBGLR1119A10.g	1.23	2.09e-05	4.41	0.00247	21.9	44.79	30.54	9.06	21.35	14.02	17.44	16.05	3.4	9.68	22.74	8.45	2.75	13.28
	SCBGLR1119H06.g	2.11	5.58e-06	2.55	0.000844	4.46	9.41	8.79	6.41	10.59	8.91	6.02	2.87	0.61	4.89	7.67	7.98	8.94	3.97
	SCBGRT1048A09.g	2.87	1.03e-05	1.88	0.00416	18.6	30.8	15.32	14.37	18.04	20.87	12.11	17.88	2.29	19.42	22.62	14.96	25.98	28.1
	SCBGRT1054B10.g	1.39	3.55e-06	3.86	0.00363	3.1	4.06	3.56	2.45	5.06	6.41	3.85	1.92	0.97	1.87	2.22	1.86	1.22	1.39
	SCBGRT1054G07.g	2.36	2.34e-05	2.28	0.000114	26	43.61	47.14	24.88	48.82	36.53	20.59	27.68	6.22	36.72	31.18	30.25	42.57	38.12
	SCBGRT3075C11.g	1.82	1.13e-05	2.96	1.63e-07	14.09	14.9	14.13	12.2	17.69	19.84	7.33	8.05	2.06	11.56	16.11	6.78	8.85	11.16
	SCBGSB1025C07.g	2.39	8.86e-06	2.25	0.00591	10.95	14.33	14.01	9.94	15.07	24.26	6.11	13.23	1.43	10.25	18.08	11.6	11.47	12.33
	SCBGSB1025F02.g	1.54	3.56e-06	3.49	0.00447	2.32	4.7	4.23	4.24	3.69	7.38	3.06	1.17	0.3	1.8	5.22	0.94	4.59	7.45
	SCBGSB1025H07.g	3.37	1e-05	1.61	0.000671	17.55	22.65	24.81	28.04	27.95	21.04	14.79	26.2	2.39	15.67	39.26	21.61	22.49	30.96
	SCBGSB1027E11.g	1.64	3.17e-06	3.23	0.00987	2.23	4.67	6.24	2.37	5.39	5.5	1.12	2.3	0.43	2.8	3.78	1.16	4.39	3.45
	SCBGSB1027F07.g	1.59	8.7e-06	3.38	1.89e-05	11.21	13.63	7.36	4.17	12.5	14.52	9.46	3.86	0.52	2.95	8.95	2.46	3.89	3.97
	SCBGSB1029E05.g	1.97	1.08e-05	2.73	0.00016	8.64	15.43	15.61	8.43	24	13.91	14.28	7.01	2.46	11.44	13.09	9.99	14.23	11.5
	SCBGSB1029G11.g	1.68	8.34e-06	3.22	0.000337	14.32	8.78	4.02	12.74	11.9	13.75	5.76	5.86	0.72	6.72	11.12	4.54	4.62	7.35
	SCBGSD1052A04.g	1.89	1.6e-05	2.85	0.000431	12.38	16.53	31.59	11.12	31.16	22.29	20.37	12.43	4.34	19.17	25.37	16.89	22.33	22.53
	SCBGSD2050B10.g	2.83	1.65e-05	1.9	0.000491	26.68	35.49	37.36	27.72	35.01	31.39	12.32	31.15	4.68	41.73	42.54	34.6	47.81	27.69
	SCBGSD2052C02.g	2.12	1.67e-05	2.53	0.00316	24.72	36.91	22.24	17.71	35.46	16.57	9.64	27.1	9.33	16.36	23.22	23.54	24.04	15.15
	SCBGSD2052G11.g	1.09	3.15e-06	4.93	0.0044	4.1	5.26	1.63	1.94	5.35	3.03	2.21	1.35	0.43	0	2.56	2.46	2.9	3.34
	SCBGST3104A04.g	3	2.48e-05	1.8	0.000632	31.3	69.9	47.11	51.32	53.61	41.64	35.12	34.05	7.79	50.28	69.35	44.75	51.73	78.38
	SCBGST3106D08.g	1.3	5.17e-05	4.16	0.00652	40.04	64.15	108.33	12.95	31.65	80.5	63.42	36.82	2.85	34.06	23.47	10.97	27.41	37.01
	SCBGST3106F01.g	2.55	9.58e-06	2.11	0.00679	6.98	20.15	22.9	10.21	20.68	12.3	14.29	13.23	0.86	10.14	24.68	11.47	17.87	14.52
	SCBGST3107A01.g	1.02	1.99e-05	5.34	0.01	12.34	19.69	14.34	7.82	24.26	19.74	44.65	6.86	0.66	4.41	11.37	7.1	0.99	8.58
	SCBGST3108F09.g	1.9	1.61e-05	2.83	2.4e-05	16.89	28.54	26.23	11.28	29.92	17.5	16.56	19.96	2.1	17.83	27.38	12.33	11.23	23.7
	SCCCAD1001C04.g	1.81	3.34e-06	2.95	0.00948	2.74	5.02	5.47	3.74	4.51	6.57	2.08	3.78	0.78	2.82	4.1	2.19	3.38	2.78
	SCCCAD1001H11.g	1.55	4.75e-06	3.48	0.00421	3.62	5.92	5.9	2.64	6.93	10.99	3.44	7.13	1.43	3.2	5.96	1.94	8.59	2.72
	SCCCAD1002C03.g	2.39	2.37e-05	2.25	4.86e-06	29.56	47.7	44.79	28.34	34.32	44.99	22.03	29.13	6.36	33.77	36.18	23.9	38.32	30.15
	SCCCAD1003H03.g	1.82	1.32e-05	2.97	2.26e-05	17.39	28.01	11.5	13.53	15.25	19.57	12.46	10.79	1.55	7.97	15.31	10.4	6.12	5.46
	SCCCAD1004F08.g	3.49	8.11e-06	1.55	0.00714	17	28.29	20.85	19.29	19.92	17.53	11.93	13.55	2.83	17.44	22.03	17.7	16.71	20.66
	SCCCAM1001B01.g	2.59	9.81e-06	2.07	0.00941	10.15	22.32	17.21	11.62	23.9	20.74	6.94	10.32	2.12	14.42	18.88	14.4	16.09	17.63
	SCCCAM1001B07.g	3.35	2.09e-05	1.6	0.00552	44.74	57.84	53.15	35.29	63.04	52.17	23.35	55.43	9.27	30.44	57.3	44.98	62.36	51.5
	SCCCAM1001C07.g	2.81	3.32e-05	1.9	0.00457	41.37	78.48	53.52	42.98	84.65	83.75	32.2	33.08	8.38	36.29	66	61.3	72.72	63.28
	SCCCAM1001G06.g	-1.43	8.04e-06	7.74	1.92e-05	8.05	14.24	9.88	5.25	6.89	5.62	4.45	1.04	0.08	1.59	4.53	1.77	0.5	2.19
	SCCCAM1001G10.g	1.94	3.52e-05	2.79	1.92e-11	31.49	64.42	51.47	39.82	44.3	48.62	42.95	31.8	5.07	34.52	44	28.05	37.42	52.51
	SCCCAM1002E07.g	2.54	5.89e-06	2.12	0.0016	8.05	11.86	12.38	9.12	9.84	9.46	5.4	6.56	1.22	7.83	7.95	7.99	7.36	9.28
	SCCCAM1073D09.g	3.09	9.75e-06	1.74	0.01	13.78	23.06	28.33	15.72	24.12	20.74	9.82	13.55	3.57	14.75	22.08	17.42	22.69	16.44
	SCCCAM1C01F03.g	-1.85	4.98e-05	10.06	0.000951	33.29	81	40.73	60.21	1.61	70.28	36.74	14.73	2.26	39.93	54.8	1.08	23.73	17.46
	SCCCAM1C01H11.g	2.72	5.31e-06	1.98	0.00456	9.41	11.38	9.37	8.2	12.95	7.67	4.79	5.04	1.28	6.59	6.82	8.67	7.68	3.73
	SCCCAM1C03H08.g	2.25	8.68e-06	2.4	0.00303	14.83	14.79	20.66	5.72	11.71	12.25	7.84	8.88	1.63	15.8	13.14	11.51	7.82	11.14
	SCCCAM1C07A01.g	2.42	8.15e-06	2.22	0.00415	8.92	15.09	11.8	11.47	19.87	16.16	4.76	6.86	2.22	9.99	15.45	10.31	12.57	8.37
	SCCCAM2001C11.g	1.47	3.38e-06	3.67	0.01	5.02	7.85	2.37	2.18	4.87	3.21	1.85	1.68	0.34	1.06	2.18	0.76	2.85	3.11
	SCCCAM2001E03.g	1.48	4.76e-06	3.62	0.01	3.61	6.99	3	2.29	11.16	8.24	3.86	2.02	0.93	2.69	2.39	3.92	1.4	4.54
	SCCCAM2003A02.g	1.09	1.59e-05	4.93	1.03e-07	13.37	25.64	17.62	10.97	22.8	17.41	10.3	4.27	1.18	9.91	11.13	2.4	5.62	8.82
	SCCCAM2004A08.g	2.64	1.16e-05	2.03	0.00705	16.19	17.29	29.27	12.73	26.65	24.4	9.06	15.74	2.36	15.66	18.32	14.44	13.08	13.03
	SCCCAM2004E02.g	3.37	7.7e-06	1.6	0.00299	17.77	19.16	24.06	15.62	18.11	16.16	10.5	16.45	2.18	17.06	31.46	20.75	19.24	23.89
	SCCCAM2004E03.g	2.5	5.69e-06	2.16	0.00658	8.14	13.48	9.92	7.36	12.17	8.82	2.82	7.18	1.17	5.49	5.55	6.32	5.28	5.17
	SCCCAM2004H11.g	3.02	5.81e-06	1.79	0.00904	8.19	13	16.28	7.57	14.66	10.62	7.28	10.12	2.27	6.91	12.71	10.78	10.83	11.23
	SCCCAM2C04G08.g	1.41	3.31e-06	3.83	0.01	4.52	5.8	3.43	1.16	1.8	7.19	2.48	0.45	0.1	2.76	1.97	1.1	0.43	1.42
	SCCCAM2C05B03.g	2.79	5.4e-06	1.93	0.00942	7.06	10.54	12.63	5.52	13.93	10.76	5.51	6.6	0.3	9.35	7.67	8.44	9.04	6.05
	SCCCAM2C06F05.g	1.56	2.86e-06	3.47	0.01	2.57	5.22	5.22	3.35	3.3	1.12	2.79	1	0.79	1.67	3.12	1.64	1.43	1.85
	SCCCAM2C07A06.g	1.55	2.39e-05	3.44	0.00622	10.07	28.74	54.6	15.49	39.5	31.86	20.42	13.98	4.31	45.93	35.05	12.3	32.56	52.88
	SCCCAM2C07B09.g	2.11	1.54e-05	2.54	0.000794	17.59	25.2	32.53	12.22	24.47	28.32	10.45	15.36	2.21	12.88	21.36	16.03	17.97	20.2
	SCCCAM2C07C07.g	2.19	1.15e-05	2.44	0.01	12.67	18.63	25.54	7.29	18.98	26.05	6.89	15.36	4.3	14.82	12.15	11.95	17.95	11.49
	SCCCAM2C07F06.g	1.47	6.38e-06	3.68	0.00406	7.5	6.79	5.03	14.35	9.34	5.13	3.39	9.12	0.61	6.46	10.92	3.1	0.91	0.67
	SCCCAM2C08B01.g	2.03	6.42e-06	2.64	0.000233	9.9	10.11	9.82	4.12	11.36	11.28	4.99	12.09	0.95	5.24	4.31	6.91	9.16	7.04
	SCCCCL1001E05.g	9.25	-7.04e-05	-1.72	0.000888	119.63	91.69	25.2	61.73	138.44	81.57	58.61	252.03	27.22	13.39	283.87	178.3	198.64	353.22
	SCCCCL1001F02.g	2.48	3.95e-06	2.16	0.01	4.58	8.82	6.07	6.34	7.83	5.93	3.89	5.36	0.94	2.5	9.89	4.32	3.59	7.67
	SCCCCL1001H02.g	3.47	6.3e-06	1.56	0.01	17.51	13.78	20.71	9.68	17.77	14.49	10.01	22.23	1.21	15.17	8.39	15.19	14.88	20.3
	SCCCCL1002C03.b	2.39	8.28e-06	2.26	0.000181	6.38	17.98	13.08	10.06	11.57	16.27	12.16	5.2	1.23	8.94	10.72	8.31	6.71	8.36
	SCCCCL2001E04.b	3.05	1.24e-05	1.76	0.00942	17.79	31.87	31.29	16.84	21.84	34.77	14.87	15.88	2.66	15.74	25.44	22.5	24.56	23.43
	SCCCCL3001F08.g	3.32	5.5e-06	1.62	0.01	10.35	15.84	12.86	10.12	12.04	14.73	8.89	13.82	2.57	12.06	10.31	13.22	21.89	11.6
	SCCCCL3001G08.b	2.61	1.36e-05	2.06	0.00231	20.07	30.01	34.67	13.98	18.55	23.54	15.13	21.22	3.45	19.7	28.32	18.21	26.57	25.3
	SCCCCL3001H09.b	2.93	7.48e-06	1.85	0.000869	11.78	15.52	19.15	16.04	10.04	14.62	8.7	11.75	1.66	8.6	23.92	10.6	15.25	18.38
	SCCCCL3002A03.b	2.02	0.000132	3.96	0.000103	114.19	217.02	169.77	42.63	182.57	201.35	121.53	40.52	3.19	40.05	58.63	34.35	18.18	40.15
	SCCCCL3002D09.b	2.1	1.73e-05	2.57	0.000484	18.85	34.64	36.77	19.44	18.14	25.27	14.04	19.39	2.58	24.29	28.1	12.58	19.36	26.97
	SCCCCL3003D09.b	3.45	5.84e-05	1.56	0.00946	104.67	142.21	167.12	166.05	159.55	162.05	63.08	134.01	30.97	171.46	254.72	129.58	186.89	169.87
	SCCCCL3003E08.b	2.97	1.51e-05	1.81	6.29e-07	26.03	27.59	35.88	27.03	31.38	30.36	20.6	31.69	4.3	31.81	43	17.27	31.14	38.7
	SCCCCL3004B08.b	2.95	5.74e-05	1.81	0.00557	90.67	133.96	91.69	103.5	134.17	163.9	44.74	85.09	13.74	63.18	146.8	81.5	100.26	63.34
	SCCCCL3004H08.b	11.44	-5.53e-06	-2.11	8.93e-05	7.59	4.52	3.97	5.71	4.1	0.93	2.38	14.09	2.91	28.3	37.93	9.27	6.51	23.32
	SCCCCL3005C03.b	2.9	9.55e-06	1.86	0.00126	18.69	18.83	22.55	12.78	20.26	20.77	8.09	22.66	3.44	23.91	20.74	15.21	20.65	13.19
	SCCCCL3080B06.b	1.14	2.03e-05	4.72	1.65e-08	17.8	28.91	26.01	14.15	21.82	30.99	12.98	8.27	1.5	9.35	16.17	8.6	10.29	8.47
	SCCCCL3080B06.g	1.73	1.08e-05	3.11	0.000716	8.5	18.35	18	9.03	10.89	21.64	7.64	4.34	1.28	10.96	14.11	6.22	5.56	5.13
	SCCCCL3080C07.b	1.64	4.6e-06	3.3	0.01	6.65	11.56	4.71	3.97	4.81	2.08	4.99	4.8	0.53	7.26	3.77	3.05	3.63	5.56
	SCCCCL3080D02.b	2.87	4.62e-06	1.86	0.01	6.71	12.13	9.88	7.17	11.46	7.79	4.12	9.14	1.43	8.75	5.68	9.08	10.57	9.77
	SCCCCL3120A06.b	2.11	8.26e-06	2.54	0.01	4.29	15.88	17.06	8.8	15.98	14.61	4.38	6.69	1.99	12.46	15.17	11.96	8.57	8.05
	SCCCCL3120A11.g	1	2.95e-06	5.39	0.00629	2.36	2.43	6.39	1.65	3.33	4.12	1.05	0.92	0.22	1.68	2.61	0.67	0.66	3.29
	SCCCCL3120E04.b	2.7	1.24e-05	2	0.0004	15.26	26.91	26.34	14.75	24.94	25.94	12.85	17.86	3.11	12.78	23.52	16.47	26.49	21.57
	SCCCCL3120F04.g	-1.88	6.77e-06	10.13	0.0039	4.51	11.95	4.62	10.19	4.01	8.32	0.77	1.01	0	0.38	1.48	0.34	2.04	0.69
	SCCCCL3140A02.g	1.43	6.72e-06	3.73	0.00915	6.03	9.89	9.52	4.9	6.03	15.92	2.29	5.78	2.22	5.08	9.04	2.94	7.06	4.12
	SCCCCL3140A12.g	2.29	2.43e-05	2.35	0.0092	49.41	41.98	30.79	38.76	19.81	56.47	12.34	75.67	10.74	32.75	53.56	14.63	88.95	41.1
	SCCCCL3140B11.g	∞	-9.69e-08	#NAME?	0.00163	0	0	0	0	0	0	0	0.57	0	0	0	0	0	0
	SCCCCL4001B11.g	2.14	5.63e-06	2.53	0.000778	5.46	11.03	10.34	7.37	4.47	10.21	6.06	4.31	1.17	8.25	5.17	6.12	7.78	8.82
	SCCCCL4001C05.g	3.6	6.43e-06	1.49	0.01	13.71	20.21	19.87	17.01	18.14	16.75	9.42	17.86	2.74	15.24	22.02	15.78	23.3	16.53
	SCCCCL4003H02.g	1.6	4.92e-06	3.37	0.00237	2.74	9.66	8.78	3.59	7.32	5.56	3.64	3.26	0.93	4.17	4.6	3.48	3.58	5.64
	SCCCCL4004D03.g	1.99	3.22e-05	2.7	4.93e-05	24.73	55.62	44.93	47.54	34.2	66.4	28.65	25.93	7.99	33.36	53.58	35.04	46.98	44.29
	SCCCCL4006D11.g	2.29	4.55e-06	2.36	0.00412	5.02	7.55	8.16	5.58	3.01	10.86	6.29	4.57	1.09	6.68	8.05	3.94	7.74	7.23
	SCCCCL4007B12.g	3.35	1.39e-05	1.61	0.00213	25.46	33.56	36.35	27.1	36.53	40.61	17.03	23.34	4.45	31.52	43.99	22.18	40.68	45.7
	SCCCCL4007F10.g	3.02	7.93e-06	1.79	0.01	11.95	22.29	21.15	10.73	14.47	17.62	8.24	12.91	2.25	20.31	17.58	13.03	14.28	18.74
	SCCCCL4008A05.g	∞	-9.59e-08	#NAME?	0.00258	0	0	0	0	0	0	0	0	0	0	0.6	0	0	0
	SCCCCL4010H08.g	∞	-1.14e-07	#NAME?	0.000345	0	0	0	0	0	0	0	0	0	0.64	0	0	0	0
	SCCCCL4011D01.g	3.04	7.53e-05	2.52	0.01	73.56	145.66	142.98	36.97	128.87	156.01	62.7	35.03	6.49	73.26	47.35	42.67	23.26	39.41
	SCCCCL4012F12.g	2.29	2.13e-05	2.34	0.00703	22.51	33.63	54.52	27.77	35.01	36.63	10.53	34.76	2.55	36.99	43.53	28.55	28.82	21.06
	SCCCCL4013E07.g	2.3	4.02e-06	2.35	0.0079	6.11	8.09	6.03	7.19	3.96	7.11	2.81	5.36	0.61	4.44	8.48	3.54	5.93	2.23
	SCCCCL4014A03.g	2.56	8.74e-05	2.09	1.92e-05	128.53	168.25	149.48	86.95	167.3	204.1	91.83	107.96	24.37	144.99	127.88	110.03	161.11	137.36
	SCCCCL4015G01.g	2.9	8.75e-06	1.86	0.00494	14.98	21.28	19.51	12.08	17.11	20.51	6.5	24.51	4.69	11.19	15.52	9.92	25.18	16.38
	SCCCCL5001C10.g	1.26	2.85e-06	4.28	0.00878	3.37	2.74	2.18	4.36	4.14	3.09	2.06	1.25	0.3	2.1	3.4	1.37	1.35	1.24
	SCCCCL5001D03.g	2.41	3.69e-06	2.22	0.01	4.15	7.29	5.59	5.16	8.65	6.3	2.92	4.21	0.67	3.42	4.82	4.09	6.03	5.44
	SCCCCL5003B11.g	∞	-7.91e-08	#NAME?	0.00718	0	0	0	0	0	0	0	0	0	0	0.49	0	0	0
	SCCCCL5003D11.g	3.26	9.04e-06	1.66	0.00303	20.16	24.2	25.6	12.36	19.31	20.24	12.69	23.82	4.73	25.52	19.09	19.2	25.56	21.09
	SCCCCL5003G07.g	1.67	1.14e-05	3.23	0.000129	8.66	23.8	16.06	12.84	15.99	12.35	8.07	4.04	1.98	11.06	10.35	5.43	6.92	6.81
	SCCCCL5071B11.g	3.18	1.35e-05	1.69	0.01	21.66	31.46	36.77	17.52	36.92	36.56	16.12	25.49	3.87	22.88	28.27	23.81	28.6	25.98
	SCCCCL5071E09.g	1.61	2.47e-05	3.34	2.02e-08	16.95	37.05	33.32	23.68	30.54	42.64	24.21	13.77	3.58	21.33	41.03	29.3	31.64	31.24
	SCCCCL5071F05.g	3.03	3e-05	1.77	0.00166	46.54	69.86	65.22	45.07	67.42	84.97	31.53	45.54	12.98	56.28	58.03	52.47	82.43	59.81
	SCCCCL5071F12.g	∞	-9.5e-08	#NAME?	0.00135	0	0	0	0	0	0	0	0	0	0.53	0	0	0	0
	SCCCCL5072F01.g	2.65	1.06e-05	2.02	0.01	10.41	24.97	23.15	12.41	28.21	14.85	10.86	10.24	5.16	15.58	17.63	17.54	20.83	21.88
	SCCCCL6002A07.g	1.72	5.22e-06	3.12	0.01	5.15	9.19	5.93	4.53	11.29	8.68	0.89	5.85	0.43	1.78	4.39	3.06	4.08	5.79
	SCCCCL6002A12.g	2.85	4.55e-06	1.88	0.01	4.75	10.26	11.23	5.5	9.91	10.7	5.65	4.97	1.4	9.01	8.86	6.75	5.9	9.17
	SCCCCL6003H05.g	2.94	1.23e-05	1.83	0.01	18.13	32.89	30.38	22.56	25.91	23.61	7.9	19.31	4.18	20.78	26.97	19.38	26.29	19.19
	SCCCCL6004A08.g	2.82	6.41e-06	1.92	0.00528	16.48	11.4	12.72	6.96	8.21	15.35	7.82	9.08	0.91	4.58	9	11.45	8.66	8.21
	SCCCCL6005D07.g	1.98	6.87e-06	2.72	0.000758	8.89	10.36	7.03	6.03	14.9	12.15	4.76	3.07	1.23	6.09	5.33	4.11	3.08	3.11
	SCCCCL6005E10.g	2.98	4.27e-05	1.8	0.00668	55.92	98.51	111.34	69.89	98.38	103.2	34.92	69.15	14.63	66.54	94.88	72.7	98.42	66.16
	SCCCCL6C02C10.g	3.03	7.8e-06	1.77	0.01	14.32	16.33	16.19	13.62	23.54	16	5.67	18.54	3.01	16.29	18.58	14.81	24.33	20.53
	SCCCCL7001A06.g	2.63	2.64e-05	2.05	8.43e-05	35.69	56.76	56.28	27.61	53.39	47.17	28.66	22.02	3.55	30.65	32.64	25.45	23.17	42.49
	SCCCCL7001F03.g	2.05	3.7e-06	2.63	0.00851	3.48	7.1	3.17	2.79	8.9	5.63	4.12	2.21	0.3	3.26	3.15	3.39	1.33	1.95
	SCCCCL7037D10.g	2.57	8.35e-06	2.1	0.01	19.98	15.97	9.1	10.21	13.87	19.77	5.55	10.59	1.95	13.24	11.47	6.69	7.38	8.73
	SCCCCL7038A12.g	2.92	7.71e-06	1.85	0.01	8.77	20.09	19.88	11.99	15.41	15.71	7.52	8.03	1.72	11.68	14.13	11.34	17.71	12.58
	SCCCCL7C01D09.g	1.96	4.5e-06	2.75	0.01	4.08	5.34	11.45	6.04	7.68	5.22	1.91	2.75	0.31	3.54	6.49	4.71	4.94	3.68
	SCCCCL7C03G04.g	3.09	1.29e-05	1.74	0.00878	20.98	28.75	36.14	21.52	26.92	34.05	11.43	20.48	2.52	15.09	28.79	15.33	23.11	19.96
	SCCCFL1001A02.g	1.58	5.84e-06	3.39	0.000153	4.68	8.35	11.07	4.92	7.93	8.53	3.78	5.89	1.43	6.86	7.33	2.55	7.05	7.3
	SCCCFL1001G01.g	2.26	9.64e-06	2.36	0.00888	8.42	21.55	11.52	9.6	23.46	17.07	7.72	6.01	1.27	14.49	6.24	10.7	6.69	14.24
	SCCCFL1002C07.g	1.22	3.12e-06	4.39	0.00557	4.4	4.16	1.74	2.38	6.56	2.58	2.23	0.79	0.33	1.59	3.26	1.21	1.75	2.59
	SCCCFL1002E10.g	2.75	2.08e-05	1.95	0.00023	21.42	43.68	34.07	32.83	55.41	35.12	29.73	16.11	3.11	14.9	64.79	33.76	21.51	33.87
	SCCCFL1003B03.g	1.8	1.88e-05	2.99	7.33e-10	21.05	26.75	25.02	21.18	34.09	23.94	14.49	15.65	5.01	22.89	19.45	14	13.83	22.28
	SCCCFL1097E11.g	2.38	1.48e-05	2.27	7.28e-07	23.61	25.73	24.55	19.63	25.28	27.05	10.83	18.56	2.91	17.25	26.85	13.4	18.18	18.24
	SCCCFL1100F01.g	2.43	5.41e-06	2.2	0.00221	5.7	11.25	10.71	5.61	8.83	10.29	6.27	5.26	1.44	5.1	6.22	6.61	5.02	5.79
	SCCCFL2002A03.g	-1.01	1.35e-05	5.42	7.71e-05	20.28	12.82	6.77	11.7	22.67	17.44	6.52	6.22	0.65	8.12	11.4	3.18	4.31	8.49
	SCCCFL2002A04.g	2.5	6.59e-06	2.15	0.01	9.66	11.04	14.8	7.36	12.41	15.46	2.47	10.19	1.19	7.82	13.08	10.27	9.72	6.2
	SCCCFL2002B01.g	1.72	1.6e-05	3.14	5.75e-06	25.21	19.57	8.28	23.22	24.46	24.36	13.6	12.03	1.69	10.73	19.5	7.62	8.14	15.52
	SCCCFL2002C05.g	1.09	1.69e-05	4.95	0.000932	6.86	21.95	28.84	20.93	7.45	26.68	12.35	4.33	2.03	11.69	25.11	5.48	18.69	14.71
	SCCCFL2002C09.g	∞	-1.01e-07	#NAME?	0.00191	0	0	0	0	0	0	0	0	0	0	0	0	0.63	0
	SCCCFL2002D10.g	2.41	9.22e-06	2.24	2.04e-05	11.59	16.31	15.02	13.84	14.35	16.15	11.14	17.34	1.19	10.97	12.53	13.53	14.75	16.3
	SCCCFL2002E06.g	1.22	6.14e-06	4.43	0.000627	11.01	7.46	1.63	5.16	9.33	7.25	4.86	3.2	0.32	4.31	8.95	2.62	1.77	6.33
	SCCCFL2002E12.g	1.93	5.43e-06	2.8	0.00251	6.75	7.47	9.49	3.88	12.55	5.37	4.39	5.99	2.01	8.8	9.17	5.04	6.39	4.88
	SCCCFL2002F10.g	2.47	2.39e-05	2.17	0.000762	46.59	36.18	26.74	30.39	48.39	56.23	18.88	30.54	3.9	28.13	39.35	21.89	27.47	29.27
	SCCCFL3002B02.g	2.8	1.15e-05	1.93	0.00233	17.39	28.3	21.61	19.4	27.01	19.33	8.42	19.93	3.53	23.07	18.06	15.48	19.63	18.19
	SCCCFL3003D04.g	2.24	3.78e-06	2.4	0.00969	5.9	8.58	6.35	2.27	3.87	6.88	4.44	7.34	1.72	12.1	4.53	2.63	5.82	6.47
	SCCCFL4001B05.g	-2.51	1.57e-05	13.47	0.000834	10.19	21.96	7.74	2.01	14.66	25.76	18.15	1.78	0.2	7.4	3.86	1.17	1.3	2.49
	SCCCFL4001F05.g	1.32	1.55e-05	4.08	1.26e-06	10.85	24.64	23.61	11.01	22.32	13.59	15.4	10.86	2.25	19.68	14.37	5.76	5.18	14.36
	SCCCFL4002B03.g	∞	-6.56e-08	#NAME?	0.01	0	0	0	0	0	0	0	0.39	0	0	0	0	0	0
	SCCCFL4003D11.g	2.18	1.59e-05	2.46	0.000498	13	24.94	32.25	19.47	29.56	28.41	10.91	14.73	3.25	16.37	26.71	19.65	18.01	13.92
	SCCCFL4087A02.g	2.38	5.34e-06	2.28	0.00182	7.43	11.89	8.66	10.97	6.71	4.56	5.42	8.27	1.21	5.42	12.75	13.27	7.28	11.63
	SCCCFL4087B10.g	2.69	2.12e-05	1.99	0.00372	44.13	41.28	38.63	26.73	47.41	44.17	10.88	52.67	7.74	51.25	30.64	29.15	38.6	23.1
	SCCCFL4090F04.g	1.06	6e-06	5.06	0.00495	1.34	11.1	8.17	2.44	9.92	5.55	5.8	0.77	0	0.27	4.8	1.88	3.9	2.3
	SCCCFL4094C03.g	1.93	5.41e-06	3.08	0.00319	6.97	6.44	8.08	4.68	6.06	9.27	5.84	1.58	0.46	1.92	2.02	5.57	1.51	3.83
	SCCCFL4094H12.g	1.65	4.91e-06	3.51	0.00564	4.07	7.4	3	3.83	10.22	8.47	3.65	0.61	0.31	1.92	3.02	3.41	1.62	1.44
	SCCCFL5001D01.g	2.45	4.74e-06	2.18	0.00491	5.67	11.08	4.66	6.44	10.3	8.94	4.98	3.8	0.89	5.15	6.93	4.95	8.17	8.79
	SCCCFL5002H12.g	∞	-5.99e-08	#NAME?	0.01	0	0	0	0	0	0	0	0	0	0.34	0	0	0	0
	SCCCFL5054E07.g	1.26	8.53e-06	4.27	6.21e-05	15.54	10.02	3.47	7.65	10.68	11.09	7.22	6.75	0.64	6.98	10.72	2.45	4.18	8.78
	SCCCFL5057B05.g	1.89	1.69e-05	2.86	1.98e-11	26.47	22.43	25.73	18.66	23.09	22.1	15.19	18.61	1.72	18	17.76	11.9	16.93	18.15
	SCCCFL5058A02.g	3.29	1.26e-05	1.63	0.01	18.69	34.98	30.8	20.74	34.39	38.09	15.34	23.51	5.6	22.61	28.03	24.5	27.12	35.3
	SCCCFL5058C03.g	2.6	8.25e-06	2.08	0.00143	9.37	14.62	17.27	10.77	13.4	20.6	7.93	7.86	1.46	11.78	14.81	10.91	11.07	10.99
	SCCCFL5058D11.g	2.24	1.34e-05	2.4	0.00196	21.86	23.51	16.61	18.33	32.6	16.08	7.31	17.28	2.29	18.11	20.5	11.41	14.5	17.4
	SCCCFL5059A06.g	2.85	9.73e-06	1.89	0.00399	12.06	20.82	25.97	14.54	20.61	18.68	9.21	11.78	2.95	16.4	20.86	14.28	15.55	19.25
	SCCCFL5060E09.g	2.03	3.36e-06	2.65	0.01	3.78	4.81	4.45	3.17	5.82	5.93	4.1	5.52	1.87	4.7	6.57	3.39	4.38	4
	SCCCFL5061A05.g	3.13	1.01e-05	1.72	0.0063	16.15	17.96	24.83	19.55	24.33	29.97	10.43	18.22	3.29	23.72	25.86	17.9	32.33	24.61
	SCCCFL5061D01.g	2.22	2.18e-05	2.42	2.07e-05	21.17	35.19	36.79	28.43	48.39	31.78	18.64	31.54	5.89	27.09	37.07	32.19	35.78	29.53
	SCCCFL5065B01.g	2.17	4.37e-05	2.48	2.63e-08	65.96	68.9	61.5	55.74	74.13	79	29.63	39.25	7.76	44.15	55.11	26.41	46.25	38.34
	SCCCFL5093C11.g	1.92	5.46e-06	2.81	0.00456	6.37	6.31	14.04	4.43	7.25	6.71	4.9	5.94	1.05	5.49	3.7	3.31	8.39	9.68
	SCCCFL5093F04.g	1.98	6.48e-05	2.71	2.73e-07	87.25	89.74	96.35	70.25	108.54	119.19	38.96	63.15	9.37	53.68	75.13	40.98	60.04	58.26
	SCCCFL5096B05.g	1.5	1.25e-05	3.61	0.000118	12.47	25.81	18.15	11.58	9.03	14.11	10.62	5.82	1.67	10.83	16.32	5.59	7.51	9.13
	SCCCFL6002G10.g	1.74	4.11e-06	3.09	0.01	4.99	8.32	5.56	2.84	9	3.46	1.75	2.82	0.94	1.81	4.5	3.53	0.71	2.78
	SCCCFL6003A08.g	1.55	9.15e-06	3.49	0.000121	8.21	14.23	17.83	9.31	7.73	12.45	5.87	10.49	1.57	12.21	11.37	4.57	10.59	9.76
	SCCCFL6003F05.g	3.9	9.81e-06	1.39	0.00745	26.82	30.56	33.23	23.41	30.13	40.5	22.79	27.71	4.21	30.26	34.31	26.44	37.32	25.39
	SCCCFL6003G01.g	2.72	1.21e-05	1.97	0.00345	17.01	17.94	27.2	19.88	24.19	30.83	8.68	15.54	3.07	26.2	30.5	16.81	23.69	26.05
	SCCCFL6003G07.g	1.96	6.7e-06	2.75	0.000346	8.25	14.99	8.87	6.48	7.44	10.78	5.17	6.01	1.43	10.75	8.15	7.29	9.14	6.13
	SCCCFL6003H01.g	1.28	3.25e-06	4.24	0.00456	6.38	4.46	1.63	3.43	3.54	3.01	2.49	0.67	0.14	2.45	3.27	1.14	0.85	3.54
	SCCCFL8001A12.g	2.43	5.03e-06	2.22	0.00896	5.17	9.61	8.19	8.46	13.05	6.12	3.4	5.06	0.9	8.46	6.38	5.66	7.08	4.42
	SCCCFL8001D07.g	1.77	1.02e-05	3.03	0.00351	10.64	18.44	19.85	2.98	15.49	15.48	7.85	9.56	1.53	20.6	7.61	6.2	4.94	5.12
	SCCCFL8002F07.g	2.42	1.13e-05	2.23	0.000379	13.07	26.75	17.74	16.71	22.25	15.12	9.8	15.72	3.04	11.43	22.64	19.06	14.62	21.03
	SCCCFL8002H05.g	1.48	1.11e-05	3.63	0.000172	13.98	14.14	13.31	8.04	22.14	14.64	4.76	12.02	4.61	11.87	13.27	7.48	16.23	8.29
	SCCCFL8003B01.g	1.37	6.48e-06	3.92	2.53e-05	5.61	8.76	7.99	4.93	11.31	4.92	7.87	1.54	0.44	6.89	7.43	3.99	3.27	3.05
	SCCCFL8003D10.g	1.37	4.69e-06	3.91	0.000567	4.52	7.3	6.01	6.1	7.06	4.8	1.67	2.04	1.13	5.74	5.38	1.85	2.79	4.28
	SCCCHR1002H02.g	∞	-8.52e-08	#NAME?	0.00491	0	0	0	0	0	0	0	0	0	0	0	0	0.53	0
	SCCCHR1003A04.g	1.71	4.83e-06	3.17	0.000833	5.75	8.79	6.86	6.83	3.42	4.94	4.68	2.92	0.51	5.72	11.42	3.3	4.33	3.84
	SCCCHR1003D07.g	2.82	1.65e-05	1.9	0.00732	16.99	38.6	36.75	23.58	42.71	32.87	14.91	26.49	3.4	22.15	31.61	29.08	23.74	26.05
	SCCCHR1004F09.g	17.74	-4.72e-06	-3.3	1.49e-07	2.5	3.4	1.57	1.51	2.93	0	0.24	7.77	2	21.16	20.95	6.69	3.44	11.15
	SCCCHR1004H04.g	-1.21	2.2e-05	6.53	4.24e-05	12.93	33.09	18.73	7.48	24.35	24.82	31.83	2.56	1.08	8.04	9.08	3.34	0.88	8.07
	SCCCLB1001E10.g	2.68	7.75e-05	1.99	0.00288	108.58	130.37	143.03	80.72	213.86	181.44	73.94	111.75	19.72	112.8	111.25	120.06	143.07	142.58
	SCCCLB1001G01.g	1.99	2.6e-05	2.68	0.000145	22.43	42.38	44.11	30.63	50.1	42.56	14.28	30.45	4.52	35.7	42.67	21.81	25.84	30.36
	SCCCLB1003C07.g	2.46	1.23e-05	2.18	0.00173	14.94	24.75	21.39	20.07	27.25	20.61	6.1	18.91	4.62	15.94	32.95	15.39	28.86	13.66
	SCCCLB1003G04.g	1.29	5.64e-06	4.15	9.52e-05	3.93	5.99	7.15	6.9	9.51	6.1	4.46	5.21	1.78	1.22	3.04	3.59	4.39	4.35
	SCCCLB1003G10.g	-1	1.37e-05	5.3	0.00798	11.52	14.71	12.35	5.4	24.97	28.6	3.9	3.83	0.41	8.93	7.03	3.97	1.52	2.42
	SCCCLB1003G12.g	2.41	3.84e-06	2.23	0.01	4.7	9.18	8.98	3.12	4.53	6.68	4.03	3.31	0.86	4.1	4.87	2.24	4.29	3.98
	SCCCLB1003H04.g	1.12	2.34e-05	4.77	0.00141	23.03	38.41	28.9	10.89	15.75	45.93	13.13	11.17	1.71	9.61	17.33	12.8	10.29	10.47
	SCCCLB1004B02.g	3.98	0.000459	1.35	0.01	1398.56	1730.04	1159.52	1311.89	2203.28	1413.57	1261.6	2755.94	374.09	1617.48	2103.34	1951.69	2084.57	3223.7
	SCCCLB1021A03.g	2.58	1.33e-05	2.18	0.0049	17.43	25.28	20.04	8.23	23.56	23.86	26.42	7.53	1.27	17.5	13.09	6.56	7.46	8.91
	SCCCLB1021B09.g	-1.68	2.21e-05	8.97	0.00193	10.73	38.57	19.26	13.31	12.33	40.31	13.08	6.44	2.65	6.61	15.33	1.96	12.53	12.48
	SCCCLB1021C03.g	2.82	1.26e-05	1.91	0.00472	13.82	30.49	23.07	20.95	26.38	31.08	10.66	25.2	4.99	18.5	31.06	20.12	26.83	22.93
	SCCCLB1021C06.g	3.02	8.8e-06	1.79	0.01	14.48	21.73	17.89	20.94	12.96	22.97	7.07	18.11	3.42	14.66	33.92	11.82	19.75	13.71
	SCCCLB1021F09.g	-1.66	1.11e-05	8.9	0.01	6.95	21.95	18.83	3.2	11.21	9.25	3.18	5.77	0.77	5.91	1.48	2.06	2.32	0.6
	SCCCLB1021F10.g	2.38	5.8e-06	2.27	0.00176	7.07	7.27	10.59	5.98	12.69	12.48	5.1	4.5	0.97	12.34	8.65	5.02	7.52	10.82
	SCCCLB1021H05.g	2.71	1.41e-05	1.98	0.00323	16.03	33.24	29.04	17.72	30.34	30.48	12.02	22	4.44	25.77	33.05	25.39	35.13	23.88
	SCCCLB1022F07.g	2.95	8.75e-06	1.83	0.00227	14.01	19.58	12.99	14.12	25.58	16.92	10.68	22.5	5.58	14.16	18.35	14.87	19.61	18.14
	SCCCLB1023C08.g	2.8	4.44e-05	1.92	0.000278	52.43	106.11	95.02	62.54	90.69	94.67	47.66	64.68	12.87	50.28	116.31	67.91	79.97	78.7
	SCCCLB1023G03.g	2.48	3.14e-05	2.16	0.000569	38.28	65.69	68.83	26.99	53.57	61.07	32.34	26.67	6.02	35.46	36.4	31.21	28.96	49.42
	SCCCLB1024B03.g	1.52	8.88e-06	3.55	2.87e-06	7.73	6.66	13.25	11.77	10.57	15.81	7	10.42	1.19	19.51	9.26	5.18	16.31	13.99
	SCCCLB1025E05.g	2.8	7.25e-06	1.93	0.000727	11.71	11.87	13.12	15.18	15.67	9.98	10.88	8.11	1.92	14.12	14.92	8.74	8.99	8.67
	SCCCLB1026G03.g	2.92	3.53e-05	1.84	0.00837	31.01	73.66	92.26	58.87	92.05	74.25	38.78	25.48	12.65	74.07	54.82	61.79	53.2	68.25
	SCCCLB1C06A11.g	1.57	6.25e-06	3.45	0.00142	5.08	9.57	3	4	8.73	11.87	9.71	2.21	1	4.7	6.66	2.22	4.36	4.44
	SCCCLB1C06D11.g	8.91	-1.14e-05	-1.65	0.000175	15	19.88	13.54	14.46	22.56	10.93	7.21	37.26	7.46	29.87	25.22	27.92	24.82	24.18
	SCCCLB2001E03.g	2.16	3.3e-06	2.5	0.01	3.28	7.72	6.68	4.17	4.86	2.4	3.29	1.84	0.74	3.06	2.18	4.55	3.19	2.98
	SCCCLB2001G08.g	2.79	7.02e-06	1.92	0.00101	10.4	14.62	13.34	8.63	13.75	17.21	8.86	11.73	2.63	10.82	15.41	10.12	9.27	16.16
	SCCCLB2002A07.g	2.71	4.71e-06	1.98	0.00813	6.36	11.12	8.77	5.8	9.41	8.92	5.95	3.79	0.82	4.08	9.14	6.56	3.61	6.09
	SCCCLB2003E05.g	1.54	8.31e-06	3.46	0.00682	9.27	10.88	12.01	4.26	19.86	9.82	3.59	5.48	1.96	5	11.5	9.96	13.06	10.49
	SCCCLB2009C06.g	2.75	6.57e-06	1.96	0.00495	8.36	15.93	11.4	6.43	16.24	13.04	7.83	10.45	2.49	7.95	13.14	14.75	9.25	11.8
	SCCCLB2009C07.g	2.62	6.71e-06	2.06	0.00551	9.06	14.97	16.21	9.07	14.01	8.28	5.45	15.01	2.05	21.93	15.01	12.55	16.08	19.86
	SCCCLB2010A04.g	1.82	2.23e-05	2.97	2.07e-05	17.83	39.2	42.81	22.83	31.63	21.76	22.51	13.32	4.23	22.34	29.67	17.59	21.46	25.16
	SCCCLR1001C12.g	1.99	0.000122	2.7	0.01	60.17	135.82	216.01	280.01	211.24	157.26	82.41	74.65	7.71	105.65	381.39	64.52	108.59	155.18
	SCCCLR1001D10.g	2.61	1.09e-05	2.07	0.00116	14.75	27.7	23.1	13.33	17.11	16.69	11.24	19.35	4.58	23.81	18.25	11.26	21.15	13.95
	SCCCLR1001E07.g	2.44	1.02e-05	2.21	0.000229	8.81	18.59	21.82	15.17	20.45	11.18	13.48	8.43	2.46	22.36	12.6	17.08	6.91	5.5
	SCCCLR1001G06.g	1.67	0.000963	3.52	0.000929	694.05	1636.97	1618.9	455.97	827.39	1654.86	1077	305.82	45.54	495.55	441.49	255.99	285.72	321.59
	SCCCLR1001H11.g	2.71	4.01e-05	1.97	0.01	42.39	82.89	76.17	57.32	116.77	81.79	29.9	50.14	7.74	50.03	96.17	54.89	52.45	59.7
	SCCCLR1022B08.g	1.33	5.39e-05	4.09	0.00216	44.25	74.46	53.39	17.63	45.56	79.62	103.58	17.14	4.38	91.79	37.7	10.65	17.56	39.7
	SCCCLR1022C06.g	3.57	5.21e-05	1.51	0.00212	92.71	115.96	170.68	138.98	146.93	159.8	90.49	116.3	18.12	139.36	203.97	104.16	123.13	172.44
	SCCCLR1022H03.g	2.81	3.92e-05	1.91	0.000774	58.05	94.95	59.98	44.39	105.91	72.61	53.33	45.72	9.54	45.96	47.91	49.55	30.11	42.39
	SCCCLR1024A11.g	1.23	2.57e-05	4.38	0.01	22.62	66.35	24.06	14.31	25.48	19.08	24.24	4.23	1.58	15.34	16.6	7.07	1.08	10.22
	SCCCLR1024B05.g	-1.05	4.16e-06	5.69	0.000544	3	6.13	3.75	1.64	4.8	4.41	6.03	0.64	0.07	3.38	1.97	1.04	0.61	1.59
	SCCCLR1024C05.g	-1.35	4.03e-05	7.24	0.00884	40.05	51.53	89.2	23.99	24.62	37.06	10.07	30.13	6.15	30.2	18.18	5.16	16.11	14.59
	SCCCLR1024C07.g	3.05	0.000128	1.76	0.00304	169.68	331.52	322.64	211.51	334.62	264.86	136.06	287.37	50.06	252.09	420.63	275.55	291.76	448.3
	SCCCLR1024D08.g	2.53	9.85e-06	2.12	0.01	8.33	21.3	24.63	15.66	18.03	15.45	6.82	11.74	2.92	11.21	14.49	15.64	12.19	9.69
	SCCCLR1024E01.g	1.32	8.31e-05	5.43	0.00646	124.62	145.82	44.66	17.08	116.49	123.1	37.37	32.7	2.66	18.46	13.41	21.04	9.02	10.13
	SCCCLR1024E11.g	2.69	7.1e-05	1.98	0.00691	112.45	150.19	134.24	51.07	159.33	183.62	65.88	82.99	17.86	69.21	40.04	86.79	122.06	104.81
	SCCCLR1048A10.g	3.11	6.99e-05	1.72	0.01	140.95	165.97	135.95	118.12	162.12	220.54	52.88	187.48	32.34	127.32	192.51	106.58	226.25	136.6
	SCCCLR1048B03.g	2.61	4.42e-06	2.05	0.00949	4.67	7.01	8.41	6.28	7.83	12.32	4.91	4.68	1.49	11.4	6.09	6.89	13.25	6.48
	SCCCLR1048B04.g	4.44	8.83e-05	2.03	0.01	100.77	196.22	144.73	75.84	188.06	190.48	136.53	38.58	12.18	107.68	84.54	58.83	54.77	70.74
	SCCCLR1048C05.g	2.73	7.35e-06	1.96	0.000623	10.45	17.14	13.54	9.82	14.35	15.19	8.36	7.53	1.06	7.89	16.77	9.39	10.28	14.47
	SCCCLR1048D07.g	-1.14	0.00075	6.1	1.51e-06	312.44	1091.36	1071.9	552.36	707.03	1014.48	575.77	82.91	12.42	250.9	251.65	83.16	44.48	111.09
	SCCCLR1048G06.g	-1.03	3.11e-05	5.49	0.000927	29.22	42.77	39.45	13.97	25.5	62.56	13.75	10.98	1.66	13.36	21.12	12.24	5.16	14.57
	SCCCLR1065E01.g	-2.33	4.1e-05	12.69	0.000168	20.83	48.84	24.48	24.64	39.87	31.03	70.47	3.54	1.55	19.44	40.81	1.89	0.23	14.21
	SCCCLR1065G05.g	2.86	1.28e-05	1.88	0.00947	19.19	28.35	24.38	12.5	28.63	36.23	13.02	25.52	5.13	16.02	24.77	18.04	45.15	24.88
	SCCCLR1066G04.g	∞	-7.3e-08	#NAME?	0.00785	0	0	0	0	0	0	0	0.43	0	0	0	0	0	0
	SCCCLR1066H04.g	2.81	6.57e-06	1.92	0.00579	10.34	14.68	17.32	11.69	9.16	12.28	5.17	12.2	3.93	19.65	15.66	6.92	10.38	12.71
	SCCCLR1067B09.g	-1.96	5.36e-05	10.46	0.00557	93.84	45.97	13.18	31.99	92.7	60.92	15.23	28.46	3.69	26.16	17.31	9.72	13.02	22.67
	SCCCLR1067C02.g	3	1.06e-05	1.79	0.00621	16.9	28.83	22.61	18.47	21.91	24.99	8.17	16.46	3.29	13.18	28.44	22.95	24.04	20.96
	SCCCLR1068D05.g	2.2	7.87e-06	2.44	0.01	11.37	11.13	17.19	5.56	18.36	12.06	3.65	8.7	1.55	9.88	9.68	6.92	13.94	7.57
	SCCCLR1070A11.g	3.08	2.15e-05	1.75	3.65e-05	29.8	56.07	46.35	37.79	42.25	51.73	31.88	29.97	6.95	35.7	53.6	20.11	39.54	41.55
	SCCCLR1070B04.g	1.76	3.53e-05	3.03	0.00324	32.48	62.5	69.46	21.08	47.62	63.46	17.42	22.31	5.92	27.65	31.87	20.86	21.47	19.24
	SCCCLR1070E03.g	2.53	1.14e-05	2.12	0.01	12.89	23.38	29.91	9.98	19.53	23.85	9.05	19.2	2.23	15.73	24.2	14.12	20.23	12.28
	SCCCLR1070F02.g	1.72	6.66e-06	3.13	9.54e-05	4	9.2	7.78	5.02	10.05	12.81	8.74	6.67	2.42	17.39	4.13	12.47	10.45	4.24
	SCCCLR1070F04.g	2.68	7.02e-06	2.01	0.00965	7.11	15.67	18.12	8.03	14.23	12.78	6.82	9.05	1.41	9.97	4.8	8.08	8.64	15.23
	SCCCLR1070G06.g	3.07	8.36e-06	1.75	0.01	13.89	18.46	23.45	11.79	17.69	22.07	7.83	25.72	4.57	16.91	27.34	13.78	27.55	18.67
	SCCCLR1072A09.g	-1.2	3.06e-06	6.48	0.00556	2.48	6.54	3.22	1.78	2.8	3.81	0.7	0.66	0	0	2.3	0.77	2.03	0.79
	SCCCLR1072A10.g	2.32	1.6e-05	2.32	8.21e-08	29.58	21.67	19.72	22.1	29.97	27.37	14.75	18.71	2.55	16.21	20.02	15.87	20.69	20.53
	SCCCLR1072C12.g	-2.49	8.44e-06	13.48	0.000118	3.85	7.81	6.07	4.58	5.36	13.81	12.21	0.66	0.27	2.47	6.86	0.17	2.51	2.77
	SCCCLR1072D02.g	1.17	6.27e-05	4.63	0.00153	70.09	109.84	47.88	46.93	13.25	109.93	71.32	52.03	13.12	61.14	74.04	12.09	43.21	43.64
	SCCCLR1072E03.g	3	1.57e-05	1.8	1.25e-05	22.79	33.61	34.11	18.41	30.71	35.18	33.13	12.91	2.32	36.95	26.06	12.5	14.74	24.57
	SCCCLR1072H03.g	3.38	3.71e-05	1.58	0.00269	67.65	96.59	100.57	62.8	117.46	100.8	52.58	69.01	13.85	78.13	91.49	75.53	85.22	104.04
	SCCCLR1075A01.g	2.31	5.81e-06	2.34	0.000961	8.09	12.6	9.77	7.92	5.54	11.06	4.99	8.53	1.42	4.95	7.54	6.18	12.15	6.75
	SCCCLR1075B08.g	2.33	1.21e-05	2.3	0.00123	12.28	21.23	23.4	10.01	24.02	25.4	10.76	16.75	4.14	19.43	12.55	11.23	22.3	14.78
	SCCCLR1076D05.g	1.6	0.0004	3.36	7.37e-07	314.08	410.96	503.59	507.44	385.98	819.85	425.97	165.54	29.72	132.03	322.17	194.82	169.51	458.86
	SCCCLR1076H12.g	3.1	1.64e-05	1.74	0.00193	25.23	36.91	39.14	15.27	39.88	40.88	30.65	18.01	2.94	28.46	25.69	23.25	20.49	30.62
	SCCCLR1077E04.g	2.36	4.24e-06	2.27	0.00718	5.66	6.95	6.41	5.93	7.26	9.38	3.43	4.82	0.44	6.37	8.95	5.07	4.73	4.76
	SCCCLR1078E02.g	-1.44	5.9e-06	7.7	1.09e-05	6.95	7.7	5.56	2.41	6.92	6.86	3.87	1.97	0.14	2.53	3.91	0.96	0.63	0.86
	SCCCLR1078E04.g	1.58	7.38e-06	3.41	1.2e-05	8.54	9.94	8.94	9.21	11.13	8.41	5.53	2.81	0.6	6.56	7.62	8.08	3.13	5.56
	SCCCLR1078H05.g	2.13	3.36e-05	2.54	0.000937	48.09	48.78	52.75	36.29	21.28	81.8	38.24	39.89	5.86	38.1	44.62	14.81	55.03	39.54
	SCCCLR1079C01.g	2.84	1.47e-05	1.89	0.00229	17.81	31.66	33.9	18.36	30.24	36.83	15.87	21.46	4.95	12.5	21.17	18.55	23.35	24.2
	SCCCLR1079G09.g	3	0.000193	1.78	0.000965	294.24	461.79	467.1	242.25	491.25	433.86	222.42	284.55	45.18	224.45	326.81	255.67	336.64	293.12
	SCCCLR1080F10.g	1.5	1.52e-05	3.61	1.67e-06	14.05	28.21	20.9	18.8	17.6	14.31	10.12	9.42	2.08	10.83	16.16	8.25	6.86	10.21
	SCCCLR1C02G04.g	1.88	7.59e-06	2.86	2.4e-05	10.57	10.94	11.21	6.35	8.75	12.94	8.18	15.22	1.36	6.41	3.59	7	14.33	14.85
	SCCCLR1C03A06.g	2.69	5.01e-06	2.01	0.00862	4.29	10.73	10.81	11.36	10.43	5.49	5.69	6.25	2.51	10.56	18.39	6.31	5.6	13.11
	SCCCLR1C03C03.g	2.61	1.14e-05	2.06	0.01	15	20.68	23.84	16.4	18.39	31.51	6.16	21.37	2.69	14.76	22.33	17.2	28.18	20.66
	SCCCLR1C03E09.g	3.71	1e-05	1.46	0.00514	30.12	32.62	24.38	20.33	32.35	31.22	17.97	38.23	5.1	17.44	26.91	26.4	45.9	39.62
	SCCCLR1C03F05.g	2.08	0.000579	2.55	0.01	871.48	611.16	1052.25	523.48	1631.38	683.16	321.65	465.11	26.96	378.16	955.57	695.6	242.04	448.86
	SCCCLR1C03F07.g	3.05	6.74e-06	1.76	0.00266	15.32	13.7	14.92	11.99	16.67	13.07	6.69	15.07	0.77	5.92	14.35	13.14	10.55	12.01
	SCCCLR1C03G04.g	2.36	1.1e-05	2.28	0.00074	11.01	23.04	20.49	12.59	22.87	16.51	8.88	9.21	2.49	14.35	10.42	13.73	6.59	19.68
	SCCCLR1C05C12.g	3.11	3.3e-05	1.73	0.000372	46.04	82.06	88.66	55.82	78.42	65.32	46.1	57.19	9.09	74.46	72.47	48.71	44.34	72.1
	SCCCLR1C05F12.g	1.51	4.19e-05	3.55	2.26e-06	31.12	76.05	44.87	42.86	71.82	40.4	37.95	20.03	3.68	21.71	46.8	27.78	25.67	38.66
	SCCCLR1C05H05.g	2.68	5.36e-06	2	0.00406	6.24	9.48	12.77	7.84	12.17	9.3	5.74	4.04	1.24	6.6	9.99	7.55	7.04	6.27
	SCCCLR1C06A07.g	1.73	3.85e-06	3.12	0.0049	2.2	4.41	3.81	3.77	5.53	9.4	4.3	1.31	0.5	4.47	4.83	2.54	2.5	4.27
	SCCCLR1C06B02.g	-1.62	1.08e-05	8.75	0.00459	4.89	18.13	14.36	0.9	5.94	12.98	14.86	1.1	0.31	7.32	4.65	0.58	0.08	2.06
	SCCCLR1C06B11.g	2.83	8.29e-06	1.9	0.000295	11.51	20.84	17.16	14.76	14.11	13.81	10.69	6.43	0.86	21.51	14.04	9.63	13.92	15.85
	SCCCLR1C06E03.g	2.41	1.72e-05	2.22	0.00271	20.01	41.97	26.5	15.43	37.22	29.11	15.53	26.36	2.2	6.64	42.12	21.12	21.33	22.76
	SCCCLR1C07E03.g	3.2	1.12e-05	1.68	0.00659	19.15	28.06	26.84	16.24	34.3	25.11	13.71	15.08	2.98	22.6	19.32	13.72	19.82	20.86
	SCCCLR1C08F09.g	2.98	1.31e-05	1.81	0.000861	23.18	36.7	26.98	16.02	27.19	25.46	17.24	20.83	4.54	21.51	23.93	19.95	22.87	29.41
	SCCCLR1C09E11.g	2.51	4.87e-06	2.14	0.00473	4.19	10.55	8.25	8.6	10.02	8.67	4.07	6.04	1.32	4.83	12.72	7.62	10.38	9.9
	SCCCLR1C11C06.g	∞	-6.32e-08	#NAME?	0.01	0	0	0	0	0	0	0	0	0	0.35	0	0	0	0
	SCCCLR1C11G01.g	2.18	7.51e-06	2.46	0.00478	4.19	10.79	15.33	9.53	15.23	14.38	5.47	8.02	1.43	12.5	16.34	16.81	7.65	9.51
	SCCCLR2001A12.g	3.39	1.06e-05	1.59	0.01	18.55	29.58	23.63	11.21	30.64	30.03	25.05	12.88	3.26	20.9	17.24	19.43	13.57	28.36
	SCCCLR2001E11.g	1.3	4.37e-06	4.15	0.000904	4.56	9.52	5	2.31	4.54	3.7	4.24	1.24	0.44	3.27	4.03	1.07	0.66	2.45
	SCCCLR2001H09.g	2.67	0.000135	2.01	0.01	184.75	294.65	339.7	234.31	304.29	134.27	96.63	198.05	29.82	205.15	286.66	157.06	87.24	152.9
	SCCCLR2002C08.g	-5.27	6.59e-05	28.16	0.000593	28.63	117.23	59.29	21.37	46.63	92.06	41.84	2.39	1.91	8.62	6.16	1.84	1.2	2.98
	SCCCLR2002D01.g	3.1	1.13e-05	1.74	0.00554	21.46	26.34	26.29	15.62	30.15	27.11	10.3	20	4.01	21.45	30.7	21.6	18.74	17.88
	SCCCLR2002G06.g	3.04	3.5e-05	1.75	0.01	68.77	76.49	49.72	46.18	107.46	98.23	38.71	78.28	16.04	65.83	65.15	94.06	90.77	71.9
	SCCCLR2003C05.g	-1.04	1.28e-05	5.66	0.01	5.99	16.33	9.28	13.62	24.03	0	21.93	0.56	0.24	3.05	7.55	2.66	0	17.27
	SCCCLR2003D03.g	1.05	1.06e-05	5.07	0.00307	4.58	17.02	13.77	5.03	20.32	13.18	5.05	2.45	1.33	4.69	11.38	7.3	10.68	9.34
	SCCCLR2003G05.g	1.38	1.97e-05	3.9	6.6e-07	21.59	28.81	24.52	11.38	30.92	27.14	12.38	14.65	3	17.83	17.99	10.74	12.73	13.51
	SCCCLR2004A04.g	1.84	0.000824	2.92	1.41e-05	423.25	934.51	1250.55	1059.18	1689.95	1103.17	972.56	218.27	54.41	424.28	1795.75	688.63	440.18	1297.46
	SCCCLR2004B05.g	-2.48	5.71e-05	13.18	0.01	89.46	79.04	16.81	16.76	63.48	97.34	7.54	15.52	0.7	4.17	2.46	3.41	3.6	1.61
	SCCCLR2004C01.g	-3.38	5.32e-06	18.45	9.42e-06	2.74	5.48	5.32	2.81	5.15	2.63	8.64	0.98	0	1.78	0.53	0.59	0.93	0.48
	SCCCLR2004E02.g	1.25	1.17e-05	4.29	0.01	10.3	7.96	24.09	2.45	22.35	10.13	13.23	7.53	1.2	13.92	5.25	3.92	13.98	11.43
	SCCCLR2004E11.g	1.31	3.21e-05	4.09	7.67e-05	20.02	54.29	26.18	16.6	45.9	42.58	45.7	9.06	2.48	10.15	26.02	8.25	8.96	16.74
	SCCCLR2004H02.g	-2.89	3.73e-05	15.64	0.000201	25.5	52.81	19.61	9.21	37.26	34	55.64	2.89	0.64	15.8	22.3	0.82	0.83	13.63
	SCCCLR2C01A04.g	1.06	4.06e-06	5.09	0.000815	5.45	4.46	1.93	3.05	2.8	7.13	4.87	1.59	0.34	2.58	4.6	2.06	2.53	3.93
	SCCCLR2C01G05.g	1.86	1.16e-05	2.9	2.02e-05	18.52	21.81	11.19	11.49	16.71	17.03	7.65	11.83	3.17	11.77	12.28	10.19	15.42	13.84
	SCCCLR2C02A01.g	2.38	1.1e-05	2.27	1.92e-05	12.39	17.72	22.68	19.25	10.34	20.36	13.44	9.04	1.21	12.6	28.31	9.94	7.86	13.7
	SCCCLR2C02B04.g	2.46	3.78e-06	2.19	0.01	4.63	6.58	7.81	5.5	8.94	3.27	4.44	5.61	0.33	6.51	8.05	4.11	6.96	8.89
	SCCCLR2C02H01.g	-1.15	1.02e-05	6.2	0.00154	4.29	15.61	8.69	3.5	9.47	12.26	17.56	0.5	0.79	12.05	11.37	0.48	0.39	5.22
	SCCCLR2C02H05.g	2.84	1.93e-05	1.88	0.01	28.17	31.96	40.44	24.18	46.27	57.41	17.07	27.91	5.23	31.7	36.28	34.36	44.1	19.57
	SCCCLR2C03D02.g	2.57	1.85e-05	2.08	0.00323	24.84	41.32	34.97	20.71	45.98	30.55	13.57	22.81	4.41	20.42	35.5	25.43	39.87	22.02
	SCCCLR2C03D05.g	2.55	0.000321	2.09	0.00133	376.52	679.77	505.71	382.86	661.19	807.82	262.69	272.25	55.33	176.86	312.14	326.35	476.94	384.38
	SCCCLR2C03F06.g	2.63	1.12e-05	2.04	0.00951	12.43	18.18	14.91	13.57	35.37	19.64	16.59	11.8	1.44	11.61	15.86	12.69	10.27	15.77
	SCCCLV1001D01.g	2.2	3.1e-05	2.6	0.00822	39.46	74.11	43.44	27.5	40.29	59.14	15.43	20.15	3.06	12.15	24.09	16.23	16.72	19.09
	SCCCLV1003B03.g	2.16	1.07e-05	2.49	0.00132	16.35	18.8	19.33	5.78	16.23	21	8.07	13.02	2.25	11.95	13.46	9.07	16.36	12.98
	SCCCNR1001E04.g	1.7	5.1e-05	3.14	1.54e-06	73.52	67.75	56.59	48.66	96.92	73.27	28.51	67.86	9.16	53.17	51.8	42.83	56.85	48.54
	SCCCNR1001F11.g	1.92	1.64e-05	2.8	9.54e-05	21.19	32.2	26.26	14.1	22.25	25.57	9.45	18.71	2.92	19.97	14.79	14.13	21.64	22.28
	SCCCNR1002G12.g	2.18	4e-06	2.47	0.00685	5.67	8.07	4.41	3.62	8.19	5.08	4.78	5.4	0.77	4.27	11.7	3.41	5.28	7.34
	SCCCNR2001B05.g	1.97	5.05e-06	2.72	0.00119	7.66	10.22	7.55	2.56	5.17	8.95	5.14	6.42	0.68	4.12	6.18	5.54	6.12	5.81
	SCCCRT1002C02.g	2.64	2.9e-05	2.03	0.00116	43.5	67.87	52.06	46.38	62.58	48.72	17.39	50.36	10.2	48.43	59.13	33.11	57.49	34.74
	SCCCRT1002D09.g	2.05	5.11e-06	2.62	0.00132	2.24	8.88	7.01	6.88	9.83	7.88	6.28	1.2	0.34	1.94	11.83	4.91	4.06	4.87
	SCCCRT1003A03.g	3.51	2.85e-05	1.54	0.00446	56	89.55	80.01	70.26	86.16	62.78	38.89	76.57	10.74	52.92	101.18	67.53	82.62	71.64
	SCCCRT1003F02.g	2.07	3.64e-06	2.61	0.00932	1.99	5.73	8.48	3.33	6.51	5.63	3.09	3.14	0.5	2.46	6.68	2.99	1.5	2.66
	SCCCRT1003G12.g	1.63	9.14e-06	3.31	5.47e-05	8.28	16.31	8.98	5.23	10.6	16.07	11.75	3.19	1.64	9.16	4.02	4.75	5.7	7.03
	SCCCRT1004C05.g	-1.43	8.76e-06	7.77	0.00293	5.24	11.04	7.43	1.64	9.87	7.14	16.63	0.73	0.93	3.36	7.4	0.83	0.47	7.31
	SCCCRT1004H12.g	2	7.12e-06	2.7	0.00338	9.75	14.9	12.3	9.21	5.8	11.82	2.88	14.57	1.57	12.71	11.91	7.73	25.42	8.96
	SCCCRT1C05B09.g	2.84	9.87e-05	1.88	0.00224	141.7	187.33	229.56	111.53	224.41	261.19	99.68	160.05	26.73	204.64	163.05	133.09	225.97	201.35
	SCCCRT2001F01.g	2.66	1.2e-05	2.01	0.00655	14.39	26.73	22.38	13.9	29.81	25.79	8.92	17.85	3.75	18.76	19.9	17.38	19.48	19.42
	SCCCRT2001H11.g	2.12	2.3e-05	2.55	0.00682	25.41	34	15.41	13.16	43.43	43.65	48.11	9.77	3.76	27.51	17.84	12.73	13.04	24.48
	SCCCRT2002A12.g	1.42	7.88e-05	3.8	0.00862	93.46	74.41	191.04	89.06	52.04	95.25	35.17	81.94	9.43	49.14	96.33	32.41	112.13	39.77
	SCCCRT2002B10.g	1.77	1.49e-05	3.03	0.00126	17.43	25.93	28.69	10.63	15.3	26.23	7.94	12.74	5.36	18.42	17.35	7.95	35.72	14.71
	SCCCRT2003G01.g	2.69	8.26e-06	2	0.01	11.87	17.44	12	5.36	18.02	22.29	11.07	11.58	2.47	7.85	7.61	9.02	27.51	10.5
	SCCCRT2004A12.g	2.53	3.58e-05	2.13	2.44e-05	37.92	77.96	66.66	57.91	72.06	50.61	36.53	39.7	8.79	35.47	83.08	64.49	45.33	68.39
	SCCCRT2004D06.g	-1.8	2.82e-06	9.54	0.00415	1.61	3.97	2.08	0.99	4.09	4.32	1.81	0.34	0	0.42	0.75	0.67	0.82	0.17
	SCCCRT2004E07.g	2.84	6.81e-06	1.89	0.00141	7.79	16.44	12.12	10.01	13.46	16.07	9.79	6.22	1.42	7.88	13.22	11.23	14.48	14.02
	SCCCRT2004H07.g	2.72	8.66e-06	1.98	0.00139	10.72	20.14	18.4	14.26	18.51	13.92	7.25	11.06	1.76	12.69	14.52	11.14	14.2	10.82
	SCCCRT2004H11.g	2.63	1.3e-05	2.06	0.00459	16.65	31.17	28.43	26.86	15.29	19.39	11.12	20.77	4.34	14.85	29.35	11.08	39.53	18.64
	SCCCRT2C09A10.g	2.21	4.01e-06	2.43	0.00714	5.51	6.13	7.21	3.06	3.89	10.13	4.51	6.51	0	2.39	4.53	3.87	5.39	5.59
	SCCCRT3002E10.g	2.4	3.78e-06	2.22	0.01	3.6	8	5.81	5.9	9.63	5.24	2.74	3.65	0.53	3.56	5.31	3.95	2.19	5.05
	SCCCRT3003D02.g	2.49	2.38e-05	2.15	0.00121	23.06	40.22	34.59	32.57	61.13	51.64	22.72	37.47	8.25	26.63	45.29	46.86	51.85	47.3
	SCCCRT3009F06.g	1.76	8.61e-06	3.04	0.00896	9.36	12.84	13.48	9.78	8.81	20.3	1.7	7.43	2.71	7.68	12.87	7.38	14.34	7.52
	SCCCRZ1001E12.g	2.07	1.77e-05	3.87	0.00243	16.59	31.35	24.33	9.39	30.38	23.77	6.38	2.99	1.13	5.29	4.14	4.28	8.76	3.58
	SCCCRZ1001F12.g	1.81	3.27e-06	2.99	0.00963	5.3	5.93	6.64	2.03	3.81	2.93	2.4	3.85	0.31	2.11	2.4	1.82	2.2	2.57
	SCCCRZ1001H08.g	1.23	0.000122	4.38	0.000716	93.57	153.22	161.76	50.75	69.29	228.1	174.46	42.13	12.19	174.36	109.24	25.56	61.18	55.06
	SCCCRZ1002A08.g	3.37	2.92e-05	1.59	0.01	58.68	78.25	83	59.24	81.14	80.93	25.96	60.63	10.32	56.43	109.81	66.02	60.36	48
	SCCCRZ1002B01.g	1.73	1.38e-05	3.13	0.00508	14.8	21.6	30.55	9.21	21.64	5.83	15.58	6.22	0.99	7.75	19.31	9.33	12.01	23.77
	SCCCRZ1002C06.g	2.87	3.35e-05	1.88	0.00824	25.15	71.27	60.87	35.49	78.76	74.86	76.97	16.1	6.15	68.61	61.69	34.36	19.1	48.1
	SCCCRZ1002C10.g	1.58	4.61e-06	3.41	0.00203	4.18	10.05	6.94	3.26	5.67	5.78	2.58	2.33	0.68	2.18	5.63	3.04	8.37	6.73
	SCCCRZ1002D09.g	2.82	9.6e-06	1.9	0.01	11.74	17.6	24.07	11.82	20.99	25.63	8.46	12.68	1.68	14.03	18.49	13.7	24.63	23.13
	SCCCRZ1002H09.g	1.98	0.000494	2.71	3.82e-08	471.51	853.99	628.13	398.52	736.16	922.79	633.97	256.63	49.96	388.26	651.02	318.61	231.18	516.33
	SCCCRZ1003A04.g	2.52	8.09e-06	2.14	0.0065	13.54	14.46	18.74	7.67	11.93	18.3	5.32	13.8	2.58	11.44	12.57	8.95	12.61	14.56
	SCCCRZ1003D09.g	3.13	6.32e-06	1.73	0.01	10.44	19.11	13.53	13.46	15.59	8.02	8.17	19.17	4.36	22.16	15.23	14.18	14.02	18.15
	SCCCRZ1003F09.g	-2.34	2.65e-05	12.69	5.23e-08	24.35	23.36	30.61	15.07	34.18	9.68	31.75	3.09	0.59	9.2	4.01	3.44	7.36	1.98
	SCCCRZ1004G01.g	2.19	0.000132	2.46	0.01	81.86	240.67	149.57	241.25	344.65	102.99	154.84	65.45	18.88	52.62	532.12	104.34	164.36	247.84
	SCCCRZ1C01D10.g	3.09	9.21e-06	1.75	0.01	14.85	23.71	25.34	17.54	15.36	22.15	8.38	18.88	5.14	16.59	20.15	19.97	25.73	16.84
	SCCCRZ1C01G04.g	-1.12	1.54e-05	6.08	0.0077	15.4	22.25	8.93	30.33	20.01	3.08	8.22	3.74	0.58	2.95	12.82	3.63	0.39	2.3
	SCCCRZ1C02G12.g	1.55	7.67e-06	3.49	0.00486	6.74	15.09	12.43	7.14	2.26	13.37	6.25	8.32	2.87	10.72	12.46	2.02	21.11	8.46
	SCCCRZ2001B05.g	3.16	6.16e-05	1.7	0.00351	86.07	152.4	162.19	113.87	158.56	154.94	63.92	98.58	21.54	147.47	221.59	130.63	180.01	130.55
	SCCCRZ2001E06.g	2.43	2.89e-05	2.21	1.63e-07	34.14	39.26	50.68	34.85	50.56	64.91	37.23	44.55	3.04	34.57	67.31	43.91	56.03	42.27
	SCCCRZ2001G05.g	2.52	0.000106	2.12	0.00101	159.1	203.13	230.07	107.06	248.82	167.27	81.81	195.43	17.92	154.42	405.27	86.74	187.95	317.58
	SCCCRZ2001G11.g	1.97	2.62e-05	2.76	0.00834	34.65	23.37	17.55	47.07	16.14	60.68	41.01	22.89	3.88	13.69	74.42	13.83	29.83	40.57
	SCCCRZ2001H05.g	1.72	8.13e-06	3.13	0.000444	7.68	12.85	8.76	11.32	9.78	16.61	3.64	7.76	1.84	6.91	14.31	4.33	9.28	4.46
	SCCCRZ2002G11.g	2.79	4.92e-05	1.91	0.01	54.63	100.87	127.43	58.16	127.43	105.68	40.96	54.96	10.34	67.43	103.13	71.86	78.2	63.94
	SCCCRZ2002H10.g	2.61	1.66e-05	2.06	0.00053	23.5	23.6	36.31	23.33	35.66	35.93	12.98	31.11	2.37	23.26	35.35	19.95	32.89	20.84
	SCCCRZ2003C07.g	2.59	6.99e-05	2.06	0.006	61.97	127.35	101.72	103.86	139.61	205.09	70.98	62.56	20.33	80.77	151.16	97.56	170.84	134.64
	SCCCRZ2003D05.g	2.21	1.47e-05	2.43	0.000547	18.75	27.82	19.48	12.08	31.52	27.37	11.31	23.57	3.27	17.78	21.94	17.15	23.43	24.6
	SCCCRZ2003E07.g	2.56	1.22e-05	2.1	0.000472	16.95	19.77	22.83	15.08	29.17	24.78	9.93	12.02	1.6	15.07	19.66	15.57	21.78	17.81
	SCCCRZ2004A02.g	1.22	8.84e-06	4.36	0.00644	3.36	7.08	11.36	9.64	20.11	12.89	4.05	2.3	0.46	6.13	10.68	1.81	6.24	6.04
	SCCCRZ2004D03.g	2.86	4.55e-05	1.87	0.00802	72.54	89.37	97.75	49.79	90.72	139.28	44.94	68.89	10.74	89.07	81.37	67.71	103.13	81.9
	SCCCRZ2004E01.g	2.43	1.2e-05	2.21	7.89e-07	13.21	18.36	21.54	16.78	20.81	23.91	15.21	12.41	3.09	10.17	21.74	13.28	16.48	15.93
	SCCCRZ2004H02.g	1.78	6.46e-06	3.02	0.01	5.52	13.51	11.71	2.92	12.29	7.39	3.99	5.55	2.96	9.16	5.63	4.95	8.88	12.75
	SCCCRZ2C01A04.g	2.17	4.97e-05	2.46	0.00799	57.79	113.3	77.7	23.97	77.45	109.88	40.34	35.06	3.93	32.01	53.4	14.6	34.45	72.71
	SCCCRZ2C01A08.g	1.59	0.000282	3.38	0.00207	160.2	311.93	396.54	602.63	373.22	349.34	163.54	158.54	19.36	182.66	701.12	113.12	212.2	283.82
	SCCCRZ2C01C02.g	1.8	2.99e-06	2.99	0.01	2.84	5.78	4.17	3.93	2.79	4.99	2.08	1.72	1.51	3.06	3.01	2.06	3.03	3.53
	SCCCRZ2C01E01.g	3.18	4.43e-05	1.68	0.00576	77.07	105.4	104	62.12	123.28	129.93	48.81	80.65	12.41	88.75	93.97	86.34	93.78	85.27
	SCCCRZ2C02B06.g	2.3	5.55e-06	2.34	0.00421	9.59	6.51	12.54	5.62	7.74	11.51	3.61	10.09	0.93	10.27	10.73	8.19	4.2	3.44
	SCCCRZ2C02C08.g	3.05	5.29e-06	1.77	0.01	8.25	10.93	16.78	10.42	9.32	10.48	5.52	7.48	0.69	6.12	12.23	11.28	11.54	9.94
	SCCCRZ2C03B12.g	2.87	0.000273	1.85	0.01	457.54	423.98	625.38	401.93	697.14	761.23	174.21	539.72	76.02	603.48	721.76	567.35	673.83	520.03
	SCCCRZ2C04B10.g	2.15	8.79e-05	2.48	0.00212	112.1	150.25	133.35	75.63	211.61	154.28	45.31	47.61	8.94	82.18	85.44	85.66	69.3	58.35
	SCCCRZ2C04D05.g	2.03	3.99e-05	2.62	0.00846	23.6	75.36	53.99	45.49	102.04	60.56	25.3	13.79	5.3	30.58	46.64	23.52	20.24	35.88
	SCCCRZ2C04E01.g	2.49	1.06e-05	2.16	0.00965	13.3	20.39	23.29	16.26	15.99	24.45	3.97	13.49	3.37	14.02	23.31	15.07	19.51	14.23
	SCCCRZ2C04F07.g	2.35	2.08e-05	2.29	5.29e-06	28.86	27.95	32.42	22.36	39.9	46.05	20.86	26.08	4.06	36.51	28.12	22.71	27.73	31.31
	SCCCRZ2C04F09.g	1.45	4.87e-06	3.68	0.000531	3.76	7.22	4.46	5.17	10.14	5.78	3.33	0.43	0.08	3.02	4.43	1.38	0.47	3.31
	SCCCRZ2C04G11.g	1.93	3.34e-06	2.76	0.01	4.88	5.17	4.65	1.18	6.49	6.61	2.42	2	0.39	5.61	0.33	3.35	3.08	4.1
	SCCCRZ2C04H01.g	3.8	6.25e-05	1.41	0.00688	150.91	220.14	167.56	163.53	234.82	222.86	109.06	171.52	29.3	159.99	291.15	155.86	236.95	230.57
	SCCCRZ3003C09.g	-2.45	1.3e-05	13.24	1.66e-05	5.53	15.73	15.2	4.14	10.63	13.49	18.18	0.36	0.11	13.41	10.72	0.17	0.23	3.04
	SCCCRZ3004F06.g	1.57	0.00012	3.42	3.82e-06	102.79	185.77	222.19	113.91	172.76	129.39	82.62	45.02	9.22	49.84	140.35	80.73	57.47	138.05
	SCCCRZ3097D07.g	3.42	1.1e-05	1.57	0.0079	22.84	29.52	27.13	22.58	31.09	33.38	11.99	20.49	3.71	29.5	25.19	25.01	30.15	34.07
	SCCCSB1002A01.g	1.11	8.47e-06	4.85	0.00389	6.91	19.47	4.86	4.9	9.14	10.16	7.64	1.42	0.85	2.97	7.85	1.83	1.58	7.31
	SCCCSB1002C07.g	1.09	4.68e-05	4.92	3.24e-05	68.06	48.11	15.17	40.43	77.09	64.36	35	22.55	2.29	36.01	57.86	17.85	15.83	41.18
	SCCCSB1002D07.g	2.24	6.93e-06	2.68	0.01	4.58	7.45	11.22	8.82	17.04	10.72	5.65	2.75	0.61	1.89	7.26	7.37	1.48	5.56
	SCCCSB1002F02.g	-1.49	1.2e-05	8.05	0.000664	7	9.67	9.86	3.22	12.28	19.7	19.15	3.62	0.49	5.67	4.9	1.88	1.48	8.05
	SCCCSB1003A05.g	2.86	5.69e-06	1.89	0.01	7.21	14.49	13.26	8.33	14.28	7.8	6.05	5.86	0.9	8.86	12.5	6.8	9.14	9.21
	SCCCSB1003B04.g	1.86	1.48e-05	2.86	0.01	15.82	21.54	29.77	6.58	32.6	23.8	6.3	12.36	3.63	22.57	13.89	18.32	13.32	23.3
	SCCCSB1003D09.g	-1.66	5.89e-06	8.96	0.000293	2.69	6.88	5.51	1.09	6.89	6.6	9.39	0.2	0.17	4.08	3.05	0.45	0.13	1.92
	SCCCSB1003H01.g	2.43	1.81e-05	2.21	0.00048	20.08	31.44	40	19.28	38.03	31.64	15.8	22.62	3.55	22.23	23.43	21.22	31.88	20.75
	SCCCSB1004G01.g	2.79	1.14e-05	1.93	5.88e-05	18.04	22.97	25.78	14.55	16.72	26.43	14.88	27.43	5.15	24.77	22.85	18.17	25.73	29.29
	SCCCSD1002E12.g	1.58	4.07e-06	3.41	0.00261	2.9	6.89	5.19	4.28	5.9	7.57	1.14	1.49	0.39	2.57	6.19	2.35	2.37	1.6
	SCCCSD1003D07.g	1.75	1.3e-05	3.08	0.000236	8.45	15.29	28.11	11.16	18.61	16.22	15.48	10.58	1.65	15.31	15.45	9.52	9.94	17.43
	SCCCSD1089C12.g	1.86	7.87e-06	2.91	1.39e-05	9.71	10.17	7.86	11.48	8.76	12.17	10.22	5.05	1.19	7.73	12.83	6.02	7.44	10.99
	SCCCSD1094B03.g	2.41	9.4e-06	2.23	0.00304	10.06	15.13	14.2	11.89	24.47	18.34	7.15	10.91	2.34	8.64	19.07	11.52	16.52	12.4
	SCCCSD1C05A04.g	3.14	1.87e-05	1.72	0.000344	34.74	40.76	50.11	31.01	43.2	43.44	21.1	33.7	6.01	30.3	36.62	29.85	39.27	33.11
	SCCCSD1C05H04.g	1.73	5.18e-06	3.11	0.00322	5.6	3.95	8.07	5.11	11.43	8.37	2.62	2	0.85	5.27	4.33	7.28	12.08	8.57
	SCCCSD2001E06.g	2.34	1.06e-05	2.31	3.19e-05	15.52	21.45	18.96	12.28	19.41	14.04	8.4	14.48	2.11	9.82	27.78	20.27	13.81	13.61
	SCCCSD2002E03.g	1.93	4.78e-06	2.79	0.00157	5.04	5.44	5.91	6.17	9.32	7.08	5.18	5.61	0.26	7.33	6.08	5.04	6.74	9.03
	SCCCSD2089G08.g	2.35	1.63e-05	2.28	0.00135	14.02	32.79	29.88	18.55	35.34	29.81	12.7	14.37	3.48	18.27	33.58	22.47	27.25	23.61
	SCCCSD2090G06.g	1.56	3.4e-06	3.43	0.006	1.92	3.13	4.56	3.28	4.21	8.18	3.29	2.28	0	6.94	2.72	2.99	3.92	1.58
	SCCCSD2091G03.g	1.43	1.03e-05	3.76	3.49e-05	7.26	16.14	18.81	8.44	13.67	11.15	7.47	9.33	0.99	9.46	18.52	14.32	13.83	9.73
	SCCCSD2091G11.g	2.41	9.73e-06	2.24	0.00421	17.83	23.8	6.42	13.96	17.54	14.96	9.27	11.6	1.98	3.79	24.37	12.9	11.87	8.39
	SCCCST1001C02.g	1.94	1.11e-05	2.77	0.000593	12	12.4	16.85	13.78	19.78	23.05	5.02	8.11	1.65	8.38	13.93	10.69	12.55	10.89
	SCCCST1001E12.g	1.73	9.87e-06	3.12	0.000126	7.92	19.62	10.75	7.49	17.68	11.65	10.72	4.42	0.74	5.93	8.97	2.91	4.12	6.27
	SCCCST1001G09.g	3.53	1.73e-05	1.52	0.00643	37.38	49.78	48.73	38.26	46.95	55.59	21.33	35.28	6.95	28.53	51.92	33.4	35.49	40.27
	SCCCST1002F12.g	2.25	4.61e-06	2.41	0.00399	4.28	7.91	6.55	4.39	11.48	7.59	4.32	5.64	1.05	2.72	6.5	4.22	7.51	7.09
	SCCCST1003B06.g	2.39	8.73e-06	2.25	0.00663	13.41	17.56	13.41	6.62	10.76	22.88	8.37	12.94	2.98	20.18	7.68	6.79	10.31	10.16
	SCCCST1004A01.g	1.79	2.37e-05	3	0.000115	22.02	46.06	24.1	14.61	38.25	41.24	24.69	6.5	2.17	15.82	16.53	12.82	8.19	10.87
	SCCCST1004E04.g	2.01	4.56e-06	2.67	0.0025	5.98	7.85	4.08	7.43	7.12	7.86	2.95	3.15	0.79	3.15	7.31	3.27	6.22	6.44
	SCCCST1005F11.g	2.25	1.19e-05	2.38	0.00272	13.62	22.86	17.24	8.89	20.4	28.52	9.85	11.27	1.54	13.72	17.72	20.15	17.49	23.15
	SCCCST1006B04.g	1.97	3.1e-05	2.72	5.85e-06	50.2	50.93	26.53	31.44	58.12	47.99	24.84	27.76	3.43	25.75	45.12	22.5	26.06	22.97
	SCCCST1007C05.g	2.51	4.36e-05	2.14	2.22e-08	71.6	80.61	77.96	51.57	89.52	69.3	43.82	52.56	10.45	121.43	75.48	49.94	71.54	78.8
	SCCCST1007C10.g	2.27	3.75e-06	2.36	0.01	3.74	7.07	5.25	6.61	9.39	3.19	3.21	3.56	0.21	2.71	6.27	3.56	4.99	3.63
	SCCCST1008C06.g	2.51	4.5e-06	2.15	0.01	10.76	6.71	6.37	5.28	9.58	8.53	2.3	6.14	0.95	3.81	5.16	5.9	7.89	3.47
	SCCCST1008D06.g	3.2	1.44e-05	1.68	0.00121	18.11	38.52	31.17	25.83	37.31	36.4	21.98	24.35	5.58	17.95	36.89	24.99	29.19	45.92
	SCCCST1C02D04.g	2.75	1.98e-05	1.96	0.00361	21.62	46.52	33.3	46.17	44.06	26.99	19.74	20.62	4.58	24.95	40.31	29.28	19.19	68.27
	SCCCST1C03A05.g	2.43	1.62e-05	2.22	4.25e-07	19.41	31.02	32.02	16.73	27.18	26.93	20.15	21.48	4.1	23.81	30.47	24.49	24.82	27.79
	SCCCST1C05B10.g	2.39	8.27e-06	2.24	6.96e-05	10.96	14.09	14.56	9.44	18.35	12.73	8.55	10	1.38	7.06	9.74	11.6	7.46	11.46
	SCCCST1C05C08.g	1.38	7.78e-06	3.92	2.86e-05	8.19	8.78	5.47	10.82	7.01	15.25	6.1	7.71	1.18	2.1	8.5	2.84	8.36	13.13
	SCCCST1C06C07.g	1.32	9.01e-06	4.1	3.44e-06	8.49	13.22	8.33	6.17	12.66	15.17	6.29	7.2	2.73	7.53	8.35	3.06	10.36	6.37
	SCCCST2001B07.g	2.52	7.84e-06	2.14	0.000851	12.97	13.78	12.49	12.48	18.48	4.85	11.44	14.75	1.72	6.58	12.52	9.6	3.75	17.73
	SCCCST2003G03.g	-1.87	4.64e-06	10	9.52e-05	3.15	4.09	3.79	2.22	5.85	6.74	4.8	0	0.18	1.41	3.03	0.47	0.37	1.43
	SCCCST2004A03.g	-1.22	0.000327	6.56	3.83e-11	203.73	456.55	373.7	185.02	345.94	418.21	306.1	83.34	7.75	83.42	124.62	53.56	37.9	46.3
	SCCCST3001B03.g	1.75	3.55e-06	3.08	0.00761	3.63	4.31	3.75	1.93	5.32	8.78	3.21	1.73	0.18	1.4	4.37	2.94	1.79	2.71
	SCCCST3001B07.g	2.28	1e-05	2.36	8.91e-05	11.05	12.56	16.38	16.41	20.97	17.82	7.32	5.21	1.5	14.4	21.03	8.27	4.06	8.04
	SCCCST3001B11.g	3.42	1.81e-05	1.57	0.00407	30.64	49.96	52.42	35.44	54.43	46	25.45	30.61	4.06	25.49	47.85	31.03	22.29	37.47
	SCCCST3001E10.g	2.94	7.82e-06	1.84	0.00119	10.99	15.77	17.31	11.34	18.05	19.16	8.57	9.23	1.32	7.02	17.58	8.95	11.52	10.79
	SCCCST3002B10.g	2.51	7.1e-06	2.14	0.01	8.53	16.31	14.79	7.1	11.07	16.6	4.53	10.74	1.96	10.97	14.72	8.09	12.6	12.32
	SCCCST3002D03.g	-1.14	5.69e-06	6.21	0.00302	2.38	6.02	4.38	3.15	6.19	5.77	11.87	0.2	0.26	12.49	8.58	0.33	0	3.25
	SCCCST3002E04.g	-1.42	1.76e-05	7.71	7.63e-05	8.72	17.53	15.65	7.37	17.69	22.64	29.23	3.5	0.89	9.81	18.94	0.86	0.51	6.79
	SCCCST3002H03.g	2.96	3.28e-05	1.82	0.01	50.64	96.16	47.39	63.57	50.24	90.07	33.25	45.29	13.69	19.64	121.83	44.78	70.34	55.03
	SCCCST3002H10.g	1.68	2.08e-05	3.21	0.000359	16.63	38.86	21.28	9.39	27.47	33.3	31.8	6.22	2.64	23.35	16.41	4.26	4.69	16.47
	SCCCST3004A06.g	2.13	4.2e-06	2.51	0.00522	3.75	8.95	6.99	4.2	8.35	6.76	2.71	3.29	0.46	2.67	6.86	3.84	6.96	3.49
	SCCCST3005E05.g	2.22	3.55e-05	2.48	0.00755	33.54	76.98	41.29	22.84	74.49	49.16	53.92	23.92	2.55	24.31	41.18	23.93	9.81	18.63
	SCCCST3005F09.g	1.77	3.3e-06	3.03	0.00916	2.35	5.32	3.43	2.96	7.01	3.6	4.52	1.36	0.27	1.05	5.13	1.46	0.34	1.56
	SCCCST3006E12.g	2.88	1.14e-05	1.87	0.00951	14.34	21.29	23.72	8.81	32.99	21.42	22.86	11.59	1.87	15.6	13.77	8.68	10.43	13.42
	SCCCST3006H09.g	1.79	4.22e-06	3.01	0.00389	3.12	4.99	4.31	3.48	5.76	10.43	5.15	5.38	0.92	2.48	1.73	2.96	5.97	8.34
	SCCCST3083G10.g	2.14	4.02e-05	2.6	0.00959	25.23	90.25	56.45	45.88	92.05	46.87	32.47	15.26	6.11	23.9	33.75	43.02	29.46	16.81
	SCCCST3083G12.g	1.87	8.44e-06	2.89	8.08e-05	6.67	16	11.45	10.32	15.86	7.86	7.88	1.75	0.48	2.74	5.29	6.87	3.82	14.73
	SCCCST3144C02.g	-1.05	3.46e-06	5.72	0.00376	1.97	5.96	3.16	3.45	6.56	1.34	2.28	0.25	0.16	1.21	1.35	1.21	0.47	0
	SCCCST3C03E10.g	2.06	5.28e-05	2.61	8.86e-06	84.15	77.98	48.16	63.01	107.12	89.43	38.84	57.36	7.03	58.07	78.67	33.98	46.94	57.81
	SCCCST3C04E01.g	2.44	1.58e-05	2.23	0.00148	13.16	32.47	17.95	24.48	25.65	18.77	35.14	20.7	2.85	14.11	35.66	17.48	19.26	26.61
	SCCCST3C09B07.g	1.78	2.79e-05	3.03	2.49e-08	26.92	42.05	20.89	36.72	50.98	38.62	29.91	29.47	6.44	27.38	39.48	37.96	45.02	42.89
	SCEPAM1015B05.g	3.44	8.78e-06	1.57	0.0023	18.62	28.41	22.67	15.71	21.41	21.83	13.92	17.7	3.18	21.33	18.71	16.29	22.56	18.43
	SCEPAM1015E11.g	2.55	1.66e-05	2.11	0.000164	22.12	30.85	33.68	19.61	31.77	35.5	13.68	29.44	4.59	27.85	30.59	22.13	29.61	14.15
	SCEPAM1015H10.g	1.59	9.46e-06	3.39	2.15e-06	12.73	11.58	10.12	10.09	10.62	18.05	5.89	8.05	0.88	6.79	11.58	6.24	6.8	8.88
	SCEPAM1018A11.g	1.49	4e-06	3.64	0.00193	4.36	7.45	3.88	2.79	3.85	4.97	5.16	4.23	0.74	4.44	4.11	1.98	4.73	2.02
	SCEPAM1018G02.g	-1.32	6.38e-06	7.14	0.00267	2.97	9.6	4.12	2.1	7.48	5.79	11.54	0.45	0.06	3.57	5.5	0.51	0.05	2.46
	SCEPAM1020A07.g	3.29	7.74e-06	1.64	0.00696	17.22	19.12	21.29	17.12	15.12	19.95	7.07	21.36	3.43	22.44	20.83	14.83	29.16	15.55
	SCEPAM1020C02.g	2.82	6.99e-06	1.91	0.00522	7.8	16.48	14.84	11.59	17.51	11.71	6.46	8.25	3.06	12.77	17.87	8.73	21.04	12.38
	SCEPAM1020D10.g	3.22	8.72e-06	1.67	0.00951	14.58	24.4	24.6	14.96	19.67	20.47	9.32	12.7	4.36	15.18	23.61	17.64	25.45	19.23
	SCEPAM1023B04.g	2.64	2.1e-05	2.02	0.0092	24.11	43.95	49.76	17.76	45.01	48.13	18.94	23.09	7.65	35.17	31.56	26.38	41.12	37.55
	SCEPAM1023G09.g	1.25	6.89e-06	4.27	0.01	6.15	9.12	4.78	5.33	12.35	14.95	1.15	6.58	1.3	4.45	2.54	2.98	6.28	3.9
	SCEPAM1024D09.g	2.48	2.16e-05	2.15	0.00837	29.25	35.46	47.58	23.94	44.31	50.84	9.84	21.24	3.83	24.77	24.73	23.1	23.28	19.04
	SCEPAM1024E01.g	1.27	1.07e-05	4.23	0.00904	10.82	9.9	13.48	12.68	7.28	26.11	3.18	14.12	1.4	11.82	10.64	1.93	27.15	4.47
	SCEPAM1051E08.g	3.34	8.6e-06	1.62	0.0049	13.67	21.38	20.81	15.69	22.45	26.74	12.47	16.2	3.02	17.26	22.41	15.22	21.55	21.43
	SCEPAM1051G11.g	3.1	8.4e-06	1.74	0.00537	16.76	23.09	19.55	11.76	20.16	16.82	8.35	21.31	3.09	16.35	19.7	14.94	18.67	15.57
	SCEPAM1054A03.g	2.28	8.67e-06	2.36	0.00356	7.73	20.24	16.18	9.76	10.75	17.13	7.18	9.93	1.46	13.95	10.21	9.02	10.08	11.45
	SCEPAM1108G11.g	3.27	2.05e-05	1.64	0.01	40.48	51.91	36.22	34.74	73.12	50.22	26.48	49.1	7.39	29.79	58.79	55.72	46.55	52.89
	SCEPAM2011E12.g	2.29	2.69e-05	2.34	0.000116	33.58	49.16	41.69	22.91	55.16	53.96	23.05	30.57	9.55	28.54	35.19	35.2	39.13	38.98
	SCEPAM2012E05.g	3.4	2.55e-05	1.58	0.00679	44.57	73.58	75.09	51.13	75.85	57.9	32.29	46.58	9.25	47.71	80.28	50.96	63.98	50.58
	SCEPAM2014B01.g	1.8	3.02e-06	2.97	0.01	2.48	5.17	5.44	2.98	4.26	5.17	1.66	2.65	1.32	6.88	6.5	1.34	3.74	3.76
	SCEPAM2014B05.g	3.36	5.61e-06	1.59	0.01	9.32	14.23	13.19	10.88	14.23	19.14	8.58	13.77	2.77	10.2	14.68	12.81	17.73	12.25
	SCEPAM2014C07.g	2.78	4.95e-06	1.94	0.00888	5.29	11.38	12.61	9.36	9.5	7.84	4.22	5.79	2.12	5.48	12.82	8.05	7.98	4.45
	SCEPAM2054D01.g	2.13	1.31e-05	2.52	0.000504	12.32	19.04	17.12	17.42	32.93	18.75	11.38	9.87	2.04	13.75	15.2	11.3	18.37	19.38
	SCEPAM2055A01.g	2.55	5.8e-06	2.11	0.00389	6.17	11.13	14.13	6.06	12.62	8.32	6.46	9.29	0.89	11.47	5.49	8.26	7.92	9.73
	SCEPAM2055A08.g	2.78	7.08e-06	1.95	0.00987	18.77	11.21	7.16	15.37	14.11	12.79	6.38	24.64	2.57	11.64	19.15	12.27	13.6	10.57
	SCEPAM2055B05.g	3.31	1.66e-05	1.62	0.01	26.9	42.6	47.86	25.36	50.86	41.71	21.79	33.35	7.17	37.22	35.18	34.94	52.2	35.26
	SCEPAM2055G05.g	1.76	2.61e-05	3.08	5.65e-08	25.72	50.75	27.02	33.65	34.56	24.56	31.23	12.06	3.02	24.83	26.13	22.68	6.53	13.54
	SCEPAM2056A01.g	1.76	7.36e-06	3.07	0.00316	8.05	11.03	14.41	12.82	10.17	3.25	4.46	4.08	1.3	12.43	20.4	6.16	1.3	17.71
	SCEPAM2056A03.g	2.48	1.02e-05	2.17	0.00209	13.98	14.62	23.38	14.73	12.81	24.3	8.22	18.01	2.95	18.22	18.41	17.96	19.1	17.99
	SCEPCL6018C11.g	3.19	4.18e-05	1.68	0.00804	78.42	104.73	119.28	66.21	113.01	92.95	38.93	77.65	19.85	109.47	99.17	85.07	122.92	86.95
	SCEPCL6018E12.g	1.72	5.84e-06	3.13	0.000204	9.88	5.83	9.11	6.82	8.05	7.29	3.73	8.75	0.65	11.88	9.7	4.04	8.73	6.63
	SCEPCL6018G11.g	2.92	6.4e-06	1.85	0.01	8.47	14.3	15.8	7.24	15.95	14.53	6.3	9.76	2.09	9.53	13.85	11.8	19	9.64
	SCEPCL6020D01.g	1.63	1.02e-05	3.3	3.71e-06	13.23	13.87	8.96	11.12	17.14	16.61	5.72	7.77	1.01	6.87	10.15	5.17	5.59	10.1
	SCEPCL6021E03.g	2.48	5.15e-06	2.18	0.0057	4.86	12.24	9.17	6.36	11.12	8.36	4.11	4.75	0.57	5.79	9.91	4.52	7.78	6.65
	SCEPCL6023E11.g	2.68	2.32e-05	2.01	3.9e-06	38.09	40.77	33.7	35.24	52.05	50.15	22.7	23.81	6.76	25.84	35.09	22.94	37.32	33.24
	SCEPCL6023F01.g	1.07	3.59e-05	5.02	2e-07	50.88	34.84	20.25	28.21	58.18	44.89	28.06	18.42	2.96	23.69	30.79	10.64	10.39	28.85
	SCEPFL3081C08.g	9.1	-2.78e-05	-1.68	0.000318	13.86	28.88	28.51	55.11	37.09	41.77	34.64	41.53	7.35	58.47	172.36	111.08	58.35	85.16
	SCEPFL3081H01.g	1.2	2.49e-06	4.52	0.01	3.34	2.97	3.85	2.66	1.57	2.85	1.56	0.99	0	3.14	5.81	0.77	3.6	0.98
	SCEPFL3082A08.g	3.21	1.43e-05	1.67	0.00559	27.19	36.13	36.02	20.49	40.11	34.65	15.37	29.9	6.46	25.72	32.81	33.51	23.6	19.36
	SCEPFL3083D11.g	3.08	9.18e-06	1.75	0.00951	15.9	20.73	25.16	13.94	18.51	24.23	8.18	23.13	3.71	28	28.87	15.95	30.12	22.73
	SCEPFL3083G12.g	2.41	6.74e-06	2.24	0.000636	12.55	10.56	10.78	8.25	11.56	14.14	3.83	8.32	2.6	8.53	11.55	8.86	8.22	8.52
	SCEPFL3084B12.g	-1.23	2.01e-05	6.63	0	15.15	23.97	26.98	19.09	13.82	25.43	15.08	3.32	3.33	9.33	10.25	4.34	10.24	7.2
	SCEPFL3084H12.g	2.03	5.75e-06	2.64	0.01	4.01	11.34	9.03	3.72	14.02	7.7	5.09	2.66	0.39	7.47	2.66	8.73	3.12	7.27
	SCEPFL3085E05.g	1.65	9.25e-06	3.25	8.29e-07	10.27	14.42	15.23	8.59	12.21	12.45	6.07	4.92	1.29	10.57	13.17	11.23	9.11	11.72
	SCEPFL3085G11.g	2.9	6.94e-06	1.85	0.00144	12.7	13.59	11.86	12.72	19.18	10.2	8.91	18.97	3.01	13.47	16.44	13.57	15.23	14.69
	SCEPFL3089B08.g	1.93	4.07e-06	2.8	0.00399	3.52	6.56	5.35	4.23	4.8	7.46	5.45	1.17	0.49	4.75	2.68	3.34	4.34	5.52
	SCEPFL4173C04.g	2.95	8.7e-06	1.82	0.000315	11.21	21.3	18.84	12.89	19.49	16.8	13.49	13.86	3.52	16.22	21.88	15.81	19.38	14.48
	SCEPFL4174A05.g	2.69	6.02e-06	2.01	0.00434	7.85	13.22	13.94	8.76	12.22	10.71	4	6.95	1.24	8.16	9.38	8.93	4.77	8.43
	SCEPFL4174F07.g	2.34	3.57e-06	2.29	0.01	6.04	5.5	5.98	4.96	7.13	5.69	2.31	4.35	1.12	5.58	5.22	3.37	7.51	5.23
	SCEPFL4174G01.g	3.24	8.69e-06	1.67	0.00102	15.9	18.86	17.3	15.78	25.54	22.34	12.11	16.14	4.03	15.85	22.19	17.11	17.09	21.99
	SCEPFL4174G12.g	3.02	2.27e-05	1.78	0.00619	30.34	53.74	52.68	44.7	65.13	39.18	21.53	36.39	5.7	34.66	65.41	39.94	34.37	54.64
	SCEPFL4175A11.g	2.51	8.54e-06	2.15	7e-05	8.52	17.69	14.11	14.93	13.37	17.04	8.31	6.21	1.77	14.81	18.54	9.96	16.8	16.03
	SCEPFL4175F08.g	2.66	1.26e-05	2.01	0.00371	20.13	24.31	23.98	14.59	26.47	31.31	8.12	23.78	5.5	30.46	16.91	16.58	25.87	18.24
	SCEPFL4177H04.g	1.8	1.09e-05	2.99	1.26e-07	12.4	19.58	15.9	14.01	15.01	12.14	7.46	13	2.41	15.5	17.91	12.88	13.95	12.85
	SCEPFL4178F08.g	2.78	1.34e-05	1.94	2.31e-05	22.78	30.4	24.46	15.22	23.9	29.49	16.63	25.23	4.25	25.62	24.47	20.96	38.29	25.21
	SCEPFL4178H06.g	2.17	4.09e-06	2.47	0.00625	3.92	6.71	6.38	3.8	5.09	10.57	4.46	3.4	1.22	6.21	7.01	3.58	3.57	2.47
	SCEPFL4179G10.g	2.52	1.68e-05	2.14	5.1e-05	23.06	37.66	29.55	20.52	35.27	22.99	17.17	22.51	1.47	20.43	18.03	24.09	22.64	20.22
	SCEPFL4181E04.g	2.2	3.56e-06	2.43	0.01	3.21	6.65	5.42	4.47	7.44	6.6	2.41	3.44	0.86	3.43	4.39	3.51	5.26	3.15
	SCEPLB1041C05.g	2.24	4.84e-06	2.4	0.01	7.01	5.07	7.34	4.79	10.23	11.88	2.79	4.38	0.16	4.72	2.98	5.16	7.28	5.56
	SCEPLB1042A03.g	2.9	7.46e-06	1.86	0.00307	9.45	17.87	14.44	11.56	15.74	18.61	7.31	10.51	4.04	13.26	14.2	12.84	17.82	11.15
	SCEPLB1042G03.g	1.2	2.63e-05	4.46	6.62e-09	23.56	34.85	33.84	19.39	42.46	30.65	16.53	11.45	2.53	11.11	24.64	13.53	14.4	10.33
	SCEPLB1043D07.g	2.79	1.64e-05	1.93	0.00959	22.73	45.25	37.47	21.63	31.03	31.76	12.59	27.99	5.15	29.79	33.41	27.16	31.73	22.58
	SCEPLB1043H06.g	2.62	1.72e-05	2.05	0.000315	31.16	37.91	24.75	16.73	32.37	37.83	17.62	23.7	6.02	22.92	16.81	12.53	28.48	23.48
	SCEPLB1044A08.g	-1.16	3.96e-05	6.28	0.00322	19.98	67.32	30.21	10.82	36.61	44.6	67.35	3.12	1.91	38.03	30.15	4.17	3.95	18.7
	SCEPLB1044H04.g	-2.79	2.09e-05	14.9	0.00299	7.55	33.63	31.72	14.92	10.98	29.41	4.83	0.24	0.3	3.04	12.49	1.56	3.74	0.94
	SCEPLB1044H12.g	-1.23	6.35e-05	6.52	0.000735	47.06	108.64	45.24	38.36	70.49	114.36	24.96	11.43	1.05	4.48	20.49	9.33	12.53	13.3
	SCEPLR1008A09.g	3.03	1.69e-05	1.78	0.000693	29.9	38.12	43.84	28.51	34.39	37.72	16.15	23.4	4.37	23.61	36.15	27.04	28.98	32.86
	SCEPLR1008F03.g	2.4	4.69e-06	2.24	0.00449	5.79	10.52	6.91	6.4	7.05	8.06	5.26	5.95	1.39	5.47	8.03	4.6	8.46	12.73
	SCEPLR1008G12.g	2.48	8.26e-06	2.17	0.00412	8.31	16.41	16.22	7.24	20.58	12.89	8.95	11.46	1.7	10.53	8.98	10.05	9.65	11.93
	SCEPLR1030C10.g	3.05	6.84e-06	1.77	0.00274	11.2	18.14	11.05	6.95	14.15	14.28	16.55	5.13	0.93	16.27	12.01	4.52	2.86	7.99
	SCEPLR1030F03.g	1.2	2.07e-05	4.51	0.000135	17.55	28.52	19.43	7.5	18.14	31.83	33.66	4.7	2.04	20.76	15.18	5.49	4.81	10.41
	SCEPLR1030G05.g	1.69	4.74e-06	3.18	0.000993	4.48	6.3	8.64	2.18	8.66	4.76	5.96	3.03	1.2	2.92	3.28	3.13	4.7	3
	SCEPLR1030G10.g	2.19	1.43e-05	2.46	0.00172	16.39	33.73	19.51	9.91	26.3	14.57	21.31	5.53	2.41	22.36	11.1	6.7	3.2	11.08
	SCEPLR1051G05.g	2.66	1.74e-05	2.02	0.000436	20.46	35	35.8	28.18	37.39	33.5	13.23	20.3	3.89	19.08	30.72	21.93	23.97	22.5
	SCEPLR1051G07.g	1.63	8.14e-06	3.32	0.000969	7.4	16.14	5.74	4.06	10.94	12.89	11.6	6.27	1.52	4.94	5.19	3.53	6.86	8.11
	SCEPRT2043B02.g	17.13	-3.44e-06	-3.18	0.00651	1.66	1.11	2.65	0.35	1.93	1.78	0	4.49	2.62	6.23	4.24	3.5	6.08	0.67
	SCEPRT2043C10.g	2.2	1.46e-05	2.45	2.16e-05	12.63	29.17	26.88	14.66	21.95	23.44	16.36	13.67	2.83	24.42	23.67	15.57	20.55	17.62
	SCEPRT2043D12.g	3.26	5.24e-06	1.65	0.01	7.91	13.93	11.92	9.19	13.47	12.63	9.64	7.35	1.49	6.71	11.95	10.2	7.59	15.23
	SCEPRT2043F09.g	-1.12	1.77e-05	6.05	0.01	24.47	21.58	34.5	13.75	0	24.41	6.12	30.42	2.97	27.66	17.59	0.08	20.05	9.96
	SCEPRT2043G03.g	2.13	8.98e-06	2.53	0.00387	7.01	8.26	10.75	16.29	12.54	22.65	10.17	7.25	1.35	12.03	11.52	6.98	23.62	15.82
	SCEPRT2043G11.g	1.49	1.25e-05	3.6	0.00967	11.6	32.22	13.8	10.98	12.6	13.92	7.05	4.3	1.59	8.87	6.47	7.36	0.91	3.42
	SCEPRT2044A09.g	11.78	-4.96e-06	-2.21	6.43e-05	3.35	3.93	2.85	3.37	5.78	4.29	0.87	9.63	1.86	8.49	4.61	7.8	16.03	5.45
	SCEPRT2046E12.g	-1.32	2.38e-06	7.09	0.01	1.35	4.01	1.03	0.88	2.08	3.77	3.27	0.79	0	0.96	1.71	0.57	0	0
	SCEPRT2046F01.g	1.59	5.91e-06	3.39	0.000157	5.43	11.73	6.48	6.74	9.29	3.29	6.42	3.67	0.97	5.96	3.15	4.16	2.04	6.96
	SCEPRT2047A05.g	2.85	1.42e-05	1.88	0.00395	19.3	29.31	30.31	21.79	26.54	39.81	12.33	16.3	3.05	18.11	36.86	20.43	29.31	23.02
	SCEPRT2048B03.g	-1.13	3.77e-05	6.11	2.64e-06	23.07	45.41	33.26	17.63	38.65	50.3	56.88	8.18	1.69	19.22	23.57	4.33	12.73	12.35
	SCEPRT2048D06.g	-1.44	2.16e-05	7.79	0.000699	9.12	29.87	21.26	5.14	18.37	28.41	33.57	2.16	0.2	7.7	6.42	2.95	1.76	6.88
	SCEPRT2048F09.g	1.31	8.68e-06	4.14	9.83e-06	5.96	13.21	6.59	5.79	9.81	12.39	13.67	1.99	0.17	7.04	6.77	2.13	1.39	4.66
	SCEPRZ1008F02.g	-1.68	6.29e-05	9.08	9.18e-07	61.06	86.03	39.22	20.54	60.38	67.72	81.1	7.2	1.22	15.98	23.07	7.38	2.14	8.38
	SCEPRZ1008F10.g	2.46	2.16e-05	2.19	0.000205	24.92	48.1	36.12	36.38	42	31.23	16.25	17.29	3.56	13.18	27.79	14.97	18.55	24.5
	SCEPRZ1009A03.g	2.05	8.84e-06	2.62	0.00746	10.76	21.1	11.09	6.21	16.26	14.64	4.93	2.32	0.81	8.48	5.9	5.67	6.87	3.72
	SCEPRZ1009C11.g	3.36	2.15e-05	1.59	0.01	45.7	54.27	47.32	34.73	73.77	62.46	26.1	46.93	6.92	41.83	50.72	51.22	59.45	61.13
	SCEPRZ1009D09.g	1.45	4.21e-06	3.73	0.0035	4.72	3.15	9.42	3.19	6.67	2.86	3.84	3.33	0.08	6.97	3.61	1.61	4.32	5.79
	SCEPRZ1009E04.g	1.41	5.54e-06	3.8	0.00939	5.24	9.9	3.31	3.67	12.64	6.87	3.05	2.05	0.43	3.17	4.15	3.06	3.53	3.65
	SCEPRZ1009G05.g	2.76	4.13e-05	1.95	8.71e-13	61.68	71.11	69.58	54.66	93.35	80.89	67.65	70.92	12.92	83.45	72.85	68.31	103.36	78.83
	SCEPRZ1010D01.g	3.35	1.28e-05	1.61	0.0039	22.25	36.05	35.48	20.8	37.11	30.11	19.02	18.99	4.97	26.76	32.49	22.86	23.98	30.24
	SCEPRZ1011A02.g	1.74	5.44e-05	3.07	0.00124	50.87	80.74	110.04	35.08	80.77	95.13	28.87	35.88	2.7	28.43	66.9	26.23	28.72	25.48
	SCEPRZ3044D03.g	1.77	8.47e-06	3.06	0.00105	4.29	13.03	15.63	13.84	13.45	8.23	5.79	3.91	1.73	6.21	15.29	7.59	3.08	8.9
	SCEPRZ3045D08.g	2.03	1.2e-05	2.66	5.32e-05	12.18	16.29	17.12	9.07	15.01	26.56	17.49	8.39	0.59	9.25	9.25	4.19	14.83	12.12
	SCEPRZ3046F05.g	-1.16	8.76e-06	6.26	0.000699	5.07	12.54	14.35	2.26	6.7	8.47	11.93	3.06	0.61	2.34	2.28	1.74	1.75	1.99
	SCEPRZ3047H11.g	3.2	1.7e-05	1.69	0.000735	20.91	37.81	39.36	24.97	47.52	38.88	36.97	24.53	3.76	33.9	36.72	34.43	41.82	48.25
	SCEPRZ3048H05.g	3	5.62e-06	1.79	0.00637	11.31	13.59	12.5	10.24	13.53	10.48	3.92	14.96	1.09	15.79	14.52	10.58	16.45	10.56
	SCEPRZ3085A11.g	1.27	4.53e-05	4.22	1.89e-05	37.6	77.31	47.89	16.01	55.57	67.46	49.79	9.01	1.96	26.07	25.57	8.92	6.23	15.01
	SCEPRZ3085A12.g	1.61	7.21e-06	3.34	0.000595	4.21	12.26	9.46	6.7	10.32	13.6	4.35	1.66	0.45	2.31	9.37	4.66	1.58	1.64
	SCEPRZ3086B02.g	3.01	8.93e-06	1.79	0.00924	10.49	21.56	20.15	20.15	21.11	18.74	7.28	10.07	2.29	16.5	28.25	16.91	13.42	18.62
	SCEPRZ3086G01.g	2.27	3.74e-06	2.36	0.01	4.69	7.58	5.98	5.43	5.99	6.97	1.91	5.51	0.62	4.14	6.15	4.8	5.1	4.97
	SCEPRZ3087F08.g	2.51	1.5e-05	2.14	0.00178	12.22	34.65	27.39	22.43	28.3	28.85	12.52	12.56	2.33	20.54	36.58	18.66	24.08	27.02
	SCEPRZ3128G11.g	1.99	1.77e-05	2.71	2.01e-05	17.43	33	27.57	18.36	26.61	31.05	11.9	16.81	3.74	10.85	22.05	18.52	25.18	23.93
	SCEPRZ3130B08.g	2.48	1.11e-05	2.17	0.000446	13.76	19.11	22.35	11.33	21.34	24.46	9.97	11.59	3.68	10.43	17.27	13.41	16.58	15.27
	SCEPRZ3130C07.g	2.01	1.17e-05	2.67	1.26e-07	14.73	14.9	20.22	13	19.24	19.46	9.56	9.84	2.8	11.98	14.52	12.92	14.24	12.91
	SCEPRZ3132D04.g	2.64	1.08e-05	2.03	0.00672	14.05	23.35	19.64	19.59	27.5	14.67	6.57	18.08	4.94	12.69	23.74	14.4	19.38	27.78
	SCEPRZ3132E11.g	2.75	6.58e-06	1.96	0.00133	7.79	9.83	13.57	11.49	14.45	12.62	9.74	8.22	1.32	11.75	15.68	9.99	13.06	10.57
	SCEPRZ3132G07.g	2.96	8.68e-06	1.82	0.00955	8.88	23.79	13.99	14.41	20.06	22.15	11.01	15.84	3.02	14.27	23	18.52	20.09	21.6
	SCEPSB1127F11.g	-1.34	6.81e-06	7.24	0.00034	4.3	9.38	3.99	1.67	7.55	10.26	9.46	0.75	1.11	7.27	5.66	1.09	0.24	1.72
	SCEPSB1128H08.g	1.72	4.47e-06	3.14	0.00522	3.59	5.76	9.22	2.36	8.93	3.59	5.25	2.16	0.59	4.5	3.34	3.73	0.88	5.02
	SCEPSB1129E07.g	-1.21	3.94e-06	6.48	0.000694	1.47	4.52	3.25	2.72	4.99	5.66	4.96	1.26	0.2	2.3	4.79	1.53	1.5	2.81
	SCEPSB1129G03.g	1.93	3.61e-06	2.75	0.00818	3.86	6.94	5.97	2.75	5.68	7.08	1.65	5.75	0.57	5.46	3.89	3.75	3.77	3.19
	SCEPSB1133E05.g	1.49	5.67e-06	3.58	0.000161	6.54	6.18	6.48	6.34	8.73	9.77	2.81	8.95	0	6.87	4.01	3.4	6.12	7.88
	SCEPSB1133G04.g	2.5	4.24e-06	2.14	0.00935	6.17	9.67	8.27	6.18	7.3	7.99	1.81	2.61	1.85	4.11	5.49	6.86	5.28	7.14
	SCEPSB1134A07.g	2.47	4.67e-06	2.19	0.01	3.68	13.29	7.33	6.57	6.93	6.81	5.94	2.34	0.56	4.98	7.75	6.66	3.62	11.4
	SCEPSB1134B08.g	1.84	1.42e-05	2.92	0.01	21.01	10.67	23.92	11.8	12.7	37.02	10.93	21.95	2.17	12.06	12.14	6.47	29.41	14
	SCEPSB1136B12.g	2	5.82e-06	2.69	0.000462	6.62	9.99	9.35	4.56	10.73	7.5	6.24	6.04	1.03	8.48	5.04	4.45	4.21	6.08
	SCEPSD1004B09.g	3.23	3.61e-05	1.66	0.01	65.09	86.19	86.24	53.67	131.59	69.1	50.35	68.88	11.28	66.21	90.93	89.77	72.47	90.22
	SCEPSD1006E07.g	1.11	1.11e-05	4.85	1.29e-08	9	14.36	9.63	12.84	16.58	14.27	6.04	3.77	0.27	6.63	10.9	9.55	13.19	10.35
	SCEPSD1070D06.g	2.34	2.14e-05	2.3	4.25e-07	31.06	36.84	27.78	22.15	38.17	44.93	22.85	35.43	6.07	37.3	23.33	20.17	24.12	33.21
	SCEPSD1073A01.g	2.45	2.9e-05	2.17	0.01	25.36	59.06	54.55	36.17	78.77	48.35	18.69	29.67	8.68	44.32	58.66	53.55	41.71	31.22
	SCEPSD2006C07.g	2.47	1.04e-05	2.17	0.0049	16.61	22.44	19.31	12.29	23.84	14.63	5.16	16.62	2.22	11	12.48	14.57	14.74	19.16
	SCEPSD2006F07.g	2.91	2.49e-05	1.84	0.01	47.73	57.96	33.26	36.72	79.18	46.35	22.99	46.81	6.13	27.67	45.89	53.05	32.45	46.84
	SCEPSD2006H05.g	2.2	1e-05	2.43	0.00361	8.52	21.25	19.32	8.95	19.48	16.35	7.12	12.82	1.1	12.95	25.65	14.65	13.88	17.17
	SCEPSD2007F10.g	1.82	2.68e-05	2.95	0.000847	18.59	59.62	40.95	29.28	38.28	36.61	17.68	14.77	2.77	21.42	24.49	20.19	23.03	28.05
	SCEPSD2007H12.g	2.08	6e-06	2.59	0.000428	6.05	6.62	10.97	8.19	7.52	11.61	6.79	4.92	1.97	10.09	5.61	9.8	9.14	10.5
	SCEPSD2070G05.g	2.73	2.51e-05	1.96	0.00643	40.15	44.33	52.97	28.61	70.15	52.01	18.11	56.12	8.99	29.22	52.95	50.6	51.88	32.25
	SCEPSD2072C03.g	2.62	2.35e-05	2.05	9.09e-05	31.88	48.65	55.7	29.22	38.38	41.64	24.58	41.98	9.95	60.63	45.48	59.32	46.44	66.64
	SCEPSD2072E03.g	∞	-6.26e-08	#NAME?	0.0064	0	0	0	0	0	0	0	0	0.3	0	0	0	0	0
	SCEQAD1016F11.g	-1.44	7.91e-06	7.87	0.00293	5.11	13.43	5.57	6.47	2.15	6.48	13.6	0.93	0.44	3.4	9.09	1.02	1.11	3.68
	SCEQAD1018D07.g	1.93	3.74e-05	2.79	3.61e-09	40.69	61.8	43.38	36.47	73.17	46.21	42.88	32.32	7.31	45.07	42.25	29.64	33.32	38.14
	SCEQAD1018D09.g	2.76	6.87e-06	1.95	0.01	12.14	16.2	14.94	11.67	14.57	11.65	2.34	14.78	1.96	12.06	22.71	12.06	18.9	7.38
	SCEQAD1019A11.g	2.03	2.63e-05	2.64	2e-06	40.89	41.8	26.37	27.93	52.96	39.61	21.29	23.81	4.03	29.96	38.59	17.86	19.34	28.91
	SCEQAM1037D01.g	2.89	1.07e-05	1.87	0.000617	12.93	20.29	23.97	14.22	22.41	27.52	14.79	10.14	2.76	15.82	17.02	10.63	20.77	19.26
	SCEQAM1038G08.g	2.32	6.54e-06	2.33	0.0013	7.86	13.73	11.72	8.06	10.57	12.21	3.5	5.88	1.53	7.15	11.43	7.32	10.19	7.66
	SCEQAM1044G05.g	2.47	6e-06	2.19	0.00145	7.65	11.34	10.05	7.41	15	8.16	5.37	5.69	2.02	7.75	9.86	13.24	5.86	8.99
	SCEQAM2036G12.g	3.15	1.29e-05	1.7	0.00697	21.78	29.87	27.15	19.87	37.68	36.03	13.86	26.07	4.05	18.17	24.4	18.05	30.79	22.73
	SCEQAM2038E07.g	1.08	2.61e-06	4.96	0.01	0.49	4.47	2.45	3.37	4.13	3.27	1.37	0.78	0.66	2.86	3.39	0.51	1.87	3.48
	SCEQAM2038H02.g	-1.16	2.97e-06	6.29	0.00412	2.9	3.62	4.99	1.55	1.43	3.64	2.66	0.54	0.17	1.32	0.88	0.85	0.52	1.47
	SCEQFL5046B10.g	2.2	5.71e-06	2.44	0.000865	8.07	9.03	7.68	7.08	10.66	8.5	6.21	5.44	1.15	4.75	9.97	6.09	8.24	6.47
	SCEQFL5047D10.g	1.24	3.07e-05	4.34	0.00106	55.13	41.85	19.3	23.35	23.87	54.71	17.49	34.2	2.34	4.67	28.08	13.61	17.55	22.12
	SCEQFL5048H05.g	2.01	5.4e-06	2.68	0.00313	4	8.01	7.31	5.72	12.51	9.6	3.81	4.9	0.68	5.59	9.12	5.2	7.15	5.14
	SCEQFL5049H07.g	1.84	5.56e-06	2.93	0.000858	8.28	9.75	3.31	6.99	5.5	11.22	4.62	9.52	1.41	3.33	10.74	3.1	8.83	8.76
	SCEQFL5050H11.g	2.71	2.05e-05	1.97	0.01	26.31	42.18	48.2	26.63	53.28	39.78	12.09	25.68	5.94	33.99	38.91	30.54	36.27	28.71
	SCEQFL5051B04.g	2.63	4.37e-06	2.03	0.01	6.25	8.1	9.77	4.24	10.13	8.65	4.26	6.3	1.25	6.23	6.83	4.97	6.29	4.47
	SCEQFL5052H06.g	∞	-1.63e-07	#NAME?	1.15e-05	0	0	0	0	0	0	0	0	0.13	0	0	0	0	0.8
	SCEQHR1079D05.g	2.35	2.03e-05	2.27	0.01	28.32	31.11	30.44	12.56	40.87	56.03	17.36	27.01	4.2	24.18	37.59	23.9	18.82	24.47
	SCEQHR1080E03.g	1.53	3.03e-06	3.5	0.0097	1.89	5.12	4.73	4	4.98	2.66	1.77	1.48	0.51	1.48	4.09	1.63	1.54	4.39
	SCEQHR1080F03.g	3.03	6.85e-06	1.78	0.00946	8.91	11.59	17.39	12.22	16.67	18.6	7.19	9.9	1.21	15.24	18.86	12.09	15.35	11.19
	SCEQHR1081A03.g	-1.8	9.04e-06	9.69	0.00298	4.03	18.2	6.43	4.77	6.13	13.69	6.53	3.32	0.42	1.62	8.63	2.09	2.22	3.94
	SCEQHR1081D10.g	-2.08	5.09e-06	11.21	0.00744	0.49	9.08	4.41	2.79	2.79	9.02	4.51	0	0	0.97	1.87	0.32	5.43	2.62
	SCEQHR1081H11.g	1.68	3.86e-06	3.17	0.0039	3.29	4.87	4.96	3.65	7.79	7	2.25	2.67	0.12	0.46	5.57	2.03	2.63	1.22
	SCEQHR1082E08.g	∞	-6.75e-08	#NAME?	0.01	0	0	0	0	0	0	0	0.4	0	0	0	0	0	0
	SCEQLB1063B02.g	2.44	1e-05	2.2	0.00456	19.47	15.01	19.59	8.31	16.4	23.45	6.79	13.99	1.81	19.71	7.16	12.19	12.85	16.89
	SCEQLB1063E08.g	2.21	3.86e-05	2.41	0.000241	39.7	74.16	57.26	39.87	90.1	58.68	32.42	30.6	8.58	53.27	54.17	55.06	36.48	47.47
	SCEQLB1063E09.g	3.2	9.68e-06	1.69	0.00125	20.42	21.32	18.01	18.65	28.77	21.55	11.31	13.13	1.8	17.61	16.76	9.77	22.34	13.91
	SCEQLB1064C11.g	1.83	1.24e-05	2.93	0.00148	14.73	17.59	22.61	11.67	23.37	18.86	3.27	15.78	1.05	14.15	15.6	17.99	13.46	10.94
	SCEQLB1065C11.g	2.61	5.29e-06	2.06	0.00374	6.36	10.88	10.12	7.66	9.76	11.41	5.05	6.07	0.75	3.6	14.76	8.33	11.86	6.58
	SCEQLB1065H07.g	-1.15	6.13e-06	6.2	0.000121	3.61	6.44	9.09	4.23	8.73	8.9	2.17	0.83	0.09	3.02	2.54	1.94	1.05	0.95
	SCEQLB1066C10.g	2.09	7.46e-06	2.58	0.00444	5.51	16.99	11.85	7.54	14.8	10.06	5.42	4.33	1	6.47	8.32	5.59	7.04	6.42
	SCEQLB1066G10.g	2.41	1.09e-05	2.23	2.93e-06	15.68	21.31	18.54	14.55	17.58	19.43	9.43	12.44	3.1	14.92	10.78	8.96	16.86	14.4
	SCEQLB1068A08.g	-1.42	2.66e-06	7.61	0.00629	1.64	5.48	2.36	1.81	2.98	2.03	1.81	0.75	0	2.6	0.95	0.43	0	1.49
	SCEQLB1068C05.g	2.18	1.82e-05	2.84	0.0026	14.45	38.04	29.85	12.17	30.87	25.95	15.74	7.24	1.66	14.43	11.09	11.88	7.19	5.25
	SCEQLB1068F07.g	-1.13	3.18e-05	6.15	0.000192	23.62	43.21	22.87	13.66	29.63	33.97	55.44	5.37	1.49	31.27	20.95	5.54	2.42	18.05
	SCEQLB1068G06.g	1.91	3.07e-05	2.81	1.64e-05	23.08	51.86	42.87	20.11	54.98	44.57	44.5	11.32	1.84	43.31	48.23	14.44	11.5	22.95
	SCEQLB2016E06.g	2.22	3.51e-06	2.42	0.01	5.01	4.6	8.93	3.21	6.49	4.01	3.22	2.91	0.57	2.99	4.6	6.29	4.48	5.3
	SCEQLB2020H08.g	1.33	2.59e-06	4.07	0.01	3.35	3.73	2.03	2.75	3.79	1.93	2.67	1.56	0.08	2.04	5.44	0.87	0.23	2.6
	SCEQLR1029B07.g	2.35	1.68e-05	2.27	0.01	14.3	33.94	31.47	26.08	22.82	41.49	7.97	17.42	4.01	20.49	55.98	15.08	36.45	18.94
	SCEQLR1029D03.g	-1.33	8.38e-06	7.22	0.000652	3.46	13.96	6.68	3.16	7.49	10	12.51	0.69	0.41	6.97	10.25	0.26	0.29	3.29
	SCEQLR1050A07.g	2.15	1.07e-05	2.51	5.21e-06	12.24	20.46	12.98	9.78	19.89	18.09	11.86	8.7	3.46	10.02	9.18	9.57	11.84	13.18
	SCEQLR1091B01.g	2.95	5.44e-05	1.82	0.00259	73.11	101.86	130.55	54.18	127.81	149.1	83	82.29	17.44	109.13	104.32	90.68	125.17	185.97
	SCEQLR1091B11.g	3.3	2.21e-05	1.63	0.0091	50.94	38.36	52.15	48.26	58.36	70.3	21.97	50.28	9.32	59.73	73.35	42.45	68.32	62.67
	SCEQLR1091C12.g	2.48	1.68e-05	2.16	0.00315	24.44	34.16	34.75	15.41	33.82	33.54	10.12	18.97	5.15	25.8	18.43	21.52	31.32	22.63
	SCEQLR1091E03.g	1.91	2.92e-05	2.8	0.000927	21.09	46.39	50.24	31.39	66.3	34.22	20.85	38.5	10.91	49.18	42.4	44.76	50.37	36.16
	SCEQLR1092B06.g	1.67	1.28e-05	3.2	0.00324	10.69	18.78	24.73	9.35	13.36	26.37	6.95	14.47	1.45	6.31	12.54	7.6	11.15	8.34
	SCEQLR1092C11.g	1.7	7.42e-06	3.17	0.000318	7.44	11.59	10.56	9.45	8.51	13.95	2.49	10.82	1.57	8.32	8.64	5.98	9.41	5.06
	SCEQLR1092D09.g	1.75	3.77e-06	3.07	0.00447	2.41	7.72	5.45	2.85	3.4	6.57	4.68	1.39	0.57	2.89	5.47	2.02	1.51	4.11
	SCEQLR1092F11.g	2.16	7.79e-06	2.49	0.01	7.31	19.84	12.47	4.67	13.11	13.2	6.64	5.61	1.34	6.95	5.39	6.03	5.09	7.46
	SCEQLR1093A12.g	3.34	2.13e-05	1.61	5.26e-05	38.48	48.14	52.64	44.99	56.68	59.99	30.94	48.73	7.45	48.16	56.74	46.99	74.13	49.31
	SCEQLR1093D07.g	1.7	3.73e-06	3.17	0.00429	4.96	5.99	6.08	4.54	1.89	6.44	2.26	2.44	1.09	4.37	4.82	2.3	4.52	4.54
	SCEQLR1093H12.g	1.12	9.14e-06	4.82	0.00118	7.62	18.71	13.04	8.11	10.15	6.62	3.83	9.55	0.29	2.81	4.17	3.73	4.41	4.87
	SCEQRT1024E11.g	-5.58	1.77e-05	29.99	0.00262	17.26	11.52	35.2	6.36	20.63	10.2	7.15	1.19	0	5.63	9.12	0.17	0	0.47
	SCEQRT1025A10.g	2.91	9.94e-06	1.85	0.00689	12.92	25.63	18.25	16.1	27.37	18.6	9.54	12.64	2.8	19.45	24.55	16.08	20.47	16.03
	SCEQRT1025E05.g	2.56	0.000101	2.09	0.0081	147.06	213.8	244.47	53.71	180.4	204.09	104.13	180.75	32.83	142.44	97.58	108.75	178.25	197.19
	SCEQRT1026C12.g	1.8	2.36e-05	2.97	0.00175	22.31	25.63	40.26	16.8	56.25	33.62	17.45	19.21	2.11	21.54	38.34	19.22	22.07	15.99
	SCEQRT1026F05.g	-1.84	9.22e-06	9.96	4.59e-06	8.91	12.52	12	1.83	6.37	8.89	9.83	3.05	0.48	3.1	3.72	1.11	2.67	1.76
	SCEQRT1027G11.g	2.64	1.35e-05	2.05	3.18e-05	15.78	32.45	25.62	18.03	25.39	21.28	17.38	9.52	2.38	6.64	23.17	17.27	16.32	19.87
	SCEQRT1028D09.g	1.61	4.52e-06	3.35	0.00867	2.51	4.79	7.98	3.27	4.51	10.73	4.32	1.22	0.16	7.13	3.97	1.84	8.15	9.65
	SCEQRT1028F12.g	1.78	2.62e-05	3.04	0	38.13	35.59	29.51	25.47	40.58	38.14	22.53	14.65	3.9	21.91	30.59	11.71	19.74	22.97
	SCEQRT1028G10.g	1.3	1.02e-05	7.63	0.00135	4.82	19.18	11.81	3.65	8.04	13.36	8.55	0.93	0.22	0.98	2.43	1.75	0.2	0.25
	SCEQRT1029C09.g	2.04	1.63e-05	2.64	4.68e-05	13.9	28.05	31.16	23.65	20.88	26.26	11.46	16.19	2.7	15.96	28.42	10.95	41.69	21.48
	SCEQRT1029F05.g	2.9	9.73e-06	1.85	0.01	12.71	24.99	17.82	18.36	24.97	20.15	6.36	16.09	4.81	20.16	22.82	14.35	25.05	24.44
	SCEQRT1030B01.g	2.69	6.13e-06	2.01	0.00337	7.12	13.91	13.76	10.23	13.53	6.96	6.36	7.76	1.23	6.41	13.07	9.42	11.64	13.15
	SCEQRT1031H02.g	2.46	1.68e-05	2.19	0.00113	18.76	39.73	32.19	17.74	33.46	26.77	15.01	14.71	3.85	26.51	24.69	18.35	18.95	25.52
	SCEQRT1032B06.g	-1.03	1.41e-05	5.57	0.000965	7.5	25.08	18.91	7.69	6.56	21.77	14.16	3.54	0.73	6.75	2.8	3.52	4.19	4.44
	SCEQRT1033C04.g	2.75	6.15e-06	1.97	0.00489	6.8	15.65	12.55	8.59	11.24	13.26	5.73	7.29	0.85	7.64	16.52	8.32	10.8	6.65
	SCEQRT1033F01.g	10.33	-3.11e-06	-1.94	0.01	2.36	3.24	3.85	1.68	3.94	3.38	1.36	6.56	1.28	4.35	6.19	5.45	6.75	6.54
	SCEQRT2025B01.g	12.49	-2.77e-06	-2.31	0.00316	1.89	0.57	2.88	1.18	1.78	2.34	1.82	4.36	0.13	8.25	2.28	2.52	3.36	6.15
	SCEQRT2025B08.g	1.13	3.86e-06	4.75	0.00135	3.15	7.36	2.77	4.73	4.45	3.89	2.53	0.36	0	1.17	1.83	1.58	0.23	2.14
	SCEQRT2026H02.g	1.09	2.78e-05	4.96	1.59e-05	16.49	51.04	33.82	31.42	31.23	19.14	21.63	11.26	3.33	9.92	30.92	13.75	7.59	14
	SCEQRT2027C10.g	1.56	7.66e-06	3.46	0.00312	4.29	12.92	9.76	3.33	6.65	13.04	13.42	1.53	0.51	7.18	5.6	1.24	1.4	2.84
	SCEQRT2027G02.g	2.23	7.95e-06	2.41	0.00685	4.17	11.64	9.92	11.09	13.04	21.18	9.48	6.39	0.61	5.58	15.68	7.78	7.7	10.6
	SCEQRT2028G09.g	1.46	3.31e-06	3.65	0.00601	2.4	5.47	4.32	2.92	5.87	4.41	1.84	3.16	0.52	4.13	3.81	1.08	4.02	5.09
	SCEQRT2029A04.g	2.48	6.93e-06	2.17	0.0088	7.08	9.74	15.25	9.5	10.47	18.41	5.66	8.05	0.96	6.39	11.38	7.93	11.58	10.49
	SCEQRT2029B11.g	3.01	7.55e-06	1.79	0.00498	15.07	19.3	15.57	10.86	14.96	18.58	6.29	12.43	2.98	17.92	9.69	12.01	18.93	13.47
	SCEQRT2029C04.g	1.81	3.74e-06	2.98	0.00518	3.18	6.15	4.6	7.06	5.09	5.29	1.93	2.95	0.14	0.83	5.65	2.53	2.38	2.24
	SCEQRT2029F07.g	∞	-6.08e-08	#NAME?	0.01	0	0	0	0	0	0	0	0	0	0.34	0	0	0	0
	SCEQRT2030A01.g	2.98	2.88e-05	1.79	0.00469	49.5	63.53	53.55	38.55	68.85	85.47	27.83	57.65	10.53	36.14	62.84	48.22	93.81	36.11
	SCEQRT2091B07.g	1.7	6.14e-06	3.17	0.00152	6.79	13.74	10.01	5.4	6.94	6.06	3.94	5.14	0.95	2.9	10.45	3.83	4.9	2.72
	SCEQRT2091D10.g	1.31	5.33e-06	4.12	0.01	11.12	10.43	5.74	2.85	3.56	4.63	3.09	8.99	0.29	1.71	3.53	0.98	1.87	2.05
	SCEQRT2092G01.g	2.66	2.74e-05	2.02	0.00124	39.68	52.07	69.87	34.79	52.91	50.43	21.94	45.22	8.66	52.01	65.33	32.59	81.95	35.66
	SCEQRT2093F11.g	3.11	2.19e-05	1.72	0.01	32.4	51.41	45.11	29.05	67.77	59.59	26.56	38.67	7.82	25.63	45.77	49.53	35.36	45.02
	SCEQRT2094C08.g	2	1.4e-05	2.72	0.00643	6.82	17.06	15.83	21.57	25.28	12.27	30.91	8.67	1.93	13.33	28.68	13.8	7.54	12.33
	SCEQRT2094F06.g	1.98	3.66e-06	2.73	0.00718	2.63	6.3	4.72	4.9	5.74	3.67	5.87	1.79	0	0.62	13.87	2.73	2.2	4.68
	SCEQRT2095B05.g	2.73	7.51e-06	1.97	0.00049	12.46	14.2	15.36	9.52	17.21	12.05	9.47	12.04	0.7	12.83	14.9	9.01	10.62	10.02
	SCEQRT2095G03.g	-1.57	5.54e-06	8.46	0.000172	1.63	9.37	5.84	3.48	4.22	7.74	4.77	1.12	0.43	2.77	3.1	0.33	0.93	1.29
	SCEQRT2095H08.g	2.9	8.16e-06	1.85	0.000449	14.17	16.35	20.42	14.66	17.67	12.99	8.42	11.07	1.13	9.15	19.1	15.98	10.04	12.43
	SCEQRT2096E09.g	2.94	1.3e-05	1.82	0.0097	14.44	35.01	28.47	19.88	33.83	26.54	13.17	17.05	3.69	18.83	38.39	23.79	29.25	26.13
	SCEQRT2097B01.g	2.89	5.97e-06	1.85	0.00378	9.41	12.45	11.42	8.75	13.74	15.46	6.16	9.48	2.01	7.17	7.59	7.37	11.16	8.27
	SCEQRT2097H06.g	2.71	5.44e-06	1.99	0.00652	6.14	10.82	12.01	6.65	12.44	11.79	4.55	6.95	1.42	6.04	8.6	7.82	9.47	12.02
	SCEQRT2099F11.g	2.29	6.6e-06	2.34	0.01	9.34	12.47	11.04	8.03	17.47	6.86	3.09	5.89	1.4	5.19	10.21	8.14	9.54	10.47
	SCEQRT2100F01.g	2.51	3.84e-06	2.14	0.01	7.66	7.32	9.16	3.93	5.22	6.59	2.78	8.21	0.9	5.51	9.2	4.94	8.5	2.94
	SCEQRT2101A08.g	3.01	7.93e-06	1.79	0.00463	14.44	19.27	18.95	8.84	20.91	13.28	10.05	11.18	2.97	15.19	11.97	16.14	9.54	11.17
	SCEQRT2101B11.g	-1.52	1.48e-05	8.3	0.00562	6.28	16.64	10.77	6.53	10.76	16.87	30.2	1.44	0.29	6.04	10.95	0.9	0.66	5.08
	SCEQRT2101E09.g	2.87	1.11e-05	1.88	0.00316	12.67	24.98	23.42	20.15	29.76	18.86	11.19	14.48	3.87	19.3	31.22	21.81	23.26	17.62
	SCEQRT3018B05.g	1.28	3.53e-06	4.17	0.00325	2.53	5.71	4.91	1.87	6.35	4.04	2.37	3.31	0.57	1.1	2.44	1.68	2.87	2.23
	SCEQRT3019A01.g	1.71	4.17e-06	3.2	0.00206	6.92	2.87	6.54	5.37	3.17	5.02	5.51	4.4	0.13	5.12	4.99	3.59	3.25	5.54
	SCEQRT3C03D03.g	2.44	2.93e-05	2.2	0.00065	30.52	53.31	62.7	31.89	48.48	65.89	26.26	31.03	8.41	60.14	37.87	39.97	40.8	53.44
	SCEQRT3C03E01.g	1.49	4.67e-06	3.63	0.01	3.43	9.74	9.29	1.56	4.3	3.9	5.7	3.26	0.35	7.78	4.27	2.11	2.59	6.31
	SCEQRT3C08A12.g	2.39	3.66e-06	2.25	0.01	3.29	6.28	5.44	6.87	9.62	2.61	4.78	1.82	0.15	4.88	4.34	4.42	2.43	4.44
	SCEQRZ3022A02.g	1.51	4.89e-06	3.56	0.01	5.18	6.14	9.5	2.95	4.87	10.49	1.21	3.39	0.78	3.37	6.01	5.68	4.11	5.17
	SCEQRZ3022D04.g	2.34	8.2e-06	2.3	0.00741	7.92	16.98	17.66	9.63	14.06	15.85	3.97	11.39	2.15	7.67	12.73	8.46	13.52	9.82
	SCEQRZ3023D06.g	2.18	4.18e-06	2.47	0.00551	4.54	9.42	7	5.16	5.9	6.37	3.28	5.52	0.67	3.68	5.27	4.34	3.76	3.9
	SCEQRZ3024A02.g	2.79	3.16e-05	1.93	1.27e-05	64.76	51.68	60.37	45.37	75.99	58.4	31.61	32.79	5.46	70.82	49.4	28.88	43.01	45.34
	SCEQRZ3024A07.g	1.03	3.48e-06	5.23	0.00823	2.54	7.52	3.29	1.02	1.87	4.24	4.81	1.66	0.15	3.6	1.79	0.98	0.23	1.75
	SCEQRZ3024C04.g	∞	-7.02e-08	#NAME?	0.00945	0	0	0	0	0	0	0	0.41	0	0	0	0	0	0
	SCEQRZ3090A04.g	3.04	5.13e-06	1.78	0.01	10.02	7.96	13.03	5.21	12.9	13.01	6.93	7.26	1.05	10.95	5.64	6.28	12.56	8.42
	SCEQRZ3091G07.g	1.43	2.86e-06	3.75	0.01	1.91	3.59	3.15	3.03	2.95	6.67	1.95	2.79	0.24	2.49	5.04	1.35	3.55	4.05
	SCEQRZ3092F10.g	2.57	4.32e-05	2.09	0.00288	50.89	78.79	78.54	74.35	119.85	54.06	36.34	47.47	6.87	27.16	71.5	67.7	28.24	53.05
	SCEQSB1015B08.g	2.52	7.84e-06	2.15	0.00104	10.02	15.21	19.48	12.43	12.33	9.93	7.03	14.88	3.85	8.85	18.75	11.33	19.97	16.25
	SCEQSB1015D03.g	2.26	8.98e-06	2.38	0.000551	9	16.78	13.8	11.49	20.23	13.75	6.44	7.27	3	9.33	21.52	13.26	11.62	14.96
	SCEQSB1015E01.g	3.35	5.84e-06	1.6	0.01	10.17	16.68	15.55	8.84	16.75	14.1	10.11	13.76	2.98	12.89	14.09	17.02	16.87	16.44
	SCEQSB1015H09.g	2.21	1.32e-05	2.43	5.7e-05	12.29	24.32	20.82	9.93	22.75	25.62	16.79	8.8	2.88	15.27	11.8	9.38	12.38	19.98
	SCEQSB1016A09.g	2.06	9.93e-06	2.61	0.00513	9.03	13.49	14.97	16.43	8.81	25.18	7.24	11.86	2.63	17.94	24.57	5.42	22.29	19.91
	SCEQSB1016E08.g	2.82	3.65e-05	1.93	0.000159	54.85	55.13	81.2	55.54	49.28	59.48	87.78	49.62	58.16	62.04	40.81	67.86	63.15	42.24
	SCEQSB1016F01.g	2.72	6.5e-06	1.98	0.00483	9	11.94	14.88	7.64	16.66	11.52	5.81	9.64	1.41	10.65	9.96	8.17	13.84	13.36
	SCEQSB1016H02.g	1.25	4.66e-05	4.3	0	35.13	64.84	53.18	30.87	61.23	60.74	52.93	15.07	1.75	24.64	33.85	17.66	12.48	30.98
	SCEQSB1017D08.g	1.65	3.03e-06	3.26	0.01	1.55	3.72	2.41	3.5	4.38	5.95	4.35	1.33	0.11	2.63	3.78	2.42	2.53	2.3
	SCEQSB1018D08.g	2.34	1.52e-05	2.3	4.51e-05	20.06	23.51	20.71	19.41	36.4	25.68	13.28	18.86	3.44	17.86	29.14	21.94	19.32	24.51
	SCEQSB1018F08.g	2.3	3.75e-06	2.35	0.01	6.48	7.85	6.93	3.4	2.98	7.52	3.39	5.65	1.02	3.93	3.15	5.17	5.7	3.03
	SCEQSB1018H07.g	-1.06	2.89e-06	5.71	0.00797	2.16	6.38	1.27	1.06	3.2	2.96	3.61	0.22	0.14	0.8	2.39	0.69	1.47	1.52
	SCEQSB1019E03.g	3.07	6.27e-06	1.76	0.00563	11.09	11.98	16.14	11.27	13.96	15.88	5.24	12.2	1.85	11.17	9.13	10.74	12.87	10.46
	SCEQSB1019G10.g	2.87	1.02e-05	1.88	0.01	14.58	20.56	30.48	17.7	16.61	20.37	8.97	19.85	3.04	14.67	32.34	17.2	26.25	16.1
	SCEQSB1C01B10.g	1.39	3.91e-06	3.89	0.00194	3.52	7.04	3.74	3.09	2.13	7.72	3.88	4.57	0	5.24	3.79	2.87	4.87	2.66
	SCEQSB1C02C08.g	2.41	8.18e-06	2.23	8.13e-05	14.09	15.63	11.04	9.11	16.73	13.95	7.56	17.68	1.59	6.9	15.62	7.08	4.77	13.39
	SCEQSB1C06D05.g	-7.41	4.06e-05	39.84	1.1e-05	25.16	51.19	27.13	10.07	29.28	60.24	43.47	2.96	0.28	2.52	10.42	0.86	0.56	4.53
	SCEQSB1C11G12.g	2.23	7.73e-06	2.41	0.00822	7.38	12.08	18.23	6.5	17.59	9.96	6.64	7.66	0.94	10.97	8.56	7.73	13.07	4.76
	SCEQSD1076D06.g	68.43	-2.94e-06	-12.58	0.00113	0	0.64	0.31	0.2	0	0.37	0	3.38	0.13	1.37	2.11	4.38	2.54	5.98
	SCEQSD2074H05.g	1.52	2.31e-05	3.51	0.000147	21.6	24.71	30.59	14.24	37.49	47.4	16.46	28.42	2.52	14.08	20.41	28.86	23.95	23.51
	SCEQSD2076F01.g	2.72	4.1e-06	1.98	0.01	4.91	9.15	6.45	8.59	8.16	7.48	4.26	4.17	1.18	6.59	10.89	6.97	7.96	9.32
	SCEZAD1078A06.g	2.34	1.69e-05	2.29	0.00698	20.41	30.94	40.34	20.49	16.48	37.23	11.87	22.17	2.87	16.73	39.76	21.97	28.45	16.67
	SCEZAD1078F06.g	3.2	2.18e-05	1.68	0.00659	35.53	62.71	56.95	39.45	60.15	33.79	28.52	34.56	5.83	41.49	49.54	44.42	42.61	53.23
	SCEZAD1078H11.g	2.97	1e-05	1.82	8.91e-05	23.14	21.17	19.36	15.94	17.49	18.56	15.1	23.15	2.58	27.47	20.68	15.07	17.98	30.01
	SCEZAD1081G05.g	2.74	1.13e-05	1.97	0.000359	17.67	20.42	22.52	16.46	28.05	21.28	9.57	21.77	5.26	26.49	23.45	15.12	18.87	24.2
	SCEZAD1082C12.g	3.28	9.86e-06	1.65	0.01	19.25	20.08	34.92	16.38	19.13	20.25	17.66	18.13	4.34	24.21	20.55	18.7	18.68	26.52
	SCEZAD1C03H05.g	2.09	1.44e-05	2.58	3.01e-06	19.31	22.6	29.35	17.37	20.56	18.54	10.64	29.43	3.53	15.3	27.23	13.66	20.03	16.66
	SCEZAD1C07H01.g	2.74	7.53e-06	1.97	0.000467	10.91	15.12	14.27	14.99	13.16	12.61	9.07	8.62	2.59	10.35	15.12	10.23	12.66	11.77
	SCEZAM1079A06.g	2.07	6.79e-06	2.62	0.000143	10.74	13.31	8.03	4.24	11.67	9.92	6.82	4.32	0.98	9.16	6.59	5.15	11.19	5.47
	SCEZAM1079E05.g	2.7	1.5e-05	1.99	0.00572	17.22	37.28	25.39	25.87	38.31	21.87	12.56	23.23	7.56	21.74	29.42	24.09	27.98	29.13
	SCEZAM1081G05.g	2.52	5.82e-06	2.13	0.00165	7.96	11.22	8.23	8.69	10.87	11.09	6.85	9.76	1.57	11.04	10.27	7.4	8.39	11.54
	SCEZAM2032F10.g	1.73	4.04e-06	3.11	0.00979	3.28	6.63	10	2.93	3.88	5.08	3.27	5.55	0.58	1.93	5.03	2.2	6.16	1.57
	SCEZAM2034C09.g	1.87	8.27e-06	2.88	0.00118	10.29	13.37	9.56	8.47	13.76	16.89	2.85	5.8	1.2	6.35	9.58	6.82	12.3	8.02
	SCEZAM2058A03.g	1.64	4.61e-06	3.3	0.00158	2.98	7.63	7.11	5.14	7.97	6.62	1.54	1.51	0.75	2.45	4.36	3.91	2.4	4.31
	SCEZAM2058H09.g	2.12	1.6e-05	2.54	0.000241	24.28	34.37	22.43	15.75	16.56	29.47	12.74	21.07	4.27	21.47	19.92	15.44	27.8	22.75
	SCEZAM2061A11.g	2.87	6.88e-06	1.88	0.01	9.47	12.89	18.16	6.22	15.7	16.73	7.98	11.9	2.23	19.09	17.58	11.41	13.03	12.03
	SCEZAM2061G02.g	2.79	4.31e-06	1.93	0.01	10.09	8.31	5.83	8.39	9.75	7.85	2.93	6.91	1.24	7.34	8.43	5.33	4.83	6.54
	SCEZFL4038C10.g	2.62	6.5e-06	2.06	0.0027	8.3	10.71	12.51	7.71	16.17	13.57	5.67	8.41	1.6	8.63	10.81	8.63	9.86	8.31
	SCEZFL4038G03.g	3	5.74e-06	1.8	0.00598	9.14	13.41	15.91	10.66	12.58	8.55	5.77	10.76	1.09	11.16	14.71	9.97	8.98	13.41
	SCEZFL4044B02.g	2.64	2.21e-05	2.04	9.65e-05	30.62	56.86	31.06	35.37	42.37	35.63	24.53	30.31	8.83	19.55	40.91	41.69	21.01	37.8
	SCEZFL5086G02.g	2.67	1.31e-05	2.01	0.00576	16.06	22.68	34.29	13.92	32.36	20.56	14.51	11.6	1.95	24.67	22.4	19.99	15.13	27.8
	SCEZFL5089C09.g	2.51	6.67e-06	2.15	0.01	6.15	15.91	16.88	9.46	7.96	10.01	7.08	6.5	2.5	6.79	15.66	6.04	6.72	10.22
	SCEZFL5090G10.g	1.72	8.79e-06	3.13	0.00273	4.01	13.65	16.63	10.7	16.43	10.4	4.79	5.8	1.36	14.12	18.85	7.29	10.45	11.04
	SCEZFL5092H07.g	1.51	5.03e-06	3.57	0.00135	4.35	5.97	10.71	3.31	5.62	7.88	3.32	4.53	0.59	5.83	4.33	2.26	5.97	5.92
	SCEZHR1047B03.g	2.6	5.7e-06	2.08	0.00875	4.26	13.99	11.71	8.22	9.63	11.78	5.27	6.21	3.36	8	10.88	9.74	20.2	9.74
	SCEZHR1054F10.g	2.59	1.11e-05	2.08	4.86e-06	19.83	17.01	25.78	15.85	16.73	19.04	11.93	14.2	2.19	18.3	24.06	14.92	21.83	23.58
	SCEZHR1084B07.g	2.09	7.84e-06	2.57	3.91e-05	8.14	13.21	12.74	12.1	13.41	11.72	4.95	7.41	2.3	9.37	14.48	7.61	9.28	8.61
	SCEZHR1085G07.g	2.75	5.67e-06	1.96	0.01	7.61	9.88	13	10.87	11.04	13.23	2.6	11.57	1.33	8.72	16.35	6.89	10.4	10.12
	SCEZHR1087F06.g	1.25	3.51e-05	4.3	1.26e-06	16.65	58.19	48.01	26.79	41.51	39.04	39.5	9.92	0.71	13.71	31.2	9.41	7.33	15.33
	SCEZHR1088D09.g	2.3	3.74e-05	2.34	2.69e-07	44.19	65.49	69.44	37.53	67.28	66.11	37.06	33.19	7.8	56.11	72.59	45.39	47.48	64.69
	SCEZHR1088D11.g	1.48	2.73e-05	3.65	2.87e-05	24.11	51.63	31.3	14.48	28.46	33.14	38.49	9.11	1.57	30.03	23.29	10.47	4.13	16.43
	SCEZHR1088F11.g	1.51	5.27e-06	3.57	0.000575	4.67	9.09	4.54	5.45	8.79	8.47	2.19	4.03	0.71	1.35	0.45	3.3	8.08	1.65
	SCEZLB1005C07.g	1.42	8.32e-06	3.78	0.01	5.92	10.14	18.69	4.23	16.01	8.41	3.98	6.07	1.05	4.7	4.78	7.76	14.47	6.27
	SCEZLB1006A04.g	2.47	1.13e-05	2.18	0.00259	12.53	23.47	11.17	20.98	26.62	19.2	9.52	14.03	1.87	3.45	43.87	12.24	14.55	21.89
	SCEZLB1006D09.g	2.44	4.2e-05	2.5	0.00936	37.65	77.77	49.18	40.06	84	96.01	33.66	12.59	4.68	43.28	40.53	21.5	13.77	21.21
	SCEZLB1006E01.g	3.3	8.23e-06	1.63	0.00164	15.87	23	20.56	13.4	19.52	21.14	13	14.07	2.79	20.68	21.14	13.02	15.51	13.58
	SCEZLB1006F02.g	1.38	7.41e-06	3.9	0.00046	4.35	14.29	11.56	6.63	10.4	6.42	5.17	4.9	0.91	5.23	6.6	3.19	3.76	4.84
	SCEZLB1007A11.g	2.38	5.31e-06	2.26	0.00208	7.77	9.06	8.61	3.2	10.46	7.95	9.17	4.74	0.39	5.3	8.26	4.07	2.08	5.07
	SCEZLB1007C08.g	2.53	4.31e-06	2.11	0.00923	4.96	7.9	9.37	5.37	9.33	7.93	3.87	3.24	0.66	4.67	11.5	6.44	10.69	2.62
	SCEZLB1007D12.g	-1.39	2.27e-05	7.54	1.5e-05	10.73	33.05	17.58	14	17.46	28.18	32.9	2.94	1.23	11.08	10.36	3.26	2.02	9.99
	SCEZLB1008F07.g	2.34	8.48e-06	2.31	9.07e-05	14.16	14.09	14.81	6.07	16.06	14.7	8.31	8.82	2.29	14.22	9.56	8.8	14.81	10.81
	SCEZLB1008H03.g	3.04	2.03e-05	1.76	0.01	26.18	39.16	56.88	26.98	56.41	48.86	24.44	44.34	9.11	54.28	32.92	36.18	82.58	51.42
	SCEZLB1008H06.g	1.39	7.94e-06	3.87	0.000107	5	10.98	14.63	4.14	10.02	10.53	7.92	2.42	1.21	14.5	6.55	4.27	6.75	5.63
	SCEZLB1009D04.g	1.25	1.29e-05	4.31	7.07e-06	8.08	21.13	20.14	11.35	17.4	12.56	8.78	4.43	0.39	5.77	8.04	4.9	2.36	5.4
	SCEZLB1009D09.g	3.02	7.39e-06	1.79	0.00638	14.3	20.68	13.63	9.15	12.92	19.32	8.99	24.99	3.19	16.55	12.34	12.6	13.08	16.82
	SCEZLB1010E02.g	2.81	8.61e-06	1.92	0.000194	13.21	19.62	19.51	13.99	16.05	12	11.37	17.8	4.64	16.67	20.11	15.13	13.78	19.24
	SCEZLB1010E04.g	1.63	3.62e-05	3.3	2.78e-06	35.59	55.34	39.04	21.71	40.08	68.34	47.11	18.25	4.55	18.39	18.07	8.22	25.57	28.39
	SCEZLB1011H05.g	1.62	3.5e-06	3.33	0.00987	3.17	7.79	2.89	1.18	5.7	5.53	3.24	1.7	1.47	0.94	1.67	2.84	2.94	1.07
	SCEZLB1012C12.g	1.22	6.01e-06	4.44	0.00717	2.67	13.78	4.14	6.7	7.97	3.71	6.67	0	1.51	3.1	4.31	3.47	0.3	1.41
	SCEZLB1012D03.g	-1.13	4.46e-06	6.1	0.000273	2.87	4.49	4.88	2.13	4.76	6.08	6.26	0.64	0.4	5.03	1.38	0.82	0.71	3.67
	SCEZLB1013A10.g	1.82	5.86e-06	2.95	0.00562	5.66	11.42	5.45	5.28	9.63	12.39	2.75	2.64	0.39	3.21	4.12	2.94	4.45	3.07
	SCEZLB1013G04.g	3.31	6.52e-06	1.63	0.01	13.62	14.83	16.24	11.05	20.29	16.66	6.83	13.78	1.78	9.36	14.93	10.34	12.15	11.4
	SCEZLB1014D11.g	3.44	1.78e-05	1.56	0.00696	38.55	33.79	36.75	33.22	62.7	56.66	31.85	34.07	5.87	32.14	56.66	33.78	43.15	46.19
	SCEZLB2070C12.g	2.21	5.53e-06	2.44	0.00362	5.36	10.53	9.03	5.7	9.63	11.97	3.15	4.69	2.12	6.35	7.01	4.2	10.84	8.35
	SCEZLR1009A05.g	1.5	3.65e-06	3.56	0.00377	2.48	5.94	4.69	5.31	3.51	6.75	1.45	3.32	0.28	0.54	3.6	3.76	1.27	1.31
	SCEZLR1009C12.g	1.74	2.75e-05	3.08	0.000937	34.47	30.24	56.15	18.92	29.28	53.22	18.78	42.34	3.44	28.44	49.93	13.65	43.95	33.42
	SCEZLR1009E01.g	2.11	5.05e-06	2.54	0.00166	5.44	6.32	6.84	6.21	10.53	8.65	5.45	8.48	1.27	1.21	5.05	6.45	4.28	3.94
	SCEZLR1031D06.g	2	0.000687	2.68	0.00456	401.31	1520.21	808.27	1218.39	1293.75	686.02	550.42	199.47	106.95	301.67	1733.01	665.78	257.15	679.69
	SCEZLR1031D07.g	2.17	1.29e-05	2.46	0.00651	10.37	26.63	24.55	7.54	19.13	27.93	12.74	11.26	4.11	9.01	12.87	15.94	13.83	16.16
	SCEZLR1031G06.g	1.44	2.76e-06	3.78	0.01	4.27	2.5	6.07	2.46	2.65	1.4	2.63	3.45	0.28	8.95	1.93	0.7	1.28	2.75
	SCEZLR1052A02.g	2.36	1.03e-05	2.29	4.38e-06	14.66	18.74	12.7	13.14	19.62	19.26	9.1	11.57	3.15	19.71	14.14	13.63	20.33	14.21
	SCEZLR1052C01.g	2.55	7.58e-06	2.11	0.00564	10.5	13.12	13.36	10.18	12.94	20.53	4.82	11.25	2.34	11.2	18.83	14.38	17.16	12.53
	SCEZLR1052C03.g	3.06	2.61e-05	1.76	0.00186	30.7	57.47	62.26	53.17	74.95	41.69	37.36	24.31	4.88	32.24	70.76	37.32	38.19	42.42
	SCEZRT2017B12.g	3.1	5.32e-06	1.74	0.00981	8.69	15.32	14.37	9.85	9.16	10.46	6.01	10.42	2.56	15.55	15.8	10.98	13.51	7.96
	SCEZRT2017G09.g	-2.39	2.12e-06	13	0.01	1.95	1.37	1.52	1.6	2.48	1.5	3.02	0.31	0.13	1.27	2.38	0	0.5	1.03
	SCEZRT2020B03.g	2.65	4.88e-06	2.04	0.00652	6.05	10.09	9.72	5.21	11.27	10.22	3.91	4.14	1.32	10.4	8	6.79	10.25	7.55
	SCEZRT2021A01.g	2.34	2.12e-05	2.32	1.6e-12	31.06	35.75	39.35	29.11	26.38	30.99	26.93	27.06	4.43	26.7	30.07	13.39	21.44	47.96
	SCEZRT2021A09.g	2.27	9.21e-06	2.37	0.0053	8.7	15.27	17.95	6.86	23.44	12.59	9.77	6.45	1.64	12.91	9.78	11.05	10.25	14.45
	SCEZRT2021D07.g	2.7	5.17e-06	1.99	0.005	8.86	8.45	10.48	7.79	11.92	8.91	5.13	8.44	1.63	6.42	13.06	8.84	7.9	7.44
	SCEZRT2022H05.g	2.45	6.77e-06	2.21	0.000636	7.41	11.94	12.53	6.23	13.95	13.82	7.08	7.6	1.26	6.57	12.65	6.89	11.03	10.45
	SCEZRT2023F04.g	2.29	1.02e-05	2.35	3.71e-06	9.86	18.67	19.11	13.62	16.61	16.57	10.92	7.21	1.42	14.09	14.42	8.77	14.14	12.14
	SCEZRT2024C04.g	1.37	8.29e-06	3.91	0.01	4.73	13.07	18.19	5.25	6	13.71	5.01	3.2	0.26	6.04	5.71	3.21	7.39	3.98
	SCEZRT2024E11.g	2.8	6.57e-05	1.92	2.44e-05	145.93	100.7	117.08	96.46	158.31	126.97	67.18	156.27	18.24	269.61	80.46	90.86	181.42	97.13
	SCEZRZ1012C02.g	2.36	8.35e-06	2.29	0.000252	11.65	12.93	18.73	11.62	11.37	15.25	5.8	9.98	1.51	9.53	17.94	7.7	14.39	12.55
	SCEZRZ1012G06.g	3.02	8.63e-06	1.78	0.01	16.19	17.92	22.5	12.17	16.05	23.86	7.48	9.66	2.22	20.55	16.07	10.37	10.01	11.35
	SCEZRZ1013G11.g	1.71	4.16e-06	3.13	0.0026	3.63	5.22	5.37	3.03	9.62	5.45	4.14	1.22	0.31	5.32	1.84	2.71	2.2	5.28
	SCEZRZ1014B06.g	1.02	1.23e-05	5.29	0.000306	4.42	15.7	11.17	6.55	17.48	13.29	20.68	0.89	0.73	7.68	13.45	1.66	0.2	3.22
	SCEZRZ1014D12.g	2.97	7.56e-06	1.81	0.00534	9.55	19.31	13.05	11.93	16.83	20.16	8.63	8	2.76	6.9	14.82	11.6	15.17	11.81
	SCEZRZ1014E09.g	2.35	4.82e-05	2.27	0.00592	63.48	76.06	100.77	25.17	77.01	121.38	49.21	47.2	7.28	30.38	28.62	32.44	56.82	73.64
	SCEZRZ1015A11.g	2.76	4.25e-06	1.96	0.01	5.19	11.55	9.44	6.79	4.89	7.43	5.86	3.05	0.9	8.1	3.31	6.03	5.1	6.9
	SCEZRZ1015D05.g	2.89	7.59e-06	1.86	0.01	6.58	15.47	17.31	8.26	19.97	17.52	11.89	8.1	2.12	12.96	10.78	9.35	16.71	10.79
	SCEZRZ1016D11.g	2.97	4.74e-05	1.8	0.000842	66.03	105.78	105.01	68.2	131.4	103.84	53.27	66.71	13.89	102.72	95.25	68.89	80.76	68.14
	SCEZRZ1016E12.g	2.41	3.14e-05	2.51	0.00939	29.79	76.72	36.84	19.03	51.64	57.98	38.18	11.04	3.87	26.75	21.06	15.08	12.54	25.04
	SCEZRZ1016H12.g	2.32	3.59e-05	2.31	0.00149	41.07	82.95	45.14	29.24	82.87	53.86	41.31	30.63	8.97	32.14	31.49	33.62	24.72	39.49
	SCEZRZ1017D10.g	-1.61	8.25e-05	8.65	8.45e-10	50.92	103.49	102.05	43.96	82.61	111.9	59.32	25.92	2.26	22.87	34.4	12.36	14.01	8.22
	SCEZRZ1017F12.g	2.55	8.52e-06	2.12	0.000147	11.12	15.73	12.39	9.47	18.53	18.36	9.52	10.6	1.89	8.41	11.22	10.8	14.08	9.29
	SCEZRZ1017H01.g	1.73	5.35e-06	3.1	0.00667	7.23	11.9	4.97	2.69	9.69	6.82	3.41	1.74	0.93	4.47	3.04	2.07	2.36	4.49
	SCEZRZ3016B04.g	2.71	5.61e-06	1.99	0.01	11.13	9.54	9.14	7.88	9.22	16.21	3.64	10.28	2.48	7.88	8.13	6.83	8.04	7.41
	SCEZRZ3016C12.g	2.69	1.12e-05	2	0.000727	13.25	22.69	23.24	16.85	21.57	25.72	9.51	18.05	2.64	21.41	22.07	17.89	33.84	20.73
	SCEZRZ3016E06.g	2.79	5.49e-06	1.93	0.0044	8.85	12.68	9.19	10.55	13.24	7.75	5.3	10.32	2.21	9.5	6.19	9.54	11.97	7.3
	SCEZRZ3018D10.g	2.64	1.21e-05	2.05	3.89e-05	14.7	22.87	27.99	15.78	23.64	21.28	13.81	19.14	3.84	15.04	22.18	15.69	19.41	22.74
	SCEZRZ3049D08.g	2.43	1.5e-05	2.22	1.31e-05	19.04	25.62	30.41	14.94	27.63	27.97	15.19	17.94	4.95	18.72	17.15	15.57	23.6	19.93
	SCEZRZ3050D04.g	1.75	8.07e-06	3.09	0.00065	5.31	13.1	12.93	6.85	6.82	16.53	8.92	4.31	0.87	4.3	6.72	3.97	5.59	6.39
	SCEZRZ3050D12.g	-1.11	4.09e-05	5.95	0	28.07	44.93	39.57	30.05	55.06	55.17	37.78	15.12	1.32	4.33	14.97	6.16	8.54	4.63
	SCEZRZ3052G08.g	3.88	8.48e-06	1.39	0.01	25.11	32.51	28.36	20.12	28.83	26.79	15.89	18.27	3.31	19.02	28.68	23.69	21.66	26.58
	SCEZRZ3052H04.g	-1.05	4.86e-06	5.62	0.00508	4.76	9.53	1.38	3.71	8.35	4.73	2.54	1.93	0.56	0.43	5.34	1.88	2.52	0.7
	SCEZRZ3088A04.g	1.19	3.68e-06	4.53	0.00207	5.11	7.12	3.88	2.25	4.13	3.65	1.85	5.79	1.39	5.14	3.9	1.14	0.6	1.39
	SCEZRZ3088B10.g	2.84	5.47e-06	1.9	0.01	6.74	14.96	13.55	6.4	8.52	11.2	6.49	7.54	1.09	9.04	6.42	7.73	12.22	8.09
	SCEZRZ3094E09.g	2.82	1.35e-05	1.9	0.00495	24.46	33.01	29.57	14.65	27.42	29.57	10.48	19.99	5.33	15.09	18.85	18.18	20.69	22.52
	SCEZRZ3095A05.g	2.94	9e-06	1.82	0.01	13.05	21.3	18.3	13.39	25.35	20.17	6.59	10.81	3.54	12.5	18.7	14.31	15.31	16.62
	SCEZRZ3095D02.g	1.81	4.67e-06	2.99	0.00659	3.75	11.11	8.45	4.41	3.92	5.86	3.9	3.27	1.6	8.14	6.6	3.32	4.39	4.85
	SCEZRZ3098A04.g	1.66	3.08e-06	3.24	0.01	3.05	4.74	6.91	2.6	2.87	4.87	1.43	3.81	0.35	5.96	10.02	5.28	1.04	2.69
	SCEZRZ3098C05.g	2.74	2.31e-05	1.95	0.00621	46.4	40.63	48.91	26.62	54.99	50.87	13.06	55.83	9.41	62.31	36.39	29.27	49.15	36.51
	SCEZRZ3098D08.g	2.12	1.19e-05	2.53	0.00313	13.22	25.34	24.79	13.85	15.89	18.09	5.53	13.71	1.72	21.45	13.06	12.2	15.37	15.33
	SCEZRZ3098G03.g	2.72	8.63e-06	1.98	0.000143	12.75	18.04	15.21	9.59	17.78	15.67	13.85	17.3	2.43	23.05	14.01	16.17	19.63	19.98
	SCEZRZ3100F09.g	∞	-6.71e-08	#NAME?	0.01	0	0	0	0	0	0	0	0	0	0	0.42	0	0	0
	SCEZRZ3101B06.g	3.46	1.07e-05	1.56	0.0056	22.07	32.7	28.67	22.21	30.73	26.96	13.19	31.33	5.38	23.4	38.48	24.52	34.51	30.29
	SCEZRZ3127H07.g	2.05	1.32e-05	2.64	2.84e-05	10.29	15.28	22.54	20.66	26.2	12.24	17.7	10.86	2.46	16.06	31.11	12.12	13.17	21.32
	SCEZSB1091C04.g	1.29	1.14e-05	4.16	3.74e-09	12.86	14.59	9.58	10.77	16.35	17.29	8.13	6.43	1.17	10.34	16.42	6.79	8.32	11.8
	SCEZSB1093F07.g	3.16	1.45e-05	1.7	0.000981	26.28	36.73	31.74	22.48	40.06	32.94	17.26	22.73	3.57	27.02	31.07	26.58	26.74	28.54
	SCEZSB1093G02.g	1.18	1.14e-05	4.54	1.31e-05	13.87	8.13	16.58	9.52	14.03	18.89	5.26	4.11	0.19	8.06	5.55	3.8	1.15	5.16
	SCEZSB1093H03.g	2.66	2.24e-05	2.02	0.000453	30.18	45.87	44.98	36.12	52.58	36.7	16.48	29.81	8.21	35.41	56.42	43.12	40.93	32.3
	SCEZSB1094B02.g	1.54	1.53e-05	3.49	7.74e-05	7.8	25.78	18.37	14.54	28.04	21.09	11.94	7.59	2.89	14.78	12.75	24.3	6.88	19.13
	SCEZSB1094F09.g	1.98	2.28e-05	2.72	4.85e-06	38.4	36.8	21.41	23.21	36.58	39.87	16.82	27.9	4.1	18.53	28.67	11.33	20.22	29.3
	SCEZSD1079C10.g	1.12	1.57e-05	4.83	0.000187	18.41	21.09	24.84	7.55	24.39	6.34	14.08	4.08	1.12	10.59	6.19	5.41	0	26.33
	SCEZSD1083C08.g	3.17	1.19e-05	1.7	0.00456	12.79	31.22	23.94	24.55	28.72	32.74	17.03	13.7	2.01	33.2	34.37	23.51	15.29	29.96
	SCEZSD2081B09.g	1.14	6.93e-06	4.71	5.56e-06	6.99	8	6.69	10.93	10.35	5.75	3.27	2.85	0.68	3.47	10.05	4.84	1.36	13.04
	SCEZSD2082F05.g	2.65	1.37e-05	2.04	2.5e-06	16.37	27.02	23.72	20.15	27.75	28.29	15.46	20.24	3.24	26.39	23.66	21.34	39.37	31.35
	SCEZSD2083E08.g	-1.8	5.84e-06	9.65	0.01	4.38	7.92	0.18	9.85	10.37	4.34	1.59	1.21	0.19	0	2.79	1.17	0.72	0.6
	SCEZST3147B09.g	1.8	8.71e-06	3	0.00193	15.86	8.97	15.56	5.2	11.2	15.65	4.95	12.5	1.5	9.76	8.95	10.07	9.9	8.39
	SCEZST3148C08.g	2.36	9.06e-06	2.28	0.01	10.27	9.45	26.21	10.76	12.83	16.61	9.11	11.7	2.21	19.45	13.05	8.43	13.81	14.76
	SCEZST3150C12.g	2.24	7.85e-06	2.41	0.00165	5.63	11.43	14.27	5.15	15.9	14.57	12.37	6.42	0.42	6.38	10.23	8.77	8.75	7.51
	SCEZST3150E10.g	-2.18	4.4e-06	11.73	0.00316	2.58	7.96	1.98	1.18	4.58	6.96	3.22	1.53	0.13	0.75	1.44	0.4	0.39	0.81
	SCJFAD1010B05.b	2.93	9.74e-06	1.84	0.000101	11.67	19.29	20.87	17.95	19.85	19.35	16.75	11.08	1.98	14.52	24.31	19.01	15.03	25.54
	SCJFAD1010F01.b	2.68	7.18e-06	2.01	0.00873	4.41	16.17	14.83	11.93	16.6	13.16	7.39	7.86	1.25	10.85	13.07	10.87	8.37	13.86
	SCJFAD1010F06.b	2.32	4.53e-06	2.33	0.00471	4.48	8.88	7.97	3.41	8.99	9.16	3.86	5.27	0.29	8.67	6.21	5.86	6.2	3.83
	SCJFAD1010F10.b	1.61	1.05e-05	3.34	8.81e-08	10.74	11.32	13.79	13.72	18.1	13.75	7.67	11.1	0.77	9.58	10.71	9.1	9.81	8.18
	SCJFAD1011C07.b	2.11	7.91e-06	2.54	3.93e-05	9.57	11.55	14.02	9.95	14.45	12.84	5.15	7.02	1.96	10.08	9.28	8.04	9.24	7.77
	SCJFAD1011F07.b	-1.19	1.01e-05	6.41	0.00101	7.07	15.08	3.85	5.18	7.85	17.21	14.36	1.89	0.34	4.28	8.94	2.43	1.81	5.21
	SCJFAD1011F08.b	2.53	5.99e-06	2.13	0.00206	7.52	10.82	14.01	5.95	13.41	7.09	7.59	6.07	1.17	10.31	9.95	8.56	8.48	7.12
	SCJFAD1012A05.b	2.68	1.19e-05	2.01	0.00241	16.17	28.91	23.91	14.05	27.55	18.25	10.92	15.47	4.62	19.63	16.9	18.08	14.25	21.03
	SCJFAD1013D08.b	2.66	2.45e-05	2.01	0.01	25.89	61.35	55.97	25.61	48.51	54.02	19.66	30.84	7	45.29	36.79	38.57	45.47	47.53
	SCJFAD1013F11.g	2.53	5.88e-06	2.13	0.00366	9.56	14.99	9.02	6.11	10.18	10.78	4.59	6.55	1.54	6.45	6.23	5.57	7.36	8.96
	SCJFAD1C09B01.b	2.56	5.5e-06	2.1	0.00268	6.53	10.73	10.42	7.99	9.94	11.33	5.47	6.46	1.02	4.75	13.55	7.9	6.29	6.65
	SCJFAD1C09G04.b	2.06	8.49e-06	2.62	8.75e-05	8.92	16.38	14.75	7.6	13.17	13.69	6.55	9.55	3.36	9.48	11.14	7.84	10.23	13.5
	SCJFAD1C09H04.b	2.39	3.12e-05	2.24	9.3e-06	37.84	56.04	55.23	35.06	58.01	64.81	27.05	38.11	8.22	32.27	50.11	42.16	51.58	41.23
	SCJFAD1C12A08.b	2.4	1.25e-05	2.24	0.000205	22.5	24.49	19.51	15.74	26	17.02	8.3	12.9	2.78	18.52	10.55	14.64	14.86	13.11
	SCJFAM1065H01.g	1.82	3.17e-06	2.96	0.01	5.36	3.39	7.12	2.89	3.19	5.41	0.79	6.34	0.77	2.94	3.92	3.81	8.64	2.68
	SCJFAM1067B10.b	2.14	8.9e-06	2.5	1.2e-05	10.53	13.02	14.83	10.08	16.26	15.36	8.08	10.98	0.67	11.16	10.91	10.14	8.03	8.32
	SCJFAM1067B10.g	3.4	8.92e-06	1.59	0.00233	16.88	22.67	21.1	17.86	27.94	23.12	12.68	16.58	3.8	23.26	24.95	21.28	13.83	20.71
	SCJFAM1068B02.g	2.76	1.87e-05	1.95	7.63e-05	26.87	36.04	38.52	22.94	41.99	40.84	19.72	35.34	5.56	36.97	31.97	31.6	45.27	24.53
	SCJFAM1068H08.g	2.69	7.77e-06	2.01	0.00263	13.42	19.53	13.83	10.01	10.68	17.09	6.68	20.25	3.15	5.88	20.81	10.33	12.21	19.88
	SCJFAM1069A01.g	∞	-1.3e-07	#NAME?	0.00017	0	0	0	0	0	0	0	0	0	0	0	0	0	0.76
	SCJFAM1069A03.g	3.21	1.61e-05	1.67	0.01	27.42	44.22	43.08	23.24	46.4	36.76	17.49	28.87	7.32	37.36	41.93	33.6	43.97	35.97
	SCJFAM1069B02.g	-1.26	2.66e-06	6.71	0.00732	3.61	2.63	1.06	1.68	4.95	3.36	1.38	1.64	0.15	0.57	3.18	0.34	1.79	1.51
	SCJFAM1069B09.g	3.07	2.18e-05	1.75	0.00307	39.53	47.07	48.32	27.43	55.08	61.57	23.93	39.93	7.17	41.25	43.15	39.19	49.08	40.59
	SCJFFL1C01H01.b	2.17	3.92e-06	2.49	0.00764	5.62	10.58	5.1	4.38	5.4	4.32	3.16	5.66	2.22	3.81	5.87	3.21	7.81	3.33
	SCJFFL1C03C07.g	-1.25	2.82e-06	6.77	0.00508	3.83	3.97	1.88	1.08	4.48	1.27	2.97	0	0	1.21	0.92	0.82	0	1.4
	SCJFFL1C05A12.b	1.23	2.56e-06	4.41	0.01	2.69	4.53	3.58	2.61	1.6	2.44	1.99	2.58	0.19	2.77	1.81	0.81	2.89	2.7
	SCJFFL1C07E11.b	1.75	9.78e-06	3.07	5.68e-07	13.63	11.4	10.19	10.32	15.99	16.3	8.24	7.07	1.21	5.88	9.24	5.88	6.75	12.09
	SCJFFL1C08G01.b	1.83	1.35e-05	2.94	2.16e-05	20.98	24.3	18.27	9.22	20.07	18.75	9.19	11.89	1.51	11.86	10.43	9.23	11.45	13.74
	SCJFFL3C01H11.b	2.26	3.88e-06	2.38	0.00891	4.99	5.6	6.47	6.05	8.65	3.92	3.82	2.92	0.93	4.58	6.32	3.89	5.1	3.36
	SCJFFL3C02E11.b	2.09	4.71e-06	2.58	0.01	7.81	11.2	5.56	4.73	9.05	4.67	2.34	3.15	1.83	7.51	7.28	4.39	5.1	3.8
	SCJFFL3C04B08.g	2.43	6.38e-06	2.22	0.00859	6.76	11.07	14.73	6.09	15.05	10.23	4.89	6.25	1.46	8.41	6.89	6.76	8.68	8.24
	SCJFFL3C05G07.b	1.71	4.79e-06	3.15	0.01	2.12	6.67	9.9	6.03	6.97	8.35	1.49	2.14	0.56	5.06	7.78	2.63	6.84	5.6
	SCJFFL3C08F11.b	2.9	6.08e-06	1.86	0.00503	6.75	12.2	16.57	7.37	14.14	11.07	9.32	7.57	2.29	11.49	8.71	9.89	7.78	11.75
	SCJFHR1030G07.g	1.47	6.24e-06	3.65	0.01	8.49	4.94	5.8	1.11	14.38	10.07	6.28	4.46	0.63	3.82	4.48	4.25	3.15	5.39
	SCJFHR1032B02.g	2.89	6.23e-06	1.85	0.00295	8.52	13.06	14.77	9.92	13.01	15.03	6.3	8.75	1.17	13.95	11.49	10.29	13.64	12.3
	SCJFHR1C01A10.g	1.69	9.99e-06	3.19	1.97e-05	9.81	13.52	12.31	10.58	14.57	19.57	5.65	3.1	0.94	5.58	7.74	7.39	9.64	5.33
	SCJFHR1C03G04.g	2.44	4.43e-06	2.21	0.01	3.52	8.94	8.87	4.72	6.63	11.08	3.98	2.3	0.07	2.55	9.08	4.52	7.19	6.31
	SCJFHR1C04D06.b	-1.74	1.17e-05	9.42	0.000742	4.8	11.88	15.38	1.68	12.84	12.36	18.44	1.22	0.34	4.28	4.1	2.03	0.26	3.21
	SCJFHR1C05B06.b	2.61	6.01e-06	2.07	0.00574	10.74	10.53	15.73	8.15	8.53	10.95	3.93	7.91	1.98	9.62	8.57	7.38	12	11.84
	SCJFLR1013A02.g	2.42	2.89e-05	2.2	0.01	55.2	33.66	26.51	37.65	71.64	71.82	19.67	51.02	7.52	26.12	53.49	37.92	61.25	45.97
	SCJFLR1013C10.g	3.35	1.53e-05	1.61	0.00458	28.18	43.48	35.25	24.56	37.7	48.53	22.26	23.71	4.64	23.74	29.61	26.84	33.03	30.57
	SCJFLR1013D05.g	1.27	2.93e-06	4.22	0.0082	3.09	4.69	4.12	2.44	3.92	3.53	1.07	1.25	0.12	0.99	1.09	0.54	1.69	0.81
	SCJFLR1013D07.g	3.28	2.2e-05	1.64	0.000872	44.33	58.27	43.34	49.34	62.9	50.39	24.81	48.45	7.01	40.34	50.61	45.36	43.19	48.32
	SCJFLR1013E01.g	2.79	1.35e-05	1.93	0.000204	13.28	29.51	21.62	22.26	28.37	31.72	18.19	21.16	2.75	14.15	31.58	29.03	20.85	25.03
	SCJFLR1013G02.g	2.26	2.94e-05	2.41	0.00251	52.34	58.3	48.21	56.47	18.04	36.59	24.59	90.04	12.5	50.7	124.84	12.92	69.17	61.23
	SCJFLR1013G08.g	3.12	2.25e-05	1.72	0.000345	37.92	62.73	47.25	31.56	52.7	52.8	31.8	45.93	10.46	37.58	49.2	45.5	54.94	68.59
	SCJFLR1013H07.g	-2.57	2.96e-05	13.98	0.01	8.48	37.57	18.49	7.3	30.57	24.99	58.86	1.13	0.41	12.13	14.05	1.34	0.62	10.17
	SCJFLR1017B06.g	2.91	1.17e-05	1.84	0.01	12.61	21.95	25.91	26.37	30.05	25.9	9.13	13.92	4.55	23.11	25.37	17.14	21.22	19.59
	SCJFLR1017B09.g	-1.31	7.06e-05	7.11	0.0049	36.6	95.95	45.88	21.58	74.53	68.91	137.39	4.79	2.85	49.98	42.58	2.9	1.2	29.44
	SCJFLR1017B11.g	-1.15	0.000104	6.16	0.00022	40.26	151.09	173.06	69.3	98.44	148.49	59.52	17.19	2.58	33.05	45.51	12.8	10.77	14.72
	SCJFLR1035F03.g	-1.64	8.25e-06	8.77	0.000954	5.92	12.64	6.38	5.39	6.13	15.7	3.16	1.61	0.45	1.31	3.87	0.91	4.26	1.32
	SCJFLR1056B10.g	3.13	1.79e-05	1.72	0.00228	22.45	41.54	42.77	30.5	53.82	36.34	25.9	35.61	8.25	30.69	35.2	37.26	51.68	39.55
	SCJFLR1073B03.g	2.62	4.22e-06	2.06	0.01	4.66	9.15	10.22	8.16	5.42	8.16	2.5	8.23	1.68	8.94	13.21	5.56	9.25	7.4
	SCJFLR1073C10.g	2.17	1.11e-05	2.49	2.95e-05	12.14	18.52	21.43	15.3	20.91	12.44	8.77	9.41	2.67	11.61	16.37	10.52	10.04	12.24
	SCJFLR1073G01.g	1.79	1.08e-05	3.17	0.00446	7.6	16.59	23.77	5.87	16.17	12.25	10.67	2.61	0.64	2.69	7.84	6.92	4.12	6.06
	SCJFLR1074C07.g	2.61	9.18e-05	2.17	0.0088	93.91	187.48	219.73	82.17	182.87	124.89	116.79	52.69	7.67	63.31	112.27	91.55	67.89	90.54
	SCJFLR1074D03.g	3.1	9.48e-06	1.74	0.00709	10.11	29.03	20.26	20.38	19.26	17.38	14.69	11.71	2.88	22.53	30.01	18.32	14.05	25.26
	SCJFLR1074D07.g	2.75	1.01e-05	1.96	0.000804	14.32	17.3	21.16	16.25	27.27	14.58	10.97	13.94	1.99	13.72	21.4	14.37	18.28	11.02
	SCJFLR1074D09.g	2.45	1.25e-05	2.21	6.63e-06	15.64	21.69	22.34	13.14	23.15	25.86	13.36	15.44	2.95	22.84	14.65	11.75	11.83	22.83
	SCJFLR1074E02.g	1.92	3.46e-06	2.81	0.00883	4.47	7.05	6.11	2.73	2.96	4.94	3.34	4.49	0.71	1.86	2.1	2.28	2.24	3.22
	SCJFLR2036A04.g	1.76	3.82e-06	3.08	0.00963	5.51	5.76	7.72	4.58	0	4	5.64	1.75	0.2	7.76	3.97	2.71	5.32	4.41
	SCJFLR2036F02.g	-1.05	4.84e-06	5.7	0.00707	4.03	2.07	4.02	2.54	9.63	3.57	8.7	0.66	0.21	2.63	2.88	1.93	1.27	1.15
	SCJFRT1005C11.g	-1.44	5.29e-05	7.73	0.0001	29.64	86.23	60.59	15.55	47.16	77.94	44	8.33	2.35	11.99	32.28	5.28	2.84	13.22
	SCJFRT1007C02.g	2.41	5.42e-06	2.23	0.00203	4.87	9.2	11.63	8.67	7.2	11.34	5.2	8.44	2.13	11.78	6.59	5.66	9.7	7.48
	SCJFRT1008A08.g	2.23	3.84e-06	2.4	0.00951	4.43	8.97	4.94	4.32	8.42	5.72	2.45	4.67	0.84	3.32	3.12	2.64	2.67	2.77
	SCJFRT1008D07.b	2.4	1.9e-05	2.22	0.00967	15.65	25.72	31.25	37.74	39.92	45.07	10.33	12.88	1.03	20.55	59.09	22.21	22.19	12.85
	SCJFRT1010B12.g	2.43	1.67e-05	2.22	3.49e-08	18.87	34.35	24.37	22.96	32.42	21.6	24.09	12.9	5.1	23.55	31.65	19.07	17.99	20.69
	SCJFRT1012F05.g	1.12	3.31e-06	4.81	0.00342	4.04	6.53	1.58	2.87	2.34	5.07	2.25	1.5	0.07	0.88	2.52	0.54	0.85	1.81
	SCJFRT1012F09.g	2.24	1.06e-05	2.65	0.00408	12.68	25.81	14.56	7.09	13.93	13.16	13.4	3.5	1.09	7.01	7.51	6.49	2.88	8.61
	SCJFRT1012F12.g	2.76	9.6e-06	1.95	0.01	12.89	26.34	22.74	10.27	17.65	16.94	9.47	15.72	2.16	19.26	17.84	11.95	18.84	14.69
	SCJFRT1059B02.g	1.09	8.58e-06	4.95	0.00775	8.55	9.02	17.35	3.04	3.45	15.24	6.86	5.14	1.01	6.71	8.6	1.36	8.28	9.41
	SCJFRT1059F02.g	2.06	3.91e-05	2.62	1.45e-08	46.63	36.62	60.36	49.31	53.04	80.81	46.64	35.46	5.12	37.65	54.83	27.17	81.34	48.04
	SCJFRT1060D04.b	1.63	3.09e-06	3.3	0.01	3.03	3.64	5.01	4.51	6.86	1.75	1.49	3.74	0.62	4.35	3.87	1.58	6.51	3.69
	SCJFRT1060H01.g	2.58	7.18e-06	2.09	0.00802	9.21	13.69	16.91	6.3	16.16	13.67	5.68	14.5	2.37	9.28	10.2	10.8	17.25	7.68
	SCJFRT1062D11.g	3.1	1.8e-05	1.73	0.00102	31.49	45.16	42.5	25.26	45.25	41.43	20.5	30.34	5.19	28.27	43.12	33.8	41.18	35.17
	SCJFRT1062G07.b	3.06	1.23e-05	1.75	0.00395	18.58	30.4	24.92	13.96	33.76	30.45	17.28	18.88	4.67	24.22	22.52	24.47	27.2	23.29
	SCJFRT2053C02.g	3.31	1.17e-05	1.63	0.00391	17.75	28.9	36.53	21.84	31.8	22.2	19.79	24.33	4.27	24.85	33.42	23.71	30.55	25.22
	SCJFRT2053G07.b	1.87	3.99e-06	2.88	0.00465	4.8	5.25	5.79	2.87	9.42	5.63	2.25	1.43	0.73	3.82	3.09	3.53	2.45	4.94
	SCJFRT2054A03.g	-1.02	1.77e-05	5.51	0.00196	10.73	28.73	11.91	6.09	22.26	16.66	30.94	6.36	1.24	14.88	11.93	4.33	7.81	9.91
	SCJFRT2054A08.g	2.22	2.72e-05	2.42	1.47e-05	29.09	46.12	54.57	31.23	48.1	44.16	21.05	27.77	5.44	35.86	35.98	24.78	49.98	30.31
	SCJFRT2054A09.g	2.41	9.3e-06	2.23	0.00157	10.96	15.42	19.91	10.02	19.18	17.84	6.36	13.91	2.43	15.53	18.39	9.59	19.22	15.51
	SCJFRT2054G09.g	2.71	1.13e-05	1.98	0.00772	16.6	29.24	12.88	19.23	20.1	27.32	9.04	22.98	3.3	10.3	19.39	15.66	23.07	18.29
	SCJFRT2055C02.b	2.12	4.77e-06	2.53	0.00236	3.15	8.33	6.7	6.46	10.68	5.08	6.19	3.1	0.94	3.61	6.29	4.65	6.31	7.6
	SCJFRT2057A02.g	1.9	7.9e-06	2.82	0.00646	7.03	11.33	14.89	7.21	6.62	19.11	6.17	9.25	1.29	10.88	19.54	5.86	8.22	11.62
	SCJFRT2057E10.g	2	1.57e-05	2.69	0.000417	22.91	24.46	22.39	14.23	16.64	35.93	11.21	18.36	2.49	12.63	23.69	12.44	33.29	22.16
	SCJFRT2058A03.g	∞	-3.72e-07	#NAME?	0.01	0	0	0	0	0	0	0	0.46	0.15	0	0.62	0.61	0.66	0
	SCJFRT2058C02.g	2.77	2.62e-05	1.94	0.000252	43.27	64.68	54.65	31.31	46.67	51.96	26.73	39.43	6.2	41.23	50.76	53.38	49.66	44.46
	SCJFRT2058E01.g	2.99	7.41e-06	1.8	0.00427	12.97	15.9	18.02	10.46	15.65	18.72	6.54	12.94	4.07	20.37	13.12	12.26	18.34	12.2
	SCJFRT2058E08.g	-5.26	1.44e-05	28.2	0.00224	20.41	19.71	12.71	0.46	8.28	21.43	5.86	5.92	0.31	2.65	1.83	0.29	0.23	0.95
	SCJFRT2059B10.g	1.8	5.2e-06	2.99	0.00378	3.36	8.13	9.17	4.17	11.08	6.99	3.34	3.9	0.76	2.92	6.99	3.86	7.01	8.75
	SCJFRT2059C12.g	3.22	1.58e-05	2.22	0.00586	17.92	28.54	31.2	11.68	30.79	32.09	18.36	8.97	1.32	13.89	16.13	12.33	7.82	10.92
	SCJFRT2060D05.g	1.49	4.64e-05	3.58	9.04e-06	32.83	60.99	75.51	38.68	79.69	66.27	29.16	14.14	1.66	17.76	31.86	9.87	21.47	32.39
	SCJFRT2060G05.g	2.09	7.79e-06	2.59	0.000941	8.11	18.1	12.98	7.16	11.77	10.59	6.32	4.46	0.77	8.95	13.32	6.49	8.97	9.05
	SCJFRZ1005G10.g	1.31	3.67e-06	4.15	0.00233	2.27	5.98	3.08	6.21	2.38	4.44	3.9	0.09	0.29	2.36	6.78	0.57	0.09	1.42
	SCJFRZ1006B03.g	3.33	5.75e-06	1.61	0.01	11.44	14.02	15.06	10.78	17.6	11.43	9.27	10.26	0.95	13.45	17.59	10.87	15.76	15.55
	SCJFRZ1006C02.g	1.43	3.68e-06	3.79	0.00295	3.11	4.28	3.8	4.32	4.66	4.92	4.37	4.51	0.37	3.58	5.95	1.71	2.43	7.17
	SCJFRZ1006E03.g	1.59	4.6e-06	3.39	0.00142	4.72	8.73	4.71	8.01	2.05	3.49	6.63	1.95	0	5.92	6.54	3.4	5.38	5.38
	SCJFRZ1006E07.g	2.09	8.24e-06	2.57	0.00609	3.52	16.46	13.94	8.75	17.82	12.46	7.03	4.77	2.4	7.25	9.9	11.85	6.44	13.15
	SCJFRZ1006E09.g	2.39	1.52e-05	2.24	0.00725	21.19	31.32	20.59	16.49	40.24	25.25	8.72	27.19	2.73	17.62	25.22	24.67	28.91	29.38
	SCJFRZ1006G04.g	1.67	5.58e-05	3.22	1.9e-05	52.34	81.83	60.95	27.23	94.83	69.77	90.59	18.76	5.55	59.78	34.66	17.49	21.84	40.07
	SCJFRZ1006G05.g	2.64	1.73e-05	2.04	3.91e-05	18.22	33.98	26.3	31.47	38.52	33.75	18.4	12.32	4.35	22.5	33.75	22.64	22.09	26.16
	SCJFRZ1007B12.g	3.16	2.4e-05	1.7	0.00232	30.53	56.57	58.74	42.13	59.87	67.56	31.04	43.33	6.62	42.17	73.78	41.83	64.84	69.97
	SCJFRZ2005A07.g	2.73	1.71e-05	1.97	0.00179	20.97	43.95	35.43	17.72	37.21	23.2	26.72	15.53	2.83	28.19	20.12	14.53	10.31	20.4
	SCJFRZ2005E03.g	3.24	7.93e-05	1.65	0.00371	135.33	205.15	194.98	128.01	249.48	190.7	94.58	144.29	22.73	135.25	234.97	153.42	165.13	180.99
	SCJFRZ2005F03.g	1.02	3.9e-06	5.29	0.00149	4.1	5.62	6.16	1.11	4.58	5.6	1.21	1.73	0	1.69	1.88	1.29	0.33	0.34
	SCJFRZ2005G02.g	2.91	1.72e-05	1.84	0.00656	23.13	41.31	35.34	25.04	42.89	42.61	13.77	24.14	4.61	30.75	45.54	28.64	37.22	38.07
	SCJFRZ2006G07.g	3.21	7.29e-06	1.68	0.01	10.48	21.26	16.47	13.94	20.81	15.34	8.01	10.11	1.62	17.85	20.83	14.18	17.59	9.99
	SCJFRZ2007D07.g	2.2	0.000181	2.41	0.00446	229.48	355.75	212.44	174.38	458.77	319.09	102.25	108.03	32.75	171.12	167.95	178.55	131.77	120.12
	SCJFRZ2009A06.g	1.83	0.00061	2.92	0.01	292.65	1392.38	686.56	751.36	1366.8	650.61	400.48	139.77	87.19	219.09	980.93	674.49	212.82	398.22
	SCJFRZ2009B05.g	2.54	2.55e-05	2.12	2.49e-05	27.21	46.59	51.11	26.58	55.37	47.27	32.29	40.42	9.14	48.99	42.1	39.89	62.04	50.4
	SCJFRZ2009B07.g	2.47	0.00037	2.18	0	499.49	600.08	586.84	453.53	632.69	796.55	479.77	547.01	47.71	446.93	680.2	477.5	646.87	1113.53
	SCJFRZ2009F12.g	2.66	2.01e-05	2.03	0.01	44.71	47.64	46.66	21.27	23.55	32.61	17.41	53.57	7.72	30.29	42.57	22.68	33.74	35.07
	SCJFRZ2010G09.g	-1.62	2.22e-06	8.65	0.01	3.74	2.37	3.15	0.77	1.06	3.59	0.26	1.6	0.25	0.49	1.74	0.39	0.76	0.4
	SCJFRZ2010H03.g	1.66	9.16e-06	3.24	0.000797	9.62	17.56	13.57	11.76	14.79	7.61	3.38	5.61	2.31	10.51	10.67	6.47	6.94	5.99
	SCJFRZ2011E01.g	-6.65	2.04e-06	35.41	0.01	1.56	2.48	2.56	0.74	2.03	2.53	0.67	0.51	0	0.62	0	0	0.24	0.51
	SCJFRZ2011F05.g	3.04	9.55e-06	1.77	0.00126	14.56	21.97	17.59	18.83	24.85	21.84	9.58	15.11	4.33	14.24	29.92	22.62	17.2	25.2
	SCJFRZ2011G10.g	2.98	5.63e-05	1.8	6.28e-05	85.12	122.45	110.96	88.96	128.03	151.17	65.3	90.43	16.94	86.9	138.93	72.8	126.19	130.93
	SCJFRZ2011H04.g	2.24	1.02e-05	2.4	0.000699	8.36	15.96	21.58	9.03	17.82	20	10.92	6.76	0	8.61	10.9	14.02	11.84	10.56
	SCJFRZ2011H07.g	2.3	4.35e-06	2.34	0.00559	4.12	7.2	7.73	6.99	7.62	7.64	3.79	5.63	0.19	4.07	5.93	5.39	6.96	7.82
	SCJFRZ2012G03.g	2.18	1.05e-05	2.45	0.01	11.31	13.68	21.65	9.97	21.47	23.08	4.22	12.31	3.85	12.21	9.85	14.6	22.03	10.48
	SCJFRZ2012H04.g	2.05	3.26e-06	2.62	0.01	3.63	3.82	4.99	4.63	3.73	7.18	3.24	1.65	0.3	2.72	5.36	2.74	2.7	3.38
	SCJFRZ2013B01.g	2.86	1.69e-05	1.88	0.000846	27.05	33.73	28.55	33.52	41.49	36.19	12.54	34.86	3.83	21.54	49.85	27.15	41.62	30.05
	SCJFRZ2013B12.g	1.8	1.17e-05	3	5.37e-06	11.61	18.57	21.7	14.35	12.19	17.43	7.94	12.43	4.25	14.16	21.42	8.2	12.01	16.38
	SCJFRZ2013D01.g	3.29	1.58e-05	1.64	0.00705	37.19	44.26	41.67	20.94	39.53	39.01	18.7	38.08	7.82	40.73	26.8	30.27	33.87	38.24
	SCJFRZ2013D12.g	1.89	3.45e-06	2.84	0.00886	4.08	5.24	6.71	4.19	3.55	6.03	1.76	3.36	1.28	3.27	2.92	6.53	3.53	5.32
	SCJFRZ2013E09.g	2.41	2.53e-05	2.21	0.00261	26.37	43.99	49.51	30.54	62.48	45.73	16.32	29	8	33.45	36.36	34.84	45.61	38.11
	SCJFRZ2014D05.g	30.57	-2.04e-05	-3.85	0.00484	4.98	6.31	4.56	3.23	14.45	7.8	1.6	28.36	5.46	16.01	18.23	28.23	27.98	26.24
	SCJFRZ2014D08.g	1.53	4.85e-06	3.52	0.00549	3.56	8.01	2.74	5.47	11.31	4.27	4.68	1.9	0.91	2.32	3.1	5.43	1.82	4.24
	SCJFRZ2014G02.g	1.45	3.17e-06	3.72	0.00667	2.83	3.14	2.85	4.51	2.66	6.03	3.53	2.69	1.28	2.87	1.46	3.1	4.17	5.65
	SCJFRZ2015B01.g	2.36	1.28e-05	2.29	0.00233	17.2	29.63	23.43	15.61	14.72	25.41	8.34	23.44	3.54	5.84	30.72	12.07	18.84	11.03
	SCJFRZ2015B08.g	2.21	4.43e-06	2.45	0.01	6.79	8.86	8.1	3.96	1.74	9.48	5.2	4.79	0.52	6.84	5.37	4.97	11.98	6.04
	SCJFRZ2015B09.g	3.01	8.33e-06	1.79	0.00316	13.24	17.39	14.44	13.03	25.24	17.78	10.13	10.72	1.9	8.7	19.11	15.21	11.11	10.94
	SCJFRZ2015D08.g	2.45	3.78e-06	2.18	0.01	4.41	5.49	6.87	5.38	9.76	7.55	2.34	3.06	0.65	5.12	7.46	4.58	5.35	6.56
	SCJFRZ2015F02.g	2.99	2.78e-05	2.6	0.01	32.05	70.67	32.32	23.28	33.66	45.02	30.17	7.67	1.67	18.92	27.04	14.12	5.89	17.16
	SCJFRZ2015G06.g	2.32	1.27e-05	2.33	0.000153	21.29	19.18	15.73	15.02	30.64	11.72	17.13	16.41	2.95	11.14	23.44	14.65	11.22	29.56
	SCJFRZ2025A07.g	2.11	1.24e-05	2.55	7.37e-08	14.48	19.57	16.25	18.36	17.3	22.83	12.07	15.39	1.52	16.73	15.71	10.34	17.44	19.44
	SCJFRZ2025C06.g	1.98	9.21e-06	2.74	0.000794	10.9	18.88	11.13	4.75	9.62	13.89	16.2	3.87	1.95	16.22	5.62	3.51	5.92	8.11
	SCJFRZ2025D09.g	2.98	1.58e-05	1.81	0.000572	22.32	33.34	40.72	28.15	38.06	30.02	17.26	25.17	3.01	21.92	33.89	24.83	29.13	27.06
	SCJFRZ2025G06.g	2.29	3.59e-05	2.34	0.00248	50.53	54.22	60.86	35.91	45.19	97.31	29.13	51.57	8.61	54.1	63.23	43.69	83.96	62.02
	SCJFRZ2025G08.g	2.38	1.48e-05	2.25	0.00281	15.16	24.43	31.87	15.38	33.71	26.93	10.64	20.9	3.07	23.33	43.04	20.52	16.96	24.23
	SCJFRZ2025H01.g	2.74	1.59e-05	1.98	0.0018	38.16	26.82	36.53	23.09	25.13	13.79	24.23	51.08	5.17	27.8	47.51	17.15	19.92	54.22
	SCJFRZ2025H09.g	3.11	2.25e-05	1.72	0.00963	36.77	62.12	55.28	27.22	50.47	61.15	25.45	37.85	9.51	45.9	56.49	48.29	67.31	55.9
	SCJFRZ2026C06.g	-1.43	5.11e-06	7.63	0.0036	3.77	4.44	8.04	2.73	9.39	5.96	0.62	5.22	0.3	0.58	5.66	1.04	0	3.75
	SCJFRZ2026D03.g	2.99	8.6e-06	1.8	0.00779	20.69	17.22	16.66	9.77	21.99	20.25	7.91	17.66	2.92	18.69	20.68	13.14	23.75	11.71
	SCJFRZ2027B12.g	3.13	1.03e-05	1.72	0.01	18.3	18.85	22.38	18.3	32.31	26.35	9.63	21.31	3.27	17.29	23.49	20.85	21.26	19.37
	SCJFRZ2027C09.g	2.4	6.96e-05	2.23	6.19e-05	94.4	127.91	149.37	64.11	117.5	131.2	63.29	63.69	7.11	48.29	180.4	54.47	53.93	58.93
	SCJFRZ2027H06.g	2.65	1.22e-05	2.02	0.01	13.79	22.18	30.73	17.11	27.83	25.22	6.46	18.85	2.05	23.97	20.88	18.7	19.72	20.72
	SCJFRZ2028D02.g	2.51	9.48e-06	2.14	0.01	15.4	16.31	21.95	7.7	23.38	15.52	5.67	14.22	1.05	17.06	17.64	18.6	18.48	11.41
	SCJFRZ2028F09.g	2.49	1.19e-05	2.16	0.0033	13.83	26.53	24.73	11.38	19.94	25.72	9.71	16.82	3.82	15.59	20.9	17.29	22.22	17.68
	SCJFRZ2028G10.g	2.78	1.56e-05	1.93	0.00456	26.37	27.68	37.7	20.05	43.02	20.51	16.11	23.61	5.18	19.11	24.79	24.5	18.34	26.82
	SCJFRZ2029D03.g	2.71	1.32e-05	1.98	0.000167	19.58	24.86	18.7	15.91	34.49	26.61	17.32	20.29	3.37	11.11	30.4	21.07	16.76	26.51
	SCJFRZ2029D05.g	1.45	2.66e-05	3.72	0.00033	34.9	39.84	49.92	22.5	18.42	35.91	12.98	15.66	3.17	32.51	13.8	8	15.52	14.94
	SCJFRZ2029G01.g	1.96	1.69e-05	2.74	4.2e-11	21.46	22.08	26.11	17.23	25.88	27.69	16.91	14.99	1.56	19.79	23.53	9.65	12.04	17.87
	SCJFRZ2030A09.g	1.11	4.39e-06	4.8	0.000584	4.12	5.38	6.92	1.15	6.88	5.76	2.89	2.41	0.76	1.71	1.09	2.34	3.83	2.98
	SCJFRZ2031A12.g	2.52	2.15e-05	2.12	0.01	32.61	41.78	31.77	19.63	41.05	61.7	15.09	32.52	8.35	26.64	34.27	26.02	51.53	36.76
	SCJFRZ2031C09.g	2.09	1.34e-05	2.57	0.000556	23.47	19.47	8.98	15.15	30.3	19.79	12.71	8.35	1.04	12.53	17.94	7.38	10.6	17.47
	SCJFRZ2031D11.g	1.82	4.73e-06	2.96	0.00204	4.85	4.09	6.47	6.44	10.48	7.39	2.4	5.35	0.19	2.6	7.61	3.63	6.55	5.43
	SCJFRZ2031F03.g	2.18	7.6e-06	2.45	0.01	9.74	10.02	14.32	5.2	18.33	15.19	3.7	11.29	0.55	10.84	11.06	11.8	15.95	5.15
	SCJFRZ2032A02.g	-2.98	2.7e-05	15.88	0.000265	10.87	30.61	41.06	17.41	42.7	19.85	9.31	2.27	0.54	4.49	11.69	2.34	4.87	16.84
	SCJFRZ2032C05.g	1.98	4.81e-06	2.74	0.00209	3.09	8.76	8.23	9.58	3.97	6.74	4.24	2.86	0.76	6.4	11.73	1.86	8.6	6.76
	SCJFRZ2032D08.g	2.53	7.26e-06	2.14	0.000374	10.23	12.66	9.22	8.67	17.17	14.8	7.7	13.18	1.81	7.54	8.77	11.86	9.84	8.31
	SCJFRZ2033E02.g	2.33	7.24e-06	2.31	0.00606	6.79	9.35	12.12	5.57	17.42	16.25	8.22	3.92	0.57	9.13	12.73	7.38	6.73	7.08
	SCJFRZ2034D09.g	2.35	7.84e-06	2.29	0.00871	6.57	14.84	20.48	8.32	12.64	12.62	6.87	6.29	1.33	10.75	19.63	9.37	11.85	14.95
	SCJFRZ2034E11.g	1.53	4.5e-06	3.63	0.00278	4.28	6.1	4.83	2.04	7.5	8.92	3	1.97	0.3	1.44	2.57	1.84	0.53	1.17
	SCJFRZ2034E12.g	3.01	5.51e-06	1.79	0.00883	10.95	10.44	10.52	4.41	12.16	15.77	9.06	9.22	1.33	12.24	8.17	16.06	20.18	11.59
	SCJFRZ3C01D11.g	3.32	1.96e-05	1.62	0.00705	30.97	52.8	48.14	28.82	61.2	53.94	29.47	25.92	5.24	25.7	41.64	36.75	28.18	50.69
	SCJFRZ3C02B06.g	2.61	4.98e-06	2.05	0.00522	6.84	8.24	10.44	5.66	8.73	12.71	5.11	2.84	1.2	7.33	5.63	6.71	8.34	8.06
	SCJFRZ3C03A08.b	1.85	1.14e-05	2.9	0.00046	9.6	21.83	18.47	4.82	17.43	16.17	14.44	7.03	1.8	12.51	9.21	7.23	8.1	9.95
	SCJFRZ3C03A08.g	2.63	1.63e-05	2.04	0.00447	18.71	32.8	33.23	9.42	30.28	39.22	25.02	12.49	3.38	21.77	10.72	12.67	15.97	19.18
	SCJFRZ3C03F05.b	2.05	4.41e-06	2.62	0.0033	5.52	10.08	5.19	3.59	7.96	5.41	4.59	3.38	0.77	1.91	3.14	4.28	1.5	3.22
	SCJFRZ3C04A08.b	-1.13	4.02e-06	6.1	0.000658	3.23	6.17	3.42	2.71	4.97	4.51	3.5	1.1	1	2.87	1.02	1.14	1.65	2.48
	SCJFRZ3C04F07.b	-1.23	3.17e-06	6.6	0.00286	2.91	3.31	3.38	1.86	2.05	6.28	2.38	0	0	8.37	3.09	0.31	0	1.54
	SCJFRZ3C04H06.g	2.12	4.54e-05	2.53	0.00776	61.71	39.37	82.65	55.44	44.15	123.52	38.22	102.16	10.35	54.42	53.24	29.44	101.55	61.58
	SCJFRZ3C05D07.g	1.07	9.01e-06	5.04	0.000247	8.52	9.59	16.21	10.37	5.64	12.77	3.18	5.27	1.45	8.67	9.88	2	7.07	9.58
	SCJFRZ3C05E03.b	2.17	4.91e-05	2.46	0.01	74.02	108.63	85.98	10.64	95.43	77.91	40.63	93.34	6.66	76.95	34.78	46.42	36.5	46.73
	SCJFRZ3C07F04.g	2.67	1.14e-05	2.02	0.00484	20.79	18.58	24.73	11.71	18.42	30	9.54	20.95	2.77	17.53	22.86	17.71	20.67	20.7
	SCJFRZ3C07G02.b	1.71	1.3e-05	3.11	0.00758	6.9	20.49	22.47	12.21	26.32	21.86	4.12	10.9	2.23	14.84	12.61	11.74	11.98	12.05
	SCJFSB1010B12.b	2.41	3.79e-06	2.24	0.01	2.91	8.89	6.83	5.27	3.92	7.99	4.68	4.61	1.23	5.79	9.5	4.61	7.79	4.55
	SCJFSB1010C12.b	2.61	7.61e-06	2.06	0.00937	10.9	16.22	13.45	9.43	12.25	20.43	4.8	7.18	2.14	6.68	11.89	11.47	14.89	17.24
	SCJFSB1010F08.b	1.44	1.06e-05	3.73	0.00233	17.79	11.03	4.36	9.49	22.56	12.91	7.67	7.65	0.67	6.76	8.29	6.04	6.44	10.82
	SCJFSB1011B10.g	1.15	2.79e-05	4.64	4.21e-07	33.52	31.69	19.43	23.68	50.25	35.28	17.54	18.26	3.3	14.95	16.89	11.99	11.41	22.25
	SCJFSB1012C02.b	2.01	1.2e-05	2.67	0.000839	10.45	20.05	25.16	11.08	22.14	15.96	8.67	15.13	2.34	16.56	11.16	9.5	15.76	13.57
	SCJFSB1012G01.b	2.38	6.47e-06	2.27	0.000658	5.36	10.91	12.55	8.03	12.03	13.19	5.98	10.45	1.77	6.27	12.12	7.92	10.39	9.74
	SCJFSB1013A11.g	2.59	7.08e-06	2.07	0.00859	10.96	12.64	14.82	7.7	16.83	14.41	3.68	14.16	0.65	12.11	11.47	9.28	11.07	10.72
	SCJFSB1013E11.g	2.57	7.11e-06	2.09	0.01	9.8	9.21	13.56	6.51	16.36	19.24	6.41	11.21	0.76	4.21	9.56	9.49	11.6	7.31
	SCJFSB1014E09.b	-3.12	8.03e-06	16.72	0.00167	5.15	15.15	5.22	5.62	7.9	10.52	1.26	0.6	0.38	0.58	0.26	0.7	1.14	1.3
	SCJFST1009F08.g	1.51	4.18e-06	3.56	0.00162	5.78	8.34	5.02	5.1	4.57	4.89	0.81	0.87	0.16	4.52	3.89	2.22	1.77	3.92
	SCJFST1009G02.g	3.1	5.67e-06	1.74	0.01	9.18	15.34	13.79	9.56	9.45	15.3	5.8	8	1.55	12.99	7.27	7.1	12.28	9.04
	SCJFST1009G12.g	∞	-7.52e-08	#NAME?	0.0053	0	0	0	0	0	0	0	0	0	0.42	0	0	0	0
	SCJFST1009H11.g	3.08	4.95e-05	1.74	0.01	117.87	136.65	99.66	60.93	139.55	82.23	53.11	135.6	25.08	128.78	93.96	248.34	105.06	108.86
	SCJFST1010G05.g	1.89	7.65e-06	2.83	2.44e-05	9.51	10.75	11.45	9.52	11.06	12.67	5.18	9.7	1.6	10.5	13.76	4.59	8.8	9.47
	SCJFST1011D02.g	1.19	0.000147	4.52	0.000687	69.17	176.05	276.14	119.72	258.35	104.52	118.91	47.6	3.77	90.51	109.57	69.83	24.7	61.19
	SCJFST1012B07.g	1.22	2.73e-06	4.36	0.01	2.4	2.4	3.32	2.46	6.17	2.93	1.53	0.23	0.3	2.13	1.65	1.13	0.45	1.16
	SCJFST1015D05.g	1.32	3.3e-06	4.1	0.00456	3.96	6.55	4.79	1.03	3.73	2.23	3.41	1.07	0	2.06	0.61	0.77	0.49	1.62
	SCJFST1015F04.g	∞	-1.14e-07	#NAME?	0.000846	0	0	0	0	0	0	0	0	0	0	0	0	0.71	0
	SCJFST1015F11.b	1.2	1.19e-05	4.53	0.00228	4.22	21.76	9.69	17.97	14.45	5.65	15.44	2.19	0.17	6.17	16.32	4.65	2.35	9.74
	SCJFST1016B06.g	2.34	8.05e-06	2.31	6.24e-05	7.93	15.57	12.7	7.51	12.06	12	15.63	3.67	0.83	11.03	13.36	6.14	4.21	7.18
	SCJFST1016G12.g	1.53	3.61e-06	3.53	0.00381	3.19	3.16	2.71	5.98	3.11	7.18	4.32	4.36	0.6	2.58	3.96	1.31	5.05	5.94
	SCJFST1017D01.g	3	1.03e-05	1.79	0.01	14.41	28.26	24.73	12.35	27.33	18.37	11.92	15.31	3	18.64	18.96	17.31	23.17	22.75
	SCJFST1017D07.g	1.96	1.22e-05	2.74	2.05e-05	15.58	17.89	16.92	9.36	18.24	25.34	10.25	11.88	1.62	15.55	8.96	11.45	13.05	14.71
	SCJFST1047E02.g	2.04	0.000196	2.63	0.000307	317.11	375.27	341.61	146.49	235.55	336.78	126.92	270.44	34.1	239.12	216.65	173.14	192.86	222.66
	SCJFST1048G05.g	1.32	6.21e-06	4.09	3.44e-05	5.04	10.43	5.36	4.55	7.12	8.42	7.62	2.94	0.82	3.5	9.86	1.17	1.01	4.87
	SCJFST1048G07.g	2.38	6.53e-06	2.26	0.00053	10.72	10.4	9.91	8.29	13.21	11.22	5.88	6.68	1.92	8.76	9.04	6.22	7.26	8.97
	SCJLAM1060E08.g	3.37	1.1e-05	1.59	0.00932	20.21	31.9	25.61	16.65	35.44	27.72	16.5	18.56	2.91	21.03	24.5	24.68	20.24	22.87
	SCJLAM1061C12.g	2.89	5.67e-06	1.85	0.00488	7.53	13.65	13.11	8.76	11.43	13.16	5.52	9.15	1.6	12.6	14.22	8.64	9.64	16.3
	SCJLAM1061G09.g	2.75	5.12e-06	1.96	0.01	7.66	10.63	10.73	6.16	10.81	12.51	3.2	6.54	1.69	8.77	6.36	6.83	11.41	8.1
	SCJLAM1061H01.g	2.83	6.75e-06	1.91	0.01	6.2	10.6	20.07	14.03	10.57	13.19	8.87	7.16	1.08	17.75	16.3	5.2	14.16	17.01
	SCJLAM1062F03.g	2	4.31e-06	2.7	0.00324	5.25	4.93	5.37	6.58	5.53	7.61	5	2.34	0.24	4.47	4.75	1.46	1.96	3.77
	SCJLAM2091C06.g	2.3	5.27e-06	2.34	0.0095	4.61	7.74	10	7.57	14.15	5.32	5	9.88	0.63	3.78	11.02	5.75	7.14	8.93
	SCJLAM2091D03.g	1.15	2.41e-06	4.73	0.01	1.36	4.65	2.31	2.79	3.36	0	3.34	2.55	0.69	0	3.16	1.06	0.52	1.62
	SCJLAM2093E10.g	2.11	4e-06	2.56	0.01	3.02	9.39	7.17	2.06	6.25	6.95	3.95	4.31	1.5	5.77	6.07	5.75	4.72	4.47
	SCJLAM2094B04.g	1.65	2.22e-05	3.25	0.000602	20.79	37.55	42.71	20.03	27.88	32.25	8.84	19.56	7.56	24.91	36.55	19.96	20.16	21.78
	SCJLAM2095B01.g	1.65	3.23e-06	3.27	0.01	5.01	4.62	6.49	0.73	1.69	3.67	5.19	4.6	1.14	5.13	0.97	1.67	3.53	2.9
	SCJLAM2095B05.g	2.86	1.04e-05	1.89	0.000228	15.28	22.36	26.59	12.54	19.12	20.12	14.4	18.93	2.15	17.93	20.77	15.88	17.5	16.05
	SCJLFL1047E05.b	3.61	9.57e-06	1.49	0.00416	21.82	27.42	28.46	21.8	26.15	30.83	14.06	26.91	4.3	26.1	26.96	23.16	33.48	26.39
	SCJLFL1049C06.g	1.83	4.54e-06	2.94	0.01	5.51	9.17	9.2	1.44	5.81	6.82	2.76	4.3	0.32	5.48	1.63	2.62	5.25	3.66
	SCJLFL1050E10.g	2.32	4.37e-05	2.31	0.000167	44.72	86.05	60.55	50.61	100.84	78.16	38.29	52.62	10.91	62.48	76.1	75.64	61.45	74.28
	SCJLFL1051F05.g	2.83	1.19e-05	1.9	0.00533	26.59	20.86	31.74	12.05	24.75	20.07	12.44	30.07	1.96	19.6	18.14	16.24	17.09	19.92
	SCJLFL1053D12.g	2.86	7.42e-06	1.87	0.000853	12.92	15.97	13.19	12.14	12.77	19.75	7.68	10.56	1.55	8.19	13.39	4.85	7.87	11.94
	SCJLFL3011A10.g	3.02	2.41e-05	1.78	0.000924	23	57.38	46.28	48.43	62.55	52.77	35.08	15.22	3.98	21.9	52.59	35.4	18.22	80.78
	SCJLFL3013C05.g	1.3	3.4e-06	4.11	0.00401	5.14	4.15	3.77	3.44	6.7	2.28	1.25	4.65	0.6	1.54	2.75	1.18	1.11	1.15
	SCJLFL3013F11.g	2.58	2.36e-05	2.08	4.37e-05	28.29	43.74	41.56	35.67	58.88	37.32	23.95	27.64	6.31	33.64	33.71	30.07	26.36	32.34
	SCJLFL3016C02.g	1.84	2.23e-05	2.9	0.006	22.3	32.37	30.16	16.25	60.23	25.16	16.75	23.04	5.19	21.42	16.57	26.93	12.19	29.81
	SCJLFL3017B02.g	2.53	1.17e-05	2.13	0.000293	20.78	25.64	22.74	13.43	20.23	18.77	8.83	23.94	6.89	27.09	11.14	20.23	21.22	16.26
	SCJLFL4100H02.g	-1.08	6.52e-05	5.81	1.26e-07	83.17	60.97	34.36	59.1	113.04	60.63	54.83	36.4	8.36	38.65	81.68	22.29	30.04	58.42
	SCJLFL4184B05.g	2.09	1.03e-05	2.59	3.84e-05	20.35	14.02	10.62	16.36	14.6	16.05	6.64	11.54	1.27	12.04	13.78	8.34	9.66	11.76
	SCJLFL4186A11.g	2.98	6.38e-06	1.81	0.00797	11.64	10.83	9.55	8.26	18.9	16.17	8.7	13.13	2.69	9.85	7.76	12.48	9.24	13.5
	SCJLFL4186B05.g	1.44	2.16e-05	3.72	2.55e-06	19.26	33.4	32.15	9.15	31.35	27.58	22.15	8.86	2.96	23.4	12.37	9.95	10.78	18.42
	SCJLFL4186B10.g	2.63	6.48e-06	2.05	0.00108	12.49	12.11	10.07	8.79	14.77	10.6	6.32	14	1.78	8.9	15	9.73	16.61	11.99
	SCJLHR1025D07.g	1.34	1.79e-05	4.03	7.34e-07	12	15.95	32.97	17.54	22.21	22.84	16.85	1.93	0.65	10.38	7.4	8.17	4.67	14.84
	SCJLHR1027C01.b	3.27	1.08e-05	1.64	0.01	15.51	31.32	24.15	18.16	34.23	24.56	14.99	20.23	5.64	18.78	18.48	18.8	21.89	21.25
	SCJLHR1027H02.g	2.72	1.31e-05	1.98	0.00134	16.61	28.85	31.44	19.36	26.5	22.15	11.2	14.78	3.37	25.44	23.9	16.75	34.58	23.85
	SCJLHR1027H07.g	1.04	2.69e-06	5.18	0.00886	0.71	4.75	3	1.95	3.35	2.96	3	1.14	0.4	0.77	1.93	0.8	1.21	2.01
	SCJLHR1029D03.g	2.56	7.92e-06	2.11	0.00233	12.19	19.26	9.62	7.62	16.23	15.87	8.26	7.95	2.38	5.66	10.41	12.66	13.59	13.79
	SCJLLB2078C04.g	2.54	5.97e-06	2.13	0.00681	4.64	13.57	13.52	8.6	6.55	12.32	7.13	5.54	1.39	4.88	14.17	5.93	5.01	9.25
	SCJLLB2079B12.g	2.82	1.11e-05	1.9	0.01	13.46	23.38	32.49	17.19	23.67	18.77	9.45	19.58	2.42	29.62	19.74	18	18.67	27.81
	SCJLLR1011B10.g	2.94	5.14e-06	1.82	0.0087	10.77	12.08	9.91	9.5	10.85	10.66	3.66	7.78	1.96	11.62	9.07	5.27	11.42	8.49
	SCJLLR1011H09.g	2.48	0.000197	2.77	0.00458	167.6	328.22	305.07	108.05	329.48	441.02	165.76	91.89	16.45	162.74	82.36	72.06	64.14	104.35
	SCJLLR1033B05.g	-2.07	5.21e-05	11.2	0.000104	29.31	71.48	36.46	13.69	49.42	59.38	76.84	3.48	1.1	13.52	17.47	5.29	1.01	12.98
	SCJLLR1054A11.g	2.21	8.38e-06	2.44	0.00103	9.24	12.02	17.36	11.8	13.06	16.3	4.11	6.57	1.86	14.14	9.41	6.52	11.85	8.19
[truncated: 1,388 more rows]

## Sheet: Table S12
	TABLE S12. Complete list of DEGs in the SAS HSB vs LSB
[truncated: 20,488 more rows]
