# Supplementary material for: Association of variation in the sugarcane transcriptome with sugar content
Source: BMC Genomics. 2017 Nov 25;18:909. doi: 10.1186/s12864-017-4302-5 (PMC5702190; doi:10.1186/s12864-017-4302-5)
Supplement: Supplementary file 5 — qPCR for selected transcripts and correlation analysis with RNA-Seq expression values. Figure S2 Correlation analysis of RNA- Seq and qRT-PCR expression values for selected transcripts. (XLSX 28 kb) [file 12864_2017_4302_MOESM5_ESM.xlsx]

## Sheet: Sheet1
	Table S13. qPCR results and correlation analysis with the RNA-Seq data
		RNA-Seq and qPCR expression for selected genes				Correlation
	Transcript ID	Sample_Gene	RNA-Seq	qPCR			RNA-Seq	qPCR
	COBRA-like 5 protein precursor	QC02-402_mature_BC1l5	0.08	-0.569062		RNA-Seq	1
	c76098f1p01091	QC02-402_young_BC1l5	4.41	-0.0768133		qPCR	0.629132	1
		QN05-803_mature_BC1l5	0.04	-0.833571
		QN05-803_young_BC1l5	15.1	0.686888		SUMMARY OUTPUT
	Cinnamyl alcohol dehydrogenase	QC02-402_mature_CAD	1.15	-0.317304		Regression Statistics
	c78218f1p11582	QC02-402_young_CAD	22.6	0.0740081		Multiple R	0.629132
		QN05-803_mature_CAD	0.16	-0.335877		R Square	0.395807
		QN05-803_young_CAD	11.45	0.26867		Adjusted R Square	0.375667
	Cinnamoyl reductase 1	QC02-402_mature_CCR	0.07	-0.412823		Standard Error	6.60517
	c69430f1p13339	QC02-402_young_CCR	3.99	0.207706		Observations	32
		QN05-803_mature_CCR	0	-0.617503
		QN05-803_young_CCR	5.68	0.516068		ANOVA
	Cellulose synthase	QC02-402_mature_CesA	0.13	-0.589657			df	SS	MS	F	Significance F
	c39922f1p11964	QC02-402_young_CesA	3.98	-0.128688		Regression	1	857.425	857.425	19.653	0.000114779
		QN05-803_mature_CesA	0.06	-0.984544		Residual	30	1308.85	43.6282
		QN05-803_young_CesA	22.22	0.753243		Total	31	2166.27
	Cellulose synthase 5 like	QC02-402_mature_CSLC5	0.32	-0.0779177
	c84152f1p01965	QC02-402_young_CSLC5	3.56	0.0210506			Coefficients	Standard Error	t Stat	P-value	Lower 95%	Upper 95%	Lower 95.0%	Upper 95.0%
		QN05-803_mature_CSLC5	0.03	-0.537616		Intercept	6.22501	1.18641	5.24693	1.15988e-05	3.80204	8.64798	3.80204	8.64798
		QN05-803_young_CSLC5	3.8	0.391864		qPCR	10.2628	2.315	4.43317	0.000114779	5.53492	14.9906	5.53492	14.9906
	Dirigent 1-like	QC02-402_mature_Dir	0.15	-0.778415
	c88542f1p01084	QC02-402_young_Dir	2.51	-0.142858
		QN05-803_mature_Dir	0	-0.971835
		QN05-803_young_Dir	17.6	0.958785												QNO5-803
	Xyloglucan glycosyl transferase	QC02-402_mature_IRX9	1.5	-0.221638												YOUNG	MATURE
	c64915f1p01549	QC02-402_young_IRX9	15.9	0.0169938												22.22	0.06
		QN05-803_mature_IRX9	0.46	-0.476554												31.87	0.46
		QN05-803_young_IRX9	31.87	0.511349												18.32	2.16
	Sucrose synthase 2	QC02-402_mature_SuSy2	0.1	0.152092												11.86	1.84
	c94386f1p02539	QC02-402_young_SuSy2	0.13	0.5552												3.8	0.03
		QN05-803_mature_SuSy2	0.07	-0.123414												5.68	0
		QN05-803_young_SuSy2	0.26	0.176496												1.02	0.08
		Total	32	32												11.45	0.16
																26.25	3.05
																15.1	0.04
																17.6	0
																0.26	0.07
						Figure S2: Correlation analysis of RNA- Seq and qRT-PCR expression values for selected transcripts
c88542f1p01084	2.51	0.15	17.6	0
c94386f1p02539	0.13	0.1	0.26	0.07
