# Supplementary material for: Association of variation in the sugarcane transcriptome with sugar content
Source: BMC Genomics. 2017 Nov 25;18:909. doi: 10.1186/s12864-017-4302-5 (PMC5702190; doi:10.1186/s12864-017-4302-5)
Supplement: Supplementary file 7 — Functional classification of the DEGs obtained in three different DGEs using Mapman annotation. 1. High sugar top vs high sugar bottom internode samples (HST vs HSB), 2. Low sugar top vs low sugar bottom internode samples (LST vs LSB), 3. High sugar bottom vs low sugar bottom internode samples; a, d, g) Saccharum officinarum gene indices, SoGI; b, e, h) Sugarcane long read database, SLRD; c, f, i) Sugarcane assembled sequences, SAS. Table S23 Functional classification of the DEGs obtained in three different DGEs using Mapman annotation. 1. High sugar top vs high sugar bottom internode samples (HST vs HSB), 2. Low sugar top vs low sugar bottom internode samples (LST vs LSB), 3. High sugar bottom vs low sugar bottom internode samples; a, d, g) Saccharum officinarum gene indices, SoGI; b, e, h) Sugarcane long read database, SLRD; c, f, i) Sugarcane assembled sequences, SAS. (XLSX 101 kb) [file 12864_2017_4302_MOESM7_ESM.xlsx]

## Sheet: _xltb_storage_
XL Toolbox Settings
	export_preset	<?xml version="1.0" encoding="utf-16"?>_x000D_ <Preset xmlns:xsd="http://www.w3.org/2001/XMLSchema" xmlns:xsi="http://www.w3.org/2001/XMLSchema-instance">_x000D_ <Name>Tiff, 400 dpi, RGB, White canvas</Name>_x000D_ <Dpi>400</Dpi>_x000D_ <FileType>Tiff</FileType>_x000D_ <ColorSpace>Rgb</ColorSpace>_x000D_ <Transparency>TransparentCanvas</Transparency>_x000D_ <UseColorProfile>false</UseColorProfile…
	export_path	C:\Users\PC\Desktop\Prathima_paper\Fig6.tif

## Sheet: Sheet4
											Additional file 7;Table S23; Figures S3
																															MAPMAN BIN	LST vs LSB			HSB vs LSB			HST vs LST
																																SOGI	SLRD	SAS	SOGI	SLRD	SAS	SOGI	SLRD	SAS
																															1 Photosynthesis	0.7	0.98	0.64	0.85	1.19	0.71	nil	nil	0.2
																															2 Major carbohydrates	0.44	0.47	0.41	0.39	0.43	0.36	nil	nil	0.4
																															3 Minor carbohydrates	0.52	0.48	0.51	0.47	0.35	0.5	nil	nil	0.27
																															4 Glycolysis	0.93	0.85	0.57	0.82	0.81	0.55	nil	nil	0.47
																															5 Fermentation	0.11	0.09	0.1	0.13	0.11	0.12	nil	nil	0.13
																															6 Gluconeogenesis/glyoxylate cycle	0.05	0.05	0.03	0.05	0.04	0.03	nil	nil	nil
																															7 Oxidative pentose phosphate pathway	0.19	0.26	0.13	0.18	0.24	0.13	nil	nil	0.03
																															8 TCA cycle/organic acid transformations	0.57	0.54	0.35	0.56	0.65	0.35	nil	nil	0.13
																															9 Mitochondrial electron transport/ATP synthesis	0.52	1.22	0.56	0.54	1.29	0.55	nil	nil	0.5
																															10 Cell wall	0.69	0.61	0.69	0.72	0.55	0.83	nil	nil	1.34
																															11 Lipid metabolism	1.55	1.67	1.54	1.7	1.93	1.6	8.57	4.35	1.75
																															12 Nitrogen metabolism	0.11	0.09	0.1	0.1	0.07	0.1	nil	nil	0.07
																															13 Amino acid metabolism	1.62	1.66	1.33	1.72	1.93	1.33	8.57	8.7	0.98
																															14 Sulphur assimilation	0.05	0.05	0.04	0.05	0.08	0.05	nil	nil	nil
																															15 Metal handling	0.21	0.26	0.22	0.24	0.27	0.23	nil	nil	nil
																															16 Secondary metabolism	0.88	0.95	0.97	0.98	1.32	1.04	20	21.74	2.05
																															17 Hormone metabolism	1.24	1.35	1.31	1.32	1.53	1.34	5.71	4.35	0.98
																															18 Cofactor and vitamin synthesis	0.34	0.37	0.33	0.32	0.37	0.33	nil	nil	0.2
																															19 Tetrapyrrole synthesis	0.19	0.17	0.2	0.21	0.21	0.21	nil	nil	0.1
																															20 Stress	1.93	2.44	2.04	1.92	2.56	2	nil	nil	2.08
																															21 Redox.regulation	0.84	1.16	0.74	0.87	1.14	0.75	nil	4.35	0.54
																															22 Polyamine metabolism	0.09	0.06	0.05	0.06	0.03	0.05	nil	nil	nil
																															23 Nucleotide metabolism	0.75	0.84	0.72	0.71	0.72	0.76	nil	nil	0.44
																															24 Biodegradation of xenobiotics	0.06	0.09	0.08	0.07	0.11	0.07	nil	nil	0.1
																															25 C1 metabolism	0.17	0.19	0.14	0.17	0.21	0.13	nil	nil	0.13
																															26 Miscellaneous enzyme families	2.01	2.13	2.41	2.11	2.13	2.43	nil	nil	2.59
																															27 RNA	8.34	11.73	8.78	8.41	11.05	8.75	17.14	4.35	5.21
																															28 DNA	2	2.35	2.05	1.85	2.2	2.02	nil	4.35	0.94
																															29 Protein	16.24	20.92	13.76	15.97	19.81	13.93	nil	4.35	7.7
																															30 Signaling	3.65	4.24	3.77	3.94	4.94	4.03	2.86	nil	2.96
																															31 Cell	3.54	4.15	3.11	3.53	4.24	3.17	11.43	17.39	2.59
																															32 Micro RNA, natural antisense	0.01	0.01	0	0.01	0.01	0	nil	nil	nil
																															33 Development	2.11	2.55	2.07	2.17	2.75	2.07	5.71	4.35	1.58
																															34 Transport	3.36	3.66	3.14	3.6	3.94	3.44	nil	nil	3.63
																															35 Not assigned	43.97	31.35	47.13	43.26	30.8	46.03	20	21.74	59.55
