# Supplementary material for: Association of variation in the sugarcane transcriptome with sugar content
Source: BMC Genomics. 2017 Nov 25;18:909. doi: 10.1186/s12864-017-4302-5 (PMC5702190; doi:10.1186/s12864-017-4302-5)
Supplement: Supplementary file 8 — Common and unique transcripts between LST vs LSB and HSB vs LSB (SoGI-DGE). Table S25 Common and unique transcripts between LST vs LSB and HSB vs LSB (SUGIT-DGE). Table S26 Common and unique transcripts between LST vs LSB and HSB vs LSB (SAS-DGE). Table S27 Unique transcripts (sucrose/sugar related) in HSB vs LSB (SoGI-DGE). Table S28 Unique transcripts (sucrose/sugar related) in LST vs LSB (SoGI-DGE). (XLSX 3047 kb) [file 12864_2017_4302_MOESM8_ESM.xlsx]

## Sheet: Sheet1
Table S24
Common transcripts between 34476 and 30809 LST vs LSB and HSB vs LSB						UNIQUE TRANSCRIPTS TO 34476																UNIQUE TRANSCRIPTS TO 30809
HSB vs LSB
Name					Name																Name
TC112680 UniRef100_Q6ENX1 Cluster: DNA-directed RNA polymerase subunit beta''; n=3; Saccharum					TC112705 UniRef100_Q6UNM7 Cluster: Caffeic acid 3-O-methyltransferase; n=1; Saccharum hybrid cultivar																TC112692 UniRef100_A1Z0K0 Cluster: Non-TIR-NBS-LRR type resistance protein; n=1; Saccharum officinarum
TC112681 UniRef100_Q6ENX3 Cluster: DNA-directed RNA polymerase subunit beta; n=1; Saccharum officinarum					TC112721 weakly similar to UniRef100_Q8MZ21 Cluster: RE13473p; n=1; Drosophila melanogaster																TC112709 UniRef100_Q5U7K3 Cluster: Auxin-induced protein; n=1; Saccharum hybrid cultivar
TC112683 UniRef100_P29193 Cluster: Phosphoenolpyruvate carboxylase, housekeeping isozyme; n=1; Saccharum sp.					TC112743 similar to UniRef100_Q0D3Z0 Cluster: Os07g0658300 protein; n=1; Oryza sativa Japonica Group																TC112755 similar to UniRef100_Q1SMZ9 Cluster: Protein kinase; n=1; Medicago truncatula
TC112684 UniRef100_Q66LH0 Cluster: CENP-C1; n=1; Saccharum officinarum					TC112753 homologue to UniRef100_P08440 Cluster: Fructose-bisphosphate aldolase, cytoplasmic isozyme; n=1; Zea mays																TC112767 similar to UniRef100_A7PEL3 Cluster: Chromosome chr11 scaffold_13, whole genome shotgun sequence; n=1; Vitis vinifera
TC112685 similar to UniRef100_Q8S454 Cluster: Rust resistance-like protein RP1-3; n=1; Zea mays					TC112768 homologue to UniRef100_Q84LQ5 Cluster: NADP-dependent malic enzyme; n=1; Sorghum bicolor																TC112776 similar to UniRef100_A7PY95 Cluster: Chromosome chr15 scaffold_37, whole genome shotgun sequence; n=1; Vitis vinifera
TC112687 UniRef100_Q6L398 Cluster: Photosystem I P700 chlorophyll a apoprotein A1; n=3; Andropogoneae					TC112774 homologue to UniRef100_Q9FYV3 Cluster: Elongation factor 1-alpha; n=1; Saccharum officinarum																TC112781 homologue to UniRef100_P04709 Cluster: ADP,ATP carrier protein 1, mitochondrial precursor; n=1; Zea mays
TC112688 UniRef100_A7LCU9 Cluster: Delta-1-pyrroline-5-carboxylate synthetase; n=2; Saccharum officinarum					TC112780 UniRef100_Q6QZP1 Cluster: 1-aminocyclopropane-1-carboxylate oxidase; n=1; Saccharum officinarum																TC112815 similar to UniRef100_Q401N6 Cluster: Aspartic proteinase; n=1; Triticum aestivum
TC112689 UniRef100_Q6L3A6 Cluster: DNA-directed RNA polymerase subunit beta'; n=2; Saccharum					TC112787 homologue to UniRef100_Q38JU3 Cluster: ADP ribosylation factor 002; n=2; core eudicotyledons																TC112841 similar to UniRef100_A7NYB0 Cluster: Chromosome chr6 scaffold_3, whole genome shotgun sequence; n=1; Vitis vinifera
TC112690 UniRef100_Q6ENQ0 Cluster: NAD(P)H-quinone oxidoreductase chain 5, chloroplast (NAD(P)H dehydrogenase, chain 5); n=1; Saccharum officinarum					TC112789 homologue to UniRef100_Q6PL11 Cluster: Skp1 protein; n=2; Oryza sativa																TC112848 homologue to UniRef100_Q0ZHB0 Cluster: Legumain precursor; n=1; Saccharum officinarum
TC112693 UniRef100_P05641 Cluster: Photosystem II P680 chlorophyll A apoprotein; n=4; Andropogoneae					TC112795 UniRef100_A3AEP8 Cluster: Elongation factor 1-alpha; n=3; Oryza sativa																TC112853 homologue to UniRef100_A2IBN5 Cluster: Phenylalanine ammonia-lyase; n=1; Saccharum officinarum
TC112694 UniRef100_Q6ENW6 Cluster: ATP synthase subunit alpha; n=2; Andropogoneae					TC112799 homologue to UniRef100_Q3BCU2 Cluster: Zinc finger protein; n=1; Zea mays																TC112884 weakly similar to UniRef100_Q10M36 Cluster: NB-ARC domain containing protein, expressed; n=1; Oryza sativa Japonica Group
TC112695 UniRef100_Q6ENP7 Cluster: NAD(P)H-quinone oxidoreductase chain 4, chloroplast (NAD(P)H dehydrogenase, chain 4); n=1; Saccharum officinarum					TC112800 homologue to UniRef100_P36397 Cluster: ADP-ribosylation factor 1; n=1; Arabidopsis thaliana																TC112902 homologue to UniRef100_P27347 Cluster: DNA-binding protein MNB1B; n=2; Zea mays
TC112696 UniRef100_Q6L392 Cluster: ATP synthase subunit beta; n=2; Saccharum					TC112801 homologue to UniRef100_Q5XUV1 Cluster: ADP-ribosylation factor; n=1; Triticum aestivum																TC112904 similar to UniRef100_Q10B90 Cluster: Expressed protein; n=2; Oryza sativa
TC112697 UniRef100_Q66PX6 Cluster: Mitochondrial uncoupling protein 2; n=1; Saccharum officinarum					TC112808																TC112915 UniRef100_Q50HW1 Cluster: Glycosyltransferase; n=1; Saccharum officinarum
TC112698 homologue to UniRef100_Q8L6C8 Cluster: NADP-dependent malate dehydrogenase; n=1; Saccharum officinarum					TC112809																TC112924 homologue to UniRef100_Q5VNM3 Cluster: DEAD-box ATP-dependent RNA helicase 2; n=1; Oryza sativa Japonica Group
TC112700 UniRef100_Q5U7K4 Cluster: Homeobox protein; n=1; Saccharum hybrid cultivar					TC112814 homologue to UniRef100_Q8S4W8 Cluster: Pyruvate decarboxylase; n=1; Zea mays																TC112940 similar to UniRef100_Q9FPH2 Cluster: AT5g02160; n=1; Arabidopsis thaliana
TC112701 UniRef100_Q6L3D4 Cluster: NAD(P)H-quinone oxidoreductase chain H, chloroplast (NAD(P)H dehydrogenase, chain H); n=2; Saccharum					TC112828 UniRef100_A4GXE9 Cluster: S-adenosylmethionine decarboxylase; n=1; Saccharum officinarum																TC112973 weakly similar to UniRef100_Q2R3E9 Cluster: NB-ARC domain containing protein, expressed; n=1; Oryza sativa Japonica Group
TC112704 UniRef100_A1E9X9 Cluster: NAD(P)H-quinone oxidoreductase subunit 1, chloroplast (NAD(P)H dehydrogenase subunit 1); n=1; Sorghum bicolor					TC112832 UniRef100_Q8SAT1 Cluster: Elongation factor 1-alpha; n=1; Saccharum hybrid cultivar CP72-2086																TC112976 weakly similar to UniRef100_A7Q2B1 Cluster: Chromosome chr13 scaffold_45, whole genome shotgun sequence; n=1; Vitis vinifera
TC112706 UniRef100_Q8S4M2 Cluster: Phytochrome B; n=2; Andropogoneae					TC112836 homologue to UniRef100_O65160 Cluster: DnaJ-related protein ZMDJ1; n=1; Zea mays																TC113005 UniRef100_Q6VWJ0 Cluster: Caffeoyl-CoA 3-O-methyltransferase 1; n=1; Zea mays
TC112710 UniRef100_Q50HU8 Cluster: Glycosyltransferase; n=1; Saccharum officinarum					TC112843 homologue to UniRef100_P12653 Cluster: Glutathione S-transferase 1; n=1; Zea mays																TC113046 homologue to UniRef100_A4ULE1 Cluster: Nitrilase 2; n=1; Zea mays
TC112714 homologue to UniRef100_Q5U7K9 Cluster: Stem-specific protein; n=1; Saccharum hybrid cultivar					TC112864 similar to UniRef100_Q9MFC6 Cluster: Orf107b protein; n=1; Beta vulgaris subsp. vulgaris																TC113065 homologue to UniRef100_Q75GI8 Cluster: Expressed protein; n=1; Oryza sativa Japonica Group
TC112715 UniRef100_Q6L3E1 Cluster: Cytochrome c biogenesis protein ccsA; n=6; Saccharum					TC112871 similar to UniRef100_Q0DS97 Cluster: Os03g0324200 protein; n=1; Oryza sativa Japonica Group																TC113067 homologue to UniRef100_A2Y053 Cluster: S-adenosylmethionine synthetase 1; n=6; Oryza
TC112716 UniRef100_Q6L387 Cluster: Apocytochrome f precursor; n=2; Saccharum					TC112878 similar to UniRef100_A7NZ23 Cluster: Chromosome chr6 scaffold_3, whole genome shotgun sequence; n=1; Vitis vinifera																TC113100
TC112717 similar to UniRef100_Q53NK6 Cluster: Myb-related protein MYBAS1; n=3; Oryza sativa Japonica Group					TC112896 homologue to UniRef100_Q5EBY7 Cluster: Heat shock protein 70; n=1; Zea mays																TC113104 similar to UniRef100_Q0KIW5 Cluster: Kinase binding protein; n=1; Oryza sativa Japonica Group
TC112718					TC112901 homologue to UniRef100_Q38JU3 Cluster: ADP ribosylation factor 002; n=2; core eudicotyledons																TC113106 homologue to UniRef100_Q2R330 Cluster: Metallopeptidase family M24 containing protein, expressed; n=2; Oryza sativa Japonica Group
TC112727 homologue to UniRef100_Q8W0Q7 Cluster: Methionine synthase protein; n=1; Sorghum bicolor					TC112910 homologue to UniRef100_P26301 Cluster: Enolase 1; n=1; Zea mays																TC113195 homologue to UniRef100_O65160 Cluster: DnaJ-related protein ZMDJ1; n=1; Zea mays
TC112735 similar to UniRef100_Q8GT52 Cluster: Hexose transporter; n=1; Hordeum vulgare					TC112911 similar to UniRef100_A7QHR7 Cluster: Chromosome chr8 scaffold_99, whole genome shotgun sequence; n=1; Vitis vinifera																TC113219 similar to UniRef100_Q8RXL8 Cluster: Uncharacterized membrane protein At1g06890; n=1; Arabidopsis thaliana
TC112737 homologue to UniRef100_A4ZYP9 Cluster: Asorbate peroxidase; n=2; Pennisetum glaucum					TC112921 UniRef100_O48555 Cluster: Ubiquitin carrier protein; n=2; Poaceae																TC113234 similar to UniRef100_Q12IX0 Cluster: RNAse G; n=1; Shewanella denitrificans OS217
TC112739 homologue to UniRef100_P36183 Cluster: Endoplasmin homolog precursor; n=1; Hordeum vulgare					TC112922 similar to UniRef100_A7QPK9 Cluster: Chromosome chr18 scaffold_137, whole genome shotgun sequence; n=1; Vitis vinifera																TC113258
TC112741 similar to UniRef100_Q0E1W8 Cluster: Os02g0294700 protein; n=3; Oryza sativa Japonica Group					TC112923 homologue to UniRef100_Q41855 Cluster: Sugar-starvation induced protein; n=1; Zea mays																TC113264 similar to UniRef100_Q9LLT5 Cluster: Receptor-like protein kinase; n=1; Prunus dulcis
TC112742 similar to UniRef100_Q10K55 Cluster: Expressed protein; n=1; Oryza sativa Japonica Group					TC112925 homologue to UniRef100_Q53NY5 Cluster: Expressed protein; n=1; Oryza sativa Japonica Group																TC113351 similar to UniRef100_P23993 Cluster: Photosystem I reaction center subunit XI, chloroplast precursor; n=1; Hordeum vulgare
TC112744 homologue to UniRef100_Q6JN48 Cluster: Ethylene insensitive 2; n=1; Zea mays					TC112937 homologue to UniRef100_P45633 Cluster: 60S ribosomal protein L10; n=1; Zea mays																TC113360 weakly similar to UniRef100_A9SGF1 Cluster: Predicted protein; n=1; Physcomitrella patens subsp. patens
TC112745					TC112941 similar to UniRef100_Q10LE3 Cluster: Expressed protein; n=1; Oryza sativa Japonica Group																TC113382 homologue to UniRef100_Q9FT36 Cluster: Tubulin alpha chain; n=1; Daucus carota
TC112746 weakly similar to UniRef100_Q6K270 Cluster: Nodulation receptor kinase-like protein; n=1; Oryza sativa Japonica Group					TC112946 homologue to UniRef100_Q6BD86 Cluster: Betaine aldehyde dehydrogenase; n=1; Zoysia tenuifolia																TC113393 homologue to UniRef100_Q84TA8 Cluster: Ethylene-responsive small GTP-binding protein; n=1; Oryza sativa Japonica Group
TC112749 homologue to UniRef100_P12863 Cluster: Triosephosphate isomerase, cytosolic; n=1; Zea mays					TC112948 UniRef100_A5BX39 Cluster: Histone H3; n=4; core eudicotyledons																TC113395 similar to UniRef100_Q0JLJ6 Cluster: Os01g0595300 protein; n=2; Oryza sativa Japonica Group
TC112751 UniRef100_Q6L3B9 Cluster: Chloroplast 50S ribosomal protein L2; n=2; Saccharum					TC112954 similar to UniRef100_A7PB86 Cluster: Chromosome chr16 scaffold_10, whole genome shotgun sequence; n=1; Vitis vinifera																TC113430
TC112756					TC112965 homologue to UniRef100_Q38JU3 Cluster: ADP ribosylation factor 002; n=2; core eudicotyledons																TC113465 weakly similar to UniRef100_A7QH25 Cluster: Chromosome chr3 scaffold_95, whole genome shotgun sequence; n=1; Vitis vinifera
TC112758					TC112980 homologue to UniRef100_A7R4H9 Cluster: Chromosome undetermined scaffold_690, whole genome shotgun sequence; n=1; Vitis vinifera																TC113507 homologue to UniRef100_Q8SAT0 Cluster: Proline-rich protein; n=1; Saccharum hybrid cultivar CP65-357
TC112759 similar to UniRef100_A7Y211 Cluster: Delta-1-pyrroline-5-carboxylate synthetase; n=1; Saccharum arundinaceum					TC112983 similar to UniRef100_A2YKQ5 Cluster: Methionine aminopeptidase; n=1; Oryza sativa Indica Group																TC113512 homologue to UniRef100_Q0DT18 Cluster: Os03g0275300 protein; n=1; Oryza sativa Japonica Group
TC112763 UniRef100_Q5MD11 Cluster: Glutamine synthetase; n=1; Saccharum officinarum					TC112988 similar to UniRef100_A7PS33 Cluster: Chromosome chr14 scaffold_27, whole genome shotgun sequence; n=2; Vitis vinifera																TC113546 homologue to UniRef100_Q0IY80 Cluster: Os10g0358600 protein; n=2; Oryza sativa Japonica Group
TC112769 weakly similar to UniRef100_Q9XE85 Cluster: Polyprotein; n=1; Sorghum bicolor					TC112997 similar to UniRef100_Q40680 Cluster: Elongation factor 1-delta 1; n=4; Oryza sativa																TC113598 similar to UniRef100_A7Q4B9 Cluster: Chromosome chr9 scaffold_49, whole genome shotgun sequence; n=1; Vitis vinifera
TC112771 similar to UniRef100_Q0JDH6 Cluster: Os04g0403300 protein; n=1; Oryza sativa Japonica Group					TC113007 UniRef100_Q5MD09 Cluster: Glutamine synthetase; n=1; Saccharum officinarum																TC113616 similar to UniRef100_Q0DQX1 Cluster: Os03g0439500 protein; n=2; Oryza sativa Japonica Group
TC112772 UniRef100_Q43323 Cluster: Membrane protein; n=1; Saccharum hybrid cultivar H65-7052					TC113015 homologue to UniRef100_P46465 Cluster: 26S protease regulatory subunit 6A homolog; n=5; Oryza sativa																TC113630 homologue to UniRef100_Q5I7L3 Cluster: Ribosomal protein L10A; n=1; Triticum aestivum
TC112775 similar to UniRef100_Q10M34 Cluster: Expressed protein; n=1; Oryza sativa Japonica Group					TC113035 similar to UniRef100_Q84PA9 Cluster: Sarcoplasmic reticulum protein-like protein; n=1; Oryza sativa Japonica Group																TC113648 homologue to UniRef100_A2X1D2 Cluster: Phosphoglycerate kinase; n=2; Oryza sativa
TC112777 UniRef100_Q4VYU4 Cluster: Glycosyltransferase; n=1; Saccharum officinarum					TC113062																TC113656 similar to UniRef100_A7NWU9 Cluster: Chromosome chr5 scaffold_2, whole genome shotgun sequence; n=1; Vitis vinifera
TC112783					TC113063 similar to UniRef100_A7QII5 Cluster: Chromosome chr12 scaffold_103, whole genome shotgun sequence; n=1; Vitis vinifera																TC113725 homologue to UniRef100_A2TLT1 Cluster: BRI1-associated receptor kinase 1; n=1; Hordeum vulgare subsp. vulgare
TC112784 homologue to UniRef100_P24067 Cluster: Luminal-binding protein 2 precursor; n=1; Zea mays					TC113073 similar to UniRef100_Q0DEG5 Cluster: Os06g0154200 protein; n=1; Oryza sativa Japonica Group																TC113734 homologue to UniRef100_Q94F76 Cluster: Silencing group B protein; n=1; Zea mays
TC112785 similar to UniRef100_A7QFI7 Cluster: Chromosome chr8 scaffold_88, whole genome shotgun sequence; n=1; Vitis vinifera					TC113099																TC113813 homologue to UniRef100_Q67G20 Cluster: Actin; n=1; Oryza sativa Japonica Group
TC112788 UniRef100_Q41783 Cluster: Tubulin beta-6 chain; n=1; Zea mays					TC113105 homologue to UniRef100_Q8W0Q7 Cluster: Methionine synthase protein; n=1; Sorghum bicolor																TC113867 homologue to UniRef100_Q5I7L3 Cluster: Ribosomal protein L10A; n=1; Triticum aestivum
TC112792 homologue to UniRef100_Q0ZHB0 Cluster: Legumain precursor; n=1; Saccharum officinarum					TC113107 homologue to UniRef100_P45633 Cluster: 60S ribosomal protein L10; n=1; Zea mays																TC113892
TC112793 homologue to UniRef100_Q06572 Cluster: Pyrophosphate-energized vacuolar membrane proton pump (Pyrophosphate-energized inorganic pyrophosphatase) (H(+)-PPase); n=1; Hordeum vulgare					TC113116 homologue to UniRef100_Q94F77 Cluster: Nucleosome/chromatin assembly factor C; n=1; Zea mays																TC113895
TC112796 similar to UniRef100_Q676Z5 Cluster: CBS1; n=1; Hyacinthus orientalis					TC113126 homologue to UniRef100_Q9FR39 Cluster: Profilin-5; n=1; Zea mays																TC113929 similar to UniRef100_A7NTX0 Cluster: Chromosome chr18 scaffold_1, whole genome shotgun sequence; n=1; Vitis vinifera
TC112798 similar to UniRef100_A1YMZ8 Cluster: Poly(A)-binding protein II-like; n=1; Brassica rapa					TC113130 homologue to UniRef100_Q9AQU5 Cluster: Aquaporin PIP1-3/PIP1-4; n=2; Andropogoneae																TC113977 similar to UniRef100_Q53CR7 Cluster: JM153; n=1; Macaca fuscata rhadinovirus
TC112802 similar to UniRef100_A7QII5 Cluster: Chromosome chr12 scaffold_103, whole genome shotgun sequence; n=1; Vitis vinifera					TC113136 homologue to UniRef100_Q84TT8 Cluster: UDP-glucose dehydrogenase; n=1; Colocasia esculenta																TC113992 similar to UniRef100_Q9XJ54 Cluster: Nuclear transport factor 2; n=3; Oryza sativa
TC112804					TC113137 UniRef100_A1X1E5 Cluster: Polyubiquitin; n=1; Thlaspi caerulescens																TC114010 homologue to UniRef100_P42895 Cluster: Enolase 2; n=2; PACCAD clade
TC112805 weakly similar to UniRef100_A7PH62 Cluster: Chromosome chr17 scaffold_16, whole genome shotgun sequence; n=1; Vitis vinifera					TC113152 UniRef100_P33629 Cluster: Tubulin alpha chain; n=1; Prunus dulcis																TC114120 similar to UniRef100_Q10JI7 Cluster: Expressed protein; n=1; Oryza sativa Japonica Group
TC112807 UniRef100_Q9SM48 Cluster: Alcohol dehydrogenase; n=1; Saccharum officinarum					TC113154 homologue to UniRef100_Q9FRY8 Cluster: Response regulator 7; n=1; Zea mays																TC114154 homologue to UniRef100_A0MAU7 Cluster: Coated vesicle membrane protein-like; n=1; Triticum aestivum
TC112811 similar to UniRef100_A1A4M1 Cluster: Ribosomal protein L19; n=1; Bos taurus					TC113172 similar to UniRef100_A7P285 Cluster: Chromosome chr19 scaffold_4, whole genome shotgun sequence; n=2; Vitis vinifera																TC114188 similar to UniRef100_Q0DVV0 Cluster: Os03g0111400 protein; n=1; Oryza sativa Japonica Group
TC112821 similar to UniRef100_A9IWG2 Cluster: Tetracycline resistance protein; n=1; Bartonella tribocorum CIP 105476					TC113184 homologue to UniRef100_Q8WNZ3 Cluster: Sperm protamine-P1; n=1; Natalus stramineus																TC114197
TC112822 similar to UniRef100_Q0DRT1 Cluster: Os03g0357800 protein; n=1; Oryza sativa Japonica Group					TC113198 similar to UniRef100_Q8M2C6 Cluster: Cytochrome c oxidase subunit 3; n=1; Pyrocoelia rufa																TC114242 weakly similar to UniRef100_Q6Z2W3 Cluster: Auxin response factor 5; n=1; Oryza sativa Japonica Group
TC112823 homologue to UniRef100_Q5I7L3 Cluster: Ribosomal protein L10A; n=1; Triticum aestivum					TC113204																TC114251 homologue to UniRef100_O65160 Cluster: DnaJ-related protein ZMDJ1; n=1; Zea mays
TC112825					TC113230 homologue to UniRef100_Q9AUW3 Cluster: Translation initiation factor 5A; n=1; Oryza sativa Japonica Group																TC114252 similar to UniRef100_Q0JQ93 Cluster: Os01g0175300 protein; n=2; Oryza sativa Japonica Group
TC112829 UniRef100_A9Z0U5 Cluster: Aldehyde dehydrogenase; n=1; Saccharum officinarum					TC113232 homologue to UniRef100_Q43701 Cluster: Heat shock protein 17.2; n=1; Zea mays																TC114295 homologue to UniRef100_O82143 Cluster: OsS5a; n=1; Oryza sativa Japonica Group
TC112831 homologue to UniRef100_Q40078 Cluster: Vacuolar ATP synthase subunit B 1; n=1; Hordeum vulgare					TC113239 UniRef100_O22347 Cluster: Tubulin alpha-1 chain; n=1; Eleusine indica																TC114315 similar to UniRef100_Q86TQ6 Cluster: Full-length cDNA 5-PRIME end of clone CS0DI052YD12 of Placenta of Homo sapiens; n=1; Homo sapiens
TC112837 homologue to UniRef100_Q6L5M2 Cluster: Ribosomal protein L15; n=1; Bromus inermis					TC113250 UniRef100_P56330 Cluster: Protein translation factor SUI1 homolog; n=1; Zea mays																TC114327
TC112838 similar to UniRef100_A7Q9F3 Cluster: Chromosome chr19 scaffold_66, whole genome shotgun sequence; n=1; Vitis vinifera					TC113255 homologue to UniRef100_Q1ANZ5 Cluster: DIP1; n=1; Zea mays																TC114335 similar to UniRef100_A5A5Y9 Cluster: Caffeoyl-CoA O-methyltransferase; n=1; Phyllostachys edulis
TC112839 similar to UniRef100_A7PHX2 Cluster: Chromosome chr13 scaffold_17, whole genome shotgun sequence; n=1; Vitis vinifera					TC113266 homologue to UniRef100_Q65C78 Cluster: Alpha tubulin; n=1; Setaria viridis																TC114350 similar to UniRef100_Q2QYP0 Cluster: Hypoxia induced protein conserved region containing protein, expressed; n=1; Oryza sativa Japonica Group
TC112842 similar to UniRef100_Q94C38 Cluster: AT3g42050/F4M19_10; n=1; Arabidopsis thaliana					TC113282 homologue to UniRef100_Q8SAT1 Cluster: Elongation factor 1-alpha; n=1; Saccharum hybrid cultivar CP72-2086																TC114382 similar to UniRef100_A7NUF3 Cluster: Chromosome chr18 scaffold_1, whole genome shotgun sequence; n=1; Vitis vinifera
TC112844 similar to UniRef100_A7PMB9 Cluster: Chromosome chr14 scaffold_21, whole genome shotgun sequence; n=1; Vitis vinifera					TC113302 similar to UniRef100_A7P650 Cluster: Chromosome chr4 scaffold_6, whole genome shotgun sequence; n=1; Vitis vinifera																TC114399 homologue to UniRef100_Q08704 Cluster: Chalcone--flavonone isomerase; n=1; Zea mays
TC112845 homologue to UniRef100_Q43199 Cluster: Adenine phosphoribosyltransferase 1; n=1; Triticum aestivum					TC113318 similar to UniRef100_A7PNL4 Cluster: Chromosome chr8 scaffold_23, whole genome shotgun sequence; n=1; Vitis vinifera																TC114404 similar to UniRef100_Q75I93 Cluster: Beta-glucosidase; n=3; Oryza sativa
TC112846 homologue to UniRef100_P08440 Cluster: Fructose-bisphosphate aldolase, cytoplasmic isozyme; n=1; Zea mays					TC113337 homologue to UniRef100_Q41784 Cluster: Tubulin beta-7 chain; n=1; Zea mays																TC114446 similar to UniRef100_Q10LM8 Cluster: Dormancy/auxin associated protein, expressed; n=1; Oryza sativa Japonica Group
TC112849					TC113355 homologue to UniRef100_A2ZDY4 Cluster: Adenosylhomocysteinase; n=3; Oryza sativa																TC114509 similar to UniRef100_Q336P8 Cluster: Expressed protein; n=4; Oryza sativa
TC112850 homologue to UniRef100_Q9LGE6 Cluster: Probable U6 snRNA-associated Sm-like protein LSm4; n=2; Oryza sativa Japonica Group					TC113362 similar to UniRef100_A2Q200 Cluster: PSP, proline-rich; n=1; Medicago truncatula																TC114527
TC112852 similar to UniRef100_O24575 Cluster: S-adenosylmethionine decarboxylase proenzyme (AdoMetDC) (SamDC) [Contains: S-adenosylmethionine decarboxylase alpha chain; S- adenosylmethionine decarboxylase beta chain]; n=1; Zea mays					TC113363 homologue to UniRef100_Q0DG45 Cluster: Os05g0553700 protein; n=2; Oryza sativa Japonica Group																TC114538 similar to UniRef100_Q0E3V3 Cluster: DNA-directed RNA polymerase; n=1; Oryza sativa Japonica Group
TC112855 homologue to UniRef100_A7PF22 Cluster: Chromosome chr11 scaffold_13, whole genome shotgun sequence; n=1; Vitis vinifera					TC113366 UniRef100_Q9MG15 Cluster: Cytochrome b; n=1; Callimico goeldii																TC114548 homologue to UniRef100_Q9FQL7 Cluster: Kinesin-like calmodulin binding protein; n=1; Zea mays
TC112856 weakly similar to UniRef100_Q0D632 Cluster: Os07g0515700 protein; n=1; Oryza sativa Japonica Group					TC113370 homologue to UniRef100_O65160 Cluster: DnaJ-related protein ZMDJ1; n=1; Zea mays																TC114623 similar to UniRef100_Q0IT98 Cluster: Os11g0286800 protein; n=1; Oryza sativa Japonica Group
TC112859 similar to UniRef100_Q25C91 Cluster: Tobacco fibrillarin homolog; n=1; Nicotiana tabacum					TC113371 homologue to UniRef100_Q6L5M2 Cluster: Ribosomal protein L15; n=1; Bromus inermis																TC114627 similar to UniRef100_Q76KW5 Cluster: Class1 chitinase; n=1; Pisum sativum
TC112861 similar to UniRef100_A7Q509 Cluster: Chromosome undetermined scaffold_51, whole genome shotgun sequence; n=1; Vitis vinifera					TC113390 similar to UniRef100_Q0JDT8 Cluster: Os04g0377600 protein; n=1; Oryza sativa Japonica Group																TC114664 similar to UniRef100_Q6Z309 Cluster: Remorin protein-like; n=1; Oryza sativa Japonica Group
TC112862 homologue to UniRef100_Q53NM9 Cluster: DnaK-type molecular chaperone hsp70-rice; n=1; Oryza sativa Japonica Group					TC113394 homologue to UniRef100_P08440 Cluster: Fructose-bisphosphate aldolase, cytoplasmic isozyme; n=1; Zea mays																TC114695 homologue to UniRef100_Q9ZR36 Cluster: Amylogenin; n=2; Oryza sativa
TC112865 homologue to UniRef100_A7PP67 Cluster: Chromosome chr8 scaffold_23, whole genome shotgun sequence; n=1; Vitis vinifera					TC113397 similar to UniRef100_Q0JGY1 Cluster: 60S ribosomal protein L5-1; n=1; Oryza sativa Japonica Group																TC114707 similar to UniRef100_A7NV10 Cluster: Chromosome chr18 scaffold_1, whole genome shotgun sequence; n=1; Vitis vinifera
TC112867 homologue to UniRef100_P08735 Cluster: Glyceraldehyde-3-phosphate dehydrogenase, cytosolic 1; n=1; Zea mays					TC113410																TC114767 similar to UniRef100_A9RX79 Cluster: Predicted protein; n=1; Physcomitrella patens subsp. patens
TC112868 similar to UniRef100_Q10QR5 Cluster: Modifier of rudimentary protein, expressed; n=2; Oryza sativa					TC113417 similar to UniRef100_A9S7V7 Cluster: Chromatin remodeling complex SWI/SNF protein; n=1; Physcomitrella patens subsp. patens																TC114768 UniRef100_P56330 Cluster: Protein translation factor SUI1 homolog; n=1; Zea mays
TC112869 homologue to UniRef100_P27788 Cluster: Ferredoxin-3, chloroplast precursor; n=1; Zea mays					TC113424 similar to UniRef100_Q75I52 Cluster: Expressed protein; n=2; Oryza sativa Japonica Group																TC114859 similar to UniRef100_Q6ZII6 Cluster: Receptor-like protein kinase-like protein; n=1; Oryza sativa Japonica Group
TC112872					TC113426 homologue to UniRef100_P27347 Cluster: DNA-binding protein MNB1B; n=2; Zea mays																TC114892 similar to UniRef100_Q10I71 Cluster: F-box domain containing protein, expressed; n=3; Oryza sativa
TC112875 homologue to UniRef100_P30792 Cluster: 2,3-bisphosphoglycerate-independent phosphoglycerate mutase; n=1; Zea mays					TC113442 homologue to UniRef100_Q0JBE4 Cluster: Os04g0538000 protein; n=1; Oryza sativa Japonica Group																TC114917
TC112876 UniRef100_Q6L395 Cluster: NAD(P)H-quinone oxidoreductase chain K, chloroplast (NAD(P)H dehydrogenase, chain K); n=4; Andropogoneae					TC113446 UniRef100_Q41411 Cluster: Polyubiquitin; n=2; Poales																TC114946 homologue to UniRef100_A3RL57 Cluster: EREB; n=1; Saccharum arundinaceum
TC112877 similar to UniRef100_A7NWU4 Cluster: Chromosome chr5 scaffold_2, whole genome shotgun sequence; n=1; Vitis vinifera					TC113454 weakly similar to UniRef100_Q0ING5 Cluster: Os12g0456700 protein; n=1; Oryza sativa Japonica Group																TC114952 similar to UniRef100_Q2RAP1 Cluster: RNA polymerase Rpb5, N-terminal domain containing protein, expressed; n=1; Oryza sativa Japonica Group
TC112882 similar to UniRef100_A5AZF5 Cluster: 60S ribosomal protein L13; n=1; Vitis vinifera					TC113466 homologue to UniRef100_Q9SPD9 Cluster: Voltage-dependent anion channel protein 1a; n=1; Zea mays																TC114962 similar to UniRef100_Q2QNA3 Cluster: GRAS family transcription factor containing protein, expressed; n=1; Oryza sativa Japonica Group
TC112883 homologue to UniRef100_P24068 Cluster: Ocs element-binding factor 1; n=1; Zea mays					TC113478 homologue to UniRef100_Q6S9B3 Cluster: V-ATPase subunit c'' proteolipid; n=1; Xerophyta viscosa																TC114972 similar to UniRef100_Q8L5T0 Cluster: Triacylglycerol Lipase; n=1; Triticum aestivum
TC112885 homologue to UniRef100_Q0E2I8 Cluster: Os02g0235600 protein; n=3; Oryza sativa					TC113480																TC114973
TC112886 similar to UniRef100_Q0INM3 Cluster: Beta-galactosidase 15 precursor; n=1; Oryza sativa Japonica Group					TC113484																TC115128 homologue to UniRef100_Q677H6 Cluster: ADP-ribosylation factor; n=1; Hyacinthus orientalis
TC112888 homologue to UniRef100_Q9XGU8 Cluster: NADP-specific isocitrate dehydrogenase; n=3; Oryza sativa					TC113497 similar to UniRef100_A0BE93 Cluster: Chromosome undetermined scaffold_101, whole genome shotgun sequence; n=1; Paramecium tetraurelia																TC115153 homologue to UniRef100_Q2QY04 Cluster: TAP42-like family protein, expressed; n=1; Oryza sativa Japonica Group
TC112889 UniRef100_Q3T8Z0 Cluster: Autophagy protein 9; n=1; Saccharum officinarum					TC113502 similar to UniRef100_Q9FNV7 Cluster: Auxin-repressed protein; n=1; Robinia pseudoacacia																TC115201 weakly similar to UniRef100_Q5BQ31 Cluster: Serine/threonine protein kinase; n=1; Triticum aestivum
TC112890 similar to UniRef100_UPI00001631AF Cluster: EDA16 (embryo sac development arrest 16); ATP binding / DNA binding / helicase/ protein binding / zinc ion binding; n=1; Arabidopsis thaliana					TC113519 homologue to UniRef100_P34106 Cluster: Alanine aminotransferase 2; n=1; Panicum miliaceum																TC115218 similar to UniRef100_Q9ZRH9 Cluster: Early embryogenesis protein; n=1; Oryza sativa
TC112891 UniRef100_P17344 Cluster: Chloroplast ATP synthase a chain precursor; n=3; Andropogoneae					TC113520 similar to UniRef100_Q0IVJ0 Cluster: Os10g0568000 protein; n=2; Oryza sativa Japonica Group																TC115234 homologue to UniRef100_Q0J7V9 Cluster: Os08g0159500 protein; n=2; Oryza sativa Japonica Group
TC112897 similar to UniRef100_A7NW67 Cluster: Chromosome chr5 scaffold_2, whole genome shotgun sequence; n=1; Vitis vinifera					TC113528 homologue to UniRef100_O65160 Cluster: DnaJ-related protein ZMDJ1; n=1; Zea mays																TC115244 similar to UniRef100_A7QGU0 Cluster: Chromosome chr16 scaffold_94, whole genome shotgun sequence; n=1; Vitis vinifera
TC112898 similar to UniRef100_Q2JGL4 Cluster: ABC transporter related; n=1; Frankia sp. CcI3					TC113534 similar to UniRef100_A7PK48 Cluster: Chromosome chr15 scaffold_19, whole genome shotgun sequence; n=1; Vitis vinifera																TC115249 similar to UniRef100_A2XLV9 Cluster: Auxin-responsive protein IAA13; n=2; Oryza sativa
TC112899					TC113536 similar to UniRef100_Q7XDQ1 Cluster: CHY zinc finger family protein, expressed; n=1; Oryza sativa Japonica Group																TC115259 homologue to UniRef100_P23993 Cluster: Photosystem I reaction center subunit XI, chloroplast precursor; n=1; Hordeum vulgare
TC112903 weakly similar to UniRef100_A7Q193 Cluster: Chromosome chr10 scaffold_43, whole genome shotgun sequence; n=1; Vitis vinifera					TC113539 homologue to UniRef100_A1X1E5 Cluster: Polyubiquitin; n=1; Thlaspi caerulescens																TC115286 similar to UniRef100_Q7XAK5 Cluster: Nitrate transporter; n=2; Prunus persica
TC112905 similar to UniRef100_A3CJN6 Cluster: Methionine aminopeptidase; n=2; Oryza sativa Japonica Group					TC113555 homologue to UniRef100_Q9SAU8 Cluster: HSP70; n=1; Triticum aestivum																TC115287 UniRef100_A2ZBW5 Cluster: Vacuolar ATP synthase 16 kDa proteolipid subunit; n=2; Oryza sativa
TC112906					TC113558																TC115316 similar to UniRef100_Q0JH41 Cluster: Os01g0885300 protein; n=2; Oryza sativa Japonica Group
TC112907 similar to UniRef100_A6MZK4 Cluster: 60S ribosomal protein l28; n=2; Oryza sativa					TC113561 homologue to UniRef100_P12863 Cluster: Triosephosphate isomerase, cytosolic; n=1; Zea mays																TC115374
TC112909 similar to UniRef100_A9T5X8 Cluster: Predicted protein; n=1; Physcomitrella patens subsp. patens					TC113578 similar to UniRef100_P29546 Cluster: Elongation factor 1-beta; n=1; Triticum aestivum																TC115379 similar to UniRef100_Q84P96 Cluster: 3-ketoacyl-CoA thiolase-like protein; n=2; Oryza sativa
TC112912 UniRef100_P25460 Cluster: 40S ribosomal protein S11; n=2; Poaceae					TC113582																TC115383
TC112914 homologue to UniRef100_Q2UZT5 Cluster: Ubiquitin; n=1; Musa acuminata					TC113583 similar to UniRef100_Q84P96 Cluster: 3-ketoacyl-CoA thiolase-like protein; n=2; Oryza sativa																TC115398 weakly similar to UniRef100_A5YWU1 Cluster: ARGOS; n=1; Arabidopsis thaliana
TC112917					TC113584 homologue to UniRef100_P33629 Cluster: Tubulin alpha chain; n=1; Prunus dulcis																TC115417 similar to UniRef100_Q9FNV7 Cluster: Auxin-repressed protein; n=1; Robinia pseudoacacia
TC112928					TC113586 homologue to UniRef100_A2ZBW5 Cluster: Vacuolar ATP synthase 16 kDa proteolipid subunit; n=2; Oryza sativa																TC115418 similar to UniRef100_Q1T759 Cluster: Potassium transporter; n=1; Phragmites australis
TC112929 similar to UniRef100_A7PBD1 Cluster: Chromosome chr16 scaffold_10, whole genome shotgun sequence; n=1; Vitis vinifera					TC113606																TC115425 homologue to UniRef100_Q41864 Cluster: Thioredoxin M-type, chloroplast precursor; n=1; Zea mays
TC112932 weakly similar to UniRef100_Q9AXQ2 Cluster: Mitochondrial processing peptidase beta subunit; n=1; Cucumis melo					TC113608																TC115461
TC112933 similar to UniRef100_Q6DQ93 Cluster: BTF3b-like transcription factor; n=1; Musa acuminata					TC113610 UniRef100_Q4FCW1 Cluster: Sucrose phosphate phosphatase; n=1; Saccharum officinarum																TC115463 similar to UniRef100_Q0DRQ1 Cluster: Os03g0364700 protein; n=1; Oryza sativa Japonica Group
TC112934 homologue to UniRef100_Q41764 Cluster: Actin-depolymerizing factor 3; n=1; Zea mays					TC113625 homologue to UniRef100_Q0JBE4 Cluster: Os04g0538000 protein; n=1; Oryza sativa Japonica Group																TC115517 homologue to UniRef100_Q0ZHB0 Cluster: Legumain precursor; n=1; Saccharum officinarum
TC112936 similar to UniRef100_A7Q186 Cluster: Chromosome chr10 scaffold_43, whole genome shotgun sequence; n=1; Vitis vinifera					TC113637 homologue to UniRef100_Q9AYE4 Cluster: Expressed protein; n=1; Oryza sativa Japonica Group																TC115627 similar to UniRef100_Q5GAP9 Cluster: Leucine-rich repeat transmembrane protein kinase 1-like protein; n=1; Zea mays
TC112938 homologue to UniRef100_Q10SX2 Cluster: SNF7 family protein, expressed; n=1; Oryza sativa Japonica Group					TC113639 homologue to UniRef100_A2XS59 Cluster: Ribosomal protein S8; n=1; Oryza sativa Indica Group																TC115770 similar to UniRef100_Q8LF25 Cluster: DNA-damage inducible protein DDI1-like; n=1; Arabidopsis thaliana
TC112942 weakly similar to UniRef100_A7PGZ4 Cluster: Chromosome chr17 scaffold_16, whole genome shotgun sequence; n=1; Vitis vinifera					TC113642 homologue to UniRef100_Q8W0V2 Cluster: Lipoxygenase; n=1; Zea mays																TC115782 similar to UniRef100_A7QS56 Cluster: Chromosome chr5 scaffold_156, whole genome shotgun sequence; n=1; Vitis vinifera
TC112943 similar to UniRef100_A7R0Z7 Cluster: Chromosome undetermined scaffold_332, whole genome shotgun sequence; n=1; Vitis vinifera					TC113646 homologue to UniRef100_Q8S1P4 Cluster: Membrane protein COV-like; n=2; Oryza sativa																TC115821 similar to UniRef100_Q0D8X8 Cluster: Os07g0120700 protein; n=1; Oryza sativa Japonica Group
TC112952 similar to UniRef100_Q1WLP5 Cluster: Neutral/alkaline invertase; n=1; Manihot esculenta					TC113686 similar to UniRef100_Q9C5H4 Cluster: VHS domain-containing protein At3g16270; n=1; Arabidopsis thaliana																TC115837 homologue to UniRef100_A6N0G5 Cluster: Auxin-responsive aux/iaa gene family member; n=1; Oryza sativa Indica Group
TC112953 similar to UniRef100_Q2QXH6 Cluster: Dcp1-like decapping family protein, expressed; n=1; Oryza sativa Japonica Group					TC113695 similar to UniRef100_A7PEZ7 Cluster: Chromosome chr11 scaffold_13, whole genome shotgun sequence; n=1; Vitis vinifera																TC115882
TC112957 similar to UniRef100_A7PRF7 Cluster: Chromosome chr14 scaffold_27, whole genome shotgun sequence; n=1; Vitis vinifera					TC113696 similar to UniRef100_A7R0Z8 Cluster: Chromosome undetermined scaffold_332, whole genome shotgun sequence; n=1; Vitis vinifera																TC115887 weakly similar to UniRef100_A7QWJ1 Cluster: Chromosome chr10 scaffold_204, whole genome shotgun sequence; n=1; Vitis vinifera
TC112959 UniRef100_P29195 Cluster: Phosphoenolpyruvate carboxylase 1; n=1; Sorghum bicolor					TC113707 homologue to UniRef100_Q6XZ78 Cluster: Fructokinase-2; n=1; Zea mays																TC115892
TC112960 similar to UniRef100_Q75I81 Cluster: Expressed protein; n=1; Oryza sativa Japonica Group					TC113719 similar to UniRef100_Q9FEV3 Cluster: Myb factor protein; n=1; Oryza sativa																TC115920 homologue to UniRef100_O24449 Cluster: Translational initiation factor eIF-4A; n=1; Zea mays
TC112966					TC113724 homologue to UniRef100_A7P285 Cluster: Chromosome chr19 scaffold_4, whole genome shotgun sequence; n=2; Vitis vinifera																TC115923 homologue to UniRef100_A6TH13 Cluster: ATP-binding component of phosphonate transport; n=1; Klebsiella pneumoniae subsp. pneumoniae MGH 78578
TC112968 similar to UniRef100_Q10CF2 Cluster: Expressed protein; n=1; Oryza sativa Japonica Group					TC113726 similar to UniRef100_A7R237 Cluster: Chromosome undetermined scaffold_397, whole genome shotgun sequence; n=1; Vitis vinifera																TC115927 homologue to UniRef100_Q0JQ43 Cluster: Os01g0182700 protein; n=2; Oryza sativa Japonica Group
TC112969 homologue to UniRef100_Q43703 Cluster: Initiator-binding protein; n=1; Zea mays					TC113742 homologue to UniRef100_A7XDG5 Cluster: Peptidyl-prolyl cis-trans isomerase; n=1; Triticum aestivum																TC115929 homologue to UniRef100_Q53M06 Cluster: Probable zinc finger protein-alfalfa; n=1; Oryza sativa Japonica Group
TC112970 similar to UniRef100_Q0JF58 Cluster: Os04g0151800 protein; n=1; Oryza sativa Japonica Group					TC113744 similar to UniRef100_A9AXM1 Cluster: Pseudouridine synthase; n=1; Herpetosiphon aurantiacus ATCC 23779																TC115956 weakly similar to UniRef100_A7NWI1 Cluster: Chromosome chr5 scaffold_2, whole genome shotgun sequence; n=1; Vitis vinifera
TC112971 UniRef100_Q66PW8 Cluster: Mitochondrial 2-oxoglutarate/malate translocator; n=1; Saccharum officinarum					TC113746 similar to UniRef100_A1KNB8 Cluster: Probable transcriptional regulatory protein; n=1; Mycobacterium bovis BCG str. Pasteur 1173P2																TC115962
TC112975 homologue to UniRef100_O24560 Cluster: Ubiquitin carrier protein; n=1; Zea mays					TC113751 homologue to UniRef100_Q944C6 Cluster: Small Ras-related GTP-binding protein; n=1; Triticum aestivum																TC115997 similar to UniRef100_O24659 Cluster: Sec14 like protein; n=1; Oryza sativa
TC112979 homologue to UniRef100_Q9AYP4 Cluster: 40S ribosomal protein S10; n=4; Oryza sativa					TC113760 weakly similar to UniRef100_Q0DLB7 Cluster: Os05g0110700 protein; n=2; Oryza sativa Japonica Group																TC115998 similar to UniRef100_Q0JBS8 Cluster: Os04g0512100 protein; n=1; Oryza sativa Japonica Group
TC112982 homologue to UniRef100_A2Z3G7 Cluster: Triosephosphate isomerase; n=1; Oryza sativa Indica Group					TC113761 homologue to UniRef100_A4ZYP9 Cluster: Asorbate peroxidase; n=2; Pennisetum glaucum																TC116019 homologue to UniRef100_A0MAU7 Cluster: Coated vesicle membrane protein-like; n=1; Triticum aestivum
TC112984 similar to UniRef100_A7R5N2 Cluster: Chromosome undetermined scaffold_1009, whole genome shotgun sequence; n=1; Vitis vinifera					TC113763 weakly similar to UniRef100_Q1LU82 Cluster: Cytidine/deoxycytidylate deaminase family protein; n=1; Baumannia cicadellinicola str. Hc (Homalodisca coagulata)																TC116027 similar to UniRef100_Q6EQG8 Cluster: Leucine-rich repeat family protein /protein kinase family protein- like; n=1; Oryza sativa Japonica Group
TC112986					TC113771 similar to UniRef100_A7P4P1 Cluster: Chromosome chr4 scaffold_6, whole genome shotgun sequence; n=1; Vitis vinifera																TC116031 homologue to UniRef100_Q41048 Cluster: Oxygen-evolving enhancer protein 3-1, chloroplast precursor; n=1; Zea mays
TC112987 similar to UniRef100_A7NUV3 Cluster: Chromosome chr18 scaffold_1, whole genome shotgun sequence; n=1; Vitis vinifera					TC113775 similar to UniRef100_A7PC95 Cluster: Chromosome chr2 scaffold_11, whole genome shotgun sequence; n=1; Vitis vinifera																TC116059 similar to UniRef100_Q6H8H7 Cluster: Phagocytosis and cell motility protein ELMO1-like; n=2; Oryza sativa
TC112990					TC113781 similar to UniRef100_A7PUL8 Cluster: Chromosome chr7 scaffold_31, whole genome shotgun sequence; n=1; Vitis vinifera																TC116063
TC112991 homologue to UniRef100_P80608 Cluster: Cysteine synthase (O-acetylserine sulfhydrylase) (O- acetylserine (Thiol)-lyase); n=1; Zea mays					TC113786 homologue to UniRef100_A7P9Y1 Cluster: Chromosome chr14 scaffold_9, whole genome shotgun sequence; n=1; Vitis vinifera																TC116065 homologue to UniRef100_P00333 Cluster: Alcohol dehydrogenase 1; n=1; Zea mays
TC112992 similar to UniRef100_Q71G33 Cluster: COP8-like protein; n=2; Lilium longiflorum					TC113790 UniRef100_P22275 Cluster: Tubulin alpha-3 chain; n=1; Zea mays																TC116086 similar to UniRef100_Q0INM3 Cluster: Beta-galactosidase 15 precursor; n=1; Oryza sativa Japonica Group
TC112994 homologue to UniRef100_Q38JU3 Cluster: ADP ribosylation factor 002; n=2; core eudicotyledons					TC113795 similar to UniRef100_A7NXX6 Cluster: Chromosome chr6 scaffold_3, whole genome shotgun sequence; n=1; Vitis vinifera																TC116106
TC112998 similar to UniRef100_Q94HF1 Cluster: Eukaryotic translation initiation factor 3 subunit K; n=4; Oryza sativa					TC113808																TC116142 homologue to UniRef100_Q6K4A3 Cluster: Queuine tRNA-ribosyltransferase; n=1; Oryza sativa Japonica Group
TC112999 homologue to UniRef100_Q9SPD7 Cluster: Voltage-dependent anion channel protein 2; n=1; Zea mays					TC113810 similar to UniRef100_Q10PW8 Cluster: DnaK protein, expressed; n=1; Oryza sativa Japonica Group																TC116170 similar to UniRef100_Q0J0R3 Cluster: Os09g0487200 protein; n=1; Oryza sativa Japonica Group
TC113002 similar to UniRef100_A7QY18 Cluster: Chromosome undetermined scaffold_237, whole genome shotgun sequence; n=1; Vitis vinifera					TC113824																TC116224
TC113003 homologue to UniRef100_O50018 Cluster: Elongation factor 1-alpha; n=1; Zea mays					TC113843 homologue to UniRef100_O65160 Cluster: DnaJ-related protein ZMDJ1; n=1; Zea mays																TC116227 similar to UniRef100_A7P428 Cluster: Chromosome chr1 scaffold_5, whole genome shotgun sequence; n=1; Vitis vinifera
TC113008 similar to UniRef100_Q9SCB9 Cluster: Vacuolar proton pump subunit C; n=1; Hordeum vulgare					TC113861 homologue to UniRef100_Q6VWJ0 Cluster: Caffeoyl-CoA 3-O-methyltransferase 1; n=1; Zea mays																TC116237
TC113010 weakly similar to UniRef100_A7PPI2 Cluster: Chromosome chr8 scaffold_23, whole genome shotgun sequence; n=1; Vitis vinifera					TC113862																TC116254 similar to UniRef100_Q84ZT5 Cluster: Peroxidase precursor; n=1; Asparagus officinalis
TC113012					TC113864																TC116262 similar to UniRef100_A7PD19 Cluster: Chromosome chr17 scaffold_12, whole genome shotgun sequence; n=1; Vitis vinifera
TC113013 weakly similar to UniRef100_Q2R8L3 Cluster: Expressed protein; n=2; Oryza sativa Japonica Group					TC113869 similar to UniRef100_Q0IV94 Cluster: Os11g0104200 protein; n=1; Oryza sativa Japonica Group																TC116318 similar to UniRef100_Q711Q3 Cluster: Cathepsin B; n=1; Hordeum vulgare
TC113016 similar to UniRef100_Q2QNA3 Cluster: GRAS family transcription factor containing protein, expressed; n=1; Oryza sativa Japonica Group					TC113875 similar to UniRef100_A2PYH3 Cluster: Alpha chain of nascent polypeptide associated complex; n=2; Nicotiana																TC116326 weakly similar to UniRef100_A2A8V9 Cluster: Serine/arginine repetitive matrix 1; n=1; Mus musculus
TC113017 similar to UniRef100_Q6Z542 Cluster: Zinc finger protein-like; n=1; Oryza sativa Japonica Group					TC113878 similar to UniRef100_A2PYH3 Cluster: Alpha chain of nascent polypeptide associated complex; n=2; Nicotiana																TC116349
TC113018 similar to UniRef100_A7QPB4 Cluster: Chromosome chr18 scaffold_137, whole genome shotgun sequence; n=1; Vitis vinifera					TC113881 similar to UniRef100_O24591 Cluster: Histone deacetylase HDT1; n=1; Zea mays																TC116350 weakly similar to UniRef100_A7PEC8 Cluster: Chromosome chr11 scaffold_13, whole genome shotgun sequence; n=1; Vitis vinifera
TC113019 similar to UniRef100_Q306I3 Cluster: Reticulon; n=1; Hordeum vulgare					TC113889 weakly similar to UniRef100_A7Q7T0 Cluster: Chromosome chr18 scaffold_61, whole genome shotgun sequence; n=1; Vitis vinifera																TC116359 similar to UniRef100_A7QIJ1 Cluster: Chromosome chr9 scaffold_104, whole genome shotgun sequence; n=1; Vitis vinifera
TC113022 similar to UniRef100_A7P521 Cluster: Chromosome chr4 scaffold_6, whole genome shotgun sequence; n=1; Vitis vinifera					TC113904 similar to UniRef100_Q0D8A1 Cluster: Os07g0174700 protein; n=1; Oryza sativa Japonica Group																TC116405 homologue to UniRef100_P40978 Cluster: 40S ribosomal protein S19; n=3; Oryza sativa
TC113025 UniRef100_Q8LJP7 Cluster: Phosphoribosyl pyrophosphate synthetase; n=1; Saccharum hybrid cultivar					TC113910 weakly similar to UniRef100_A7PB81 Cluster: Chromosome chr16 scaffold_10, whole genome shotgun sequence; n=1; Vitis vinifera																TC116409 similar to UniRef100_A6XBA5 Cluster: TCER1; n=1; Triticum aestivum
TC113026 homologue to UniRef100_Q0DBY3 Cluster: Os06g0507400 protein; n=2; Oryza sativa Japonica Group					TC113920																TC116424 similar to UniRef100_Q5QLR2 Cluster: Monothiol glutaredoxin-S5; n=2; Oryza sativa
TC113027 similar to UniRef100_A7PCL2 Cluster: Chromosome chr17 scaffold_12, whole genome shotgun sequence; n=1; Vitis vinifera					TC113928 UniRef100_Q40596 Cluster: Pentameric polyubiquitin; n=2; asterids																TC116433 similar to UniRef100_Q4W1F7 Cluster: Thioredoxin h1 protein; n=1; Zea mays
TC113028 similar to UniRef100_A6N1F5 Cluster: Chloroplast 29 kDa ribonucleoprotein; n=2; Oryza sativa Indica Group					TC113953 weakly similar to UniRef100_A5NZK1 Cluster: Methyl-accepting chemotaxis sensory transducer; n=1; Methylobacterium sp. 4-46																TC116437 similar to UniRef100_A7NUP1 Cluster: Chromosome chr18 scaffold_1, whole genome shotgun sequence; n=1; Vitis vinifera
TC113029					TC113955 similar to UniRef100_Q677C6 Cluster: Esterase/lipase/thioesterase; n=1; Hyacinthus orientalis																TC116443 similar to UniRef100_Q0DXR0 Cluster: Os02g0738900 protein; n=3; Oryza sativa
TC113031 similar to UniRef100_Q1ANZ5 Cluster: DIP1; n=1; Zea mays					TC113960																TC116452 UniRef100_Q6L377 Cluster: ATP-dependent Clp protease proteolytic subunit; n=3; Andropogoneae
TC113033 homologue to UniRef100_A4K4Z3 Cluster: Alpha tubulin-1D; n=1; Triticum aestivum					TC113961 homologue to UniRef100_Q5EBY7 Cluster: Heat shock protein 70; n=1; Zea mays																TC116537
TC113037					TC113970 homologue to UniRef100_Q2GA29 Cluster: Peptidase M23B precursor; n=1; Novosphingobium aromaticivorans DSM 12444																TC116540 homologue to UniRef100_Q0DZF3 Cluster: Os02g0623400 protein; n=2; Oryza sativa
TC113038 homologue to UniRef100_Q0DJB7 Cluster: Os05g0304400 protein; n=2; Oryza sativa					TC113972 weakly similar to UniRef100_A9TKZ3 Cluster: Predicted protein; n=1; Physcomitrella patens subsp. patens																TC116542 similar to UniRef100_A7P3B3 Cluster: Chromosome chr1 scaffold_5, whole genome shotgun sequence; n=1; Vitis vinifera
TC113040 homologue to UniRef100_Q9LLI3 Cluster: Cellulose synthase-7; n=1; Zea mays					TC113976 similar to UniRef100_A8IYR3 Cluster: DnaJ-like protein; n=1; Chlamydomonas reinhardtii																TC116548 UniRef100_Q41411 Cluster: Polyubiquitin; n=2; Poales
TC113042 similar to UniRef100_Q0DH98 Cluster: Os05g0481500 protein; n=2; Oryza sativa					TC113991 similar to UniRef100_Q0DFG2 Cluster: Os05g0592600 protein; n=1; Oryza sativa Japonica Group																TC116592 similar to UniRef100_A7R0A0 Cluster: Chromosome undetermined scaffold_300, whole genome shotgun sequence; n=1; Vitis vinifera
TC113043 similar to UniRef100_A7PEP6 Cluster: Chromosome chr11 scaffold_13, whole genome shotgun sequence; n=1; Vitis vinifera					TC113996 similar to UniRef100_A5A5E7 Cluster: Protein disulfide isomerase; n=1; Zea mays																TC116611 homologue to UniRef100_Q5EUE0 Cluster: Protein disulfide isomerase; n=1; Zea mays
TC113045 homologue to UniRef100_Q32SG2 Cluster: Protein phosphatase 2A regulatory subunit A; n=1; Zea mays					TC114011 homologue to UniRef100_P45633 Cluster: 60S ribosomal protein L10; n=1; Zea mays																TC116613 UniRef100_Q3MQ05 Cluster: Autophagy protein 5; n=1; Saccharum officinarum
TC113047 similar to UniRef100_A9T145 Cluster: Predicted protein; n=1; Physcomitrella patens subsp. patens					TC114012																TC116637 similar to UniRef100_Q0J0K9 Cluster: Os09g0494300 protein; n=1; Oryza sativa Japonica Group
TC113049 similar to UniRef100_A7Q765 Cluster: Chromosome chr5 scaffold_58, whole genome shotgun sequence; n=1; Vitis vinifera					TC114025 homologue to UniRef100_Q9FSE2 Cluster: D-TDP-glucose dehydratase; n=1; Phragmites australis																TC116657 weakly similar to UniRef100_Q0IPT5 Cluster: Os12g0169200 protein; n=1; Oryza sativa Japonica Group
TC113050 similar to UniRef100_Q0INL9 Cluster: Os12g0430000 protein; n=1; Oryza sativa Japonica Group					TC114029																TC116672 similar to UniRef100_Q03200 Cluster: Light-regulated protein precursor; n=3; Oryza sativa
TC113051 UniRef100_O82056 Cluster: Cinnamyl alcohol dehydrogenase; n=1; Saccharum officinarum					TC114031 homologue to UniRef100_A2YWQ1 Cluster: Heat shock protein 81-1; n=3; Oryza sativa																TC116674 similar to UniRef100_Q7XA80 Cluster: At1g34220; n=1; Arabidopsis thaliana
TC113052					TC114041																TC116692 UniRef100_O48558 Cluster: 60S ribosomal protein L30; n=1; Zea mays
TC113053 homologue to UniRef100_Q84YE6 Cluster: Cytochrome P450-like protein; n=1; Sorghum bicolor					TC114044 homologue to UniRef100_Q0JAC6 Cluster: Os04g0605900 protein; n=1; Oryza sativa Japonica Group																TC116758 weakly similar to UniRef100_A7PZ53 Cluster: Chromosome chr4 scaffold_39, whole genome shotgun sequence; n=1; Vitis vinifera
TC113059 homologue to UniRef100_Q9XE85 Cluster: Polyprotein; n=1; Sorghum bicolor					TC114068 homologue to UniRef100_Q2QM23 Cluster: Methyl-CpG binding domain containing protein, expressed; n=1; Oryza sativa Japonica Group																TC116777 similar to UniRef100_Q53P96 Cluster: Fructose-bisphosphate aldolase; n=1; Oryza sativa Japonica Group
TC113060 homologue to UniRef100_Q10F28 Cluster: Expressed protein; n=1; Oryza sativa Japonica Group					TC114073																TC116780 homologue to UniRef100_Q9LLI8 Cluster: Cellulose synthase-2; n=1; Zea mays
TC113061 homologue to UniRef100_Q7SIC9 Cluster: Transketolase, chloroplast; n=1; Zea mays					TC114075 similar to UniRef100_A7QJ75 Cluster: Chromosome chr2 scaffold_105, whole genome shotgun sequence; n=1; Vitis vinifera																TC116815
TC113068 similar to UniRef100_Q6K8F0 Cluster: Epsin-like; n=4; Oryza sativa					TC114080 similar to UniRef100_Q84J78 Cluster: Single-stranded DNA-binding protein, mitochondrial precursor; n=2; Arabidopsis thaliana																TC116820 similar to UniRef100_Q43661 Cluster: Wali7 protein; n=1; Triticum aestivum
TC113070 homologue to UniRef100_Q0PIU4 Cluster: Mitogen activated protein kinase 20-4; n=1; Oryza sativa Indica Group					TC114097 homologue to UniRef100_Q0DCG8 Cluster: Os06g0331300 protein; n=2; Oryza sativa Japonica Group																TC116832
TC113074 similar to UniRef100_Q0JLN7 Cluster: Os01g0585700 protein; n=1; Oryza sativa Japonica Group					TC114109 homologue to UniRef100_Q2R859 Cluster: Expressed protein; n=1; Oryza sativa Japonica Group																TC116835 similar to UniRef100_A0FK64 Cluster: PHD4; n=1; Medicago truncatula
TC113076 similar to UniRef100_A7QEX3 Cluster: Chromosome chr16 scaffold_86, whole genome shotgun sequence; n=1; Vitis vinifera					TC114110 similar to UniRef100_A7PEX6 Cluster: Chromosome chr11 scaffold_13, whole genome shotgun sequence; n=1; Vitis vinifera																TC116843 UniRef100_Q41411 Cluster: Polyubiquitin; n=2; Poales
TC113081 weakly similar to UniRef100_Q0E447 Cluster: Os02g0137100 protein; n=2; Oryza sativa Japonica Group					TC114111 homologue to UniRef100_A5YT63 Cluster: Mre11A; n=1; Zea mays																TC116892 homologue to UniRef100_P18123 Cluster: Catalase isozyme 3; n=1; Zea mays
TC113082 homologue to UniRef100_Q9AY76 Cluster: Actin-depolymerizing factor 2; n=1; Oryza sativa Japonica Group					TC114122																TC116920
TC113084					TC114143 similar to UniRef100_Q10Q25 Cluster: SNARE domain containing protein, expressed; n=1; Oryza sativa Japonica Group																TC116973 weakly similar to UniRef100_P81898 Cluster: Peptide-N4-(N-acetyl-beta-glucosaminyl)asparagine amidase A (PNGase A) (Glycopeptide N-glycosidase) (N-glycanase) [Contains: Peptide-N4-(N-acetyl-beta-glucosaminyl)asparagine amidase A light chain (PNGase A small chain) (PNGase A subunit B); Peptide-N4- (N-acetyl-beta-glucosaminyl)asparagine amidase A heavy chain (PNGase A large chain) (PNGase …
TC113085 similar to UniRef100_A7PUK9 Cluster: Chromosome chr7 scaffold_31, whole genome shotgun sequence; n=1; Vitis vinifera					TC114148 similar to UniRef100_Q5N890 Cluster: C-terminal domain phosphatase-like protein; n=1; Oryza sativa Japonica Group																TC116980 weakly similar to UniRef100_Q2R905 Cluster: F-box domain containing protein, expressed; n=1; Oryza sativa Japonica Group
TC113086 similar to UniRef100_Q0DID5 Cluster: Os05g0399100 protein; n=2; Oryza sativa Japonica Group					TC114155																TC117025
TC113090 weakly similar to UniRef100_A7Q4I7 Cluster: Chromosome chr9 scaffold_49, whole genome shotgun sequence; n=1; Vitis vinifera					TC114173 homologue to UniRef100_Q3T7E4 Cluster: X1; n=1; Zea luxurians																TC117034 similar to UniRef100_Q0J8S3 Cluster: Os04g0690300 protein; n=1; Oryza sativa Japonica Group
TC113091					TC114185																TC117048 homologue to UniRef100_Q5I7K8 Cluster: Ribosomal protein l34; n=1; Triticum aestivum
TC113092 similar to UniRef100_Q10QV1 Cluster: SacIy domain containing protein, expressed; n=1; Oryza sativa Japonica Group					TC114195 similar to UniRef100_Q0J1S6 Cluster: Os09g0415800 protein; n=2; Oryza sativa Japonica Group																TC117101 homologue to UniRef100_Q43271 Cluster: H(+)-transporting ATPase; n=1; Zea mays
TC113093 homologue to UniRef100_Q5I7L1 Cluster: Ribosomal protein L13a; n=1; Triticum aestivum					TC114248 homologue to UniRef100_P49105 Cluster: Glucose-6-phosphate isomerase, cytosolic; n=1; Zea mays																TC117114 weakly similar to UniRef100_Q8H6C1 Cluster: Oligomycin sensitivity conferring protein; n=2; Silene latifolia
TC113094 homologue to UniRef100_Q5EWZ1 Cluster: Actin; n=4; Pooideae					TC114255																TC117126 weakly similar to UniRef100_A7PJR5 Cluster: Chromosome chr12 scaffold_18, whole genome shotgun sequence; n=1; Vitis vinifera
TC113095 homologue to UniRef100_P26301 Cluster: Enolase 1; n=1; Zea mays					TC114281																TC117131 weakly similar to UniRef100_A7P3Y1 Cluster: Chromosome chr1 scaffold_5, whole genome shotgun sequence; n=1; Vitis vinifera
TC113096 similar to UniRef100_A7PRA4 Cluster: Chromosome chr14 scaffold_26, whole genome shotgun sequence; n=1; Vitis vinifera					TC114296 similar to UniRef100_Q6YW46 Cluster: Elongation factor 1-gamma 2; n=1; Oryza sativa Japonica Group																TC117197 similar to UniRef100_Q7NPE4 Cluster: Glr0111 protein; n=1; Gloeobacter violaceus
TC113097 weakly similar to UniRef100_A7QH87 Cluster: Chromosome chr18 scaffold_96, whole genome shotgun sequence; n=1; Vitis vinifera					TC114310 similar to UniRef100_Q8GUC3 Cluster: Barley B recombinant; n=1; Hordeum vulgare																TC117224 similar to UniRef100_Q84P96 Cluster: 3-ketoacyl-CoA thiolase-like protein; n=2; Oryza sativa
TC113098 similar to UniRef100_A9UUM1 Cluster: Predicted protein; n=1; Monosiga brevicollis MX1					TC114311 homologue to UniRef100_P08735 Cluster: Glyceraldehyde-3-phosphate dehydrogenase, cytosolic 1; n=1; Zea mays																TC117228
TC113103 similar to UniRef100_Q6Z3F7 Cluster: Transducin / WD-40 repeat protein-like; n=1; Oryza sativa Japonica Group					TC114316 homologue to UniRef100_A2ZDY4 Cluster: Adenosylhomocysteinase; n=3; Oryza sativa																TC117246 similar to UniRef100_Q0JPJ0 Cluster: Os01g0220200 protein; n=1; Oryza sativa Japonica Group
TC113109					TC114318 similar to UniRef100_A9RK87 Cluster: Predicted protein; n=1; Physcomitrella patens subsp. patens																TC117282 homologue to UniRef100_Q53P96 Cluster: Fructose-bisphosphate aldolase; n=1; Oryza sativa Japonica Group
TC113110 homologue to UniRef100_A6MZ92 Cluster: ATP citrate lyase alpha subunit; n=1; Glycyrrhiza uralensis					TC114320 homologue to UniRef100_Q9M5M1 Cluster: 40S ribosomal protein S11; n=1; Euphorbia esula																TC117288 UniRef100_P08903 Cluster: Histone H3.2; n=1; Encephalartos altensteinii
TC113111 homologue to UniRef100_A7PWR8 Cluster: Chromosome chr19 scaffold_35, whole genome shotgun sequence; n=1; Vitis vinifera					TC114342 similar to UniRef100_A7QRT7 Cluster: Chromosome chr13 scaffold_152, whole genome shotgun sequence; n=1; Vitis vinifera																TC117333 homologue to UniRef100_Q9FRZ1 Cluster: Response regulator 4; n=1; Zea mays
TC113114 weakly similar to UniRef100_Q9FQ95 Cluster: In2-1 protein; n=1; Glycine max					TC114352 weakly similar to UniRef100_A5P4T2 Cluster: 6-phosphogluconate dehydrogenase, NAD-binding; n=1; Methylobacterium sp. 4-46																TC117339 similar to UniRef100_Q69K99 Cluster: Membrane protein-like; n=2; Oryza sativa
TC113115					TC114355																TC117344
TC113117 similar to UniRef100_Q94AU2 Cluster: 25.3 kDa vesicle transport protein; n=1; Arabidopsis thaliana					TC114357 similar to UniRef100_Q6AVF2 Cluster: Expressed protein; n=1; Oryza sativa Japonica Group																TC117352 similar to UniRef100_Q6UA11 Cluster: Fiber NTGP1-related protein; n=1; Gossypium barbadense
TC113119					TC114375 similar to UniRef100_Q0IX14 Cluster: Os10g0474300 protein; n=1; Oryza sativa Japonica Group																TC117384 weakly similar to UniRef100_Q2R8L3 Cluster: Expressed protein; n=2; Oryza sativa Japonica Group
TC113121 similar to UniRef100_A7PC38 Cluster: Chromosome chr2 scaffold_11, whole genome shotgun sequence; n=1; Vitis vinifera					TC114379 homologue to UniRef100_P25866 Cluster: Ubiquitin-conjugating enzyme E2-17 kDa; n=1; Triticum aestivum																TC117403 similar to UniRef100_Q18PR7 Cluster: Beta subunit 3 of SnRK1; n=1; Oryza sativa Japonica Group
TC113124 UniRef100_P53492 Cluster: Actin-7; n=1; Arabidopsis thaliana					TC114385 homologue to UniRef100_A2Q3H4 Cluster: Histone H2A; Histone-fold; n=1; Medicago truncatula																TC117437 homologue to UniRef100_Q6EBV8 Cluster: 22 kDa drought-inducible protein; n=2; Saccharum officinarum complex
TC113127 homologue to emb|Z00028.1|					TC114393 similar to UniRef100_Q0JH32 Cluster: Os01g0886900 protein; n=1; Oryza sativa Japonica Group																TC117474 homologue to UniRef100_P12329 Cluster: Chlorophyll a-b binding protein 1, chloroplast precursor; n=1; Zea mays
TC113129 similar to UniRef100_A7P428 Cluster: Chromosome chr1 scaffold_5, whole genome shotgun sequence; n=1; Vitis vinifera					TC114406 similar to UniRef100_A9SWX6 Cluster: Predicted protein; n=1; Physcomitrella patens subsp. patens																TC117502 weakly similar to UniRef100_A7NY42 Cluster: Chromosome chr6 scaffold_3, whole genome shotgun sequence; n=1; Vitis vinifera
TC113131 similar to UniRef100_Q8L7Z0 Cluster: Probable cyclic nucleotide-gated ion channel 17; n=2; Arabidopsis thaliana					TC114418 homologue to UniRef100_Q0DUI6 Cluster: Os03g0184300 protein; n=1; Oryza sativa Japonica Group																TC117529 similar to UniRef100_Q2LAL3 Cluster: Cytochrome P450 monooxygenase CYP84A16; n=1; Glycine max
TC113134 similar to UniRef100_A7QKK0 Cluster: Chromosome chr2 scaffold_112, whole genome shotgun sequence; n=1; Vitis vinifera					TC114426 homologue to UniRef100_Q9LGE6 Cluster: Probable U6 snRNA-associated Sm-like protein LSm4; n=2; Oryza sativa Japonica Group																TC117534 similar to UniRef100_Q10RB4 Cluster: Beta-galactosidase 5 precursor; n=1; Oryza sativa Japonica Group
TC113142					TC114433 similar to UniRef100_A7P9X4 Cluster: Chromosome chr14 scaffold_9, whole genome shotgun sequence; n=1; Vitis vinifera																TC117553 homologue to UniRef100_A2XLF2 Cluster: Actin-1; n=2; Oryza sativa
TC113143 homologue to UniRef100_Q8H7Y8 Cluster: Probable histone H2A variant 1; n=3; Oryza sativa					TC114435																TC117569 similar to UniRef100_A7PPH5 Cluster: Chromosome chr8 scaffold_23, whole genome shotgun sequence; n=1; Vitis vinifera
TC113144 UniRef100_Q5QPZ1 Cluster: Glycosyltransferase; n=1; Saccharum officinarum					TC114444 UniRef100_Q6EP31 Cluster: Rac-like GTP-binding protein 5 precursor; n=1; Oryza sativa Japonica Group																TC117622
TC113147 similar to UniRef100_Q0DRY9 Cluster: Os03g0344800 protein; n=1; Oryza sativa Japonica Group					TC114469 homologue to UniRef100_Q1T6Y2 Cluster: Delta-12 fatty acid desaturase; n=1; Zea mays																TC117650
TC113149					TC114470																TC117683 similar to UniRef100_Q8GUR2 Cluster: Serine/threonine protein kinase; n=1; Axonopus compressus
TC113150 similar to UniRef100_A7R2L7 Cluster: Chromosome undetermined scaffold_434, whole genome shotgun sequence; n=1; Vitis vinifera					TC114477 homologue to UniRef100_A4GXE9 Cluster: S-adenosylmethionine decarboxylase; n=1; Saccharum officinarum																TC117697 homologue to UniRef100_Q45W78 Cluster: Ubiquitin fusion protein; n=3; core eudicotyledons
TC113155 homologue to UniRef100_A2Y053 Cluster: S-adenosylmethionine synthetase 1; n=6; Oryza					TC114478																TC117709 weakly similar to UniRef100_A7PI64 Cluster: Chromosome chr13 scaffold_17, whole genome shotgun sequence; n=1; Vitis vinifera
TC113156					TC114486																TC117713 similar to UniRef100_Q8W1D1 Cluster: Gag-pol; n=1; Zea mays
TC113157 homologue to UniRef100_P55876 Cluster: Eukaryotic translation initiation factor 5; n=1; Zea mays					TC114526 similar to UniRef100_Q7G2A7 Cluster: TPR Domain containing protein, expressed; n=1; Oryza sativa Japonica Group																TC117753 homologue to UniRef100_P15904 Cluster: Protochlorophyllide reductase; n=1; Avena sativa
TC113158					TC114532 similar to UniRef100_Q0DQ72 Cluster: Os03g0626600 protein; n=1; Oryza sativa Japonica Group																TC117788 similar to UniRef100_Q0JIW5 Cluster: Os01g0773200 protein; n=1; Oryza sativa Japonica Group
TC113159 homologue to UniRef100_A7P3F7 Cluster: Fructose-bisphosphate aldolase; n=1; Vitis vinifera					TC114535 similar to UniRef100_Q2R2S8 Cluster: Expressed protein; n=2; Oryza sativa																TC117807 weakly similar to UniRef100_O82290 Cluster: Expressed protein; n=1; Arabidopsis thaliana
TC113160 homologue to UniRef100_P08735 Cluster: Glyceraldehyde-3-phosphate dehydrogenase, cytosolic 1; n=1; Zea mays					TC114558 homologue to UniRef100_Q75GI8 Cluster: Expressed protein; n=1; Oryza sativa Japonica Group																TC117825 similar to UniRef100_Q0JAK8 Cluster: Os04g0592300 protein; n=1; Oryza sativa Japonica Group
TC113161 similar to UniRef100_A7R3P8 Cluster: Chromosome undetermined scaffold_553, whole genome shotgun sequence; n=1; Vitis vinifera					TC114563 similar to UniRef100_P93616 Cluster: Poly(A)-binding protein; n=1; Triticum aestivum																TC117827 weakly similar to UniRef100_A6N120 Cluster: Vamp protein sec22; n=2; Oryza sativa
TC113162 similar to UniRef100_A0B6T5 Cluster: Methyltransferase FkbM family; n=1; Methanosaeta thermophila PT					TC114577 homologue to UniRef100_Q40693 Cluster: Heat shock protein 70; n=1; Oryza sativa																TC117857 similar to UniRef100_Q6H547 Cluster: RNA binding protein Rp120; n=1; Oryza sativa Japonica Group
TC113164 homologue to UniRef100_P08735 Cluster: Glyceraldehyde-3-phosphate dehydrogenase, cytosolic 1; n=1; Zea mays					TC114585 homologue to UniRef100_Q6XQM4 Cluster: Nicotinate phosphoribosyltransferase-like protein; n=2; Oryza sativa																TC117909 weakly similar to UniRef100_Q8LDE0 Cluster: Contains similarity to proline-rich protein APG; n=1; Arabidopsis thaliana
TC113165 similar to UniRef100_A7NXH9 Cluster: Chromosome chr5 scaffold_2, whole genome shotgun sequence; n=1; Vitis vinifera					TC114614																TC117930
TC113166 homologue to UniRef100_Q9FQY2 Cluster: Protein phosphatase type-2C; n=1; Zea mays					TC114616 similar to UniRef100_A7QLN3 Cluster: Chromosome chr13 scaffold_120, whole genome shotgun sequence; n=1; Vitis vinifera																TC118002 similar to UniRef100_A7PVP2 Cluster: Chromosome chr9 scaffold_33, whole genome shotgun sequence; n=1; Vitis vinifera
TC113169 similar to UniRef100_A7PN91 Cluster: Chromosome chr1 scaffold_22, whole genome shotgun sequence; n=1; Vitis vinifera					TC114622 homologue to UniRef100_P80639 Cluster: Eukaryotic translation initiation factor 5A; n=1; Zea mays																TC118025 homologue to UniRef100_Q1W2K7 Cluster: Mitogen-activated protein kinase; n=1; Triticum aestivum
TC113171 similar to UniRef100_A7P1T1 Cluster: Chromosome chr19 scaffold_4, whole genome shotgun sequence; n=1; Vitis vinifera					TC114626 similar to UniRef100_Q0JH49 Cluster: Os01g0883900 protein; n=2; Oryza sativa Japonica Group																TC118043 similar to UniRef100_A3RZL2 Cluster: 2-dehydropantoate 2-reductase; n=1; Ralstonia solanacearum UW551
TC113173 similar to UniRef100_Q07764 Cluster: Protein HVA22; n=1; Hordeum vulgare					TC114629																TC118055 similar to UniRef100_Q0DB36 Cluster: Os06g0605900 protein; n=2; Oryza sativa Japonica Group
TC113175 similar to UniRef100_A7Q0R3 Cluster: Chromosome chr7 scaffold_42, whole genome shotgun sequence; n=1; Vitis vinifera					TC114631 similar to UniRef100_A7IYF6 Cluster: Gp89; n=1; Corynebacterium phage P1201																TC118078 UniRef100_O81608 Cluster: Photosystem II type II chlorophyll a/b binding protein; n=1; Sorghum bicolor
TC113176 homologue to UniRef100_Q0JG34 Cluster: Os01g0945800 protein; n=2; Oryza sativa Japonica Group					TC114632 homologue to UniRef100_Q3BCU2 Cluster: Zinc finger protein; n=1; Zea mays																TC118100 similar to UniRef100_A7PDM1 Cluster: Chromosome chr17 scaffold_12, whole genome shotgun sequence; n=1; Vitis vinifera
TC113178					TC114637 weakly similar to UniRef100_Q8RY99 Cluster: DNA repair protein recA homolog 2, mitochondrial precursor; n=1; Arabidopsis thaliana																TC118111
TC113179					TC114644																TC118164 homologue to UniRef100_Q6AWX8 Cluster: Growth-regulating factor 11; n=3; Oryza sativa
TC113180 similar to UniRef100_A7P0K3 Cluster: Chromosome chr19 scaffold_4, whole genome shotgun sequence; n=1; Vitis vinifera					TC114648 homologue to UniRef100_Q41833 Cluster: MLIP15; n=1; Zea mays																TC118179 similar to UniRef100_Q0D3I5 Cluster: Os07g0685300 protein; n=2; Oryza sativa Japonica Group
TC113181 homologue to UniRef100_O04709 Cluster: Lysine-ketoglutarate reductase/saccharopine dehydrogenase bifunctional enzyme; n=1; Zea mays					TC114660 homologue to UniRef100_Q69JV9 Cluster: Zinc finger (C3HC4-type RING finger)-like protein; n=1; Oryza sativa Japonica Group																TC118188 homologue to UniRef100_Q41748 Cluster: Chlorophyll a/b-binding apoprotein CP24 precursor; n=1; Zea mays
TC113188 homologue to UniRef100_Q9LLI5 Cluster: Cellulose synthase-5; n=1; Zea mays					TC114674 homologue to UniRef100_Q8W0Q7 Cluster: Methionine synthase protein; n=1; Sorghum bicolor																TC118190 similar to UniRef100_Q0J906 Cluster: Os04g0677700 protein; n=1; Oryza sativa Japonica Group
TC113197 weakly similar to UniRef100_A7Q8A5 Cluster: Chromosome chr14 scaffold_63, whole genome shotgun sequence; n=1; Vitis vinifera					TC114689																TC118210 homologue to UniRef100_Q19VG4 Cluster: Serine/threonine kinase protein; n=1; Zea mays
TC113199					TC114690 homologue to UniRef100_Q08062 Cluster: Malate dehydrogenase, cytoplasmic; n=2; Zea mays																TC118211
TC113201 similar to UniRef100_Q0J0N2 Cluster: Os09g0504700 protein; n=2; Oryza sativa					TC114706 UniRef100_Q08MG0 Cluster: Type I antifreeze protein; n=1; Stigmatella aurantiaca DW4/3-1																TC118214
TC113202					TC114720																TC118232 similar to UniRef100_A0MNK8 Cluster: CBL-interacting protein kinase 22; n=1; Populus trichocarpa
TC113203 homologue to UniRef100_P46279 Cluster: DNA-directed RNA polymerase II subunit RPB7; n=1; Glycine max					TC114731 homologue to UniRef100_Q8LST5 Cluster: Mitochondrial aldehyde dehydrogenase; n=1; Sorghum bicolor																TC118250 weakly similar to UniRef100_Q07423 Cluster: Hexose carrier protein HEX6; n=1; Ricinus communis
TC113208 homologue to UniRef100_Q6Z302 Cluster: YbaK/prolyl-tRNA synthetase protein-like; n=1; Oryza sativa Japonica Group					TC114733																TC118299 similar to UniRef100_Q9XEX8 Cluster: Remorin 1; n=1; Solanum lycopersicum
TC113210 similar to UniRef100_Q84N26 Cluster: Leucine-rich repeat protein; n=1; x Citrofortunella mitis					TC114738 similar to UniRef100_A7NTW2 Cluster: Chromosome chr18 scaffold_1, whole genome shotgun sequence; n=1; Vitis vinifera																TC118304 similar to UniRef100_Q10LE3 Cluster: Expressed protein; n=1; Oryza sativa Japonica Group
TC113211 similar to UniRef100_Q0DJF8 Cluster: Os05g0292200 protein; n=2; Oryza sativa					TC114753 similar to UniRef100_Q0DL76 Cluster: Os05g0119300 protein; n=2; Oryza sativa																TC118363 weakly similar to UniRef100_Q0J7F3 Cluster: Os08g0198300 protein; n=1; Oryza sativa Japonica Group
TC113212 homologue to UniRef100_Q0D8A3 Cluster: Os07g0173500 protein; n=1; Oryza sativa Japonica Group					TC114758																TC118427 homologue to UniRef100_Q6Y2W8 Cluster: GCK-like kinase MIK; n=2; Zea mays
TC113213 homologue to UniRef100_Q3BCU2 Cluster: Zinc finger protein; n=1; Zea mays					TC114760 similar to UniRef100_A7XDG5 Cluster: Peptidyl-prolyl cis-trans isomerase; n=1; Triticum aestivum																TC118434 similar to UniRef100_Q5JNT2 Cluster: 3'-N-debenzoyltaxol N-benzoyltransferase-like; n=1; Oryza sativa Japonica Group
TC113216 similar to UniRef100_Q0D8X3 Cluster: Os07g0121200 protein; n=1; Oryza sativa Japonica Group					TC114785 similar to UniRef100_A7QXR3 Cluster: Chromosome undetermined scaffold_229, whole genome shotgun sequence; n=2; Vitis vinifera																TC118438 weakly similar to UniRef100_P30364 Cluster: L-asparaginase precursor (L-asparagine amidohydrolase) [Contains: L-asparaginase subunit alpha; L-asparaginase subunit beta]; n=1; Lupinus angustifolius
TC113217 UniRef100_Q6L3A4 Cluster: Chloroplast 30S ribosomal protein S2; n=3; Andropogoneae					TC114797 UniRef100_Q66LH1 Cluster: CENP-C2; n=1; Saccharum officinarum																TC118453 similar to UniRef100_Q12LQ1 Cluster: Twin-arginine translocation pathway signal precursor; n=1; Shewanella denitrificans OS217
TC113223 similar to UniRef100_A7QB12 Cluster: Chromosome chr5 scaffold_72, whole genome shotgun sequence; n=1; Vitis vinifera					TC114803																TC118454 weakly similar to UniRef100_A9SM18 Cluster: Predicted protein; n=1; Physcomitrella patens subsp. patens
TC113224 similar to UniRef100_A7QW62 Cluster: Chromosome chr3 scaffold_199, whole genome shotgun sequence; n=1; Vitis vinifera					TC114804																TC118479
TC113226 similar to UniRef100_A7PHQ5 Cluster: Chromosome chr17 scaffold_16, whole genome shotgun sequence; n=1; Vitis vinifera					TC114821 similar to UniRef100_Q0DL76 Cluster: Os05g0119300 protein; n=2; Oryza sativa																TC118497 homologue to UniRef100_Q8H4Q9 Cluster: GTP-binding protein Rab6; n=1; Oryza sativa Japonica Group
TC113227 similar to UniRef100_A7PNQ3 Cluster: Chromosome chr8 scaffold_23, whole genome shotgun sequence; n=1; Vitis vinifera					TC114822 similar to UniRef100_Q84SC7 Cluster: Zinc finger (C3HC4-type RING finger) protein-like; n=1; Oryza sativa Japonica Group																TC118506 similar to UniRef100_A7QMK0 Cluster: Chromosome chr19 scaffold_126, whole genome shotgun sequence; n=1; Vitis vinifera
TC113231 similar to UniRef100_Q0JCI7 Cluster: Os04g0467400 protein; n=1; Oryza sativa Japonica Group					TC114832 homologue to UniRef100_P80639 Cluster: Eukaryotic translation initiation factor 5A; n=1; Zea mays																TC118531 similar to UniRef100_Q84P96 Cluster: 3-ketoacyl-CoA thiolase-like protein; n=2; Oryza sativa
TC113233 similar to UniRef100_Q9MA18 Cluster: T5E21.15; n=1; Arabidopsis thaliana					TC114833 weakly similar to UniRef100_Q336Q3 Cluster: Expressed protein; n=2; Oryza sativa Japonica Group																TC118572 similar to UniRef100_A7QXN3 Cluster: Chromosome undetermined scaffold_226, whole genome shotgun sequence; n=1; Vitis vinifera
TC113235 homologue to UniRef100_Q69T90 Cluster: Pantothenate kinase-like; n=1; Oryza sativa Japonica Group					TC114839																TC118603 similar to UniRef100_Q6S5H8 Cluster: Two-pore calcium channel; n=1; Hordeum vulgare
TC113236 similar to UniRef100_A7PGP0 Cluster: Chromosome chr17 scaffold_16, whole genome shotgun sequence; n=1; Vitis vinifera					TC114842 homologue to UniRef100_Q6PL11 Cluster: Skp1 protein; n=2; Oryza sativa																TC118637 similar to UniRef100_A7PT93 Cluster: Chromosome chr8 scaffold_29, whole genome shotgun sequence; n=1; Vitis vinifera
TC113237 similar to UniRef100_Q2QQ37 Cluster: Expressed protein; n=1; Oryza sativa Japonica Group					TC114848																TC118802
TC113240 homologue to UniRef100_Q0ISV6 Cluster: Serine hydroxymethyltransferase; n=2; Oryza sativa					TC114863 similar to UniRef100_A7Q1K0 Cluster: Chromosome chr7 scaffold_44, whole genome shotgun sequence; n=1; Vitis vinifera																TC118810
TC113241 similar to UniRef100_Q8LL84 Cluster: NBS-LRR-like protein; n=1; Oryza sativa Japonica Group					TC114868 similar to UniRef100_Q337P0 Cluster: CHY zinc finger family protein, expressed; n=1; Oryza sativa Japonica Group																TC118811 similar to UniRef100_Q5JK52 Cluster: Probable NAD kinase 1; n=2; Oryza sativa Japonica Group
TC113244 similar to UniRef100_A7PAN6 Cluster: Chromosome chr14 scaffold_9, whole genome shotgun sequence; n=1; Vitis vinifera					TC114869																TC118848 weakly similar to UniRef100_P93191 Cluster: Nonspecific lipid transfer protein; n=1; Hordeum vulgare
TC113245 homologue to UniRef100_A5D934 Cluster: Ribosomal protein L3B; n=5; Oryza sativa					TC114874 similar to UniRef100_Q41735 Cluster: G-box binding factor 1; n=1; Zea mays																TC118854 weakly similar to UniRef100_A7QCR6 Cluster: Chromosome undetermined scaffold_79, whole genome shotgun sequence; n=1; Vitis vinifera
TC113246					TC114875 homologue to UniRef100_Q8W065 Cluster: Nuclear movement protein-like; n=2; Oryza sativa																TC118855 weakly similar to UniRef100_A7PUL0 Cluster: Chromosome chr7 scaffold_31, whole genome shotgun sequence; n=1; Vitis vinifera
TC113248 similar to UniRef100_Q9FPT5 Cluster: Ubiquitin carboxyl-terminal hydrolase 1; n=1; Arabidopsis thaliana					TC114888 UniRef100_P19023 Cluster: ATP synthase subunit beta, mitochondrial precursor; n=1; Zea mays																TC118871 homologue to UniRef100_Q41784 Cluster: Tubulin beta-7 chain; n=1; Zea mays
TC113251 similar to UniRef100_Q9STA6 Cluster: RAD23 protein; n=2; Solanum lycopersicum					TC114891 homologue to UniRef100_A8BHM8 Cluster: E3 ubiquitin ligase for Rad6p required for the ubiquitination of histone H2B; n=1; Giardia lamblia ATCC 50803																TC118897 homologue to UniRef100_Q8S1P4 Cluster: Membrane protein COV-like; n=2; Oryza sativa
TC113252 homologue to UniRef100_A2YMC6 Cluster: Probable histone H2A.2; n=2; Oryza sativa					TC114909 weakly similar to UniRef100_Q0DLN4 Cluster: Os03g0854800 protein; n=1; Oryza sativa Japonica Group																TC118923 similar to UniRef100_A7Q1K0 Cluster: Chromosome chr7 scaffold_44, whole genome shotgun sequence; n=1; Vitis vinifera
TC113254 similar to UniRef100_A7QK89 Cluster: Chromosome chr2 scaffold_112, whole genome shotgun sequence; n=1; Vitis vinifera					TC114912 homologue to UniRef100_Q8W0Q7 Cluster: Methionine synthase protein; n=1; Sorghum bicolor																TC118945 homologue to UniRef100_Q9FXT9 Cluster: 26S protease regulatory subunit 7; n=4; Oryza sativa
TC113256 similar to UniRef100_Q3S832 Cluster: Delta-1-pyrroline-5-carboxylate dehydrogenase; n=1; Triticum turgidum					TC114913																TC118973 homologue to UniRef100_Q8VXG7 Cluster: Phenylalanine ammonia-lyase; n=1; Zea mays
TC113257 homologue to UniRef100_A7P0Q1 Cluster: Chromosome chr19 scaffold_4, whole genome shotgun sequence; n=1; Vitis vinifera					TC114929 similar to UniRef100_Q89FX5 Cluster: Bll6574 protein; n=1; Bradyrhizobium japonicum																TC118989 similar to UniRef100_Q75H77 Cluster: Serine/threonine-protein kinase SAPK10; n=3; Oryza sativa
TC113259 similar to UniRef100_Q0DT73 Cluster: Os03g0265700 protein; n=2; Oryza sativa Japonica Group					TC114931 similar to UniRef100_A7P2N2 Cluster: Chromosome chr1 scaffold_5, whole genome shotgun sequence; n=1; Vitis vinifera																TC119029 similar to UniRef100_A7NV71 Cluster: Chromosome chr18 scaffold_1, whole genome shotgun sequence; n=1; Vitis vinifera
TC113261 similar to UniRef100_Q10K10 Cluster: Protein kinase domain containing protein, expressed; n=1; Oryza sativa Japonica Group					TC114937																TC119043 homologue to UniRef100_A3RL57 Cluster: EREB; n=1; Saccharum arundinaceum
TC113262 UniRef100_Q5XLI0 Cluster: Cell-division-cycle-2 kinase; n=1; Saccharum officinarum					TC114942																TC119048 similar to UniRef100_Q0IN05 Cluster: Os12g0516800 protein; n=1; Oryza sativa Japonica Group
TC113263 homologue to UniRef100_O48557 Cluster: 60S ribosomal protein L17; n=1; Zea mays					TC114949 homologue to UniRef100_Q2QXR7 Cluster: Pyruvate kinase; n=1; Oryza sativa Japonica Group																TC119076 similar to UniRef100_A7Q0Z8 Cluster: Chromosome chr7 scaffold_42, whole genome shotgun sequence; n=1; Vitis vinifera
TC113267 similar to UniRef100_Q0DFA2 Cluster: Os06g0105600 protein; n=2; Oryza sativa Japonica Group					TC114957 similar to UniRef100_Q0INJ7 Cluster: Os12g0441600 protein; n=1; Oryza sativa Japonica Group																TC119077
TC113268					TC114965 similar to UniRef100_A5P569 Cluster: MscS Mechanosensitive ion channel precursor; n=1; Methylobacterium sp. 4-46																TC119119 similar to UniRef100_Q6YW46 Cluster: Elongation factor 1-gamma 2; n=1; Oryza sativa Japonica Group
TC113270 similar to UniRef100_Q0IXV2 Cluster: Os10g0396400 protein; n=1; Oryza sativa Japonica Group					TC114980																TC119133 similar to UniRef100_Q0J0R3 Cluster: Os09g0487200 protein; n=1; Oryza sativa Japonica Group
TC113275 similar to UniRef100_Q0DGM1 Cluster: Os05g0524200 protein; n=2; Oryza sativa Japonica Group					TC114981 similar to UniRef100_Q6F4N6 Cluster: S-adenosylmethionine decarboxylase; n=2; Oryza sativa																TC119142 similar to UniRef100_A2Q2I3 Cluster: Proteasome subunit beta type; n=1; Medicago truncatula
TC113276 similar to UniRef100_Q0E362 Cluster: Os02g0192200 protein; n=1; Oryza sativa Japonica Group					TC114983 similar to UniRef100_Q93YR3 Cluster: FAM10 family protein At4g22670; n=1; Arabidopsis thaliana																TC119148 similar to UniRef100_Q40256 Cluster: Metallothionein-like protein type 3; n=1; Musa acuminata
TC113277 similar to UniRef100_A7PR50 Cluster: Chromosome chr14 scaffold_26, whole genome shotgun sequence; n=1; Vitis vinifera					TC114987 similar to UniRef100_A1A4M1 Cluster: Ribosomal protein L19; n=1; Bos taurus																TC119217 homologue to UniRef100_Q9SDM1 Cluster: Chlorophyll a/b binding protein precursor; n=1; Hordeum vulgare
TC113279 UniRef100_A5BX39 Cluster: Histone H3; n=4; core eudicotyledons					TC114992 similar to UniRef100_Q9ZQ89 Cluster: Ureide permease 2; n=1; Arabidopsis thaliana																TC119232 similar to UniRef100_A7PRA0 Cluster: Chromosome chr14 scaffold_26, whole genome shotgun sequence; n=1; Vitis vinifera
TC113286 homologue to UniRef100_Q10716 Cluster: Cysteine proteinase 1 precursor; n=1; Zea mays					TC115000 similar to UniRef100_Q75I93 Cluster: Beta-glucosidase; n=3; Oryza sativa																TC119263 similar to UniRef100_A8Y7N1 Cluster: Heat shock factor A2b; n=2; Oryza sativa
TC113288 weakly similar to UniRef100_O53426 Cluster: Proline-rich antigen homolog; n=5; Mycobacterium tuberculosis					TC115002 homologue to UniRef100_A3FK65 Cluster: Mitogen-activated protein kinase kinase 3; n=1; Oryza sativa Indica Group																TC119273
TC113290 similar to UniRef100_Q6YY75 Cluster: Serine/threonine-protein kinase Nek6; n=1; Oryza sativa Japonica Group					TC115003 homologue to UniRef100_Q61733 Cluster: 28S ribosomal protein S31, mitochondrial precursor; n=1; Mus musculus																TC119277 similar to UniRef100_Q8W533 Cluster: Non-specific lipid-transfer protein; n=1; Setaria italica
TC113291					TC115004 homologue to UniRef100_Q9LGE6 Cluster: Probable U6 snRNA-associated Sm-like protein LSm4; n=2; Oryza sativa Japonica Group																TC119279
TC113293 similar to UniRef100_P29545 Cluster: Elongation factor 1-beta; n=3; Oryza sativa					TC115010																TC119280 similar to UniRef100_A7P604 Cluster: Chromosome chr4 scaffold_6, whole genome shotgun sequence; n=1; Vitis vinifera
TC113296 similar to UniRef100_Q7XPW8 Cluster: Cysteine protease ATG4B; n=1; Oryza sativa Japonica Group					TC115018																TC119285
TC113298					TC115030																TC119330 UniRef100_O82055 Cluster: Cinnamoyl-CoA reductase; n=1; Saccharum officinarum
TC113299 homologue to UniRef100_Q0IM50 Cluster: Os12g0597600 protein; n=1; Oryza sativa Japonica Group					TC115031																TC119333 similar to UniRef100_A4ERQ3 Cluster: Invasion associated family protein; n=1; Roseobacter sp. SK209-2-6
TC113301 homologue to emb|Z00028.1|					TC115032 weakly similar to UniRef100_A8IT02 Cluster: Predicted protein of CLR family; n=1; Chlamydomonas reinhardtii																TC119352
TC113303 similar to UniRef100_Q7EYT3 Cluster: Peptidyl-prolyl cis-trans isomerase; n=1; Oryza sativa Japonica Group					TC115042 homologue to UniRef100_Q0IN52 Cluster: Os12g0507300 protein; n=1; Oryza sativa Japonica Group																TC119380 homologue to UniRef100_A7RV42 Cluster: Predicted protein; n=1; Nematostella vectensis
TC113306 homologue to UniRef100_P17606 Cluster: Malate dehydrogenase [NADP] 1, chloroplast precursor; n=2; Sorghum					TC115051 similar to UniRef100_Q6F4N6 Cluster: S-adenosylmethionine decarboxylase; n=2; Oryza sativa																TC119427 homologue to UniRef100_Q338G4 Cluster: Expressed protein; n=1; Oryza sativa Japonica Group
TC113307					TC115065 homologue to UniRef100_A1X810 Cluster: 14-3-3E; n=1; Hordeum vulgare subsp. vulgare																TC119492 similar to UniRef100_A7QU43 Cluster: Chromosome chr2 scaffold_176, whole genome shotgun sequence; n=1; Vitis vinifera
TC113309 homologue to UniRef100_P23993 Cluster: Photosystem I reaction center subunit XI, chloroplast precursor; n=1; Hordeum vulgare					TC115086 homologue to UniRef100_Q944C6 Cluster: Small Ras-related GTP-binding protein; n=1; Triticum aestivum																TC119514 similar to UniRef100_O24595 Cluster: Glutathione transferase; n=1; Zea mays
TC113310					TC115101 similar to UniRef100_A7P285 Cluster: Chromosome chr19 scaffold_4, whole genome shotgun sequence; n=2; Vitis vinifera																TC119545
TC113311 similar to UniRef100_A7PKX8 Cluster: Chromosome chr7 scaffold_20, whole genome shotgun sequence; n=1; Vitis vinifera					TC115103 similar to UniRef100_Q9ZTS1 Cluster: Probable methionyl-tRNA synthetase; n=2; Oryza sativa Japonica Group																TC119622
TC113313 similar to UniRef100_A7Q8N6 Cluster: Chromosome chr5 scaffold_64, whole genome shotgun sequence; n=1; Vitis vinifera					TC115109 homologue to UniRef100_Q43705 Cluster: Cysteine protease precursor; n=2; Zea mays																TC119623 similar to UniRef100_A7QK91 Cluster: Chromosome chr2 scaffold_112, whole genome shotgun sequence; n=1; Vitis vinifera
TC113314 similar to UniRef100_Q0IY48 Cluster: Os10g0369600 protein; n=1; Oryza sativa Japonica Group					TC115132 homologue to UniRef100_P26301 Cluster: Enolase 1; n=1; Zea mays																TC119654 homologue to UniRef100_Q9LKR0 Cluster: Sucrose synthase-2; n=3; Saccharum
TC113315 similar to UniRef100_A7Q9P4 Cluster: Chromosome chr5 scaffold_67, whole genome shotgun sequence; n=1; Vitis vinifera					TC115135 homologue to UniRef100_Q9AY76 Cluster: Actin-depolymerizing factor 2; n=1; Oryza sativa Japonica Group																TC119660 homologue to UniRef100_Q0IQQ1 Cluster: Os12g0107500 protein; n=1; Oryza sativa Japonica Group
TC113316 similar to UniRef100_Q0DRP5 Cluster: Os03g0366200 protein; n=1; Oryza sativa Japonica Group					TC115146 similar to UniRef100_A7NYS4 Cluster: Chromosome chr6 scaffold_3, whole genome shotgun sequence; n=1; Vitis vinifera																TC119669 similar to UniRef100_A7PM91 Cluster: Chromosome chr14 scaffold_21, whole genome shotgun sequence; n=1; Vitis vinifera
TC113320 homologue to UniRef100_Q5EUD7 Cluster: Protein disulfide isomerase; n=1; Zea mays					TC115158																TC119679 similar to UniRef100_Q9ZSQ7 Cluster: Protein phosphatase 2C homolog; n=1; Mesembryanthemum crystallinum
TC113322					TC115181																TC119705 similar to UniRef100_A7PPK8 Cluster: Chromosome chr8 scaffold_23, whole genome shotgun sequence; n=1; Vitis vinifera
TC113325 UniRef100_A3CCC4 Cluster: Actin-related protein 2/3 complex subunit 5; n=1; Oryza sativa Japonica Group					TC115191 homologue to UniRef100_Q53NM9 Cluster: DnaK-type molecular chaperone hsp70-rice; n=1; Oryza sativa Japonica Group																TC119718 similar to UniRef100_A7PMK7 Cluster: Chromosome chr14 scaffold_21, whole genome shotgun sequence; n=1; Vitis vinifera
TC113326 homologue to UniRef100_Q45W77 Cluster: Ubiquitin carrier protein; n=1; Arachis hypogaea					TC115198 similar to UniRef100_Q9XEX8 Cluster: Remorin 1; n=1; Solanum lycopersicum																TC119791 similar to UniRef100_Q6K8H1 Cluster: ATP-binding region, ATPase-like domain-containing protein-like; n=1; Oryza sativa Japonica Group
TC113327 similar to UniRef100_Q10RI3 Cluster: YT521-B-like family protein, expressed; n=1; Oryza sativa Japonica Group					TC115206 similar to UniRef100_Q94DI0 Cluster: Pentatricopeptide (PPR) repeat-containing protein-like; n=1; Oryza sativa Japonica Group																TC119809 similar to UniRef100_Q10C08 Cluster: Targeting protein for Xklp2 containing protein, expressed; n=2; Oryza sativa Japonica Group
TC113330 weakly similar to UniRef100_Q94C70 Cluster: Nucleobase-ascorbate transporter 2; n=1; Arabidopsis thaliana					TC115209 homologue to UniRef100_Q8H5R6 Cluster: Vesicle soluble NSF attachment protein receptor-like protein; n=1; Oryza sativa Japonica Group																TC119828 similar to UniRef100_A7QPM3 Cluster: Chromosome chr10 scaffold_138, whole genome shotgun sequence; n=1; Vitis vinifera
TC113332 similar to UniRef100_O82263 Cluster: Expressed protein; n=1; Arabidopsis thaliana					TC115210																TC119843 similar to UniRef100_A7QKP4 Cluster: Chromosome chr2 scaffold_113, whole genome shotgun sequence; n=1; Vitis vinifera
TC113333 similar to UniRef100_A7P2U8 Cluster: Chromosome chr1 scaffold_5, whole genome shotgun sequence; n=1; Vitis vinifera					TC115213 similar to UniRef100_Q2I312 Cluster: L-isoaspartate-O-methyl transferase; n=1; Vitis pseudoreticulata																TC119869
TC113334 similar to UniRef100_A7NZ23 Cluster: Chromosome chr6 scaffold_3, whole genome shotgun sequence; n=1; Vitis vinifera					TC115220 homologue to UniRef100_P80607 Cluster: Alpha-1,4-glucan-protein synthase [UDP-forming]; n=1; Zea mays																TC119878 similar to UniRef100_A7QHW8 Cluster: Chromosome undetermined scaffold_100, whole genome shotgun sequence; n=1; Vitis vinifera
TC113339 similar to UniRef100_Q10H93 Cluster: Expressed protein; n=2; Oryza sativa Japonica Group					TC115221 similar to UniRef100_A1QX86 Cluster: PE-PGRS family protein; n=1; Mycobacterium tuberculosis F11																TC119894 weakly similar to UniRef100_A7Q8A5 Cluster: Chromosome chr14 scaffold_63, whole genome shotgun sequence; n=1; Vitis vinifera
TC113340 weakly similar to UniRef100_A7QFL1 Cluster: Chromosome chr8 scaffold_88, whole genome shotgun sequence; n=1; Vitis vinifera					TC115227 similar to UniRef100_Q0DS97 Cluster: Os03g0324200 protein; n=1; Oryza sativa Japonica Group																TC119914 homologue to emb|Z11889.1|
TC113341 weakly similar to UniRef100_A9RIJ0 Cluster: Predicted protein; n=1; Physcomitrella patens subsp. patens					TC115229 weakly similar to UniRef100_A9S1T9 Cluster: Predicted protein; n=1; Physcomitrella patens subsp. patens																TC119916
TC113343 weakly similar to UniRef100_A7NYP6 Cluster: Chromosome chr6 scaffold_3, whole genome shotgun sequence; n=1; Vitis vinifera					TC115237 similar to UniRef100_Q01J87 Cluster: Ubiquitin carboxyl-terminal hydrolase; n=4; Oryza sativa																TC119920 similar to UniRef100_A7QCD9 Cluster: Chromosome undetermined scaffold_77, whole genome shotgun sequence; n=1; Vitis vinifera
TC113345 homologue to UniRef100_Q43248 Cluster: Acetyl CoA carboxylase; n=1; Zea mays					TC115241 similar to UniRef100_Q0DCY6 Cluster: Os06g0274100 protein; n=1; Oryza sativa Japonica Group																TC119976 homologue to UniRef100_Q08062 Cluster: Malate dehydrogenase, cytoplasmic; n=2; Zea mays
TC113349 homologue to UniRef100_Q717U4 Cluster: Knotted 7; n=1; Hordeum vulgare					TC115248 similar to UniRef100_Q5Z8T3 Cluster: Probable inositol oxygenase; n=3; Oryza sativa																TC119982 homologue to UniRef100_O65101 Cluster: Photosystem I reaction center subunit VI, chloroplast precursor; n=1; Zea mays
TC113352 homologue to UniRef100_Q5FB28 Cluster: Chloroplastic iron-superoxide dismutase precursor; n=2; Zea mays					TC115250 homologue to UniRef100_Q6XNL1 Cluster: 14-3-3-like protein; n=1; Saccharum hybrid cultivar CP65-357																TC120008 similar to UniRef100_A7P8V3 Cluster: Chromosome chr3 scaffold_8, whole genome shotgun sequence; n=1; Vitis vinifera
TC113357 homologue to UniRef100_Q6ITC5 Cluster: Cell death-related protein; n=1; Oryza sativa Japonica Group					TC115253 similar to UniRef100_A7QRN6 Cluster: Chromosome undetermined scaffold_151, whole genome shotgun sequence; n=1; Vitis vinifera																TC120037 homologue to UniRef100_Q0JQ43 Cluster: Os01g0182700 protein; n=2; Oryza sativa Japonica Group
TC113358					TC115269 similar to UniRef100_A7PY17 Cluster: Chromosome chr15 scaffold_37, whole genome shotgun sequence; n=1; Vitis vinifera																TC120040 weakly similar to UniRef100_A9SYT9 Cluster: Predicted protein; n=1; Physcomitrella patens subsp. patens
TC113359 homologue to UniRef100_Q41766 Cluster: Alcohol dehydrogenase; n=1; Zea mays					TC115271 weakly similar to UniRef100_Q0JQI1 Cluster: Os01g0159300 protein; n=2; Oryza sativa Japonica Group																TC120041 weakly similar to UniRef100_A7QF72 Cluster: Chromosome undetermined scaffold_87, whole genome shotgun sequence; n=1; Vitis vinifera
TC113361 similar to UniRef100_A2T1W7 Cluster: Aldose reductase; n=2; Zea mays					TC115279 similar to UniRef100_Q9LJU3 Cluster: Arabidopsis thaliana genomic DNA, chromosome 3, TAC clone: K10D20; n=1; Arabidopsis thaliana																TC120059 similar to UniRef100_A9TDC4 Cluster: Predicted protein; n=1; Physcomitrella patens subsp. patens
TC113364 similar to UniRef100_A7PDA7 Cluster: Chromosome chr17 scaffold_12, whole genome shotgun sequence; n=1; Vitis vinifera					TC115300 homologue to UniRef100_Q9LLD9 Cluster: Hexose transporter; n=1; Zea mays																TC120079 similar to UniRef100_Q10LE5 Cluster: Expressed protein; n=1; Oryza sativa Japonica Group
TC113365 homologue to UniRef100_A6N0E0 Cluster: Chloroplast reductoisomerase; n=2; Oryza sativa					TC115301																TC120093 similar to UniRef100_Q2L3E3 Cluster: Photosystem 1 subunit 5; n=1; Brachypodium sylvaticum
TC113368 similar to UniRef100_Q5M862 Cluster: Coiled-coil domain-containing protein 134 precursor; n=1; Rattus norvegicus					TC115312 similar to UniRef100_Q0E2B6 Cluster: Os02g0254700 protein; n=2; Oryza sativa Japonica Group																TC120098 homologue to UniRef100_Q40693 Cluster: Heat shock protein 70; n=1; Oryza sativa
TC113372 homologue to UniRef100_Q4W1F7 Cluster: Thioredoxin h1 protein; n=1; Zea mays					TC115328 similar to UniRef100_A2SY40 Cluster: Light-harvesting chlorophyll-a/b binding protein Lhca4; n=1; Chlamydomonas incerta																TC120120 similar to UniRef100_A7PV43 Cluster: Chromosome chr4 scaffold_32, whole genome shotgun sequence; n=1; Vitis vinifera
TC113373 homologue to UniRef100_O65160 Cluster: DnaJ-related protein ZMDJ1; n=1; Zea mays					TC115339 homologue to UniRef100_A7PMP6 Cluster: Ubiquitin carrier protein; n=1; Vitis vinifera																TC120121 homologue to UniRef100_A2IBN5 Cluster: Phenylalanine ammonia-lyase; n=1; Saccharum officinarum
TC113376 homologue to UniRef100_A6MZ92 Cluster: ATP citrate lyase alpha subunit; n=1; Glycyrrhiza uralensis					TC115343 similar to UniRef100_Q8LK07 Cluster: Histone H1-like protein HON101; n=1; Zea mays																TC120132 homologue to UniRef100_UPI0000196B30 Cluster: MEE51 (maternal effect embryo arrest 51); diphosphate-fructose-6-phosphate 1-phosphotransferase; n=1; Arabidopsis thaliana
TC113377 similar to UniRef100_Q75GI7 Cluster: Expressed protein; n=1; Oryza sativa Japonica Group					TC115346																TC120159 weakly similar to UniRef100_A7PZ53 Cluster: Chromosome chr4 scaffold_39, whole genome shotgun sequence; n=1; Vitis vinifera
TC113380 similar to UniRef100_Q2QKC3 Cluster: Pre-mRNA processing factor; n=1; Triticum aestivum					TC115364 UniRef100_A1X1E5 Cluster: Polyubiquitin; n=1; Thlaspi caerulescens																TC120216 similar to UniRef100_A7P0Q1 Cluster: Chromosome chr19 scaffold_4, whole genome shotgun sequence; n=1; Vitis vinifera
TC113383 UniRef100_O48555 Cluster: Ubiquitin carrier protein; n=2; Poaceae					TC115376																TC120236
TC113384					TC115394 homologue to UniRef100_Q9ZR86 Cluster: PDI-like protein; n=1; Zea mays																TC120258 similar to UniRef100_A7PRW3 Cluster: Chromosome chr14 scaffold_27, whole genome shotgun sequence; n=1; Vitis vinifera
TC113385 homologue to UniRef100_P37833 Cluster: Aspartate aminotransferase, cytoplasmic; n=5; Magnoliophyta					TC115413 weakly similar to UniRef100_A7PVA1 Cluster: Chromosome chr4 scaffold_32, whole genome shotgun sequence; n=1; Vitis vinifera																TC120320 similar to UniRef100_Q0J398 Cluster: Os09g0244000 protein; n=1; Oryza sativa Japonica Group
TC113388 similar to UniRef100_A7QLK2 Cluster: Chromosome undetermined scaffold_119, whole genome shotgun sequence; n=1; Vitis vinifera					TC115423																TC120321 similar to UniRef100_Q5JK52 Cluster: Probable NAD kinase 1; n=2; Oryza sativa Japonica Group
TC113398 similar to UniRef100_Q6Q502 Cluster: Homeodomain leucine zipper protein 16; n=1; Oryza sativa Japonica Group					TC115431 similar to UniRef100_Q4SLK4 Cluster: Chromosome 15 SCAF14556, whole genome shotgun sequence; n=1; Tetraodon nigroviridis																TC120333
TC113399 similar to UniRef100_Q6ZD28 Cluster: Ubiquitin carrier protein; n=1; Oryza sativa Japonica Group					TC115445 weakly similar to UniRef100_A7NWZ3 Cluster: Chromosome chr5 scaffold_2, whole genome shotgun sequence; n=1; Vitis vinifera																TC120363 UniRef100_Q42397 Cluster: Hexaubiquitin protein; n=1; Helianthus annuus
TC113400 similar to UniRef100_A7PFT9 Cluster: Chromosome chr6 scaffold_15, whole genome shotgun sequence; n=1; Vitis vinifera					TC115446																TC120373 homologue to UniRef100_Q0N3Y8 Cluster: CALYX/PEP; n=1; Clanis bilineata nucleopolyhedrosis virus
TC113401 similar to UniRef100_Q0JQT8 Cluster: Os01g0139200 protein; n=2; Oryza sativa Japonica Group					TC115459 similar to UniRef100_Q6Z2I1 Cluster: MutT/nudix-like; n=1; Oryza sativa Japonica Group																TC120410 weakly similar to UniRef100_A7Q6X7 Cluster: Chromosome chr12 scaffold_57, whole genome shotgun sequence; n=1; Vitis vinifera
TC113405 similar to UniRef100_Q6DQ93 Cluster: BTF3b-like transcription factor; n=1; Musa acuminata					TC115474 homologue to UniRef100_Q84LP6 Cluster: NADP-malic enzyme; n=1; Zea mays																TC120440 similar to UniRef100_A7R0Z7 Cluster: Chromosome undetermined scaffold_332, whole genome shotgun sequence; n=1; Vitis vinifera
TC113406 homologue to UniRef100_A2YWQ1 Cluster: Heat shock protein 81-1; n=3; Oryza sativa					TC115484 similar to UniRef100_Q0JDK5 Cluster: Os04g0397700 protein; n=1; Oryza sativa Japonica Group																TC120487 homologue to UniRef100_Q67W65 Cluster: Transcription initiation factor TFIID subunit 1; n=1; Oryza sativa Japonica Group
TC113407 similar to UniRef100_Q69LK8 Cluster: Serine protease-like protein; n=1; Oryza sativa Japonica Group					TC115505																TC120517 homologue to UniRef100_Q84SC7 Cluster: Zinc finger (C3HC4-type RING finger) protein-like; n=1; Oryza sativa Japonica Group
TC113409 similar to UniRef100_A7Q0B5 Cluster: Chromosome chr7 scaffold_42, whole genome shotgun sequence; n=1; Vitis vinifera					TC115508 homologue to UniRef100_P50888 Cluster: 60S ribosomal protein L24; n=1; Hordeum vulgare																TC120580
TC113411 similar to UniRef100_A7QAV4 Cluster: Chromosome chr5 scaffold_72, whole genome shotgun sequence; n=1; Vitis vinifera					TC115510 weakly similar to UniRef100_Q0DQH3 Cluster: Os03g0596400 protein; n=1; Oryza sativa Japonica Group																TC120625 similar to UniRef100_Q2QXF1 Cluster: Harpin-induced protein 1 containing protein, expressed; n=2; Oryza sativa
TC113412 weakly similar to UniRef100_A7PFR5 Cluster: Chromosome chr11 scaffold_14, whole genome shotgun sequence; n=1; Vitis vinifera					TC115514																TC120648 similar to UniRef100_Q56I14 Cluster: TPR-containing protein kinase; n=1; Glycine max
TC113415 similar to UniRef100_A7R2M4 Cluster: Chromosome undetermined scaffold_435, whole genome shotgun sequence; n=1; Vitis vinifera					TC115518																TC120682
TC113416 homologue to UniRef100_A2Y926 Cluster: Proteasome subunit beta type; n=2; Oryza sativa					TC115533 homologue to UniRef100_Q0JCE5 Cluster: Os04g0476100 protein; n=3; Oryza sativa Japonica Group																TC120719 weakly similar to UniRef100_Q2HTT4 Cluster: Protein kinase; n=1; Medicago truncatula
TC113419 similar to UniRef100_A7NVQ8 Cluster: Pseudouridylate synthase; n=1; Vitis vinifera					TC115568 homologue to UniRef100_A2XGJ3 Cluster: Ribosomal protein L18; n=2; Oryza sativa																TC120727 similar to UniRef100_A5EE63 Cluster: Transcriptional regulator, MarR family; n=1; Bradyrhizobium sp. BTAi1
TC113422 UniRef100_A5BX39 Cluster: Histone H3; n=4; core eudicotyledons					TC115573 similar to UniRef100_Q7XA80 Cluster: At1g34220; n=1; Arabidopsis thaliana																TC120740 homologue to UniRef100_P02582 Cluster: Actin-1; n=1; Zea mays
TC113423					TC115580 UniRef100_O48557 Cluster: 60S ribosomal protein L17; n=1; Zea mays																TC120755 similar to UniRef100_A7P3E9 Cluster: Chromosome chr1 scaffold_5, whole genome shotgun sequence; n=1; Vitis vinifera
TC113428					TC115589																TC120760 similar to UniRef100_A1Y2B7 Cluster: Leafbladeless1; n=1; Zea mays
TC113429 similar to UniRef100_A2XUB6 Cluster: Fructose-bisphosphate aldolase; n=1; Oryza sativa Indica Group					TC115605 homologue to UniRef100_Q9ZQY3 Cluster: Pyruvate dehydrogenase E1 beta subunit isoform 1; n=1; Zea mays																TC120777 UniRef100_Q5KQC2 Cluster: Polyubiquitin; n=5; Poaceae
TC113432 homologue to UniRef100_Q0JNU8 Cluster: Os01g0264800 protein; n=2; Oryza sativa					TC115613 homologue to UniRef100_Q69K06 Cluster: Pre-mRNA splicing factor PRP38 protein-like; n=1; Oryza sativa Japonica Group																TC120802 homologue to UniRef100_UPI0000384160 Cluster: COG1028: Dehydrogenases with different specificities (related to short-chain alcohol dehydrogenases); n=1; Magnetospirillum magnetotacticum MS-1
TC113433 similar to UniRef100_Q941R4 Cluster: GDP-mannose transporter; n=1; Arabidopsis thaliana					TC115618 similar to UniRef100_Q7XXP1 Cluster: Hydroxyanthranilate hydroxycinnamoyltransferase 3; n=1; Avena sativa																TC120814 homologue to UniRef100_Q9M7F3 Cluster: LIM transcription factor homolog; n=1; Zea mays
TC113434 homologue to UniRef100_Q2QKC2 Cluster: Pre-mRNA processing factor; n=1; Triticum aestivum					TC115621 similar to UniRef100_Q9LI04 Cluster: Selenium-binding protein-like; n=3; Oryza sativa																TC120835 homologue to UniRef100_Q7FAT6 Cluster: T-complex protein 1, alpha subunit; n=2; Oryza sativa Japonica Group
TC113436 homologue to UniRef100_Q10DM3 Cluster: Expressed protein; n=1; Oryza sativa Japonica Group					TC115637 similar to UniRef100_A7PK96 Cluster: Chromosome chr15 scaffold_19, whole genome shotgun sequence; n=1; Vitis vinifera																TC120844 similar to UniRef100_A7R175 Cluster: Chromosome undetermined scaffold_340, whole genome shotgun sequence; n=1; Vitis vinifera
TC113440					TC115643																TC120847
TC113441 similar to UniRef100_A7Q9D7 Cluster: Chromosome chr19 scaffold_66, whole genome shotgun sequence; n=1; Vitis vinifera					TC115657																TC120885 similar to UniRef100_Q5QMN4 Cluster: RNA-dependent RNA polymerase-like; n=1; Oryza sativa Japonica Group
TC113444 similar to UniRef100_A7Q2T2 Cluster: Chromosome chr1 scaffold_46, whole genome shotgun sequence; n=1; Vitis vinifera					TC115668																TC120954 similar to UniRef100_Q2QYP0 Cluster: Hypoxia induced protein conserved region containing protein, expressed; n=1; Oryza sativa Japonica Group
TC113448					TC115687 similar to UniRef100_Q5PXN9 Cluster: Salt tolerance protein; n=1; Sesuvium portulacastrum																TC120981 similar to UniRef100_A7PRR3 Cluster: Chromosome chr14 scaffold_27, whole genome shotgun sequence; n=1; Vitis vinifera
TC113450 similar to UniRef100_P42210 Cluster: Phytepsin precursor (Aspartic proteinase) [Contains: Phytepsin 32 kDa subunit; Phytepsin 29 kDa subunit; Phytepsin 16 kDa subunit; Phytepsin 11 kDa subunit]; n=1; Hordeum vulgare					TC115688 homologue to UniRef100_Q42971 Cluster: Enolase; n=2; Oryza sativa Japonica Group																TC121002 similar to UniRef100_Q2QXF1 Cluster: Harpin-induced protein 1 containing protein, expressed; n=2; Oryza sativa
TC113452 similar to UniRef100_Q0IXI6 Cluster: Os10g0431000 protein; n=1; Oryza sativa Japonica Group					TC115690 homologue to UniRef100_Q9FYS0 Cluster: Ribosomal protein s6 RPS6-2; n=1; Zea mays																TC121052 homologue to UniRef100_Q94F76 Cluster: Silencing group B protein; n=1; Zea mays
TC113453 similar to UniRef100_A7Q6C4 Cluster: Chromosome chr11 scaffold_56, whole genome shotgun sequence; n=1; Vitis vinifera					TC115702 homologue to UniRef100_Q6H852 Cluster: Proteasome subunit alpha type; n=1; Oryza sativa Japonica Group																TC121054 similar to UniRef100_A1VJB1 Cluster: Transposase IS66; n=1; Polaromonas naphthalenivorans CJ2
TC113455 homologue to UniRef100_Q9ZQY0 Cluster: Pyruvate dehydrogenase E1 alpha subunit; n=1; Zea mays					TC115708 similar to UniRef100_A7UR41 Cluster: AGAP002158-PA; n=1; Anopheles gambiae str. PEST																TC121096 similar to UniRef100_A4UIY9 Cluster: 4-amino-4-deoxychorismate synthase; n=1; Triticum aestivum
TC113456 homologue to UniRef100_A6N0E0 Cluster: Chloroplast reductoisomerase; n=2; Oryza sativa					TC115711 similar to UniRef100_O35740 Cluster: Cbp/p300-interacting transactivator 2; n=1; Mus musculus																TC121110 weakly similar to UniRef100_Q08TS4 Cluster: Transporter, major facilitator family; n=1; Stigmatella aurantiaca DW4/3-1
TC113457 similar to UniRef100_Q53QC6 Cluster: Expressed protein; n=1; Oryza sativa Japonica Group					TC115727																TC121165
TC113458					TC115731 similar to UniRef100_Q6MYW6 Cluster: Basic proline-rich protein; n=1; Aspergillus fumigatus																TC121169
TC113460 similar to UniRef100_Q2R1K5 Cluster: YDG/SRA domain containing protein, expressed; n=1; Oryza sativa Japonica Group					TC115740 similar to UniRef100_Q2QKB2 Cluster: MRNA transport factor; n=1; Triticum aestivum																TC121203 weakly similar to UniRef100_A7QI35 Cluster: Chromosome chr17 scaffold_101, whole genome shotgun sequence; n=1; Vitis vinifera
TC113461 similar to UniRef100_A7NWR2 Cluster: Chromosome chr5 scaffold_2, whole genome shotgun sequence; n=1; Vitis vinifera					TC115763 similar to UniRef100_Q5XIH0 Cluster: MAF1 homolog; n=1; Rattus norvegicus																TC121222
TC113462 UniRef100_Q8GT31 Cluster: Phytocalpain; n=1; Saccharum hybrid cultivar					TC115767 homologue to UniRef100_Q5VNM3 Cluster: DEAD-box ATP-dependent RNA helicase 2; n=1; Oryza sativa Japonica Group																TC121232 homologue to UniRef100_Q0D4E0 Cluster: Os07g0632800 protein; n=1; Oryza sativa Japonica Group
TC113463 homologue to UniRef100_Q0DP54 Cluster: Os03g0713100 protein; n=1; Oryza sativa Japonica Group					TC115768 homologue to UniRef100_Q3T7D9 Cluster: YZ1; n=1; Zea mays subsp. parviglumis																TC121267 similar to UniRef100_A7NUX8 Cluster: Chromosome chr18 scaffold_1, whole genome shotgun sequence; n=1; Vitis vinifera
TC113468 similar to UniRef100_Q0DWK9 Cluster: Os02g0809700 protein; n=1; Oryza sativa Japonica Group					TC115781 weakly similar to UniRef100_A7QPG8 Cluster: Chromosome chr18 scaffold_137, whole genome shotgun sequence; n=1; Vitis vinifera																TC121278 homologue to UniRef100_A6N0E0 Cluster: Chloroplast reductoisomerase; n=2; Oryza sativa
TC113470 homologue to UniRef100_Q0DS96 Cluster: Os03g0324300 protein; n=1; Oryza sativa Japonica Group					TC115783 homologue to UniRef100_Q43247 Cluster: Glyceraldehyde-3-phosphate dehydrogenase, cytosolic 3; n=1; Zea mays																TC121396
TC113471 similar to UniRef100_A7NYM1 Cluster: Chromosome chr6 scaffold_3, whole genome shotgun sequence; n=1; Vitis vinifera					TC115788 weakly similar to UniRef100_A2YA22 Cluster: Ubiquitin carboxyl-terminal hydrolase; n=1; Oryza sativa Indica Group																TC121420 similar to UniRef100_Q84TL6 Cluster: Legumin-like protein; n=1; Zea mays
TC113475 homologue to UniRef100_Q41790 Cluster: Calcium-dependent protein kinase; n=1; Zea mays					TC115789 similar to UniRef100_Q461D5 Cluster: Stress inducible protein coi6.1; n=1; Zea mays																TC121425 weakly similar to UniRef100_Q109I2 Cluster: Expressed protein; n=1; Oryza sativa Japonica Group
TC113476 UniRef100_A9QVI4 Cluster: Sucrose phosphate synthase II; n=1; Saccharum officinarum					TC115797 homologue to UniRef100_Q8SAT1 Cluster: Elongation factor 1-alpha; n=1; Saccharum hybrid cultivar CP72-2086																TC121445 similar to UniRef100_Q5VR08 Cluster: Prolyl 4-hydroxylase-like; n=1; Oryza sativa Japonica Group
TC113477 similar to UniRef100_Q6ZGK3 Cluster: Emp24/gp25L/p24-like; n=1; Oryza sativa Japonica Group					TC115822 similar to UniRef100_Q0D114 Cluster: Predicted protein; n=1; Aspergillus terreus NIH2624																TC121449 homologue to UniRef100_Q7X9K1 Cluster: Ribosomal Pr 117; n=4; Magnoliophyta
TC113479 homologue to UniRef100_Q6PL11 Cluster: Skp1 protein; n=2; Oryza sativa					TC115849 homologue to UniRef100_Q0DY06 Cluster: Os02g0722700 protein; n=1; Oryza sativa Japonica Group																TC121470 similar to UniRef100_O81911 Cluster: T7I23.17 protein; n=1; Arabidopsis thaliana
TC113481					TC115862 homologue to UniRef100_Q3S4H8 Cluster: Dual-specificity protein-like phosphatase 1; n=1; Zea mays																TC121490 similar to UniRef100_A1TB57 Cluster: FAD-dependent pyridine nucleotide-disulphide oxidoreductase; n=1; Mycobacterium vanbaalenii PYR-1
TC113483 similar to UniRef100_A7QFI7 Cluster: Chromosome chr8 scaffold_88, whole genome shotgun sequence; n=1; Vitis vinifera					TC115904 similar to UniRef100_A7Q9B3 Cluster: Chromosome chr19 scaffold_66, whole genome shotgun sequence; n=1; Vitis vinifera																TC121494
TC113485 homologue to UniRef100_P08440 Cluster: Fructose-bisphosphate aldolase, cytoplasmic isozyme; n=1; Zea mays					TC115943 homologue to UniRef100_P36397 Cluster: ADP-ribosylation factor 1; n=1; Arabidopsis thaliana																TC121538 homologue to UniRef100_Q9ZR86 Cluster: PDI-like protein; n=1; Zea mays
TC113486 homologue to UniRef100_Q0JLM7 Cluster: Os01g0588700 protein; n=1; Oryza sativa Japonica Group					TC115947 similar to UniRef100_Q2QP88 Cluster: CHY zinc finger family protein, expressed; n=1; Oryza sativa Japonica Group																TC121544 UniRef100_A5BX39 Cluster: Histone H3; n=4; core eudicotyledons
TC113487 homologue to UniRef100_A2X1D2 Cluster: Phosphoglycerate kinase; n=2; Oryza sativa					TC115978 homologue to UniRef100_Q6UNM7 Cluster: Caffeic acid 3-O-methyltransferase; n=1; Saccharum hybrid cultivar																TC121551
TC113491 homologue to UniRef100_A7QTW2 Cluster: Chromosome undetermined scaffold_171, whole genome shotgun sequence; n=1; Vitis vinifera					TC115984																TC121553 homologue to UniRef100_Q6H5L8 Cluster: DRE binding factor 2; n=2; Oryza sativa
TC113494 similar to UniRef100_A7PJX6 Cluster: Chromosome chr12 scaffold_18, whole genome shotgun sequence; n=1; Vitis vinifera					TC115986 weakly similar to UniRef100_A7PEX2 Cluster: Chromosome chr11 scaffold_13, whole genome shotgun sequence; n=2; Vitis vinifera																TC121565 similar to UniRef100_A2XHJ5 Cluster: Cysteine protease ATG4A; n=1; Oryza sativa Indica Group
TC113495					TC116000 UniRef100_Q5MD11 Cluster: Glutamine synthetase; n=1; Saccharum officinarum																TC121568 similar to UniRef100_Q0JBE4 Cluster: Os04g0538000 protein; n=1; Oryza sativa Japonica Group
TC113496 homologue to UniRef100_Q8W403 Cluster: Sec13p; n=3; Oryza sativa					TC116006 UniRef100_O22347 Cluster: Tubulin alpha-1 chain; n=1; Eleusine indica																TC121589 similar to UniRef100_A7P4W9 Cluster: Chromosome chr4 scaffold_6, whole genome shotgun sequence; n=1; Vitis vinifera
TC113498 homologue to UniRef100_Q69WS1 Cluster: Synaptobrevin-like protein; n=1; Oryza sativa Japonica Group					TC116010 similar to UniRef100_A4F919 Cluster: Pyruvate dehydrogenase; n=1; Saccharopolyspora erythraea NRRL 2338																TC121601 similar to UniRef100_A7PA97 Cluster: Chromosome chr14 scaffold_9, whole genome shotgun sequence; n=1; Vitis vinifera
TC113503 homologue to UniRef100_O81237 Cluster: 6-phosphogluconate dehydrogenase, decarboxylating; n=2; Zea mays					TC116011 similar to UniRef100_Q0DK86 Cluster: Os05g0182900 protein; n=2; Oryza sativa																TC121668
TC113505 homologue to UniRef100_Q8RZ90 Cluster: Ribosomal protein L18a-like; n=2; Oryza sativa					TC116037 similar to UniRef100_Q40077 Cluster: Seed imbibition protein; n=1; Hordeum vulgare																TC121704 weakly similar to UniRef100_Q53P17 Cluster: Protein kinase domain; n=1; Oryza sativa Japonica Group
TC113509 similar to UniRef100_Q0DQU6 Cluster: Os03g0554900 protein; n=1; Oryza sativa Japonica Group					TC116050 homologue to UniRef100_P49086 Cluster: Phytoene dehydrogenase, chloroplast/chromoplast precursor; n=1; Zea mays																TC121717 similar to UniRef100_Q6K5G3 Cluster: Ankyrin repeat-like protein; n=1; Oryza sativa Japonica Group
TC113513					TC116051 similar to UniRef100_Q0DSR0 Cluster: Os03g0294100 protein; n=1; Oryza sativa Japonica Group																TC121730 homologue to UniRef100_A7P5J9 Cluster: Chromosome chr4 scaffold_6, whole genome shotgun sequence; n=1; Vitis vinifera
TC113514 similar to UniRef100_A7NZK6 Cluster: Chromosome chr6 scaffold_3, whole genome shotgun sequence; n=1; Vitis vinifera					TC116052 similar to UniRef100_Q8W000 Cluster: NADP-dependent malic enzyme; n=1; Zea mays																TC121739 homologue to UniRef100_A7Q1I1 Cluster: Chromosome chr7 scaffold_44, whole genome shotgun sequence; n=1; Vitis vinifera
TC113517 similar to UniRef100_A7QKT5 Cluster: Chromosome undetermined scaffold_114, whole genome shotgun sequence; n=1; Vitis vinifera					TC116054 similar to UniRef100_A7HA47 Cluster: LigA; n=1; Anaeromyxobacter sp. Fw109-5																TC121748 homologue to UniRef100_Q08062 Cluster: Malate dehydrogenase, cytoplasmic; n=2; Zea mays
TC113518 weakly similar to UniRef100_Q0D9T9 Cluster: Os06g0699300 protein; n=1; Oryza sativa Japonica Group					TC116062 similar to UniRef100_Q657X8 Cluster: PEX14-like; n=1; Oryza sativa Japonica Group																TC121783
TC113521 similar to UniRef100_A0N0S0 Cluster: RPS3; n=1; Cymbidium hybrid cultivar					TC116066																TC121813 similar to UniRef100_Q5NA53 Cluster: Glycogenin-like protein; n=1; Oryza sativa Japonica Group
TC113523 similar to UniRef100_Q109L5 Cluster: Expressed protein; n=1; Oryza sativa Japonica Group					TC116076 homologue to UniRef100_Q43271 Cluster: H(+)-transporting ATPase; n=1; Zea mays																TC121873 similar to UniRef100_A7P017 Cluster: Chromosome chr6 scaffold_3, whole genome shotgun sequence; n=1; Vitis vinifera
TC113524 homologue to UniRef100_Q9FXQ3 Cluster: OsCDPK7; n=1; Oryza sativa Japonica Group					TC116088 similar to UniRef100_Q6H500 Cluster: RISBZ4; n=1; Oryza sativa Japonica Group																TC121876 similar to UniRef100_A9FHV9 Cluster: Ferrous iron transport protein A; n=1; Sorangium cellulosum 'So ce 56'
TC113529 similar to UniRef100_Q03387 Cluster: Eukaryotic initiation factor iso-4F subunit p82-34 (eIF-(iso)4F p82- 34); n=1; Triticum aestivum					TC116102 similar to UniRef100_Q0DY58 Cluster: Os02g0714000 protein; n=1; Oryza sativa Japonica Group																TC121914 similar to UniRef100_Q67TZ4 Cluster: Calmodulin-like protein; n=1; Oryza sativa Japonica Group
TC113533 homologue to UniRef100_Q43712 Cluster: Calcium-binding protein precursor; n=1; Zea mays					TC116111																TC121959
TC113537 similar to UniRef100_Q6ZJ14 Cluster: Calcineurin-like phosphoesterase family-like; n=2; Oryza sativa Japonica Group					TC116120 similar to UniRef100_Q5K2M9 Cluster: START domain-containing protein; n=1; Poa pratensis																TC121963 similar to UniRef100_Q2QMK7 Cluster: Expressed protein; n=1; Oryza sativa Japonica Group
TC113540					TC116124 similar to UniRef100_A7QL94 Cluster: Chromosome chr3 scaffold_117, whole genome shotgun sequence; n=1; Vitis vinifera																TC121979 homologue to UniRef100_Q41753 Cluster: Ubiquitin fusion protein; n=1; Zea mays
TC113542 similar to UniRef100_Q0ITZ1 Cluster: Os11g0206700 protein; n=2; Oryza sativa Japonica Group					TC116140 homologue to UniRef100_Q9LST7 Cluster: Proteasome subunit beta type-3; n=4; Oryza sativa																TC121985
TC113543 homologue to UniRef100_Q0DJ91 Cluster: Os05g0314100 protein; n=2; Oryza sativa Japonica Group					TC116141 UniRef100_O22347 Cluster: Tubulin alpha-1 chain; n=1; Eleusine indica																TC121995 homologue to UniRef100_A6XMY9 Cluster: S-adenosylmethionine synthetase; n=1; Triticum monococcum
TC113544					TC116163 similar to UniRef100_Q9FT78 Cluster: P23 co-chaperone; n=1; Arabidopsis thaliana																TC122012 similar to UniRef100_A7QQ63 Cluster: Chromosome undetermined scaffold_141, whole genome shotgun sequence; n=1; Vitis vinifera
TC113545 homologue to UniRef100_Q6YW60 Cluster: Zinc finger (C3HC4-type RING finger) protein-like; n=1; Oryza sativa Japonica Group					TC116175																TC122041
TC113548 homologue to UniRef100_Q7XDE0 Cluster: EF hand family protein, expressed; n=1; Oryza sativa Japonica Group					TC116183 UniRef100_O24449 Cluster: Translational initiation factor eIF-4A; n=1; Zea mays																TC122097 similar to UniRef100_Q6ICZ8 Cluster: Nascent polypeptide-associated complex subunit alpha-like protein 3; n=1; Arabidopsis thaliana
TC113549 similar to UniRef100_O24473 Cluster: Eukaryotic translation initiation factor 2 subunit beta; n=1; Triticum aestivum					TC116185 similar to UniRef100_Q10KE3 Cluster: Expressed protein; n=1; Oryza sativa Japonica Group																TC122108 similar to UniRef100_A7QC17 Cluster: Chromosome chr10 scaffold_76, whole genome shotgun sequence; n=1; Vitis vinifera
TC113552 similar to UniRef100_Q9N119 Cluster: 3 beta-hydroxysteroid dehydrogenase/Delta 5-->4-isomerase (3-beta-HSD) [Includes: 3-beta-hydroxy-Delta(5)-steroid dehydrogenase (3-beta-hydroxy-5-ene steroid dehydrogenase) (Progesterone reductase); Steroid Delta-isomerase (Delta- 5-3-ketosteroid isomerase)]; n=1; Sus scrofa					TC116191 similar to UniRef100_A7Q9M9 Cluster: Chromosome chr5 scaffold_67, whole genome shotgun sequence; n=1; Vitis vinifera																TC122170
TC113554					TC116217 similar to UniRef100_Q2TN80 Cluster: Ethylene-responsive element binding protein 1; n=1; Triticum aestivum																TC122223 similar to UniRef100_Q8SAA7 Cluster: Susceptibility homeodomain transciption factor; n=2; Oryza sativa
TC113557 similar to UniRef100_Q7XBW4 Cluster: Expressed protein; n=2; Oryza sativa					TC116236 similar to UniRef100_Q0JPF7 Cluster: Os01g0225100 protein; n=1; Oryza sativa Japonica Group																TC122228 homologue to UniRef100_A7PKK6 Cluster: Chromosome chr7 scaffold_20, whole genome shotgun sequence; n=1; Vitis vinifera
TC113564 similar to UniRef100_Q84V76 Cluster: M21 protein; n=1; Zea mays					TC116242 similar to UniRef100_Q0DVV0 Cluster: Os03g0111400 protein; n=1; Oryza sativa Japonica Group																TC122254 homologue to UniRef100_Q10NM3 Cluster: RNA recognition motif family protein, expressed; n=1; Oryza sativa Japonica Group
TC113565 weakly similar to UniRef100_A7Q1L1 Cluster: Chromosome chr7 scaffold_44, whole genome shotgun sequence; n=1; Vitis vinifera					TC116245 similar to UniRef100_Q93Z92 Cluster: E3 ubiquitin-protein ligase At4g11680; n=1; Arabidopsis thaliana																TC122256 homologue to UniRef100_Q40078 Cluster: Vacuolar ATP synthase subunit B 1; n=1; Hordeum vulgare
TC113568 homologue to UniRef100_Q5Z7J0 Cluster: Shaggy-like kinase etha; n=1; Oryza sativa Japonica Group					TC116265																TC122257 similar to UniRef100_A4Y0W9 Cluster: Rhs element Vgr protein; n=1; Pseudomonas mendocina ymp
TC113571 homologue to UniRef100_Q0J8W5 Cluster: Os04g0684200 protein; n=1; Oryza sativa Japonica Group					TC116268 UniRef100_P93782 Cluster: Sucrose-Phosphate Synthase; n=1; Saccharum officinarum																TC122265 similar to UniRef100_A7L5C4 Cluster: Auxin response factor 8; n=1; Solanum lycopersicum
TC113573 similar to UniRef100_Q5MJ29 Cluster: Late embryonic abundant-like protein; n=1; Pennisetum glaucum					TC116289 similar to UniRef100_A7QHQ1 Cluster: Chromosome chr8 scaffold_99, whole genome shotgun sequence; n=1; Vitis vinifera																TC122300 UniRef100_Q41411 Cluster: Polyubiquitin; n=2; Poales
TC113574 similar to UniRef100_Q41140 Cluster: Pyrophosphate--fructose 6-phosphate 1-phosphotransferase subunit alpha; n=1; Ricinus communis					TC116290 homologue to UniRef100_A2WUL9 Cluster: Malic enzyme; n=3; Oryza sativa																TC122313 similar to UniRef100_Q0JAB2 Cluster: Os04g0608100 protein; n=1; Oryza sativa Japonica Group
TC113575 homologue to UniRef100_Q5MGQ9 Cluster: Rab7; n=1; Pennisetum glaucum					TC116322 similar to UniRef100_A7P093 Cluster: Chromosome chr6 scaffold_3, whole genome shotgun sequence; n=2; Vitis vinifera																TC122332 similar to UniRef100_A9GS57 Cluster: PGRS family protein; n=1; Sorangium cellulosum 'So ce 56'
TC113576 similar to UniRef100_A7QLE2 Cluster: Chromosome chr11 scaffold_118, whole genome shotgun sequence; n=1; Vitis vinifera					TC116341 similar to UniRef100_Q67WD2 Cluster: Paxneb protein-like; n=1; Oryza sativa Japonica Group																TC122351 homologue to UniRef100_Q9AY76 Cluster: Actin-depolymerizing factor 2; n=1; Oryza sativa Japonica Group
TC113577					TC116383																TC122372
TC113581 similar to UniRef100_Q6AVF2 Cluster: Expressed protein; n=1; Oryza sativa Japonica Group					TC116398																TC122444 weakly similar to UniRef100_Q08195 Cluster: Cysteine-rich extensin-like protein-2; n=1; Nicotiana tabacum
TC113585 UniRef100_A1Z0K1 Cluster: Delta-1-pyrroline-5-carboxylate synthetase; n=1; Saccharum officinarum					TC116400 homologue to UniRef100_Q9FSE2 Cluster: D-TDP-glucose dehydratase; n=1; Phragmites australis																TC122448 weakly similar to UniRef100_A1ZTR6 Cluster: Polyphosphate kinase; n=1; Microscilla marina ATCC 23134
TC113590 weakly similar to UniRef100_A7QF15 Cluster: Chromosome chr16 scaffold_86, whole genome shotgun sequence; n=1; Vitis vinifera					TC116414 similar to UniRef100_Q0DGM2 Cluster: Os05g0524100 protein; n=1; Oryza sativa Japonica Group																TC122494
TC113592 homologue to UniRef100_Q9LLR4 Cluster: Sec61p; n=1; Triticum aestivum					TC116429 weakly similar to UniRef100_A7PUR5 Cluster: Chromosome chr4 scaffold_32, whole genome shotgun sequence; n=2; Vitis vinifera																TC122499 homologue to UniRef100_P36213 Cluster: Photosystem I reaction center subunit II, chloroplast precursor; n=1; Hordeum vulgare
TC113593 homologue to UniRef100_Q0J0L5 Cluster: Os09g0505700 protein; n=1; Oryza sativa Japonica Group					TC116435 homologue to UniRef100_Q0JK13 Cluster: Os01g0703600 protein; n=1; Oryza sativa Japonica Group																TC122521
TC113595 similar to UniRef100_Q0JMJ0 Cluster: Os01g0498200 protein; n=2; Oryza sativa Japonica Group					TC116451																TC122536 homologue to UniRef100_O24342 Cluster: Serine/threonine kinase; n=1; Sorghum bicolor
TC113596					TC116455																TC122591 homologue to UniRef100_Q9ZQY0 Cluster: Pyruvate dehydrogenase E1 alpha subunit; n=1; Zea mays
TC113597 UniRef100_P19023 Cluster: ATP synthase subunit beta, mitochondrial precursor; n=1; Zea mays					TC116471 UniRef100_Q9ZRR5 Cluster: Tubulin alpha-3 chain; n=2; Triticeae																TC122601 similar to UniRef100_A7PD15 Cluster: Chromosome chr17 scaffold_12, whole genome shotgun sequence; n=1; Vitis vinifera
TC113599					TC116475 similar to UniRef100_Q0J017 Cluster: Os09g0536200 protein; n=1; Oryza sativa Japonica Group																TC122645 similar to UniRef100_Q6F385 Cluster: Expressed protein; n=2; Oryza sativa
TC113601 weakly similar to UniRef100_A3GHE9 Cluster: Ubiquinol-cytochrome c oxidoreductase subunit 6; n=1; Pichia stipitis					TC116486 similar to UniRef100_Q0DE21 Cluster: Os06g0183800 protein; n=1; Oryza sativa Japonica Group																TC122647 similar to UniRef100_A7PDH8 Cluster: Chromosome chr17 scaffold_12, whole genome shotgun sequence; n=1; Vitis vinifera
TC113602 similar to UniRef100_A7NZG2 Cluster: Chromosome chr6 scaffold_3, whole genome shotgun sequence; n=1; Vitis vinifera					TC116488																TC122655 similar to UniRef100_Q93XL9 Cluster: CTR1-like protein kinase; n=2; Rosa hybrid cultivar
TC113603 similar to UniRef100_Q0JQI6 Cluster: Os01g0158500 protein; n=1; Oryza sativa Japonica Group					TC116490 homologue to UniRef100_Q2QLM8 Cluster: Zinc finger, C3HC4 type family protein, expressed; n=1; Oryza sativa Japonica Group																TC122726 similar to UniRef100_A5FVA5 Cluster: Outer membrane efflux protein precursor; n=1; Acidiphilium cryptum JF-5
TC113607 similar to UniRef100_A7PA84 Cluster: Chromosome chr14 scaffold_9, whole genome shotgun sequence; n=1; Vitis vinifera					TC116500																TC122742 similar to UniRef100_A6N0J6 Cluster: Powdery mildew resistance protein pm3f; n=1; Oryza sativa Indica Group
TC113611 homologue to UniRef100_Q5Z9Z1 Cluster: CDK5 activator-binding protein-like; n=1; Oryza sativa Japonica Group					TC116511 homologue to UniRef100_P08735 Cluster: Glyceraldehyde-3-phosphate dehydrogenase, cytosolic 1; n=1; Zea mays																TC122766
TC113613 homologue to UniRef100_Q9XGC6 Cluster: Adenosine kinase; n=1; Zea mays					TC116512																TC122767 homologue to UniRef100_Q6ZJC5 Cluster: Thymidylate synthase-like; n=1; Oryza sativa Japonica Group
TC113615 homologue to UniRef100_Q8LAL7 Cluster: NADH dehydrogenase; n=1; Arabidopsis thaliana					TC116517 homologue to UniRef100_Q0DHV7 Cluster: Os05g0437300 protein; n=1; Oryza sativa Japonica Group																TC122774 similar to UniRef100_A7QQM1 Cluster: Chromosome undetermined scaffold_143, whole genome shotgun sequence; n=1; Vitis vinifera
TC113617					TC116526 similar to UniRef100_Q6S8S8 Cluster: Erythrocyte membrane protein 1; n=1; Plasmodium falciparum																TC122777 similar to UniRef100_A6MZX3 Cluster: DnaJ protein; n=2; Oryza sativa
TC113618 homologue to UniRef100_Q40078 Cluster: Vacuolar ATP synthase subunit B 1; n=1; Hordeum vulgare					TC116545																TC122791 homologue to UniRef100_Q84TA8 Cluster: Ethylene-responsive small GTP-binding protein; n=1; Oryza sativa Japonica Group
TC113619 similar to UniRef100_Q41833 Cluster: MLIP15; n=1; Zea mays					TC116546 similar to UniRef100_A5NU87 Cluster: Transcriptional regulator, Fis family precursor; n=1; Methylobacterium sp. 4-46																TC122820 similar to UniRef100_Q0DWN0 Cluster: Os02g0805800 protein; n=2; Oryza sativa Japonica Group
TC113621 weakly similar to UniRef100_A8MQF0 Cluster: Uncharacterized protein At1g44170.3; n=1; Arabidopsis thaliana					TC116567 similar to UniRef100_Q9FQC0 Cluster: Glutathione S-transferase GST 19; n=1; Zea mays																TC122838 homologue to UniRef100_Q0DDC5 Cluster: Os06g0233800 protein; n=1; Oryza sativa Japonica Group
TC113623 homologue to UniRef100_Q8GZD0 Cluster: Biogenesis protein; n=1; Hordeum vulgare subsp. vulgare					TC116577 similar to UniRef100_Q75KV5 Cluster: Expressed protein; n=1; Oryza sativa Japonica Group																TC122883 homologue to UniRef100_A7PP67 Cluster: Chromosome chr8 scaffold_23, whole genome shotgun sequence; n=1; Vitis vinifera
TC113628 similar to UniRef100_A7PMB9 Cluster: Chromosome chr14 scaffold_21, whole genome shotgun sequence; n=1; Vitis vinifera					TC116580 similar to UniRef100_A7PTD8 Cluster: Chromosome chr8 scaffold_29, whole genome shotgun sequence; n=1; Vitis vinifera																TC122887 weakly similar to UniRef100_Q0JKQ8 Cluster: Os01g0656600 protein; n=2; Oryza sativa Japonica Group
TC113631					TC116583 similar to UniRef100_Q0JCK5 Cluster: Os04g0464500 protein; n=2; Oryza sativa Japonica Group																TC122895 homologue to UniRef100_Q0J8Z3 Cluster: Os04g0679400 protein; n=1; Oryza sativa Japonica Group
TC113634 homologue to UniRef100_P47815 Cluster: Eukaryotic translation initiation factor 1A; n=1; Triticum aestivum					TC116585 UniRef100_Q43266 Cluster: Proliferating cell nuclear antigen; n=1; Zea mays																TC122922 weakly similar to UniRef100_A7QVN9 Cluster: Chromosome chr14 scaffold_190, whole genome shotgun sequence; n=1; Vitis vinifera
TC113635 homologue to UniRef100_Q711Q3 Cluster: Cathepsin B; n=1; Hordeum vulgare					TC116604 homologue to UniRef100_A2ZBW5 Cluster: Vacuolar ATP synthase 16 kDa proteolipid subunit; n=2; Oryza sativa																TC122930 similar to UniRef100_Q10JI7 Cluster: Expressed protein; n=1; Oryza sativa Japonica Group
TC113640 similar to UniRef100_A7P5V6 Cluster: Chromosome chr4 scaffold_6, whole genome shotgun sequence; n=1; Vitis vinifera					TC116616 similar to UniRef100_Q0IQE4 Cluster: Os12g0127100 protein; n=1; Oryza sativa Japonica Group																TC122967 weakly similar to UniRef100_A7NVA7 Cluster: Chromosome chr18 scaffold_1, whole genome shotgun sequence; n=1; Vitis vinifera
TC113645 UniRef100_Q0JM17 Cluster: DEAD-box ATP-dependent RNA helicase 56; n=1; Oryza sativa Japonica Group					TC116625 weakly similar to UniRef100_Q0JBT6 Cluster: Os04g0510500 protein; n=1; Oryza sativa Japonica Group																TC122983 homologue to UniRef100_Q93WQ2 Cluster: TFIIB-related protein; n=1; Zea mays
TC113650 similar to UniRef100_A7QQF3 Cluster: Chromosome undetermined scaffold_142, whole genome shotgun sequence; n=1; Vitis vinifera					TC116630 similar to UniRef100_Q7NXJ5 Cluster: Probable transcriptional regulator, LysR family; n=1; Chromobacterium violaceum																TC122992 homologue to UniRef100_A7QB50 Cluster: Chromosome chr4 scaffold_73, whole genome shotgun sequence; n=1; Vitis vinifera
TC113653 similar to UniRef100_A7R6R4 Cluster: Chromosome undetermined scaffold_1394, whole genome shotgun sequence; n=1; Vitis vinifera					TC116635 UniRef100_P18122 Cluster: Catalase isozyme 1; n=1; Zea mays																TC122999 similar to UniRef100_Q1AKH8 Cluster: Reverse transcriptase family member; n=1; Glycine max
TC113657 similar to UniRef100_A9SLS0 Cluster: Predicted protein; n=1; Physcomitrella patens subsp. patens					TC116638 homologue to UniRef100_Q75I90 Cluster: Eukaryotic peptide chain release factor subunit 1-3; n=2; Oryza sativa																TC123005 similar to UniRef100_Q0J0Z1 Cluster: Os09g0475500 protein; n=2; Oryza sativa Japonica Group
TC113658 similar to UniRef100_A7PQF2 Cluster: Chromosome chr6 scaffold_25, whole genome shotgun sequence; n=1; Vitis vinifera					TC116650 similar to UniRef100_A9TIL6 Cluster: Predicted protein; n=1; Physcomitrella patens subsp. patens																TC123024
TC113659 weakly similar to UniRef100_A3LN80 Cluster: Cell wall protein DAN4; n=1; Pichia stipitis					TC116666 homologue to UniRef100_Q5MD11 Cluster: Glutamine synthetase; n=1; Saccharum officinarum																TC123026 weakly similar to UniRef100_Q5T266 Cluster: Zinc finger, DHHC-type containing 12; n=1; Homo sapiens
TC113660 similar to UniRef100_Q337D3 Cluster: Methionine aminopeptidase; n=1; Oryza sativa Japonica Group					TC116671 homologue to UniRef100_Q84R49 Cluster: Endoglucanase 10; n=2; Oryza sativa Japonica Group																TC123035 similar to UniRef100_Q0J0L7 Cluster: Os09g0493800 protein; n=1; Oryza sativa Japonica Group
TC113662 similar to UniRef100_A0F0A7 Cluster: Syntaxin; n=1; Nicotiana benthamiana					TC116688 UniRef100_O24573 Cluster: 60S acidic ribosomal protein P0; n=1; Zea mays																TC123080 similar to UniRef100_Q0J7U6 Cluster: Os08g0162100 protein; n=2; Oryza sativa
TC113664 weakly similar to UniRef100_A9SXT4 Cluster: Predicted protein; n=1; Physcomitrella patens subsp. patens					TC116689 homologue to UniRef100_Q8W0W2 Cluster: Elongation factor 1-alpha; n=2; commelinids																TC123127
TC113665 similar to UniRef100_Q49HL5 Cluster: Chloroplast heavy metal P-type ATPase precursor; n=1; Arabidopsis thaliana					TC116698 similar to UniRef100_Q0IM50 Cluster: Os12g0597600 protein; n=1; Oryza sativa Japonica Group																TC123158
TC113666 homologue to UniRef100_Q8LSJ9 Cluster: X1; n=3; Zea mays					TC116704 homologue to UniRef100_Q7M1Q5 Cluster: Phenylalanine ammonia-lyase; n=1; Oryza sativa																TC123164 similar to UniRef100_A6QRP6 Cluster: Predicted protein; n=1; Ajellomyces capsulatus NAm1
TC113668 similar to UniRef100_Q6Z3F7 Cluster: Transducin / WD-40 repeat protein-like; n=1; Oryza sativa Japonica Group					TC116705																TC123192 homologue to UniRef100_Q6F3A5 Cluster: Expressed protein; n=1; Oryza sativa Japonica Group
TC113673					TC116711 similar to UniRef100_A7P7D9 Cluster: Chromosome chr9 scaffold_7, whole genome shotgun sequence; n=1; Vitis vinifera																TC123195 homologue to UniRef100_P04707 Cluster: Alcohol dehydrogenase 2; n=1; Zea mays
TC113674 similar to UniRef100_Q5VMK2 Cluster: RNA-binding protein-like; n=1; Oryza sativa Japonica Group					TC116721 similar to UniRef100_A7PKQ1 Cluster: Chromosome chr7 scaffold_20, whole genome shotgun sequence; n=1; Vitis vinifera																TC123218 similar to UniRef100_A0MNK8 Cluster: CBL-interacting protein kinase 22; n=1; Populus trichocarpa
TC113675					TC116723 similar to UniRef100_A8DIS5 Cluster: Deoxyuridine 5'-triphosphate nucleotidohydrolase Dut; n=1; Methylobacterium populi BJ001																TC123290 homologue to UniRef100_Q7Y037 Cluster: Calcium-dependent protein kinase ZmCPK11; n=1; Zea mays
TC113676					TC116744 similar to UniRef100_Q9LVV9 Cluster: Membrane associated protein; n=1; Arabidopsis thaliana																TC123316 homologue to UniRef100_P49036 Cluster: Sucrose synthase 2; n=1; Zea mays
TC113677 similar to UniRef100_A7URW3 Cluster: AGAP006916-PA; n=1; Anopheles gambiae str. PEST					TC116745 weakly similar to UniRef100_Q8LFX4 Cluster: WD repeat protein-like; n=1; Arabidopsis thaliana																TC123319 homologue to UniRef100_Q84R49 Cluster: Endoglucanase 10; n=2; Oryza sativa Japonica Group
TC113678 similar to UniRef100_Q10GA5 Cluster: Expressed protein; n=5; Oryza sativa Japonica Group					TC116746 homologue to UniRef100_Q10716 Cluster: Cysteine proteinase 1 precursor; n=1; Zea mays																TC123344 similar to UniRef100_A8R0L3 Cluster: Nitric oxide associated 1; n=1; Nicotiana benthamiana
TC113679 weakly similar to UniRef100_A7PAM9 Cluster: Chromosome chr14 scaffold_9, whole genome shotgun sequence; n=1; Vitis vinifera					TC116752 homologue to UniRef100_Q0JI08 Cluster: Os01g0832300 protein; n=1; Oryza sativa Japonica Group																TC123380 similar to UniRef100_Q6Z6E6 Cluster: Zinc finger transcription factor ZFP30; n=1; Oryza sativa Japonica Group
TC113680 homologue to UniRef100_A7NWV6 Cluster: Chromosome chr5 scaffold_2, whole genome shotgun sequence; n=2; core eudicotyledons					TC116757 homologue to UniRef100_A7Q8N0 Cluster: Chromosome chr5 scaffold_64, whole genome shotgun sequence; n=1; Vitis vinifera																TC123381
TC113681 similar to UniRef100_A7NXF2 Cluster: Chromosome chr5 scaffold_2, whole genome shotgun sequence; n=1; Vitis vinifera					TC116768 similar to UniRef100_A7R0J7 Cluster: Chromosome undetermined scaffold_310, whole genome shotgun sequence; n=1; Vitis vinifera																TC123395 similar to UniRef100_A7P9K0 Cluster: Chromosome chr3 scaffold_8, whole genome shotgun sequence; n=1; Vitis vinifera
TC113685 similar to UniRef100_Q9FNV7 Cluster: Auxin-repressed protein; n=1; Robinia pseudoacacia					TC116782 weakly similar to UniRef100_A7Q1F8 Cluster: Chromosome chr7 scaffold_44, whole genome shotgun sequence; n=1; Vitis vinifera																TC123396 similar to UniRef100_Q2RB54 Cluster: Glycosyl transferase family 8 protein, expressed; n=1; Oryza sativa Japonica Group
TC113687 homologue to UniRef100_P50888 Cluster: 60S ribosomal protein L24; n=1; Hordeum vulgare					TC116791																TC123442 homologue to UniRef100_Q2ACC1 Cluster: Histidine kinase; n=1; Zea mays
TC113689 homologue to UniRef100_P49353 Cluster: Farnesyl pyrophosphate synthetase (FPP synthetase) (FPS) (Farnesyl diphosphate synthetase) [Includes: Dimethylallyltranstransferase ; Geranyltranstransferase ]; n=2; Zea mays					TC116794 homologue to UniRef100_Q41736 Cluster: Ferredoxin-NADP reductase precursor; n=1; Zea mays																TC123475 similar to UniRef100_Q5Z824 Cluster: 3-phosphoinositide-dependent protein kinase-1-like; n=1; Oryza sativa Japonica Group
TC113690 similar to UniRef100_Q7XBT1 Cluster: NADH:ubiquinone oxidoreductase 17.2 kD subunit family protein, expressed; n=2; Oryza sativa					TC116803 similar to UniRef100_A7QEH0 Cluster: Peptidyl-prolyl cis-trans isomerase; n=1; Vitis vinifera																TC123512 similar to UniRef100_Q0JH41 Cluster: Os01g0885300 protein; n=2; Oryza sativa Japonica Group
TC113691 homologue to UniRef100_Q0DMV4 Cluster: Os03g0791500 protein; n=1; Oryza sativa Japonica Group					TC116804 similar to UniRef100_A7NW67 Cluster: Chromosome chr5 scaffold_2, whole genome shotgun sequence; n=1; Vitis vinifera																TC123532 UniRef100_A6N0C7 Cluster: Polyubiquitin containing 7 ubiquitin monomers; n=3; Magnoliophyta
TC113692					TC116809 similar to UniRef100_Q654T8 Cluster: Leaf senescence protein-like; n=2; Oryza sativa																TC123558 weakly similar to UniRef100_A2XBN5 Cluster: Non-specific lipid-transfer protein 2 precursor; n=1; Oryza sativa Indica Group
TC113697					TC116813																TC123560 similar to UniRef100_P93299 Cluster: Uncharacterized mitochondrial protein AtMg00430/AtMg01150; n=1; Arabidopsis thaliana
TC113698 similar to UniRef100_A7PCL2 Cluster: Chromosome chr17 scaffold_12, whole genome shotgun sequence; n=1; Vitis vinifera					TC116818 homologue to UniRef100_P08440 Cluster: Fructose-bisphosphate aldolase, cytoplasmic isozyme; n=1; Zea mays																TC123562
TC113699 weakly similar to UniRef100_Q0IV94 Cluster: Os11g0104200 protein; n=1; Oryza sativa Japonica Group					TC116821 homologue to UniRef100_Q8W529 Cluster: Methionine synthase; n=1; Zea mays																TC123585 homologue to UniRef100_Q9M7F3 Cluster: LIM transcription factor homolog; n=1; Zea mays
TC113702 weakly similar to UniRef100_A7Q3S0 Cluster: Chromosome chr13 scaffold_48, whole genome shotgun sequence; n=1; Vitis vinifera					TC116833 similar to UniRef100_A7Q2X7 Cluster: Chromosome chr12 scaffold_47, whole genome shotgun sequence; n=1; Vitis vinifera																TC123646 UniRef100_A1X1E5 Cluster: Polyubiquitin; n=1; Thlaspi caerulescens
TC113708					TC116834																TC123665 similar to UniRef100_O58974 Cluster: Uncharacterized protein PH1209; n=1; Pyrococcus horikoshii
TC113714 homologue to UniRef100_P19950 Cluster: 40S ribosomal protein S14; n=1; Zea mays					TC116838 similar to UniRef100_Q3S2I1 Cluster: Serine-glyoxylate aminotransferase; n=1; Spirodela polyrrhiza																TC123726
TC113720 similar to UniRef100_A7P6B0 Cluster: Chromosome chr9 scaffold_7, whole genome shotgun sequence; n=1; Vitis vinifera					TC116853 homologue to UniRef100_Q71VM4 Cluster: Importin subunit alpha-1a; n=2; Oryza sativa Japonica Group																TC123730 weakly similar to UniRef100_Q60DE1 Cluster: Phenazine biosynthesis family protein; n=2; Oryza sativa Japonica Group
TC113721					TC116875																TC123741 homologue to UniRef100_A7QPE5 Cluster: Chromosome chr18 scaffold_137, whole genome shotgun sequence; n=1; Vitis vinifera
TC113723 homologue to UniRef100_Q9FS11 Cluster: Vacuolar proton-ATPase; n=1; Hordeum vulgare					TC116879 similar to UniRef100_Q6Z4G6 Cluster: Translocase inner membrane-like protein; n=1; Oryza sativa Japonica Group																TC123759 similar to UniRef100_Q0DZ14 Cluster: Os02g0654300 protein; n=2; Oryza sativa Japonica Group
TC113727					TC116880 similar to UniRef100_Q6YS19 Cluster: Senescence-associated protein-like; n=1; Oryza sativa Japonica Group																TC123795 homologue to UniRef100_O24626 Cluster: Fatty acid desaturase; n=1; Zea mays
TC113729 similar to UniRef100_A7QRA7 Cluster: Chromosome chr13 scaffold_149, whole genome shotgun sequence; n=1; Vitis vinifera					TC116889 similar to UniRef100_Q5EUD6 Cluster: Protein disulfide isomerase; n=1; Zea mays																TC123803 weakly similar to UniRef100_Q2MCJ4 Cluster: Xylan 1,4-beta-xylosidase; n=1; Populus tremula x Populus alba
TC113733 similar to UniRef100_A7Q2R9 Cluster: Chromosome chr1 scaffold_46, whole genome shotgun sequence; n=1; Vitis vinifera					TC116896 similar to UniRef100_A7PSE4 Cluster: Chromosome chr14 scaffold_27, whole genome shotgun sequence; n=1; Vitis vinifera																TC123819 similar to UniRef100_A7QJ75 Cluster: Chromosome chr2 scaffold_105, whole genome shotgun sequence; n=1; Vitis vinifera
TC113735					TC116914 homologue to UniRef100_P12653 Cluster: Glutathione S-transferase 1; n=1; Zea mays																TC123847 similar to UniRef100_Q5JNT2 Cluster: 3'-N-debenzoyltaxol N-benzoyltransferase-like; n=1; Oryza sativa Japonica Group
TC113736 similar to UniRef100_Q68VB5 Cluster: ALY protein; n=1; Nicotiana benthamiana					TC116923 similar to UniRef100_Q9LW93 Cluster: Nicotiana tabacum wound inducive mRNA , complete cds; n=1; Nicotiana tabacum																TC123859 similar to UniRef100_UPI0000E23DE7 Cluster: PREDICTED: CDC-like kinase 3 isoform 3; n=2; Eutheria
TC113743					TC116931																TC123889 homologue to UniRef100_Q0JL44 Cluster: Os01g0624500 protein; n=1; Oryza sativa Japonica Group
TC113745					TC116932																TC123901 similar to UniRef100_Q75GL1 Cluster: Expressed protein; n=1; Oryza sativa Japonica Group
TC113750 similar to UniRef100_A7PJW2 Cluster: Chromosome chr12 scaffold_18, whole genome shotgun sequence; n=1; Vitis vinifera					TC116936 UniRef100_Q8SAT1 Cluster: Elongation factor 1-alpha; n=1; Saccharum hybrid cultivar CP72-2086																TC123909 similar to UniRef100_A9SG46 Cluster: Predicted protein; n=1; Physcomitrella patens subsp. patens
TC113752 homologue to UniRef100_Q9M639 Cluster: Epsilon-COP; n=1; Zea mays					TC116946 similar to UniRef100_Q8H0B6 Cluster: Probable UDP-arabinose 4-epimerase 2; n=2; Oryza sativa Japonica Group																TC123919 homologue to UniRef100_A7J0U4 Cluster: Peroxidase; n=1; Oryza sativa
TC113755 homologue to UniRef100_Q10NC7 Cluster: Oxysterol-binding protein, expressed; n=2; Oryza sativa					TC116952 homologue to UniRef100_P04709 Cluster: ADP,ATP carrier protein 1, mitochondrial precursor; n=1; Zea mays																TC123925
TC113757 similar to UniRef100_Q42840 Cluster: Coproporphyrinogen III oxidase, chloroplast precursor; n=1; Hordeum vulgare					TC116985 similar to UniRef100_Q10Q27 Cluster: Leucine Rich Repeat family protein, expressed; n=1; Oryza sativa Japonica Group																TC123933 similar to UniRef100_A9RWS0 Cluster: Predicted protein; n=1; Physcomitrella patens subsp. patens
TC113759 homologue to UniRef100_Q6EPQ1 Cluster: dTDP-D-glucose 4,6-dehydratase-like; n=1; Oryza sativa Japonica Group					TC116996 similar to UniRef100_A1VTZ9 Cluster: Binding-protein-dependent transport systems inner membrane component; n=1; Polaromonas naphthalenivorans CJ2																TC123971 similar to UniRef100_Q0DMJ4 Cluster: Os03g0805600 protein; n=1; Oryza sativa Japonica Group
TC113765 similar to UniRef100_Q6ZKM4 Cluster: F-box protein family-like; n=1; Oryza sativa Japonica Group					TC117024 similar to UniRef100_Q9XHV5 Cluster: 10A19I.11; n=2; Oryza sativa Japonica Group																TC124080 similar to UniRef100_A7NT73 Cluster: Chromosome chr18 scaffold_1, whole genome shotgun sequence; n=1; Vitis vinifera
TC113767 homologue to UniRef100_P12863 Cluster: Triosephosphate isomerase, cytosolic; n=1; Zea mays					TC117043 similar to UniRef100_A5NWA3 Cluster: LigA; n=1; Methylobacterium sp. 4-46																TC124133
TC113769					TC117044 homologue to UniRef100_Q9FUZ6 Cluster: Translational elongation factor EF-TuM; n=1; Zea mays																TC124142 weakly similar to UniRef100_A9RUS6 Cluster: Predicted protein; n=1; Physcomitrella patens subsp. patens
TC113773 similar to UniRef100_A7QQI7 Cluster: Chromosome undetermined scaffold_143, whole genome shotgun sequence; n=1; Vitis vinifera					TC117052 similar to UniRef100_Q9FNU9 Cluster: Mitochondrial processing peptidase alpha-chain; n=1; Dactylis glomerata																TC124145 similar to UniRef100_Q8MS22 Cluster: RE41430p; n=1; Drosophila melanogaster
TC113776					TC117055 similar to UniRef100_Q6V9I5 Cluster: P18; n=1; Solanum chacoense																TC124158 similar to UniRef100_Q689G9 Cluster: Two-component response regulator-like PRR1; n=2; Oryza sativa Japonica Group
TC113777 homologue to UniRef100_Q10CE4 Cluster: Expressed protein; n=1; Oryza sativa Japonica Group					TC117060 homologue to UniRef100_Q84LS4 Cluster: Superal1; n=1; Zea mays																TC124162 weakly similar to UniRef100_Q6YUL3 Cluster: Nodulin-like protein; n=1; Oryza sativa Japonica Group
TC113779 UniRef100_Q5DPX8 Cluster: GrpE2; n=1; Saccharum hybrid cultivar					TC117071 similar to UniRef100_Q0JIY9 Cluster: Os01g0770100 protein; n=1; Oryza sativa Japonica Group																TC124166
TC113780 similar to UniRef100_Q5N9R6 Cluster: Transducin family protein / WD-40 repeat family protein-like; n=1; Oryza sativa Japonica Group					TC117072 similar to UniRef100_Q337H2 Cluster: Protein kinase domain containing protein, expressed; n=1; Oryza sativa Japonica Group																TC124170
TC113782 homologue to UniRef100_O04981 Cluster: Cystathionine gamma-synthase; n=1; Zea mays					TC117077 similar to UniRef100_UPI00015E0912 Cluster: Podocalyxin-like protein 2 precursor (Endoglycan).; n=1; Homo sapiens																TC124172 similar to UniRef100_Q79EA5 Cluster: Orf8; n=2; Enterobacteriaceae
TC113783					TC117095 homologue to UniRef100_Q9LLD7 Cluster: Fructose-bisphosphate aldolase; n=1; Avena sativa																TC124190 UniRef100_Q9LLI4 Cluster: Cellulose synthase-6; n=1; Zea mays
TC113787 similar to UniRef100_Q1XHC6 Cluster: Multidomain cystatin; n=1; Triticum aestivum					TC117098 homologue to UniRef100_Q43247 Cluster: Glyceraldehyde-3-phosphate dehydrogenase, cytosolic 3; n=1; Zea mays																TC124216 similar to UniRef100_A7QVC1 Cluster: Chromosome chr2 scaffold_187, whole genome shotgun sequence; n=1; Vitis vinifera
TC113788 UniRef100_Q0E3Z1 Cluster: Os02g0147300 protein; n=1; Oryza sativa Japonica Group					TC117115																TC124220 similar to UniRef100_P27789 Cluster: Ferredoxin-5, chloroplast precursor; n=1; Zea mays
TC113789 homologue to UniRef100_Q41753 Cluster: Ubiquitin fusion protein; n=1; Zea mays					TC117119 homologue to UniRef100_P22275 Cluster: Tubulin alpha-3 chain; n=1; Zea mays																TC124224 homologue to UniRef100_A2ZDY4 Cluster: Adenosylhomocysteinase; n=3; Oryza sativa
TC113792					TC117121																TC124238 similar to UniRef100_Q0DKN3 Cluster: Os05g0153000 protein; n=1; Oryza sativa Japonica Group
TC113794 similar to UniRef100_A8MR23 Cluster: Uncharacterized protein At3g19460.2; n=1; Arabidopsis thaliana					TC117151 similar to UniRef100_A7D2K1 Cluster: LigA precursor; n=1; Halorubrum lacusprofundi ATCC 49239																TC124290 homologue to UniRef100_A6MZ97 Cluster: Chloroplast threonine synthase; n=1; Oryza sativa Indica Group
TC113800 homologue to UniRef100_O24575 Cluster: S-adenosylmethionine decarboxylase proenzyme (AdoMetDC) (SamDC) [Contains: S-adenosylmethionine decarboxylase alpha chain; S- adenosylmethionine decarboxylase beta chain]; n=1; Zea mays					TC117153 weakly similar to UniRef100_A7PI64 Cluster: Chromosome chr13 scaffold_17, whole genome shotgun sequence; n=1; Vitis vinifera																TC124322 homologue to UniRef100_Q7XB99 Cluster: Transmembrane protein kinase; n=1; Oryza sativa Japonica Group
TC113802 similar to UniRef100_A7P8D0 Cluster: Chromosome chr3 scaffold_8, whole genome shotgun sequence; n=1; Vitis vinifera					TC117154 homologue to UniRef100_Q5Z7J0 Cluster: Shaggy-like kinase etha; n=1; Oryza sativa Japonica Group																TC124375
TC113805 similar to UniRef100_Q0E4Q7 Cluster: Os02g0105100 protein; n=1; Oryza sativa Japonica Group					TC117160 homologue to UniRef100_A7P5J9 Cluster: Chromosome chr4 scaffold_6, whole genome shotgun sequence; n=1; Vitis vinifera																TC124389
TC113806 homologue to UniRef100_Q9XGU7 Cluster: NADP-specific isocitrate dehydrogenase; n=2; Oryza sativa					TC117166 similar to UniRef100_Q75W16 Cluster: Phospho-2-dehydro-3-deoxyheptonate aldolase 2, chloroplast precursor; n=1; Oryza sativa Japonica Group																TC124408 homologue to UniRef100_Q7XY20 Cluster: Ribosomal protein L19; n=1; Triticum aestivum
TC113809 UniRef100_P62163 Cluster: Calmodulin-2; n=8; Magnoliophyta					TC117173																TC124421 similar to UniRef100_Q5JNT2 Cluster: 3'-N-debenzoyltaxol N-benzoyltransferase-like; n=1; Oryza sativa Japonica Group
TC113812 homologue to UniRef100_Q8GTD3 Cluster: Farnesylated protein 1; n=1; Hordeum vulgare subsp. vulgare					TC117183 homologue to UniRef100_P08735 Cluster: Glyceraldehyde-3-phosphate dehydrogenase, cytosolic 1; n=1; Zea mays																TC124428 similar to UniRef100_A7NZ23 Cluster: Chromosome chr6 scaffold_3, whole genome shotgun sequence; n=1; Vitis vinifera
TC113817 similar to UniRef100_P49972 Cluster: Signal recognition particle 54 kDa protein 2; n=1; Solanum lycopersicum					TC117185																TC124448
TC113818 similar to UniRef100_Q0JL73 Cluster: DEAD-box ATP-dependent RNA helicase 26; n=1; Oryza sativa Japonica Group					TC117205 homologue to UniRef100_A6YH14 Cluster: Inositol 1,3,4,5,6-pentakisphosphate 2-kinase; n=2; Zea mays																TC124450 weakly similar to UniRef100_Q2HVM1 Cluster: RNA-directed DNA polymerase; n=1; Medicago truncatula
TC113819 homologue to UniRef100_Q9MAY9 Cluster: Nonclathrin coat protein zeta1-COP; n=1; Zea mays					TC117230 homologue to UniRef100_P37833 Cluster: Aspartate aminotransferase, cytoplasmic; n=5; Magnoliophyta																TC124489 homologue to UniRef100_Q75HA3 Cluster: Expressed protein; n=1; Oryza sativa Japonica Group
TC113822 similar to UniRef100_Q0D632 Cluster: Os07g0515700 protein; n=1; Oryza sativa Japonica Group					TC117231																TC124505 similar to UniRef100_A7PP43 Cluster: Chromosome chr8 scaffold_23, whole genome shotgun sequence; n=1; Vitis vinifera
TC113823 similar to UniRef100_Q0DNT9 Cluster: Os03g0735100 protein; n=1; Oryza sativa Japonica Group					TC117234 similar to UniRef100_Q0JDN6 Cluster: Os04g0389800 protein; n=1; Oryza sativa Japonica Group																TC124513 homologue to UniRef100_Q0DEZ9 Cluster: Os06g0127000 protein; n=2; Oryza sativa Japonica Group
TC113826 homologue to UniRef100_Q6K1Q5 Cluster: Glycolipid transfer protein-like; n=1; Oryza sativa Japonica Group					TC117236																TC124539 similar to UniRef100_Q75GL2 Cluster: Expressed protein; n=1; Oryza sativa Japonica Group
TC113827 similar to UniRef100_Q9FYX2 Cluster: BAC19.4; n=1; Solanum lycopersicum					TC117244 homologue to UniRef100_Q8W0Q7 Cluster: Methionine synthase protein; n=1; Sorghum bicolor																TC124581 similar to UniRef100_Q7XCT3 Cluster: Expressed protein; n=2; Oryza sativa Japonica Group
TC113828 similar to UniRef100_A1Y2B7 Cluster: Leafbladeless1; n=1; Zea mays					TC117249																TC124583
TC113829 similar to UniRef100_A7Q431 Cluster: Chromosome chr13 scaffold_48, whole genome shotgun sequence; n=1; Vitis vinifera					TC117254 homologue to UniRef100_Q43661 Cluster: Wali7 protein; n=1; Triticum aestivum																TC124591 similar to UniRef100_Q60DE1 Cluster: Phenazine biosynthesis family protein; n=2; Oryza sativa Japonica Group
TC113831 homologue to UniRef100_Q9FS08 Cluster: UV-damaged DNA binding protein; n=1; Oryza sativa Japonica Group					TC117258																TC124604 similar to UniRef100_Q56X96 Cluster: Cyclopropyl isomerase; n=1; Arabidopsis thaliana
TC113836					TC117263 similar to UniRef100_A7R621 Cluster: Chromosome undetermined scaffold_1132, whole genome shotgun sequence; n=1; Vitis vinifera																TC124608 similar to UniRef100_Q75LK9 Cluster: Expressed protein; n=2; Oryza sativa
TC113839					TC117274 similar to UniRef100_Q2QMG6 Cluster: Tesmin/TSO1-like CXC domain containing protein, expressed; n=1; Oryza sativa Japonica Group																TC124628 similar to UniRef100_A7NUU5 Cluster: Chromosome chr18 scaffold_1, whole genome shotgun sequence; n=1; Vitis vinifera
TC113841 homologue to UniRef100_Q9LSU1 Cluster: Proteasome subunit alpha type-5; n=2; Oryza sativa Japonica Group					TC117281																TC124638 weakly similar to UniRef100_A1A6A6 Cluster: Response regulator; n=1; Oryza sativa Japonica Group
TC113842 similar to UniRef100_Q0JIZ5 Cluster: Os01g0769000 protein; n=1; Oryza sativa Japonica Group					TC117287																TC124692 homologue to UniRef100_Q0J9B4 Cluster: Os04g0662800 protein; n=1; Oryza sativa Japonica Group
TC113845 similar to UniRef100_Q0IUG1 Cluster: Os11g0158700 protein; n=2; Oryza sativa					TC117307 homologue to UniRef100_A7QMH9 Cluster: Chromosome chr19 scaffold_126, whole genome shotgun sequence; n=1; Vitis vinifera																TC124714 similar to UniRef100_Q5I6E9 Cluster: AvrPto-dependent Pto-interacting protein 3; n=1; Solanum lycopersicum
TC113846 similar to UniRef100_A7PRJ3 Cluster: Chromosome chr14 scaffold_27, whole genome shotgun sequence; n=1; Vitis vinifera					TC117312 homologue to UniRef100_Q40078 Cluster: Vacuolar ATP synthase subunit B 1; n=1; Hordeum vulgare																TC124726
TC113848 similar to UniRef100_Q0D7K9 Cluster: Os07g0237100 protein; n=1; Oryza sativa Japonica Group					TC117319 similar to UniRef100_Q6H5X2 Cluster: ABA-responsive protein-like; n=2; Oryza sativa																TC124809
TC113850 homologue to UniRef100_A6YRS1 Cluster: R-interacting factor 1; n=1; Zea mays					TC117330																TC124835
TC113852 similar to UniRef100_Q336W0 Cluster: Ubiquitin family protein, expressed; n=1; Oryza sativa Japonica Group					TC117335																TC124867
TC113855 similar to UniRef100_Q0ITY8 Cluster: Os11g0207200 protein; n=1; Oryza sativa Japonica Group					TC117347 similar to UniRef100_A4BJE0 Cluster: Lipoate-protein ligase B; n=1; Reinekea sp. MED297																TC124873 similar to UniRef100_UPI000065FF09 Cluster: AN1-type zinc finger protein 5 (Zinc finger A20 domain-containing protein 2) (Zinc finger protein 216).; n=1; Takifugu rubripes
TC113858 homologue to UniRef100_Q109G2 Cluster: DEAD-box ATP-dependent RNA helicase 12; n=1; Oryza sativa Japonica Group					TC117351 similar to UniRef100_Q688X9 Cluster: Protein DEHYDRATION-INDUCED 19; n=1; Oryza sativa Japonica Group																TC124880 homologue to UniRef100_UPI000065E2E5 Cluster: Homolog of Homo sapiens "Histone 1, H2ai; n=1; Takifugu rubripes
TC113863					TC117353																TC124887 homologue to UniRef100_P49036 Cluster: Sucrose synthase 2; n=1; Zea mays
TC113868 similar to UniRef100_A7PN83 Cluster: Chromosome chr1 scaffold_22, whole genome shotgun sequence; n=1; Vitis vinifera					TC117370 weakly similar to UniRef100_Q75K31 Cluster: Expressed protein; n=2; Oryza sativa Japonica Group																TC124940
TC113872 similar to UniRef100_Q6K9T1 Cluster: Oligopeptidase A-like; n=1; Oryza sativa Japonica Group					TC117376 homologue to UniRef100_Q2R2M0 Cluster: Actin-related protein 2/3 complex subunit 5; n=3; Oryza sativa																TC124974 similar to UniRef100_A7QTL1 Cluster: Chromosome chr11 scaffold_170, whole genome shotgun sequence; n=1; Vitis vinifera
TC113874 homologue to UniRef100_P51059 Cluster: Phosphoenolpyruvate carboxylase 2; n=1; Zea mays					TC117404 similar to UniRef100_Q7Y183 Cluster: DEAD-box ATP-dependent RNA helicase 10; n=2; Oryza sativa																TC125003 similar to UniRef100_Q8VX11 Cluster: Diphosphonucleotide phosphatase 1 precursor; n=1; Lupinus luteus
TC113877 homologue to UniRef100_Q9SGT4 Cluster: Elongation factor EF-2; n=1; Arabidopsis thaliana					TC117414 similar to UniRef100_Q688X9 Cluster: Protein DEHYDRATION-INDUCED 19; n=1; Oryza sativa Japonica Group																TC125016 similar to UniRef100_Q2R9B5 Cluster: VHS domain containing protein, expressed; n=2; Oryza sativa Japonica Group
TC113882 similar to UniRef100_Q8GY23 Cluster: E3 ubiquitin-protein ligase UPL1; n=1; Arabidopsis thaliana					TC117416 weakly similar to UniRef100_A7Q5Y0 Cluster: Chromosome chr14 scaffold_54, whole genome shotgun sequence; n=1; Vitis vinifera																TC125048 similar to UniRef100_A7Q7S9 Cluster: Chromosome chr18 scaffold_61, whole genome shotgun sequence; n=1; Vitis vinifera
TC113883 weakly similar to UniRef100_Q94AX0 Cluster: AT4g17010/dl4535w; n=2; Arabidopsis thaliana					TC117417 similar to UniRef100_Q338H2 Cluster: Oxidoreductase family, NAD-binding Rossmann fold containing protein, expressed; n=1; Oryza sativa Japonica Group																TC125133 similar to UniRef100_Q4W1F6 Cluster: Thioredoxin h2 protein; n=1; Zea mays
TC113884 homologue to UniRef100_Q677H6 Cluster: ADP-ribosylation factor; n=1; Hyacinthus orientalis					TC117429 similar to UniRef100_Q6JGT1 Cluster: Glycylpeptide N-tetradecanoyltransferase; n=1; Triticum aestivum																TC125137 similar to UniRef100_Q0D9I1 Cluster: Os06g0714800 protein; n=2; Oryza sativa Japonica Group
TC113885 homologue to UniRef100_Q5WMY3 Cluster: Cytoplasmic ribosomal protein L18; n=2; Oryza sativa					TC117450																TC125140 homologue to UniRef100_P55876 Cluster: Eukaryotic translation initiation factor 5; n=1; Zea mays
TC113886					TC117481 similar to UniRef100_A7PLW7 Cluster: Chromosome chr14 scaffold_21, whole genome shotgun sequence; n=1; Vitis vinifera																TC125147 weakly similar to UniRef100_Q9FFF6 Cluster: Leucoanthocyanidin dioxygenase-like protein; n=1; Arabidopsis thaliana
TC113887 homologue to UniRef100_Q6Z6H0 Cluster: S-adenosylmethionine:2-demethylmenaquinone methyltransferase-like; n=1; Oryza sativa Japonica Group					TC117487 similar to UniRef100_Q7G2G8 Cluster: KH domain containing protein, expressed; n=1; Oryza sativa Japonica Group																TC125158 homologue to UniRef100_UPI000060E14A Cluster: Histone H4.; n=1; Gallus gallus
TC113890 similar to UniRef100_A7PHI5 Cluster: Chromosome chr17 scaffold_16, whole genome shotgun sequence; n=1; Vitis vinifera					TC117488 similar to UniRef100_Q40061 Cluster: Ids2; n=1; Hordeum vulgare																TC125183
TC113891 homologue to UniRef100_Q9FER4 Cluster: Proteasome subunit alpha type; n=1; Zea mays					TC117496 weakly similar to UniRef100_A7QHL9 Cluster: Chromosome chr5 scaffold_98, whole genome shotgun sequence; n=1; Vitis vinifera																TC125224 similar to UniRef100_A7P9Z4 Cluster: Chromosome chr14 scaffold_9, whole genome shotgun sequence; n=1; Vitis vinifera
TC113896 homologue to UniRef100_Q6YZC3 Cluster: Glucose-6-phosphate/phosphate translocator; n=1; Oryza sativa Japonica Group					TC117527 homologue to UniRef100_Q6EN42 Cluster: Bet v I allergen-like; n=2; Oryza sativa																TC125280
TC113897 similar to UniRef100_A2ZAC2 Cluster: E3 ubiquitin-protein ligase BRE1-like 2; n=2; Oryza sativa					TC117535 homologue to UniRef100_Q0IPE5 Cluster: Os12g0210800 protein; n=1; Oryza sativa Japonica Group																TC125318 similar to UniRef100_Q62EW6 Cluster: DNA-binding response regulator, LuxR family; n=14; Burkholderia
TC113898 homologue to UniRef100_A7PP67 Cluster: Chromosome chr8 scaffold_23, whole genome shotgun sequence; n=1; Vitis vinifera					TC117537 similar to UniRef100_A7PUA9 Cluster: Chromosome chr7 scaffold_31, whole genome shotgun sequence; n=1; Vitis vinifera																TC125341 similar to UniRef100_Q0DKG4 Cluster: Os05g0165400 protein; n=1; Oryza sativa Japonica Group
TC113899 similar to UniRef100_A7Q765 Cluster: Chromosome chr5 scaffold_58, whole genome shotgun sequence; n=1; Vitis vinifera					TC117580 homologue to UniRef100_Q6Z663 Cluster: WD-40 repeat protein-like; n=1; Oryza sativa Japonica Group																TC125385 similar to UniRef100_Q8W0S7 Cluster: TNP2-like protein; n=1; Sorghum bicolor
TC113900 similar to UniRef100_A7Q8S4 Cluster: Chromosome chr5 scaffold_64, whole genome shotgun sequence; n=1; Vitis vinifera					TC117586 homologue to UniRef100_P34106 Cluster: Alanine aminotransferase 2; n=1; Panicum miliaceum																TC125430 similar to UniRef100_A7QYR5 Cluster: Chromosome chr5 scaffold_253, whole genome shotgun sequence; n=1; Vitis vinifera
TC113906 similar to UniRef100_A7NZS1 Cluster: Chromosome chr6 scaffold_3, whole genome shotgun sequence; n=1; Vitis vinifera					TC117587 homologue to UniRef100_UPI00015DFF8C Cluster: Ubiquitin.; n=2; Homo sapiens																TC125434
TC113909 similar to UniRef100_Q0JQT8 Cluster: Os01g0139200 protein; n=2; Oryza sativa Japonica Group					TC117588 similar to UniRef100_Q84L61 Cluster: Farnesylated protein 3; n=1; Hordeum vulgare subsp. vulgare																TC125469 similar to UniRef100_A3RU68 Cluster: SfuB; n=1; Ralstonia solanacearum UW551
TC113914 similar to UniRef100_Q9LRN5 Cluster: Similarity to transfactor; n=1; Arabidopsis thaliana					TC117595																TC125516 similar to UniRef100_A0FHB5 Cluster: Type III chlorophyll a/b-binding protein; n=1; Lycoris aurea
TC113915 homologue to UniRef100_Q8GT27 Cluster: Alternative oxidase; n=1; Zea mays					TC117598 similar to UniRef100_Q0WZC0 Cluster: RNA ligase isoform 3; n=1; Triticum aestivum																TC125523 similar to UniRef100_Q9M2V1 Cluster: RING finger-like protein; n=1; Arabidopsis thaliana
TC113916					TC117641																TC125530 homologue to UniRef100_O65160 Cluster: DnaJ-related protein ZMDJ1; n=1; Zea mays
TC113919 similar to UniRef100_Q9ZSQ7 Cluster: Protein phosphatase 2C homolog; n=1; Mesembryanthemum crystallinum					TC117645																TC125620 similar to UniRef100_Q6TAR9 Cluster: Mitogen activated protein kinase 6; n=1; Zea mays
TC113922 homologue to UniRef100_Q9XGU7 Cluster: NADP-specific isocitrate dehydrogenase; n=2; Oryza sativa					TC117655																TC125621 similar to UniRef100_Q0JEF1 Cluster: Os04g0284100 protein; n=1; Oryza sativa Japonica Group
TC113923 similar to UniRef100_Q5ZEA6 Cluster: Heat shock transcription factor HSF21-like; n=1; Oryza sativa Japonica Group					TC117660 weakly similar to UniRef100_A8JAG8 Cluster: Argonaute-like protein; n=1; Chlamydomonas reinhardtii																TC125628 similar to UniRef100_O24595 Cluster: Glutathione transferase; n=1; Zea mays
TC113926 similar to UniRef100_Q0J3E4 Cluster: Os09g0125100 protein; n=2; Oryza sativa					TC117662																TC125634 homologue to UniRef100_Q6IVC3 Cluster: BZIP transcription factor; n=1; Oryza sativa Japonica Group
TC113930					TC117667 homologue to UniRef100_Q43594 Cluster: Tubulin beta-1 chain; n=3; Oryza sativa																TC125656 similar to UniRef100_Q2L7E7 Cluster: Rust resistance gene ABC1041; n=1; Hordeum vulgare subsp. vulgare
TC113931 similar to UniRef100_A0JCI4 Cluster: Shaggy-like kinase; n=1; Triticum aestivum					TC117682 similar to UniRef100_Q2MV11 Cluster: Beta-mannosidase 2; n=1; Oncidium Gower Ramsey																TC125711 similar to UniRef100_A7PBH2 Cluster: Chromosome chr16 scaffold_10, whole genome shotgun sequence; n=1; Vitis vinifera
TC113936 similar to UniRef100_Q2QWY3 Cluster: Aldehyde dehydrogenase family protein, expressed; n=1; Oryza sativa Japonica Group					TC117684 similar to UniRef100_Q0IQN6 Cluster: Os12g0109900 protein; n=1; Oryza sativa Japonica Group																TC125731 homologue to UniRef100_P40978 Cluster: 40S ribosomal protein S19; n=3; Oryza sativa
TC113937 similar to UniRef100_Q7XG35 Cluster: CUE domain containing protein, expressed; n=3; Oryza sativa					TC117702 homologue to UniRef100_Q2QKB5 Cluster: U2AF small subunit; n=1; Triticum aestivum																TC125766 similar to UniRef100_A7P9Z4 Cluster: Chromosome chr14 scaffold_9, whole genome shotgun sequence; n=1; Vitis vinifera
TC113940 similar to UniRef100_Q75I82 Cluster: Expressed protein; n=2; Oryza sativa					TC117712 similar to UniRef100_A7P9X8 Cluster: Chromosome chr14 scaffold_9, whole genome shotgun sequence; n=1; Vitis vinifera																TC125798 similar to UniRef100_Q10HN8 Cluster: Expressed protein; n=2; Oryza sativa
TC113942 homologue to UniRef100_O24560 Cluster: Ubiquitin carrier protein; n=1; Zea mays					TC117717 similar to UniRef100_Q4L3F2 Cluster: 4-diphosphocytidyl-2-C-methyl-D-erythritol kinase (CMK) (4-(cytidine-5'-diphospho)-2-C-methyl-D-erythritol kinase); n=1; Staphylococcus haemolyticus JCSC1435																TC125815
TC113943 similar to UniRef100_Q6ZC71 Cluster: Sac domain-containing inositol phosphatase 3-like; n=2; Oryza sativa Japonica Group					TC117731 homologue to UniRef100_Q38JU3 Cluster: ADP ribosylation factor 002; n=2; core eudicotyledons																TC125817 similar to UniRef100_Q761Y5 Cluster: BRI1-KD interacting protein 129; n=3; Oryza sativa
TC113944 homologue to UniRef100_Q5K3Q7 Cluster: Vacuolar H+-translocating inorganic pyrophosphatase; n=1; Zea mays					TC117755 homologue to UniRef100_P93627 Cluster: Cysteine proteinase inhibitor; n=2; Zea mays																TC125866 similar to UniRef100_Q6EPQ1 Cluster: dTDP-D-glucose 4,6-dehydratase-like; n=1; Oryza sativa Japonica Group
TC113945					TC117757 homologue to UniRef100_Q8RZ90 Cluster: Ribosomal protein L18a-like; n=2; Oryza sativa																TC125919 weakly similar to UniRef100_A4QSH6 Cluster: Predicted protein; n=1; Magnaporthe grisea
TC113946 weakly similar to UniRef100_A9TYT7 Cluster: Predicted protein; n=1; Physcomitrella patens subsp. patens					TC117786																TC125921 homologue to UniRef100_Q5QFC3 Cluster: Glutamine-dependent asparagine synthetase; n=1; Triticum aestivum
TC113947 similar to UniRef100_P92946 Cluster: Sulfate transporter 2.2; n=2; Arabidopsis thaliana					TC117787 similar to UniRef100_A8DC75 Cluster: Glycerophosphoryl diester phosphodiesterase; n=1; Methylobacterium populi BJ001																TC125938 similar to UniRef100_Q9AWA5 Cluster: Alpha-glucan water dikinase, chloroplast precursor; n=1; Solanum tuberosum
TC113949					TC117809 similar to UniRef100_Q0JIU6 Cluster: Os01g0776800 protein; n=2; Oryza sativa Japonica Group																TC125944 weakly similar to UniRef100_A7P5F5 Cluster: Chromosome chr4 scaffold_6, whole genome shotgun sequence; n=1; Vitis vinifera
TC113951 similar to UniRef100_A0MA43 Cluster: Ran-binding protein; n=1; Triticum aestivum					TC117814 homologue to UniRef100_Q9ZPP0 Cluster: Tubulin beta-1 chain; n=1; Eleusine indica																TC125951 similar to UniRef100_A7PP17 Cluster: Chromosome chr8 scaffold_23, whole genome shotgun sequence; n=1; Vitis vinifera
TC113952 similar to UniRef100_A7PZT8 Cluster: Chromosome chr15 scaffold_40, whole genome shotgun sequence; n=1; Vitis vinifera					TC117822																TC125953 similar to UniRef100_A2WRL8 Cluster: 50S ribosomal protein L34; n=1; Oryza sativa Indica Group
TC113954 similar to UniRef100_Q6Z2W3 Cluster: Auxin response factor 5; n=1; Oryza sativa Japonica Group					TC117830																TC126057 homologue to UniRef100_A2Y053 Cluster: S-adenosylmethionine synthetase 1; n=6; Oryza
TC113956 homologue to UniRef100_Q9ZPN0 Cluster: Cytochrome b5 reductase; n=1; Zea mays					TC117841																TC126104 similar to UniRef100_Q9SWU6 Cluster: Receptor-like kinase; n=1; Hordeum vulgare
TC113958 homologue to UniRef100_P36397 Cluster: ADP-ribosylation factor 1; n=1; Arabidopsis thaliana					TC117854																TC126116 weakly similar to UniRef100_A7P4V3 Cluster: Chromosome chr4 scaffold_6, whole genome shotgun sequence; n=1; Vitis vinifera
TC113959 similar to UniRef100_A7PFI3 Cluster: Chromosome chr11 scaffold_14, whole genome shotgun sequence; n=1; Vitis vinifera					TC117860 similar to UniRef100_Q9AXB2 Cluster: Disease resistance protein-like; n=1; Oryza sativa Japonica Group																TC126131 similar to UniRef100_Q2QW40 Cluster: ATPase, AAA family protein, expressed; n=1; Oryza sativa Japonica Group
TC113962 UniRef100_P19862 Cluster: Phytochrome A; n=2; Zea mays					TC117879 weakly similar to UniRef100_A7QEG9 Cluster: Chromosome chr1 scaffold_84, whole genome shotgun sequence; n=1; Vitis vinifera																TC126142 similar to UniRef100_Q10JI7 Cluster: Expressed protein; n=1; Oryza sativa Japonica Group
TC113965 homologue to UniRef100_P18122 Cluster: Catalase isozyme 1; n=1; Zea mays					TC117885																TC126179 similar to UniRef100_Q10JI7 Cluster: Expressed protein; n=1; Oryza sativa Japonica Group
TC113966 similar to UniRef100_A7PA10 Cluster: Chromosome chr14 scaffold_9, whole genome shotgun sequence; n=1; Vitis vinifera					TC117894 similar to UniRef100_O82143 Cluster: OsS5a; n=1; Oryza sativa Japonica Group																TC126180 similar to UniRef100_Q94IH6 Cluster: CjMDR1; n=1; Coptis japonica
TC113967 weakly similar to UniRef100_Q0J4S1 Cluster: Os08g0495200 protein; n=1; Oryza sativa Japonica Group					TC117903 similar to UniRef100_Q75I58 Cluster: Expressed protein; n=2; Oryza sativa																TC126186 similar to UniRef100_Q6Q502 Cluster: Homeodomain leucine zipper protein 16; n=1; Oryza sativa Japonica Group
TC113969 similar to UniRef100_Q10RI2 Cluster: YT521-B-like family protein, expressed; n=1; Oryza sativa Japonica Group					TC117904 similar to UniRef100_Q0IWL8 Cluster: Os10g0501000 protein; n=1; Oryza sativa Japonica Group																TC126230 similar to UniRef100_A7PKM9 Cluster: Chromosome chr7 scaffold_20, whole genome shotgun sequence; n=1; Vitis vinifera
TC113974 homologue to UniRef100_O80413 Cluster: Mitochondrial phosphate transporter; n=1; Zea mays					TC117929 similar to UniRef100_A7NSP3 Cluster: Chromosome chr18 scaffold_1, whole genome shotgun sequence; n=1; Vitis vinifera																TC126239 homologue to UniRef100_Q653V7 Cluster: Probable alpha-glucosidase Os06g0675700 precursor; n=2; Oryza sativa Japonica Group
TC113975					TC117935 similar to UniRef100_Q2XXG2 Cluster: rRNA N-glycosidase; n=1; Zea mays subsp. parviglumis																TC126325 similar to UniRef100_A7P8X1 Cluster: Chromosome chr3 scaffold_8, whole genome shotgun sequence; n=1; Vitis vinifera
TC113980 similar to UniRef100_Q10NQ3 Cluster: Vacuolar sorting protein 9 domain containing protein, expressed; n=1; Oryza sativa Japonica Group					TC117949 similar to UniRef100_Q0DCA7 Cluster: Os06g0359400 protein; n=1; Oryza sativa Japonica Group																TC126354 similar to UniRef100_Q8L7C3 Cluster: Expressed protein; n=1; Arabidopsis thaliana
TC113981 similar to UniRef100_Q94LY4 Cluster: Sec31p; n=3; Oryza sativa					TC117962 similar to UniRef100_Q6K624 Cluster: BRI1-KD interacting protein 135; n=2; Oryza sativa Japonica Group																TC126368 weakly similar to UniRef100_A7QJ96 Cluster: Chromosome chr8 scaffold_106, whole genome shotgun sequence; n=1; Vitis vinifera
TC113982 UniRef100_Q50HV9 Cluster: Glycosyltransferase; n=1; Saccharum officinarum					TC117987 similar to UniRef100_A7P285 Cluster: Chromosome chr19 scaffold_4, whole genome shotgun sequence; n=2; Vitis vinifera																TC126382 similar to UniRef100_Q018P0 Cluster: LOC402864 protein; n=1; Ostreococcus tauri
TC113990 homologue to UniRef100_Q9FRX0 Cluster: Bundle sheath cell specific protein 1; n=1; Zea mays					TC117996																TC126405 similar to UniRef100_Q5ZMJ9 Cluster: Serine/arginine repetitive matrix protein 1; n=1; Gallus gallus
TC113994 similar to UniRef100_Q6YVX5 Cluster: Chloride channel; n=1; Oryza sativa Japonica Group					TC118000 similar to UniRef100_Q69LG8 Cluster: Peptidyl-prolyl cis-trans isomerase; n=1; Oryza sativa Japonica Group																TC126423 similar to UniRef100_Q8LK06 Cluster: Methyl binding domain protein MBD109; n=1; Zea mays
TC113995 homologue to UniRef100_Q33AD8 Cluster: Ubiquitin carrier protein; n=1; Oryza sativa Japonica Group					TC118008																TC126454
TC113997 similar to UniRef100_A7PGB4 Cluster: Chromosome chr6 scaffold_15, whole genome shotgun sequence; n=1; Vitis vinifera					TC118034																TC126495 similar to UniRef100_A2Q396 Cluster: Galactose mutarotase-like; n=1; Medicago truncatula
TC113998 similar to UniRef100_Q2IMJ3 Cluster: LigA; n=1; Anaeromyxobacter dehalogenans 2CP-C					TC118035 similar to UniRef100_Q5M862 Cluster: Coiled-coil domain-containing protein 134 precursor; n=1; Rattus norvegicus																TC126520 similar to UniRef100_Q6Q502 Cluster: Homeodomain leucine zipper protein 16; n=1; Oryza sativa Japonica Group
TC113999 similar to UniRef100_Q5EI63 Cluster: Quinone reductase 2; n=1; Triticum monococcum					TC118047 homologue to UniRef100_Q75W16 Cluster: Phospho-2-dehydro-3-deoxyheptonate aldolase 2, chloroplast precursor; n=1; Oryza sativa Japonica Group																TC126570
TC114007 homologue to UniRef100_Q41772 Cluster: Cytosolic ascorbate peroxidase; n=1; Zea mays					TC118071 weakly similar to UniRef100_A2Q5C7 Cluster: Cyclin-like F-box; n=1; Medicago truncatula																TC126610 similar to UniRef100_A7NW41 Cluster: Chromosome chr5 scaffold_2, whole genome shotgun sequence; n=1; Vitis vinifera
TC114014 UniRef100_A1X1E5 Cluster: Polyubiquitin; n=1; Thlaspi caerulescens					TC118074 similar to UniRef100_Q0DHM8 Cluster: Os05g0456300 protein; n=2; Oryza sativa Japonica Group																TC126649 similar to UniRef100_A7Q406 Cluster: Chromosome chr13 scaffold_48, whole genome shotgun sequence; n=1; Vitis vinifera
TC114015 homologue to UniRef100_O81482 Cluster: Eukaryotic translation initiation factor 4E-2 (eIF4E-2) (eIF-4E-2) (mRNA cap-binding protein) (eIF-(iso)4F 25 kDa subunit) (eIF-(iso)4F p28 subunit); n=1; Zea mays					TC118080 gb|K01868.1|																TC126657
TC114017 homologue to UniRef100_A2YPV7 Cluster: Ribosomal protein L18; n=2; Oryza sativa					TC118082 homologue to UniRef100_Q43261 Cluster: Histone H2B.3; n=1; Zea mays																TC126678
TC114020 weakly similar to UniRef100_A7Q1D6 Cluster: Chromosome chr10 scaffold_43, whole genome shotgun sequence; n=1; Vitis vinifera					TC118088 homologue to UniRef100_Q6ZJ08 Cluster: Monodehydroascorbate reductase; n=1; Oryza sativa Japonica Group																TC126706
TC114021					TC118092 homologue to UniRef100_Q10P87 Cluster: Actin-depolymerizing factor 5; n=3; Oryza sativa																TC126725 homologue to UniRef100_Q6Z3F7 Cluster: Transducin / WD-40 repeat protein-like; n=1; Oryza sativa Japonica Group
TC114022 similar to UniRef100_A1YMZ8 Cluster: Poly(A)-binding protein II-like; n=1; Brassica rapa					TC118115 similar to UniRef100_A7R0F3 Cluster: Chromosome undetermined scaffold_306, whole genome shotgun sequence; n=1; Vitis vinifera																TC126764 homologue to UniRef100_A7QD64 Cluster: Chromosome undetermined scaffold_80, whole genome shotgun sequence; n=1; Vitis vinifera
TC114023 similar to UniRef100_A7PHE5 Cluster: Chromosome chr17 scaffold_16, whole genome shotgun sequence; n=1; Vitis vinifera					TC118117 similar to UniRef100_Q0JLR3 Cluster: Os01g0579800 protein; n=2; Oryza sativa Japonica Group																TC126780 similar to UniRef100_A2C5Q9 Cluster: Possible amidase enhancer; n=1; Prochlorococcus marinus str. MIT 9303
TC114024					TC118123																TC126800 homologue to UniRef100_Q41786 Cluster: Opaque2 heterodimerizing protein 2; n=1; Zea mays
TC114026 weakly similar to UniRef100_A9S7R4 Cluster: Predicted protein; n=1; Physcomitrella patens subsp. patens					TC118131 homologue to UniRef100_Q41853 Cluster: Homeobox protein rough sheath 1; n=1; Zea mays																TC126805 homologue to UniRef100_Q3BCU2 Cluster: Zinc finger protein; n=1; Zea mays
TC114028 similar to UniRef100_Q0JBY3 Cluster: Os04g0503500 protein; n=1; Oryza sativa Japonica Group					TC118132																TC126849 similar to UniRef100_Q5ZCI1 Cluster: Mitogen-activated protein kinase 10; n=3; Oryza sativa Japonica Group
TC114030 similar to UniRef100_Q5ZCB9 Cluster: Ubiquitin-conjugating enzyme-like; n=1; Oryza sativa Japonica Group					TC118134 homologue to UniRef100_Q9M7E0 Cluster: Elongation factor 1-alpha; n=1; Zea mays																TC126876 weakly similar to UniRef100_A7PV47 Cluster: Chromosome chr4 scaffold_32, whole genome shotgun sequence; n=1; Vitis vinifera
TC114032					TC118141 UniRef100_Q4TFH9 Cluster: Chromosome undetermined SCAF4460, whole genome shotgun sequence; n=1; Tetraodon nigroviridis																TC126897 similar to UniRef100_A2Q4Q6 Cluster: Dihydroorotase; n=1; Medicago truncatula
TC114033 homologue to UniRef100_A7Q6M8 Cluster: Chromosome chr11 scaffold_56, whole genome shotgun sequence; n=1; Vitis vinifera					TC118152 similar to UniRef100_A7QFJ9 Cluster: Chromosome chr8 scaffold_88, whole genome shotgun sequence; n=1; Vitis vinifera																TC126905 similar to UniRef100_Q0DX12 Cluster: Os02g0781700 protein; n=2; Oryza sativa Japonica Group
TC114034 homologue to UniRef100_A7QEL2 Cluster: Chromosome chr17 scaffold_85, whole genome shotgun sequence; n=2; Vitis vinifera					TC118155																TC126936 similar to UniRef100_Q8GT52 Cluster: Hexose transporter; n=1; Hordeum vulgare
TC114043 homologue to UniRef100_A9RKD8 Cluster: Predicted protein; n=1; Physcomitrella patens subsp. patens					TC118170 similar to UniRef100_Q9M6R6 Cluster: RNA helicase; n=1; Vigna radiata var. radiata																TC126944 similar to UniRef100_A7PBF5 Cluster: Chromosome chr16 scaffold_10, whole genome shotgun sequence; n=1; Vitis vinifera
TC114045 homologue to UniRef100_P30755 Cluster: Histone H2B.1; n=1; Zea mays					TC118199 homologue to UniRef100_Q10RI7 Cluster: DEAD-box ATP-dependent RNA helicase 38; n=2; Oryza sativa																TC127113 homologue to UniRef100_A7M6U2 Cluster: Aluminum activated citrate transporter; n=1; Hordeum vulgare
TC114046 similar to UniRef100_Q0DJR2 Cluster: Os05g0239200 protein; n=1; Oryza sativa Japonica Group					TC118207 weakly similar to UniRef100_A5CLU8 Cluster: PknA protein; n=1; Clavibacter michiganensis subsp. michiganensis NCPPB 382																TC127125 similar to UniRef100_Q5K4R0-2 Cluster: Isoform 2 of Q5K4R0 ; n=1; Oryza sativa Japonica Group
TC114047 similar to UniRef100_A7QC81 Cluster: Chromosome undetermined scaffold_77, whole genome shotgun sequence; n=1; Vitis vinifera					TC118213 similar to UniRef100_Q30V72 Cluster: TonB-like precursor; n=1; Desulfovibrio desulfuricans G20																TC127172
TC114051 homologue to UniRef100_A3BPR9 Cluster: DNA-directed RNA polymerase; n=1; Oryza sativa Japonica Group					TC118215																TC127185 similar to UniRef100_Q1MIK7 Cluster: NADH-quinone oxidoreductase subunit H; n=1; Rhizobium leguminosarum bv. viciae 3841
TC114053 similar to UniRef100_A5HJS4 Cluster: Scarecrow; n=1; Aeluropus littoralis					TC118249 similar to UniRef100_A8NE90 Cluster: Predicted protein; n=1; Coprinopsis cinerea okayama7#130																TC127191 homologue to UniRef100_O65008 Cluster: Indeterminate spikelet 1; n=1; Zea mays
TC114054 similar to UniRef100_Q8L6B0 Cluster: Triacylglycerol lipase; n=1; Triticum aestivum					TC118266 homologue to UniRef100_Q9ST01 Cluster: Histidine-containing phosphotransfer protein; n=1; Zea mays																TC127225 homologue to UniRef100_Q8H1D1 Cluster: Transcription factor MYBS2; n=1; Oryza sativa Japonica Group
TC114056 similar to UniRef100_Q10CV5 Cluster: RNA recognition motif family protein, expressed; n=2; Oryza sativa					TC118271 UniRef100_P56330 Cluster: Protein translation factor SUI1 homolog; n=1; Zea mays																TC127229 similar to UniRef100_A7R163 Cluster: Chromosome undetermined scaffold_339, whole genome shotgun sequence; n=1; Vitis vinifera
TC114058 homologue to UniRef100_Q6VUQ5 Cluster: Serine/threonine protein phosphatase; n=1; Solanum lycopersicum					TC118300																TC127268
TC114060 similar to UniRef100_A7P4R6 Cluster: Chromosome chr4 scaffold_6, whole genome shotgun sequence; n=1; Vitis vinifera					TC118301																TC127296 weakly similar to UniRef100_A7NZ94 Cluster: Chromosome chr6 scaffold_3, whole genome shotgun sequence; n=1; Vitis vinifera
TC114062 UniRef100_Q4JEY6 Cluster: Sialyltransferase-like protein; n=1; Saccharum officinarum					TC118302 homologue to UniRef100_Q43661 Cluster: Wali7 protein; n=1; Triticum aestivum																TC127314
TC114063 similar to UniRef100_A2WXX3 Cluster: 60S ribosomal protein L5-1; n=1; Oryza sativa Indica Group					TC118315																TC127317 similar to UniRef100_A7QYA5 Cluster: Chromosome chr2 scaffold_241, whole genome shotgun sequence; n=1; Vitis vinifera
TC114065 homologue to UniRef100_A9P3Q5 Cluster: Phosphatidylinositol synthase 2; n=1; Zea mays					TC118322 weakly similar to UniRef100_Q0IS33 Cluster: Os11g0569800 protein; n=2; Oryza sativa Japonica Group																TC127365 similar to UniRef100_Q5CD17 Cluster: NAC domain-containing protein 77; n=2; Oryza sativa Japonica Group
TC114066 similar to UniRef100_Q9FVM7 Cluster: NADPH-cytochrome P450 reductase; n=1; Triticum aestivum					TC118326 similar to UniRef100_Q0D9A7 Cluster: Os06g0729900 protein; n=2; Oryza sativa Japonica Group																TC127399 similar to UniRef100_Q0DRC1 Cluster: Os03g0397700 protein; n=2; Oryza sativa Japonica Group
TC114067					TC118353 homologue to UniRef100_Q2FKU5 Cluster: Radical SAM; n=1; Methanospirillum hungatei JF-1																TC127405 homologue to UniRef100_Q0J366 Cluster: Os09g0252100 protein; n=3; Oryza sativa
TC114069 similar to UniRef100_A7QK09 Cluster: Chromosome undetermined scaffold_109, whole genome shotgun sequence; n=1; Vitis vinifera					TC118355 homologue to UniRef100_Q6Z3T8 Cluster: Auxin-regulated protein-like; n=1; Oryza sativa Japonica Group																TC127422 homologue to UniRef100_Q0DDU7 Cluster: Os06g0198800 protein; n=2; Oryza sativa Japonica Group
TC114071 homologue to UniRef100_Q08G39 Cluster: Ribosomal protein L3; n=1; Triticum aestivum					TC118365 similar to UniRef100_Q10P54 Cluster: Expressed protein; n=1; Oryza sativa Japonica Group																TC127435 similar to UniRef100_Q84XW6 Cluster: Vacuolar H+-ATPase A1 subunit isoform; n=1; Solanum lycopersicum
TC114076 similar to UniRef100_Q5ZCI1 Cluster: Mitogen-activated protein kinase 10; n=3; Oryza sativa Japonica Group					TC118371 homologue to UniRef100_P45633 Cluster: 60S ribosomal protein L10; n=1; Zea mays																TC127452 similar to UniRef100_A7P5H8 Cluster: Chromosome chr4 scaffold_6, whole genome shotgun sequence; n=1; Vitis vinifera
TC114077 similar to UniRef100_Q9SCB9 Cluster: Vacuolar proton pump subunit C; n=1; Hordeum vulgare					TC118381 homologue to UniRef100_Q0J0L4 Cluster: Os09g0505800 protein; n=1; Oryza sativa Japonica Group																TC127476 similar to UniRef100_A7PKS5 Cluster: Chromosome chr7 scaffold_20, whole genome shotgun sequence; n=2; Vitis vinifera
TC114078 similar to UniRef100_A7PJ66 Cluster: Chromosome chr12 scaffold_18, whole genome shotgun sequence; n=1; Vitis vinifera					TC118395 homologue to UniRef100_A7PMP6 Cluster: Ubiquitin carrier protein; n=1; Vitis vinifera																TC127500 similar to UniRef100_Q8VYR7 Cluster: Boron transporter 1; n=1; Arabidopsis thaliana
TC114079 similar to UniRef100_A7QPH5 Cluster: Chromosome chr18 scaffold_137, whole genome shotgun sequence; n=1; Vitis vinifera					TC118421 homologue to UniRef100_Q2RBK1 Cluster: Protein kinase domain containing protein, expressed; n=1; Oryza sativa Japonica Group																TC127504
TC114081 similar to UniRef100_Q0DDV9 Cluster: Os06g0195900 protein; n=2; Oryza sativa Japonica Group					TC118429																TC127506 similar to UniRef100_Q2FQS1 Cluster: ATPase-like; n=1; Methanospirillum hungatei JF-1
TC114083 homologue to UniRef100_Q6YXY2 Cluster: Probable histone acetyltransferase HAC-like 1; n=1; Oryza sativa Japonica Group					TC118452 homologue to UniRef100_Q10MT2 Cluster: Eukaryotic translation initiation factor 2 alpha subunit family protein, expressed; n=1; Oryza sativa Japonica Group																TC127555 similar to UniRef100_Q0JDH1 Cluster: Os04g0403900 protein; n=1; Oryza sativa Japonica Group
TC114084 UniRef100_P93554 Cluster: Nucleoside diphosphate kinase 1; n=1; Saccharum officinarum					TC118470																TC127562 similar to UniRef100_A7P458 Cluster: Chromosome chr1 scaffold_5, whole genome shotgun sequence; n=1; Vitis vinifera
TC114085					TC118471																TC127563 homologue to UniRef100_P93846 Cluster: Cytochrome P450 51; n=1; Sorghum bicolor
TC114087					TC118473 homologue to UniRef100_Q84V02 Cluster: Vacuolar membrane ATPase subunit c''; n=1; Citrus limon																TC127567
TC114092 similar to UniRef100_A7QM46 Cluster: Chromosome chr5 scaffold_124, whole genome shotgun sequence; n=1; Vitis vinifera					TC118483 similar to UniRef100_Q2QW40 Cluster: ATPase, AAA family protein, expressed; n=1; Oryza sativa Japonica Group																TC127577 similar to UniRef100_Q945U3 Cluster: Acyl-CoA oxidase; n=1; Glycine max
TC114093 similar to UniRef100_A7P034 Cluster: Chromosome chr6 scaffold_3, whole genome shotgun sequence; n=1; Vitis vinifera					TC118485 similar to UniRef100_A7Q5Z4 Cluster: Chromosome chr14 scaffold_54, whole genome shotgun sequence; n=1; Vitis vinifera																TC127626
TC114095 similar to UniRef100_A7PFC7 Cluster: Chromosome chr11 scaffold_14, whole genome shotgun sequence; n=1; Vitis vinifera					TC118511 similar to UniRef100_A7PSR6 Cluster: Chromosome chr8 scaffold_29, whole genome shotgun sequence; n=1; Vitis vinifera																TC127691 homologue to UniRef100_Q5XTZ5 Cluster: Isopentenyl-diphosphate delta isomerase 2; n=1; Zea mays
TC114096 homologue to UniRef100_A1X1E5 Cluster: Polyubiquitin; n=1; Thlaspi caerulescens					TC118534 weakly similar to UniRef100_Q3JVP7 Cluster: Cytochrome c family protein; n=2; Burkholderia pseudomallei																TC127706 similar to UniRef100_A7PHI7 Cluster: Chromosome chr17 scaffold_16, whole genome shotgun sequence; n=1; Vitis vinifera
TC114099 similar to UniRef100_A5BTB0 Cluster: Pyruvate kinase; n=1; Vitis vinifera					TC118538 similar to UniRef100_Q8LHF3 Cluster: Splicing factor-like; n=2; Oryza sativa																TC127710
TC114102 homologue to UniRef100_A2ZDY4 Cluster: Adenosylhomocysteinase; n=3; Oryza sativa					TC118545																TC127726 similar to UniRef100_A2XFC7 Cluster: L-ascorbate peroxidase 1, cytosolic; n=1; Oryza sativa Indica Group
TC114103					TC118547 homologue to UniRef100_Q0E471 Cluster: Os02g0133300 protein; n=1; Oryza sativa Japonica Group																TC127772 homologue to UniRef100_Q07300 Cluster: ATP synthase delta chain, chloroplast precursor; n=1; Sorghum bicolor
TC114114 similar to UniRef100_A4QMB9 Cluster: ORF124; n=1; Pinus koraiensis					TC118557 homologue to UniRef100_Q84LQ5 Cluster: NADP-dependent malic enzyme; n=1; Sorghum bicolor																TC127828 homologue to UniRef100_Q68V16 Cluster: Ankyrin protein kinase-like; n=1; Poa pratensis
TC114116 homologue to UniRef100_O64909 Cluster: Glucose-6-phosphate/phosphate-translocator precursor; n=1; Zea mays					TC118581																TC127834 similar to UniRef100_UPI0000ECA1B9 Cluster: Serine/arginine repetitive matrix protein 1.; n=1; Gallus gallus
TC114117 homologue to UniRef100_Q6DTV6 Cluster: Serine/threonine and tyrosine protein kinase; n=2; Oryza sativa					TC118585 homologue to UniRef100_A3RL57 Cluster: EREB; n=1; Saccharum arundinaceum																TC127858 UniRef100_Q9AQU5 Cluster: Aquaporin PIP1-3/PIP1-4; n=2; Andropogoneae
TC114119 similar to UniRef100_A7Q412 Cluster: Chromosome chr13 scaffold_48, whole genome shotgun sequence; n=2; Vitis vinifera					TC118586 similar to UniRef100_A7PVJ9 Cluster: Chromosome chr9 scaffold_33, whole genome shotgun sequence; n=1; Vitis vinifera																TC127864 similar to UniRef100_Q0J3I6 Cluster: Os09g0108600 protein; n=1; Oryza sativa Japonica Group
TC114121 similar to UniRef100_Q9SQH4 Cluster: Actin bundling protein ABP135; n=1; Lilium longiflorum					TC118589 weakly similar to UniRef100_Q5N7P7 Cluster: Microtubule-associated protein-like; n=1; Oryza sativa Japonica Group																TC127902 similar to UniRef100_Q8H930 Cluster: Probable UDP-arabinose 4-epimerase 1; n=2; Oryza sativa Japonica Group
TC114123 similar to UniRef100_Q69V45 Cluster: Calcium-binding EF hand-like protein; n=2; Oryza sativa					TC118590 similar to UniRef100_Q10RI3 Cluster: YT521-B-like family protein, expressed; n=1; Oryza sativa Japonica Group																TC127909 similar to UniRef100_Q43153 Cluster: Cysteine synthase precursor; n=1; Spinacia oleracea
TC114124 homologue to UniRef100_P27807 Cluster: Histone H2B.1; n=1; Triticum aestivum					TC118623 similar to UniRef100_Q7XDQ1 Cluster: CHY zinc finger family protein, expressed; n=1; Oryza sativa Japonica Group																TC127917 similar to UniRef100_Q9AWA5 Cluster: Alpha-glucan water dikinase, chloroplast precursor; n=1; Solanum tuberosum
TC114125 homologue to UniRef100_Q9MAY9 Cluster: Nonclathrin coat protein zeta1-COP; n=1; Zea mays					TC118651 weakly similar to UniRef100_Q6ZHH2 Cluster: Tyrosine specific protein phosphatase-like; n=1; Oryza sativa Japonica Group																TC127993
TC114129 homologue to UniRef100_Q6IVC3 Cluster: BZIP transcription factor; n=1; Oryza sativa Japonica Group					TC118654 homologue to UniRef100_Q7FRX8 Cluster: 6-phosphogluconate dehydrogenase, decarboxylating; n=3; Oryza sativa																TC127995 similar to UniRef100_A7PTQ8 Cluster: Chromosome undetermined scaffold_30, whole genome shotgun sequence; n=1; Vitis vinifera
TC114130 similar to UniRef100_A7P6M6 Cluster: Chromosome chr9 scaffold_7, whole genome shotgun sequence; n=1; Vitis vinifera					TC118659 homologue to UniRef100_A6MGZ7 Cluster: ATP-dependent Clp protease regulatory subunit ClpX; n=1; Lilium longiflorum																TC128004
TC114131					TC118667 homologue to UniRef100_Q8GT62 Cluster: ATP-dependent Clp protease ATP-binding subunit; n=1; Oryza sativa Indica Group																TC128074 homologue to UniRef100_Q6RW10 Cluster: Allene oxide synthase; n=1; Zea mays
TC114132 homologue to UniRef100_Q9LLI5 Cluster: Cellulose synthase-5; n=1; Zea mays					TC118669																TC128081
TC114133 similar to UniRef100_A7PVH6 Cluster: Chromosome chr9 scaffold_33, whole genome shotgun sequence; n=2; Vitis vinifera					TC118672																TC128085 similar to UniRef100_P29545 Cluster: Elongation factor 1-beta; n=3; Oryza sativa
TC114140 homologue to UniRef100_Q0J891 Cluster: Os08g0128300 protein; n=1; Oryza sativa Japonica Group					TC118684 similar to UniRef100_Q0DVW2 Cluster: Os03g0109900 protein; n=2; Oryza sativa Japonica Group																TC128087 similar to UniRef100_A7QNB4 Cluster: Chromosome chr2 scaffold_132, whole genome shotgun sequence; n=1; Vitis vinifera
TC114141 similar to UniRef100_Q10SP2 Cluster: Expressed protein; n=1; Oryza sativa Japonica Group					TC118688																TC128101 homologue to UniRef100_Q6EPQ1 Cluster: dTDP-D-glucose 4,6-dehydratase-like; n=1; Oryza sativa Japonica Group
TC114142					TC118716 similar to UniRef100_A7P9N6 Cluster: Chromosome chr3 scaffold_8, whole genome shotgun sequence; n=1; Vitis vinifera																TC128125 similar to UniRef100_A2YBX5 Cluster: Protein kinase G11A; n=1; Oryza sativa Indica Group
TC114144 similar to UniRef100_A7PYF7 Cluster: Chromosome chr15 scaffold_37, whole genome shotgun sequence; n=1; Vitis vinifera					TC118717 similar to UniRef100_A0MNK8 Cluster: CBL-interacting protein kinase 22; n=1; Populus trichocarpa																TC128137 weakly similar to UniRef100_Q0DZC5 Cluster: Os02g0631200 protein; n=1; Oryza sativa Japonica Group
TC114147 homologue to UniRef100_Q9SPD9 Cluster: Voltage-dependent anion channel protein 1a; n=1; Zea mays					TC118720 homologue to UniRef100_Q0JLU9 Cluster: Os01g0566900 protein; n=3; Oryza sativa																TC128142 homologue to UniRef100_Q1PBI2 Cluster: L-galactose dehydrogenase; n=1; Zea mays
TC114150 homologue to UniRef100_P46466 Cluster: 26S protease regulatory subunit 4 homolog; n=3; Oryza sativa					TC118728																TC128223 homologue to UniRef100_Q8LST5 Cluster: Mitochondrial aldehyde dehydrogenase; n=1; Sorghum bicolor
TC114151 homologue to UniRef100_P40978 Cluster: 40S ribosomal protein S19; n=3; Oryza sativa					TC118738 homologue to UniRef100_O24566 Cluster: 3-phosphoshikimate 1-carboxyvinyltransferase; n=6; Zea mays																TC128243 homologue to UniRef100_Q10SE3 Cluster: Protein kinase domain containing protein, expressed; n=2; Oryza sativa
TC114153 similar to UniRef100_A7PAN6 Cluster: Chromosome chr14 scaffold_9, whole genome shotgun sequence; n=1; Vitis vinifera					TC118743 similar to UniRef100_Q0JH32 Cluster: Os01g0886900 protein; n=1; Oryza sativa Japonica Group																TC128301 UniRef100_UPI0000EB3925 Cluster: Homeobox protein TGIF1 (5'-TG-3'-interacting factor 1).; n=1; Canis lupus familiaris
TC114158					TC118758 similar to UniRef100_A7PMM6 Cluster: Chromosome chr14 scaffold_21, whole genome shotgun sequence; n=1; Vitis vinifera																TC128317
TC114160 UniRef100_Q41784 Cluster: Tubulin beta-7 chain; n=1; Zea mays					TC118764 homologue to UniRef100_Q9FYS0 Cluster: Ribosomal protein s6 RPS6-2; n=1; Zea mays																TC128331 similar to UniRef100_Q0JD07 Cluster: Os04g0438700 protein; n=1; Oryza sativa Japonica Group
TC114162 similar to UniRef100_Q0WQS9 Cluster: Uracil phosphoribosyl transferase like protein; n=1; Arabidopsis thaliana					TC118766 similar to UniRef100_A7QH87 Cluster: Chromosome chr18 scaffold_96, whole genome shotgun sequence; n=1; Vitis vinifera																TC128341
TC114163 similar to UniRef100_A7PJQ3 Cluster: Chromosome chr12 scaffold_18, whole genome shotgun sequence; n=1; Vitis vinifera					TC118767 homologue to UniRef100_Q68HC1 Cluster: Rab GTP-binding protein; n=1; Triticum aestivum																TC128345
TC114166 similar to UniRef100_A7P9N6 Cluster: Chromosome chr3 scaffold_8, whole genome shotgun sequence; n=1; Vitis vinifera					TC118771 similar to UniRef100_Q5K4R0 Cluster: MADS-box transcription factor 47; n=1; Oryza sativa Japonica Group																TC128384 similar to UniRef100_Q0DNF4 Cluster: Os03g0757000 protein; n=3; Oryza sativa
TC114167 similar to UniRef100_P93619 Cluster: Ted2 protein; n=1; Vigna unguiculata					TC118777																TC128396 homologue to UniRef100_O63066 Cluster: Preprotein translocase subunit secY, chloroplast precursor; n=1; Zea mays
TC114168 homologue to UniRef100_A8QM11 Cluster: Diacylglycerol kinase 2; n=1; Zea mays					TC118782																TC128422 similar to UniRef100_Q6H8H7 Cluster: Phagocytosis and cell motility protein ELMO1-like; n=2; Oryza sativa
TC114170 weakly similar to UniRef100_A7PF09 Cluster: Chromosome chr11 scaffold_13, whole genome shotgun sequence; n=1; Vitis vinifera					TC118793 similar to UniRef100_Q84XU2-2 Cluster: Isoform 2 of Q84XU2 ; n=1; Arabidopsis thaliana																TC128427 homologue to UniRef100_Q0JB40 Cluster: Os04g0558400 protein; n=1; Oryza sativa Japonica Group
TC114172 similar to UniRef100_Q5QMX1 Cluster: 60S ribosomal protein L30-like protein; n=2; Oryza sativa					TC118816 similar to UniRef100_Q0JLU9 Cluster: Os01g0566900 protein; n=3; Oryza sativa																TC128453 homologue to UniRef100_Q0DRD3 Cluster: Os03g0395100 protein; n=1; Oryza sativa Japonica Group
TC114176 homologue to UniRef100_Q9XGD1 Cluster: HMG1 protein; n=1; Zea mays					TC118820																TC128513
TC114178 homologue to UniRef100_A7P428 Cluster: Chromosome chr1 scaffold_5, whole genome shotgun sequence; n=1; Vitis vinifera					TC118829 similar to UniRef100_A6MD23 Cluster: 6-phosphogluconolactonase; n=1; Oryza brachyantha																TC128524
TC114183 weakly similar to UniRef100_A7QUY4 Cluster: Chromosome chr16 scaffold_182, whole genome shotgun sequence; n=1; Vitis vinifera					TC118832 homologue to UniRef100_P46466 Cluster: 26S protease regulatory subunit 4 homolog; n=3; Oryza sativa																TC128526 weakly similar to UniRef100_A7Q437 Cluster: Chromosome chr13 scaffold_48, whole genome shotgun sequence; n=1; Vitis vinifera
TC114184 similar to UniRef100_Q6H8D5 Cluster: Coatomer subunit beta'-2; n=1; Oryza sativa Japonica Group					TC118834 similar to UniRef100_A7PVJ9 Cluster: Chromosome chr9 scaffold_33, whole genome shotgun sequence; n=1; Vitis vinifera																TC128558 similar to UniRef100_A7P9P4 Cluster: Chromosome chr3 scaffold_8, whole genome shotgun sequence; n=1; Vitis vinifera
TC114193					TC118838 weakly similar to UniRef100_Q2QXH6 Cluster: Dcp1-like decapping family protein, expressed; n=1; Oryza sativa Japonica Group																TC128643 weakly similar to UniRef100_A7PFN8 Cluster: Chromosome chr11 scaffold_14, whole genome shotgun sequence; n=1; Vitis vinifera
TC114194					TC118847 homologue to UniRef100_A6MZN4 Cluster: Gmp synthase; n=2; Oryza sativa Indica Group																TC128715 similar to UniRef100_A7P093 Cluster: Chromosome chr6 scaffold_3, whole genome shotgun sequence; n=2; Vitis vinifera
TC114198 homologue to UniRef100_Q0D457 Cluster: Os07g0645100 protein; n=1; Oryza sativa Japonica Group					TC118865 weakly similar to UniRef100_Q0J5N8 Cluster: Os08g0417100 protein; n=1; Oryza sativa Japonica Group																TC128718 similar to UniRef100_Q2SWV1 Cluster: Transcriptional regulator, LysR family; n=1; Burkholderia thailandensis E264
TC114199 similar to UniRef100_A7NSW8 Cluster: Chromosome chr18 scaffold_1, whole genome shotgun sequence; n=1; Vitis vinifera					TC118868 similar to UniRef100_Q3KT08 Cluster: Endo-1,4-beta-xylanase; n=1; uncultured Neocallimastigales																TC128760
TC114200 similar to UniRef100_A7PPJ4 Cluster: Chromosome chr8 scaffold_23, whole genome shotgun sequence; n=1; Vitis vinifera					TC118880 homologue to UniRef100_P54348 Cluster: Histone H2B.5; n=1; Zea mays																TC128769 similar to UniRef100_A7QPQ1 Cluster: Chromosome chr10 scaffold_138, whole genome shotgun sequence; n=1; Vitis vinifera
TC114202 homologue to UniRef100_Q9ZR86 Cluster: PDI-like protein; n=1; Zea mays					TC118894 similar to UniRef100_A7PMM8 Cluster: Chromosome chr14 scaffold_21, whole genome shotgun sequence; n=1; Vitis vinifera																TC128824 similar to UniRef100_A7R381 Cluster: Chromosome undetermined scaffold_490, whole genome shotgun sequence; n=1; Vitis vinifera
TC114203 similar to UniRef100_Q0DJA1 Cluster: Os05g0310600 protein; n=1; Oryza sativa Japonica Group					TC118916 homologue to UniRef100_A1X1E5 Cluster: Polyubiquitin; n=1; Thlaspi caerulescens																TC128839 homologue to UniRef100_Q5MD11 Cluster: Glutamine synthetase; n=1; Saccharum officinarum
TC114207 homologue to UniRef100_Q6S530 Cluster: Phytochrome A; n=2; Sorghum					TC118928 similar to UniRef100_Q5XUV5 Cluster: 20S proteasome beta 7 subunit; n=1; Triticum aestivum																TC128844 similar to UniRef100_A7P5G1 Cluster: Chromosome chr4 scaffold_6, whole genome shotgun sequence; n=1; Vitis vinifera
TC114209 homologue to UniRef100_Q9SWR9 Cluster: Dihydrolipoamide S-acetyltransferase; n=1; Zea mays					TC118970 similar to UniRef100_A7WPK8 Cluster: Sulfate transporter-like protein; n=1; Nicotiana tabacum																TC128889
TC114210 similar to UniRef100_A7PDP7 Cluster: Chromosome chr11 scaffold_13, whole genome shotgun sequence; n=1; Vitis vinifera					TC118974 homologue to UniRef100_Q40731 Cluster: Acyl-[acyl-carrier-protein] desaturase, chloroplast precursor; n=1; Oryza sativa Japonica Group																TC128897
TC114211 similar to UniRef100_Q0JBY3 Cluster: Os04g0503500 protein; n=1; Oryza sativa Japonica Group					TC119001 similar to UniRef100_Q10Q76 Cluster: Zinc finger, C3HC4 type family protein, expressed; n=1; Oryza sativa Japonica Group																TC128907 similar to UniRef100_Q15B61 Cluster: Pectin acetylesterase; n=1; Musa acuminata
TC114212 homologue to UniRef100_Q32SG2 Cluster: Protein phosphatase 2A regulatory subunit A; n=1; Zea mays					TC119014 similar to UniRef100_Q0DL76 Cluster: Os05g0119300 protein; n=2; Oryza sativa																TC128953 homologue to UniRef100_Q32SG2 Cluster: Protein phosphatase 2A regulatory subunit A; n=1; Zea mays
TC114215 similar to UniRef100_A9SYV3 Cluster: Predicted protein; n=1; Physcomitrella patens subsp. patens					TC119032 similar to UniRef100_Q0JCK5 Cluster: Os04g0464500 protein; n=2; Oryza sativa Japonica Group																TC129017 weakly similar to UniRef100_Q3MCL2 Cluster: Glycine cleavage T protein; n=1; Anabaena variabilis ATCC 29413
TC114216 similar to UniRef100_Q0JF58 Cluster: Os04g0151800 protein; n=1; Oryza sativa Japonica Group					TC119033																TC129056 weakly similar to UniRef100_A7PWY4 Cluster: Chromosome chr12 scaffold_36, whole genome shotgun sequence; n=1; Vitis vinifera
TC114217					TC119051 weakly similar to UniRef100_Q3ZDM4 Cluster: Natural resistance-associated macrophage protein 5; n=1; Arabidopsis halleri subsp. gemmifera																TC129070 similar to UniRef100_A7QI86 Cluster: Chromosome chr17 scaffold_101, whole genome shotgun sequence; n=1; Vitis vinifera
TC114219					TC119052 similar to UniRef100_Q0D3J3 Cluster: Os07g0683600 protein; n=3; Oryza sativa																TC129112
TC114220 similar to UniRef100_A7NWH5 Cluster: Chromosome chr5 scaffold_2, whole genome shotgun sequence; n=1; Vitis vinifera					TC119061																TC129117 homologue to UniRef100_Q9AUW3 Cluster: Translation initiation factor 5A; n=1; Oryza sativa Japonica Group
TC114221 weakly similar to UniRef100_A9EXN0 Cluster: Family membership; n=1; Sorangium cellulosum 'So ce 56'					TC119070 homologue to UniRef100_Q52QH4 Cluster: NAC domain-containing protein 68; n=2; Oryza sativa Japonica Group																TC129150 homologue to UniRef100_Q0J5C2 Cluster: Os08g0447000 protein; n=1; Oryza sativa Japonica Group
TC114222					TC119071 similar to UniRef100_Q711Q3 Cluster: Cathepsin B; n=1; Hordeum vulgare																TC129158 similar to UniRef100_A7R3K3 Cluster: Chromosome undetermined scaffold_533, whole genome shotgun sequence; n=1; Vitis vinifera
TC114224 similar to UniRef100_A7PGI2 Cluster: Chromosome chr17 scaffold_16, whole genome shotgun sequence; n=1; Vitis vinifera					TC119074 homologue to UniRef100_Q7X744 Cluster: Ribosomal protein L3; n=1; Triticum aestivum																TC129169
TC114227					TC119091 similar to UniRef100_Q9RVL5 Cluster: ABC transporter, ATP-binding protein; n=1; Deinococcus radiodurans																TC129192 UniRef100_P09315 Cluster: Glyceraldehyde-3-phosphate dehydrogenase A, chloroplast precursor; n=4; Zea mays
TC114232 homologue to UniRef100_Q10QV1 Cluster: SacIy domain containing protein, expressed; n=1; Oryza sativa Japonica Group					TC119098 similar to UniRef100_Q8LK07 Cluster: Histone H1-like protein HON101; n=1; Zea mays																TC129193 similar to UniRef100_Q75GI8 Cluster: Expressed protein; n=1; Oryza sativa Japonica Group
TC114239 similar to UniRef100_A7PHQ5 Cluster: Chromosome chr17 scaffold_16, whole genome shotgun sequence; n=1; Vitis vinifera					TC119102 similar to UniRef100_A7PR54 Cluster: ATP-dependent Clp protease proteolytic subunit; n=1; Vitis vinifera																TC129203 similar to UniRef100_Q651Z1 Cluster: TMV-MP30 binding protein 2C-like; n=1; Oryza sativa Japonica Group
TC114240 similar to UniRef100_Q0DL03 Cluster: Os05g0132100 protein; n=1; Oryza sativa Japonica Group					TC119113 similar to UniRef100_Q0IZR9 Cluster: Os09g0553700 protein; n=2; Oryza sativa Japonica Group																TC129236 similar to UniRef100_Q53NK6 Cluster: Myb-related protein MYBAS1; n=3; Oryza sativa Japonica Group
TC114243 similar to UniRef100_Q761Y5 Cluster: BRI1-KD interacting protein 129; n=3; Oryza sativa					TC119125 homologue to UniRef100_Q0IWL9 Cluster: Monothiol glutaredoxin-S11; n=2; Oryza sativa Japonica Group																TC129246 similar to UniRef100_A7Q3J4 Cluster: Chromosome chr13 scaffold_48, whole genome shotgun sequence; n=1; Vitis vinifera
TC114245 similar to UniRef100_Q0PMD7 Cluster: J-domain protein; n=1; Triticum aestivum					TC119127 similar to UniRef100_Q1D9X2 Cluster: Sir2 family protein; n=1; Myxococcus xanthus DK 1622																TC129401 similar to UniRef100_Q2TN72 Cluster: Senescence-associated protein; n=1; Triticum aestivum
TC114246					TC119131 weakly similar to UniRef100_A7P421 Cluster: Chromosome chr1 scaffold_5, whole genome shotgun sequence; n=1; Vitis vinifera																TC129423 similar to UniRef100_Q653D8 Cluster: LEM3 (Ligand-effect modulator 3)-like; n=1; Oryza sativa Japonica Group
TC114247 homologue to UniRef100_Q43248 Cluster: Acetyl CoA carboxylase; n=1; Zea mays					TC119135 homologue to UniRef100_Q2QXH6 Cluster: Dcp1-like decapping family protein, expressed; n=1; Oryza sativa Japonica Group																TC129424 similar to UniRef100_Q3HRN8 Cluster: Calcineurin B-like protein 9; n=2; Oryza sativa Japonica Group
TC114250 similar to UniRef100_Q69LG8 Cluster: Peptidyl-prolyl cis-trans isomerase; n=1; Oryza sativa Japonica Group					TC119138 weakly similar to UniRef100_A7P8P2 Cluster: Chromosome chr3 scaffold_8, whole genome shotgun sequence; n=1; Vitis vinifera																TC129465 homologue to UniRef100_Q10M69 Cluster: F-box domain containing protein, expressed; n=1; Oryza sativa Japonica Group
TC114253 homologue to UniRef100_Q0J366 Cluster: Os09g0252100 protein; n=3; Oryza sativa					TC119140 homologue to UniRef100_A2EZZ9 Cluster: PAP2 superfamily protein; n=1; Trichomonas vaginalis G3																TC129499 homologue to UniRef100_Q0IQN1 Cluster: Os12g0110400 protein; n=2; Oryza sativa Japonica Group
TC114254 similar to UniRef100_Q1EPI3 Cluster: Amine oxidase family protein; n=1; Musa acuminata					TC119167 similar to UniRef100_Q2RAL6 Cluster: AMP-binding enzyme family protein, expressed; n=1; Oryza sativa Japonica Group																TC129500 similar to UniRef100_Q0J0U2 Cluster: Os09g0499000 protein; n=1; Oryza sativa Japonica Group
TC114256 homologue to UniRef100_Q5QM27 Cluster: Chain A, C-Terminal Domain Of Mouse Brain Tubby Protein-like; n=2; Oryza sativa					TC119171																TC129547 weakly similar to UniRef100_A7LIF1 Cluster: Alpha-1,2-fucosyltransferase; n=1; Populus tremula x Populus alba
TC114257 similar to UniRef100_A7P0Q1 Cluster: Chromosome chr19 scaffold_4, whole genome shotgun sequence; n=1; Vitis vinifera					TC119178 weakly similar to UniRef100_Q53N77 Cluster: Expressed protein; n=2; Oryza sativa Japonica Group																TC129556
TC114259 weakly similar to UniRef100_Q60EC0 Cluster: Unknow protein; n=1; Oryza sativa Japonica Group					TC119184 homologue to UniRef100_A3CB05 Cluster: Serine hydroxymethyltransferase; n=2; Oryza sativa Japonica Group																TC129562 homologue to UniRef100_Q0DSA2 Cluster: Os03g0323200 protein; n=1; Oryza sativa Japonica Group
TC114260 homologue to UniRef100_Q84V02 Cluster: Vacuolar membrane ATPase subunit c''; n=1; Citrus limon					TC119188 similar to UniRef100_A0TNZ7 Cluster: Monofunctional biosynthetic peptidoglycan transglycosylase; n=1; Burkholderia ambifaria MC40-6																TC129569 similar to UniRef100_Q3LHL3 Cluster: MYB-CC type transfactor; n=1; Solanum tuberosum
TC114261 UniRef100_P19950 Cluster: 40S ribosomal protein S14; n=1; Zea mays					TC119198 weakly similar to UniRef100_Q7XZD4 Cluster: Proline dehydrogenase; n=1; Raphanus sativus																TC129572 homologue to UniRef100_Q32SG4 Cluster: Protein WRKY1; n=1; Zea mays
TC114262 similar to UniRef100_A7NUD4 Cluster: Chromosome chr18 scaffold_1, whole genome shotgun sequence; n=1; Vitis vinifera					TC119229 similar to UniRef100_Q18PR8 Cluster: Beta subunit 2 of SnRK1; n=1; Oryza sativa Japonica Group																TC129573 homologue to UniRef100_A7QM01 Cluster: Chromosome chr18 scaffold_122, whole genome shotgun sequence; n=1; Vitis vinifera
TC114271 UniRef100_Q9LSU1 Cluster: Proteasome subunit alpha type-5; n=2; Oryza sativa Japonica Group					TC119261 weakly similar to UniRef100_A7QUA6 Cluster: Chromosome chr2 scaffold_176, whole genome shotgun sequence; n=1; Vitis vinifera																TC129631 weakly similar to UniRef100_Q2HT34 Cluster: Fumarylacetoacetase; n=1; Medicago truncatula
TC114273 similar to UniRef100_A3MEK5 Cluster: 2,4-dihydroxyhept-2-ene-1,7-dioic acid aldolase; n=1; Burkholderia mallei NCTC 10247					TC119264 similar to UniRef100_Q18PR8 Cluster: Beta subunit 2 of SnRK1; n=1; Oryza sativa Japonica Group																TC129669 similar to UniRef100_A7PHE5 Cluster: Chromosome chr17 scaffold_16, whole genome shotgun sequence; n=1; Vitis vinifera
TC114275 similar to UniRef100_Q0E4T3 Cluster: Os02g0101700 protein; n=2; Oryza sativa Japonica Group					TC119270 similar to UniRef100_Q0J7W9 Cluster: Os08g0157600 protein; n=2; Oryza sativa Japonica Group																TC129676
TC114278					TC119287 homologue to UniRef100_Q2QXR7 Cluster: Pyruvate kinase; n=1; Oryza sativa Japonica Group																TC129697
TC114279					TC119302 homologue to UniRef100_Q6F3A5 Cluster: Expressed protein; n=1; Oryza sativa Japonica Group																TC129702 homologue to UniRef100_Q5G1L7 Cluster: Zinc transporter ZIP; n=1; Triticum aestivum
TC114282 homologue to UniRef100_Q8LPC9 Cluster: Threonyl-tRNA synthetase; n=1; Oryza sativa					TC119323 weakly similar to UniRef100_A7QSN1 Cluster: Chromosome undetermined scaffold_161, whole genome shotgun sequence; n=1; Vitis vinifera																TC129729 similar to UniRef100_A7QSP7 Cluster: Chromosome chr4 scaffold_162, whole genome shotgun sequence; n=1; Vitis vinifera
TC114284 weakly similar to UniRef100_Q6L6Q0 Cluster: Hypotetical protein; n=1; Oryza sativa Indica Group					TC119327 homologue to UniRef100_A2Z7B3 Cluster: GDP-mannose 3,5-epimerase 1; n=1; Oryza sativa Indica Group																TC129759
TC114287 similar to UniRef100_A7NVR6 Cluster: Chromosome chr18 scaffold_1, whole genome shotgun sequence; n=1; Vitis vinifera					TC119336 similar to UniRef100_Q10BF0 Cluster: ThiF family protein, expressed; n=2; Oryza sativa Japonica Group																TC129771 similar to UniRef100_Q0VH24 Cluster: Low affinity nitrate transporter; n=1; Zea mays
TC114288 similar to UniRef100_A7QN02 Cluster: Chromosome undetermined scaffold_129, whole genome shotgun sequence; n=1; Vitis vinifera					TC119337 homologue to UniRef100_Q84RL8 Cluster: Plasma membrane intrinsic protein; n=1; Zea mays																TC129772 similar to UniRef100_Q2U6Q3 Cluster: Actin regulatory protein; n=1; Aspergillus oryzae
TC114289 homologue to UniRef100_Q9LLI4 Cluster: Cellulose synthase-6; n=1; Zea mays					TC119339																TC129784 similar to UniRef100_A9TFU9 Cluster: Predicted protein; n=1; Physcomitrella patens subsp. patens
TC114291					TC119341																TC129870
TC114293 homologue to UniRef100_O04438 Cluster: Signal recognition particle 9 kDa protein; n=1; Zea mays					TC119384																TC129895 similar to UniRef100_A7P3X3 Cluster: Chromosome chr1 scaffold_5, whole genome shotgun sequence; n=1; Vitis vinifera
TC114298 homologue to UniRef100_A9Z0N7 Cluster: FERONIA receptor-like kinase; n=1; Poncirus trifoliata					TC119386 homologue to UniRef100_Q0CX65 Cluster: Predicted protein; n=1; Aspergillus terreus NIH2624																TC129899 similar to UniRef100_Q8GTD0 Cluster: Metallothioneine type2; n=1; Hordeum vulgare subsp. vulgare
TC114299 homologue to UniRef100_A2Q2V1 Cluster: ATP-citrate lyase/succinyl-CoA ligase; n=1; Medicago truncatula					TC119390																TC129900 similar to UniRef100_A7PJC5 Cluster: Chromosome chr12 scaffold_18, whole genome shotgun sequence; n=1; Vitis vinifera
TC114300 similar to UniRef100_Q10NY2 Cluster: Expressed protein; n=1; Oryza sativa Japonica Group					TC119395																TC129928 weakly similar to UniRef100_A7PKT4 Cluster: Chromosome chr7 scaffold_20, whole genome shotgun sequence; n=1; Vitis vinifera
TC114301 similar to UniRef100_A7QMV3 Cluster: Chromosome chr14 scaffold_128, whole genome shotgun sequence; n=1; Vitis vinifera					TC119412																TC129944
TC114302 similar to UniRef100_A7NU57 Cluster: Chromosome chr18 scaffold_1, whole genome shotgun sequence; n=1; Vitis vinifera					TC119414 similar to UniRef100_Q56YP4 Cluster: ARF1-binding protein; n=1; Arabidopsis thaliana																TC129945
TC114303 homologue to UniRef100_Q40082 Cluster: Xylose isomerase; n=1; Hordeum vulgare					TC119454 homologue to UniRef100_Q8LK07 Cluster: Histone H1-like protein HON101; n=1; Zea mays																TC129967 similar to UniRef100_Q0JLJ7 Cluster: Os01g0595100 protein; n=2; Oryza sativa Japonica Group
TC114304					TC119458																TC129970 homologue to UniRef100_Q0DIZ2 Cluster: Os05g0348100 protein; n=1; Oryza sativa Japonica Group
TC114305 similar to UniRef100_Q7X7E8 Cluster: Peptidyl-prolyl cis-trans isomerase; n=2; Triticum aestivum					TC119459 UniRef100_Q84TA8 Cluster: Ethylene-responsive small GTP-binding protein; n=1; Oryza sativa Japonica Group																TC129983
TC114307 similar to UniRef100_A7QWS9 Cluster: Chromosome chr4 scaffold_208, whole genome shotgun sequence; n=1; Vitis vinifera					TC119474 homologue to UniRef100_P12857 Cluster: ADP,ATP carrier protein 2, mitochondrial precursor; n=1; Zea mays																TC130002
TC114309 similar to UniRef100_A7QQ43 Cluster: Chromosome chr2 scaffold_140, whole genome shotgun sequence; n=1; Vitis vinifera					TC119484 UniRef100_Q41411 Cluster: Polyubiquitin; n=2; Poales																TC130113 similar to UniRef100_Q91FE6 Cluster: 378R; n=1; Invertebrate iridescent virus 6
TC114313 similar to UniRef100_A7QW03 Cluster: Chromosome chr2 scaffold_196, whole genome shotgun sequence; n=1; Vitis vinifera					TC119493																TC130169 similar to UniRef100_Q42850 Cluster: Protochlorophyllide reductase B, chloroplast precursor; n=1; Hordeum vulgare
TC114314					TC119503 weakly similar to UniRef100_Q0DWJ4 Cluster: Os02g0812600 protein; n=1; Oryza sativa Japonica Group																TC130183
TC114319 similar to UniRef100_Q5EUC4 Cluster: Adenosine 5'-phosphosulfate reductase 6; n=1; Zea mays					TC119508 weakly similar to UniRef100_Q0J0M4 Cluster: Os09g0493400 protein; n=1; Oryza sativa Japonica Group																TC130189 similar to UniRef100_A7PGG5 Cluster: Chromosome chr17 scaffold_16, whole genome shotgun sequence; n=1; Vitis vinifera
TC114322 homologue to UniRef100_Q9FQC2 Cluster: Glutathione S-transferase GST 17; n=1; Zea mays					TC119515 similar to UniRef100_A0YIN6 Cluster: Binding-protein-dependent transport systems inner membrane component; n=1; Lyngbya sp. PCC 8106																TC130198
TC114323 similar to UniRef100_Q108Y7 Cluster: Agenet domain containing protein, expressed; n=2; Oryza sativa Japonica Group					TC119520 similar to UniRef100_A7QCD4 Cluster: Chromosome undetermined scaffold_77, whole genome shotgun sequence; n=1; Vitis vinifera																TC130221 similar to UniRef100_Q5NAM3 Cluster: Branched-chain amino acid aminotransferase-like; n=2; Oryza sativa
TC114324 homologue to UniRef100_A6N0C4 Cluster: Syntaxin 51; n=3; Oryza sativa					TC119530																TC130229 weakly similar to UniRef100_A7PKM8 Cluster: Chromosome chr7 scaffold_20, whole genome shotgun sequence; n=1; Vitis vinifera
TC114325 homologue to UniRef100_Q93XI4 Cluster: N-carbamoylputrescine amidase; n=1; Oryza sativa Japonica Group					TC119531																TC130280 weakly similar to UniRef100_A7PLN2 Cluster: Chromosome chr7 scaffold_20, whole genome shotgun sequence; n=1; Vitis vinifera
TC114326 UniRef100_Q0E1V1 Cluster: Os02g0301500 protein; n=2; Oryza sativa Japonica Group					TC119556 homologue to UniRef100_O49216 Cluster: Nucleic acid binding protein; n=1; Oryza sativa																TC130286 similar to UniRef100_A1XXJ0 Cluster: ABA responsive element binding factor 2; n=1; Hordeum vulgare subsp. vulgare
TC114328 homologue to UniRef100_P36397 Cluster: ADP-ribosylation factor 1; n=1; Arabidopsis thaliana					TC119565 similar to UniRef100_Q6Z387 Cluster: Lipid transfer protein-like; n=1; Oryza sativa Japonica Group																TC130308 weakly similar to UniRef100_Q6Q502 Cluster: Homeodomain leucine zipper protein 16; n=1; Oryza sativa Japonica Group
TC114330 homologue to UniRef100_A7QG23 Cluster: Chromosome undetermined scaffold_91, whole genome shotgun sequence; n=1; Vitis vinifera					TC119577 similar to UniRef100_A7QDV9 Cluster: Chromosome chr4 scaffold_83, whole genome shotgun sequence; n=1; Vitis vinifera																TC130324 similar to UniRef100_Q0JLM7 Cluster: Os01g0588700 protein; n=1; Oryza sativa Japonica Group
TC114332 similar to UniRef100_A7PEV3 Cluster: Chromosome chr11 scaffold_13, whole genome shotgun sequence; n=1; Vitis vinifera					TC119588 similar to UniRef100_A2YIR1 Cluster: Peptidyl-prolyl cis-trans isomerase; n=2; Oryza sativa																TC130355 similar to UniRef100_Q9FUG8 Cluster: Asparaginase; n=1; Hordeum vulgare
TC114338 similar to UniRef100_A6XMY4 Cluster: 5,10-methylene-tetrahydrofolate dehydrogenase/5,10-methenyl- tetrahydrofolate cyclohydrolase; n=1; Triticum monococcum					TC119599 similar to UniRef100_Q0J438 Cluster: Os08g0536300 protein; n=2; Oryza sativa Japonica Group																TC130476 similar to UniRef100_Q5SMR4 Cluster: ALM beta-like; n=1; Oryza sativa Japonica Group
TC114340 similar to UniRef100_A7QQE6 Cluster: Chromosome undetermined scaffold_142, whole genome shotgun sequence; n=1; Vitis vinifera					TC119604 similar to UniRef100_Q657Z1 Cluster: Carbohydrate kinase-like; n=1; Oryza sativa Japonica Group																TC130477 similar to UniRef100_P34106 Cluster: Alanine aminotransferase 2; n=1; Panicum miliaceum
TC114341 homologue to UniRef100_P08735 Cluster: Glyceraldehyde-3-phosphate dehydrogenase, cytosolic 1; n=1; Zea mays					TC119613 similar to UniRef100_A7R485 Cluster: Chromosome undetermined scaffold_631, whole genome shotgun sequence; n=1; Vitis vinifera																TC130527 similar to UniRef100_A7Q8A5 Cluster: Chromosome chr14 scaffold_63, whole genome shotgun sequence; n=1; Vitis vinifera
TC114346 similar to UniRef100_Q575Z6 Cluster: Alkaline alpha galactosidase 3; n=1; Zea mays					TC119617 UniRef100_A5BX39 Cluster: Histone H3; n=4; core eudicotyledons																TC130528 similar to UniRef100_Q0DUV5 Cluster: Os03g0165600 protein; n=1; Oryza sativa Japonica Group
TC114353 homologue to UniRef100_Q0DTU0 Cluster: Os03g0225600 protein; n=2; Oryza sativa Japonica Group					TC119629 similar to UniRef100_Q9LMQ1 Cluster: F7H2.17 protein; n=2; Arabidopsis thaliana																TC130567 homologue to UniRef100_Q0DDQ9 Cluster: Os06g0207500 protein; n=2; Oryza sativa Japonica Group
TC114358					TC119657 similar to UniRef100_Q10Q23 Cluster: Targeting protein for Xklp2 containing protein, expressed; n=1; Oryza sativa Japonica Group																TC130578 similar to UniRef100_Q0IMQ4 Cluster: Os12g0554500 protein; n=2; Oryza sativa Japonica Group
TC114359 similar to UniRef100_A7P5C4 Cluster: Chromosome chr4 scaffold_6, whole genome shotgun sequence; n=1; Vitis vinifera					TC119664 homologue to UniRef100_A8IK79 Cluster: Asr protein; n=1; Zea mays																TC130612 weakly similar to UniRef100_A7NVY5 Cluster: Chromosome chr5 scaffold_2, whole genome shotgun sequence; n=1; Vitis vinifera
TC114361 similar to UniRef100_Q9SPB8 Cluster: Malate dehydrogenase; n=3; Glycine max					TC119665 similar to UniRef100_A7P093 Cluster: Chromosome chr6 scaffold_3, whole genome shotgun sequence; n=2; Vitis vinifera																TC130618
TC114363 homologue to UniRef100_Q9SGT4 Cluster: Elongation factor EF-2; n=1; Arabidopsis thaliana					TC119666 homologue to UniRef100_Q10K55 Cluster: Expressed protein; n=1; Oryza sativa Japonica Group																TC130631 similar to UniRef100_Q0IUG1 Cluster: Os11g0158700 protein; n=2; Oryza sativa
TC114367 similar to UniRef100_Q68VB5 Cluster: ALY protein; n=1; Nicotiana benthamiana					TC119715 similar to UniRef100_Q9XHR2 Cluster: Eukaryotic translation initiation factor 3 subunit A; n=1; Zea mays																TC130647 similar to UniRef100_Q0FQL1 Cluster: Peptidase S8 and S53, subtilisin, kexin, sedolisin; n=1; Roseovarius sp. HTCC2601
TC114368 similar to UniRef100_A7R115 Cluster: Chromosome chr4 scaffold_333, whole genome shotgun sequence; n=1; Vitis vinifera					TC119720																TC130654 similar to UniRef100_Q7XZU9 Cluster: PG1; n=1; Hordeum vulgare
TC114369					TC119741 similar to UniRef100_Q10N85 Cluster: Expressed protein; n=1; Oryza sativa Japonica Group																TC130678 homologue to UniRef100_A0EVF8 Cluster: Ubiquitin conjugating enzyme 2; n=1; Zea mays
TC114372 homologue to UniRef100_O22470 Cluster: GDP dissociation inhibitor protein OsGDI1; n=1; Oryza sativa					TC119753																TC130692 similar to UniRef100_Q0INM3 Cluster: Beta-galactosidase 15 precursor; n=1; Oryza sativa Japonica Group
TC114373 weakly similar to UniRef100_A7NWM7 Cluster: Chromosome chr5 scaffold_2, whole genome shotgun sequence; n=1; Vitis vinifera					TC119770																TC130722 similar to UniRef100_Q53NQ7 Cluster: Protein-tyrosine phosphatase; n=1; Oryza sativa Japonica Group
TC114374 homologue to UniRef100_O24415 Cluster: 60S acidic ribosomal protein P2B; n=1; Zea mays					TC119792 weakly similar to UniRef100_Q7EZD3 Cluster: NAC2 protein-like; n=1; Oryza sativa Japonica Group																TC130723 similar to UniRef100_A7PYV9 Cluster: Chromosome chr12 scaffold_38, whole genome shotgun sequence; n=1; Vitis vinifera
TC114380 similar to UniRef100_Q5XUV5 Cluster: 20S proteasome beta 7 subunit; n=1; Triticum aestivum					TC119827																TC130742 similar to UniRef100_Q9SHX4 Cluster: F1E22.18; n=1; Arabidopsis thaliana
TC114381 weakly similar to UniRef100_Q41140 Cluster: Pyrophosphate--fructose 6-phosphate 1-phosphotransferase subunit alpha; n=1; Ricinus communis					TC119829 weakly similar to UniRef100_A7NY42 Cluster: Chromosome chr6 scaffold_3, whole genome shotgun sequence; n=1; Vitis vinifera																TC130748
TC114384 similar to UniRef100_Q6ETX4 Cluster: N-(5'-phosphoribosyl)anthranilate isomerase; n=1; Oryza sativa Japonica Group					TC119834																TC130764 similar to UniRef100_UPI0000382B59 Cluster: COG0305: Replicative DNA helicase; n=1; Magnetospirillum magnetotacticum MS-1
TC114387 weakly similar to UniRef100_A7NW73 Cluster: Chromosome chr5 scaffold_2, whole genome shotgun sequence; n=1; Vitis vinifera					TC119839																TC130775 weakly similar to UniRef100_Q1ZUY1 Cluster: Transcriptional regulator; n=1; Vibrio angustum S14
TC114388 similar to UniRef100_A7QEB2 Cluster: Chromosome chr1 scaffold_84, whole genome shotgun sequence; n=1; Vitis vinifera					TC119854 UniRef100_A6N0C7 Cluster: Polyubiquitin containing 7 ubiquitin monomers; n=3; Magnoliophyta																TC130790
TC114389 similar to UniRef100_Q9MAY8 Cluster: Endo-1,4-beta-glucanase Cel1; n=1; Hordeum vulgare					TC119856 similar to UniRef100_Q0DC91 Cluster: Os06g0470800 protein; n=1; Oryza sativa Japonica Group																TC130805 similar to UniRef100_Q93XF2 Cluster: Kinesin heavy chain; n=1; Zea mays
TC114392 similar to UniRef100_Q461D5 Cluster: Stress inducible protein coi6.1; n=1; Zea mays					TC119858 similar to UniRef100_Q0DB36 Cluster: Os06g0605900 protein; n=2; Oryza sativa Japonica Group																TC130845 similar to UniRef100_Q6S7F1 Cluster: Benzothiadiazole-induced somatic embryogenesis receptor kinase 1; n=1; Oryza sativa Indica Group
TC114400 similar to UniRef100_Q5EBY6 Cluster: Aldehyde dehydrogenase family 7 member A1; n=1; Euphorbia characias					TC119861 homologue to UniRef100_A7PL71 Cluster: Chromosome chr7 scaffold_20, whole genome shotgun sequence; n=1; Vitis vinifera																TC130865 weakly similar to UniRef100_A7QKP5 Cluster: Chromosome chr2 scaffold_113, whole genome shotgun sequence; n=1; Vitis vinifera
TC114401 homologue to UniRef100_Q9MAY4 Cluster: ABC transporter homolog; n=1; Populus nigra					TC119871																TC130875 similar to UniRef100_Q69K57 Cluster: Smr domain-containing protein-like; n=2; Oryza sativa
TC114403 homologue to UniRef100_P49972 Cluster: Signal recognition particle 54 kDa protein 2; n=1; Solanum lycopersicum					TC119874 homologue to UniRef100_Q5EWZ1 Cluster: Actin; n=4; Pooideae																TC130930
TC114405 homologue to UniRef100_Q9AV87 Cluster: 60S ribosomal protein L21; n=1; Oryza sativa Japonica Group					TC119889 similar to UniRef100_A1W6N2 Cluster: Thymidylate kinase; n=1; Acidovorax sp. JS42																TC130992
TC114409 similar to UniRef100_Q0DWT7 Cluster: Os02g0796300 protein; n=2; Oryza sativa Japonica Group					TC119892 similar to UniRef100_Q2HRK3 Cluster: T-snare; n=1; Medicago truncatula																TC130995 similar to UniRef100_Q653U3 Cluster: Auxin response factor 17; n=1; Oryza sativa Japonica Group
TC114410 homologue to UniRef100_A2XGV4 Cluster: Glutathione peroxidase; n=3; Oryza sativa					TC119897																TC131020 weakly similar to UniRef100_A7QF72 Cluster: Chromosome undetermined scaffold_87, whole genome shotgun sequence; n=1; Vitis vinifera
TC114411 homologue to UniRef100_Q5I7K8 Cluster: Ribosomal protein l34; n=1; Triticum aestivum					TC119934																TC131040
TC114412 similar to UniRef100_A9YFM2 Cluster: Neutral ceramidase; n=1; Triticum aestivum					TC119957 similar to UniRef100_A7P5F5 Cluster: Chromosome chr4 scaffold_6, whole genome shotgun sequence; n=1; Vitis vinifera																TC131051 weakly similar to UniRef100_A7QWJ1 Cluster: Chromosome chr10 scaffold_204, whole genome shotgun sequence; n=1; Vitis vinifera
TC114413 similar to UniRef100_Q60EC0 Cluster: Unknow protein; n=1; Oryza sativa Japonica Group					TC119965 similar to UniRef100_Q9M598 Cluster: Protein kinase MK5; n=1; Mesembryanthemum crystallinum																TC131059 similar to UniRef100_Q10N69 Cluster: Expressed protein; n=1; Oryza sativa Japonica Group
TC114414 similar to UniRef100_Q53NK6 Cluster: Myb-related protein MYBAS1; n=3; Oryza sativa Japonica Group					TC119966 similar to UniRef100_A7QSP7 Cluster: Chromosome chr4 scaffold_162, whole genome shotgun sequence; n=1; Vitis vinifera																TC131062 UniRef100_A0ZGM6 Cluster: Indole-3-glycerol-phosphate synthase; n=1; Nodularia spumigena CCY 9414
TC114415 similar to UniRef100_A7PCF2 Cluster: Chromosome chr2 scaffold_11, whole genome shotgun sequence; n=1; Vitis vinifera					TC119973 homologue to UniRef100_A8HPG4 Cluster: Predicted protein; n=1; Chlamydomonas reinhardtii																TC131065 similar to UniRef100_A2Q5C8 Cluster: Peroxisomal biogenesis factor 11; n=1; Medicago truncatula
TC114416 similar to UniRef100_Q8KAB5 Cluster: DsrN protein; n=1; Chlorobaculum tepidum					TC119975 similar to UniRef100_Q0JM76 Cluster: Monothiol glutaredoxin-S4 precursor; n=1; Oryza sativa Japonica Group																TC131083
TC114424 homologue to UniRef100_Q10NC7 Cluster: Oxysterol-binding protein, expressed; n=2; Oryza sativa					TC119979 similar to UniRef100_Q761Y6 Cluster: BRI1-KD interacting protein 128; n=2; Oryza sativa Japonica Group																TC131090
TC114427					TC119998																TC131173 similar to UniRef100_O80363 Cluster: 50S ribosomal protein L17, chloroplast precursor; n=1; Nicotiana tabacum
TC114432					TC120021																TC131223 similar to UniRef100_A7P4T7 Cluster: Chromosome chr4 scaffold_6, whole genome shotgun sequence; n=1; Vitis vinifera
TC114434 homologue to UniRef100_Q108V2 Cluster: Protein kinase domain containing protein, expressed; n=1; Oryza sativa Japonica Group					TC120032 similar to UniRef100_A7PEL3 Cluster: Chromosome chr11 scaffold_13, whole genome shotgun sequence; n=1; Vitis vinifera																TC131228 homologue to UniRef100_Q0ZA03 Cluster: Brassinosteroid-insensitive 1; n=1; Triticum aestivum
TC114436 similar to UniRef100_A7P7Q4 Cluster: Chromosome chr9 scaffold_7, whole genome shotgun sequence; n=1; Vitis vinifera					TC120066 similar to UniRef100_Q8GTX9 Cluster: Cell cycle control crn (Crooked neck) protein-like; n=1; Arabidopsis thaliana																TC131246 similar to UniRef100_Q69Q87 Cluster: Copper chaperone COX17-1-like protein; n=1; Oryza sativa Japonica Group
TC114437 weakly similar to UniRef100_A6MD04 Cluster: Zinc finger C3HC4 type family protein; n=1; Oryza brachyantha					TC120070																TC131264 similar to UniRef100_A7NW01 Cluster: Chromosome chr5 scaffold_2, whole genome shotgun sequence; n=2; Vitis vinifera
TC114438 similar to UniRef100_A7QUI9 Cluster: Chromosome chr10 scaffold_179, whole genome shotgun sequence; n=1; Vitis vinifera					TC120077 similar to UniRef100_Q2J605 Cluster: Membrane protein; n=1; Frankia sp. CcI3																TC131285 similar to UniRef100_Q0JI30 Cluster: Os01g0828100 protein; n=2; Oryza sativa
TC114440 similar to UniRef100_A7PVH6 Cluster: Chromosome chr9 scaffold_33, whole genome shotgun sequence; n=2; Vitis vinifera					TC120100 similar to UniRef100_Q9SEE5 Cluster: Galactokinase; n=1; Arabidopsis thaliana																TC131304 similar to UniRef100_Q0JEU5 Cluster: Os04g0202800 protein; n=1; Oryza sativa Japonica Group
TC114441					TC120126 similar to UniRef100_A7R4P9 Cluster: Chromosome undetermined scaffold_754, whole genome shotgun sequence; n=1; Vitis vinifera																TC131382 similar to UniRef100_Q0ZCE3 Cluster: Plastid ATP/ADP-transporter; n=1; Populus trichocarpa
TC114443 homologue to UniRef100_Q9LLB8 Cluster: Exoglucanase precursor; n=1; Zea mays					TC120143 similar to UniRef100_A7QTA8 Cluster: Chromosome chr1 scaffold_166, whole genome shotgun sequence; n=1; Vitis vinifera																TC131390 homologue to UniRef100_O24561 Cluster: Chlorophyll a/b-binding protein CP29 precursor; n=1; Zea mays
TC114450 similar to UniRef100_A7R7M0 Cluster: Chromosome undetermined scaffold_1864, whole genome shotgun sequence; n=1; Vitis vinifera					TC120147 homologue to UniRef100_Q6Z6H0 Cluster: S-adenosylmethionine:2-demethylmenaquinone methyltransferase-like; n=1; Oryza sativa Japonica Group																TC131395
TC114452					TC120149 weakly similar to UniRef100_A3SMM1 Cluster: Precorrin-6x reductase; n=1; Roseovarius nubinhibens ISM																TC131464 weakly similar to UniRef100_Q4IV54 Cluster: Inner-membrane translocator; n=1; Azotobacter vinelandii AvOP
TC114457 similar to UniRef100_Q1SMZ9 Cluster: Protein kinase; n=1; Medicago truncatula					TC120161																TC131484
TC114461 homologue to UniRef100_Q0DS96 Cluster: Os03g0324300 protein; n=1; Oryza sativa Japonica Group					TC120170 similar to UniRef100_A7PC22 Cluster: Chromosome chr2 scaffold_11, whole genome shotgun sequence; n=1; Vitis vinifera																TC131503 similar to UniRef100_Q84ND6 Cluster: Cation diffusion facilitator 8; n=1; Stylosanthes hamata
TC114463 homologue to UniRef100_Q9XHS0 Cluster: 40S ribosomal protein S12; n=1; Hordeum vulgare					TC120182 homologue to UniRef100_O22347 Cluster: Tubulin alpha-1 chain; n=1; Eleusine indica																TC131527
TC114464 weakly similar to UniRef100_Q1AKH8 Cluster: Reverse transcriptase family member; n=1; Glycine max					TC120183 similar to UniRef100_Q0DSP9 Cluster: Os03g0295600 protein; n=3; Oryza sativa																TC131548 weakly similar to UniRef100_Q8L7N5 Cluster: Metal ion transporter; n=1; Arabidopsis thaliana
TC114465					TC120211																TC131564 similar to UniRef100_Q7M1Q5 Cluster: Phenylalanine ammonia-lyase; n=1; Oryza sativa
TC114466 weakly similar to UniRef100_A7QF31 Cluster: Chromosome chr16 scaffold_86, whole genome shotgun sequence; n=1; Vitis vinifera					TC120260 weakly similar to UniRef100_Q9AXL6 Cluster: Beta-glucosidase; n=1; Musa acuminata																TC131588 similar to UniRef100_A7P2X7 Cluster: Chromosome chr1 scaffold_5, whole genome shotgun sequence; n=1; Vitis vinifera
TC114467 similar to UniRef100_A7QM14 Cluster: Chromosome undetermined scaffold_123, whole genome shotgun sequence; n=1; Vitis vinifera					TC120263 homologue to UniRef100_A7M8K7 Cluster: Major ampullate spidroin-like; n=1; Euprosthenops australis																TC131592 similar to UniRef100_Q0DL76 Cluster: Os05g0119300 protein; n=2; Oryza sativa
TC114472 similar to UniRef100_Q9SEX4 Cluster: Ornithine carbamoyltransferase; n=1; Canavalia lineata					TC120264 similar to UniRef100_Q0PGM8 Cluster: Mitogen-activated protein kinase kinase; n=1; Oryza sativa Indica Group																TC131613 weakly similar to UniRef100_A7PL45 Cluster: Chromosome chr7 scaffold_20, whole genome shotgun sequence; n=1; Vitis vinifera
TC114473 similar to UniRef100_Q9ZSQ7 Cluster: Protein phosphatase 2C homolog; n=1; Mesembryanthemum crystallinum					TC120268 similar to UniRef100_Q6SF82 Cluster: Decarboxylase, pyridoxal-dependent; n=1; uncultured marine bacterium 582																TC131663 similar to UniRef100_Q10KE1 Cluster: Expressed protein; n=1; Oryza sativa Japonica Group
TC114475 homologue to UniRef100_Q6YUV9 Cluster: Transitional endoplasmic reticulum ATPase-like; n=1; Oryza sativa Japonica Group					TC120273 homologue to UniRef100_Q0ISV6 Cluster: Serine hydroxymethyltransferase; n=2; Oryza sativa																TC131682
TC114482 similar to UniRef100_Q42619 Cluster: CTP:phosphocholine cytidylyltransferase; n=1; Brassica napus					TC120299 homologue to UniRef100_Q40785 Cluster: Pennisetum ciliare possible apospory-associated mRNA clone pSUB 3-1a, partial cds; n=1; Cenchrus ciliaris																TC131724 similar to UniRef100_A7PKW0 Cluster: Chromosome chr7 scaffold_20, whole genome shotgun sequence; n=1; Vitis vinifera
TC114484 similar to UniRef100_A7QQ43 Cluster: Chromosome chr2 scaffold_140, whole genome shotgun sequence; n=1; Vitis vinifera					TC120303 similar to UniRef100_Q0JHI8 Cluster: Os01g0861000 protein; n=2; Oryza sativa Japonica Group																TC131745
TC114485 similar to UniRef100_Q40680 Cluster: Elongation factor 1-delta 1; n=4; Oryza sativa					TC120306 weakly similar to UniRef100_A7NWY5 Cluster: Chromosome chr5 scaffold_2, whole genome shotgun sequence; n=1; Vitis vinifera																TC131797
TC114487 similar to UniRef100_Q2TN80 Cluster: Ethylene-responsive element binding protein 1; n=1; Triticum aestivum					TC120322 similar to UniRef100_Q6L5M2 Cluster: Ribosomal protein L15; n=1; Bromus inermis																TC131798
TC114488 similar to UniRef100_A9RG23 Cluster: Predicted protein; n=1; Physcomitrella patens subsp. patens					TC120325 homologue to UniRef100_Q0DAW0 Cluster: Os06g0622500 protein; n=1; Oryza sativa Japonica Group																TC131850 similar to UniRef100_Q8VJD7 Cluster: PE_PGRS family protein; n=1; Mycobacterium tuberculosis
TC114490					TC120326 similar to UniRef100_Q6EBV8 Cluster: 22 kDa drought-inducible protein; n=2; Saccharum officinarum complex																TC131871
TC114491 homologue to UniRef100_Q0DP54 Cluster: Os03g0713100 protein; n=1; Oryza sativa Japonica Group					TC120341																TC131922 weakly similar to UniRef100_Q0JES5 Cluster: Os04g0208500 protein; n=2; Oryza sativa Japonica Group
TC114492 homologue to UniRef100_Q0J6F8 Cluster: Os08g0323700 protein; n=2; Oryza sativa Japonica Group					TC120356																TC131925 similar to UniRef100_Q5JJP2 Cluster: Ethylene-induced calmodulin-binding protein 4-like; n=2; Oryza sativa Japonica Group
TC114494 similar to UniRef100_A7PAH1 Cluster: Chromosome chr14 scaffold_9, whole genome shotgun sequence; n=1; Vitis vinifera					TC120366 similar to UniRef100_Q0JK57 Cluster: Os01g0695100 protein; n=1; Oryza sativa Japonica Group																TC131932 similar to UniRef100_Q5FB31 Cluster: NTMTP1B; n=1; Nicotiana tabacum
TC114495					TC120375																TC131940 UniRef100_A9RVL6 Cluster: Predicted protein; n=1; Physcomitrella patens subsp. patens
TC114497 homologue to UniRef100_Q65WT0 Cluster: Protein BUD31 homolog 2; n=3; Oryza sativa					TC120397 weakly similar to UniRef100_A7P706 Cluster: Chromosome chr9 scaffold_7, whole genome shotgun sequence; n=1; Vitis vinifera																TC131967 homologue to UniRef100_Q41898 Cluster: ATP synthase subunit epsilon, mitochondrial; n=1; Zea mays
TC114498 similar to UniRef100_Q0DKA8 Cluster: Os05g0178900 protein; n=1; Oryza sativa Japonica Group					TC120409																TC132006 weakly similar to UniRef100_A7Q4C7 Cluster: Chromosome chr9 scaffold_49, whole genome shotgun sequence; n=1; Vitis vinifera
TC114499 similar to UniRef100_A2YX04 Cluster: Squamosa promoter-binding-like protein 15; n=2; Oryza sativa					TC120425 weakly similar to UniRef100_A7P9U4 Cluster: Chromosome chr14 scaffold_9, whole genome shotgun sequence; n=1; Vitis vinifera																TC132008 similar to UniRef100_Q689G9 Cluster: Two-component response regulator-like PRR1; n=2; Oryza sativa Japonica Group
TC114500 homologue to UniRef100_A7PFS6 Cluster: Chromosome chr11 scaffold_14, whole genome shotgun sequence; n=1; Vitis vinifera					TC120430																TC132013 similar to UniRef100_Q0J8Z3 Cluster: Os04g0679400 protein; n=1; Oryza sativa Japonica Group
TC114503					TC120443 homologue to UniRef100_A5Y409 Cluster: Glucose-1-phosphate adenylyltransferase; n=1; Sorghum bicolor																TC132034 similar to UniRef100_A1YJE4 Cluster: MADS-box protein 10; n=1; Hordeum vulgare subsp. vulgare
TC114504 homologue to UniRef100_Q8S9F8 Cluster: Transcriptional adaptor; n=2; Zea mays					TC120446 homologue to UniRef100_Q6F321 Cluster: Proteasome subunit alpha type; n=1; Oryza sativa Japonica Group																TC132037
TC114505 similar to UniRef100_A7P661 Cluster: Chromosome chr4 scaffold_6, whole genome shotgun sequence; n=1; Vitis vinifera					TC120449																TC132039 similar to UniRef100_Q84YF6 Cluster: RPT2-like protein; n=1; Sorghum bicolor
TC114512 homologue to UniRef100_Q41772 Cluster: Cytosolic ascorbate peroxidase; n=1; Zea mays					TC120458																TC132044 homologue to UniRef100_Q5EUC9 Cluster: Adenosine 5'-phosphosulfate reductase 1; n=1; Zea mays
TC114513 similar to UniRef100_A9YFM2 Cluster: Neutral ceramidase; n=1; Triticum aestivum					TC120461 similar to UniRef100_Q0D3U2 Cluster: Os07g0665700 protein; n=1; Oryza sativa Japonica Group																TC132049 similar to UniRef100_Q0JJK8 Cluster: Os01g0732400 protein; n=1; Oryza sativa Japonica Group
TC114514 similar to UniRef100_A0F0A7 Cluster: Syntaxin; n=1; Nicotiana benthamiana					TC120462 similar to UniRef100_Q6ZG77 Cluster: Probable diaminopimelate decarboxylase, chloroplast precursor; n=2; Oryza sativa																TC132079 similar to UniRef100_Q2RBL8 Cluster: Expressed protein; n=1; Oryza sativa Japonica Group
TC114515 homologue to UniRef100_Q0JK71 Cluster: Os01g0692600 protein; n=2; Oryza sativa Japonica Group					TC120480 similar to UniRef100_A7Q130 Cluster: Chromosome chr10 scaffold_43, whole genome shotgun sequence; n=1; Vitis vinifera																TC132084 similar to UniRef100_Q2RNI4 Cluster: Major facilitator superfamily MFS_1; n=1; Rhodospirillum rubrum ATCC 11170
TC114516 homologue to UniRef100_A2ZB00 Cluster: 40S ribosomal protein S16; n=2; Oryza sativa					TC120482 similar to UniRef100_Q9SNW6 Cluster: Profilin-2; n=1; Lilium longiflorum																TC132123
TC114517					TC120484 homologue to UniRef100_Q6B7Q9 Cluster: RuBisCo subunit binding-protein beta subunit; n=1; Zea mays																TC132144 similar to UniRef100_Q337B2 Cluster: Protein kinase domain containing protein, expressed; n=2; Oryza sativa
TC114521 UniRef100_P06586 Cluster: Chloroplast 30S ribosomal protein S3; n=4; Andropogoneae					TC120501 weakly similar to UniRef100_A7PA44 Cluster: Chromosome chr14 scaffold_9, whole genome shotgun sequence; n=1; Vitis vinifera																TC132154 homologue to UniRef100_Q6XZ78 Cluster: Fructokinase-2; n=1; Zea mays
TC114524 weakly similar to UniRef100_A7P5H8 Cluster: Chromosome chr4 scaffold_6, whole genome shotgun sequence; n=1; Vitis vinifera					TC120528 homologue to UniRef100_Q0D8A3 Cluster: Os07g0173500 protein; n=1; Oryza sativa Japonica Group																TC132169
TC114525 similar to UniRef100_Q0DKX1 Cluster: Os05g0137700 protein; n=1; Oryza sativa Japonica Group					TC120537																TC132178
TC114528 similar to UniRef100_Q2QYR9 Cluster: Leucine Rich Repeat family protein, expressed; n=1; Oryza sativa Japonica Group					TC120541 similar to UniRef100_A7PMY9 Cluster: Chromosome chr14 scaffold_21, whole genome shotgun sequence; n=1; Vitis vinifera																TC132184
TC114529 homologue to UniRef100_A5YMH6 Cluster: Major facilitator superfamily protein; n=1; Zea mays					TC120558																TC132186
TC114531 similar to UniRef100_A7NX02 Cluster: Chromosome chr5 scaffold_2, whole genome shotgun sequence; n=1; Vitis vinifera					TC120564																TC132195 similar to UniRef100_A8IFV8 Cluster: PtdGroP synthase-like protein; n=1; Chlamydomonas reinhardtii
TC114534					TC120577 homologue to UniRef100_Q75GI8 Cluster: Expressed protein; n=1; Oryza sativa Japonica Group																TC132223 similar to UniRef100_A5HWF0 Cluster: Dof zinc finger protein 1; n=1; Hordeum vulgare subsp. vulgare
TC114539 homologue to UniRef100_Q2XPP4 Cluster: Cysteine protease ATG4B; n=1; Oryza sativa Indica Group					TC120613 weakly similar to UniRef100_Q0DC57 Cluster: Os06g0481800 protein; n=1; Oryza sativa Japonica Group																TC132232 similar to UniRef100_A7NWX5 Cluster: Chromosome chr5 scaffold_2, whole genome shotgun sequence; n=1; Vitis vinifera
TC114542 weakly similar to UniRef100_Q60EC0 Cluster: Unknow protein; n=1; Oryza sativa Japonica Group					TC120624																TC132247 similar to UniRef100_A7PB63 Cluster: Chromosome chr16 scaffold_10, whole genome shotgun sequence; n=1; Vitis vinifera
TC114543 similar to UniRef100_O82775 Cluster: Expressed protein; n=1; Arabidopsis thaliana					TC120634 homologue to UniRef100_P49969 Cluster: Signal recognition particle 54 kDa protein 2; n=1; Hordeum vulgare																TC132250 homologue to UniRef100_O24626 Cluster: Fatty acid desaturase; n=1; Zea mays
TC114544 similar to UniRef100_Q9FMZ8 Cluster: Gb|AAC32911.1; n=2; Arabidopsis thaliana|Rep: Gb|					TC120635 UniRef100_A7L5W3 Cluster: Actin; n=1; Musa acuminata																TC132282 similar to UniRef100_Q0D4X0 Cluster: Os07g0599400 protein; n=1; Oryza sativa Japonica Group
TC114545 UniRef100_Q9FUS4 Cluster: Actin; n=3; Magnoliophyta					TC120650 UniRef100_Q41783 Cluster: Tubulin beta-6 chain; n=1; Zea mays																TC132287 homologue to UniRef100_P55857 Cluster: Ubiquitin-like protein SMT3; n=3; Oryza sativa
TC114546					TC120654 similar to UniRef100_Q336T2 Cluster: Oxidoreductase, 2OG-Fe oxygenase family protein, expressed; n=1; Oryza sativa Japonica Group																TC132291
TC114547 similar to UniRef100_A7PMZ9 Cluster: Chromosome chr14 scaffold_21, whole genome shotgun sequence; n=1; Vitis vinifera					TC120656 similar to UniRef100_A7PKL2 Cluster: Chromosome chr7 scaffold_20, whole genome shotgun sequence; n=1; Vitis vinifera																TC132358 similar to UniRef100_A7PX29 Cluster: Chromosome chr12 scaffold_36, whole genome shotgun sequence; n=1; Vitis vinifera
TC114551 homologue to UniRef100_Q9ATY4 Cluster: MAP kinase phosphatase; n=1; Zea mays					TC120657 homologue to UniRef100_P23225 Cluster: Ferredoxin-dependent glutamate synthase, chloroplast precursor; n=1; Zea mays																TC132361 similar to UniRef100_Q2R1D4 Cluster: NB-ARC domain containing protein; n=3; Oryza sativa Japonica Group
TC114552 similar to UniRef100_A7PA63 Cluster: Chromosome chr14 scaffold_9, whole genome shotgun sequence; n=1; Vitis vinifera					TC120681																TC132364
TC114555 similar to UniRef100_Q10JE0 Cluster: Expressed protein; n=2; Oryza sativa Japonica Group					TC120684 homologue to UniRef100_Q07300 Cluster: ATP synthase delta chain, chloroplast precursor; n=1; Sorghum bicolor																TC132366 weakly similar to UniRef100_A7NZC5 Cluster: Chromosome chr6 scaffold_3, whole genome shotgun sequence; n=1; Vitis vinifera
TC114557 similar to UniRef100_A9YVC9 Cluster: Pyrophosphate-dependent phosphofructokinase beta subunit; n=1; Citrus sinensis x Poncirus trifoliata					TC120689 similar to UniRef100_A1Z1R3 Cluster: Uroporphyrinogen III synthase; n=1; Triticum aestivum																TC132392 similar to UniRef100_Q69V45 Cluster: Calcium-binding EF hand-like protein; n=2; Oryza sativa
TC114559 similar to UniRef100_A7PJZ6 Cluster: Chromosome chr12 scaffold_18, whole genome shotgun sequence; n=1; Vitis vinifera					TC120698																TC132415 homologue to UniRef100_Q9ZPP0 Cluster: Tubulin beta-1 chain; n=1; Eleusine indica
TC114560 similar to UniRef100_Q52QX9 Cluster: Aldo/keto reductase AKR; n=2; Manihot esculenta					TC120709 similar to UniRef100_A7P498 Cluster: Chromosome chr1 scaffold_5, whole genome shotgun sequence; n=1; Vitis vinifera																TC132431
TC114561 similar to UniRef100_A7P0A9 Cluster: Chromosome chr6 scaffold_3, whole genome shotgun sequence; n=1; Vitis vinifera					TC120715																TC132497 weakly similar to UniRef100_A7PZN4 Cluster: Chromosome chr15 scaffold_40, whole genome shotgun sequence; n=1; Vitis vinifera
TC114562 similar to UniRef100_A7Q8R6 Cluster: Chromosome chr5 scaffold_64, whole genome shotgun sequence; n=1; Vitis vinifera					TC120722																TC132522
TC114566 similar to UniRef100_A7QUX4 Cluster: Chromosome chr13 scaffold_181, whole genome shotgun sequence; n=1; Vitis vinifera					TC120726 similar to UniRef100_A9TV32 Cluster: Predicted protein; n=1; Physcomitrella patens subsp. patens																TC132542
TC114567 similar to UniRef100_A7QLN5 Cluster: Chromosome chr13 scaffold_120, whole genome shotgun sequence; n=1; Vitis vinifera					TC120729 homologue to UniRef100_P27347 Cluster: DNA-binding protein MNB1B; n=2; Zea mays																TC132561 similar to UniRef100_A7QJG6 Cluster: Chromosome chr8 scaffold_106, whole genome shotgun sequence; n=1; Vitis vinifera
TC114571 similar to UniRef100_A7QJK0 Cluster: Chromosome chr8 scaffold_106, whole genome shotgun sequence; n=1; Vitis vinifera					TC120738 similar to UniRef100_A7NWI8 Cluster: Chromosome chr5 scaffold_2, whole genome shotgun sequence; n=1; Vitis vinifera																TC132580 homologue to UniRef100_Q84P96 Cluster: 3-ketoacyl-CoA thiolase-like protein; n=2; Oryza sativa
TC114576 weakly similar to UniRef100_A7Q7T2 Cluster: Chromosome chr18 scaffold_61, whole genome shotgun sequence; n=1; Vitis vinifera					TC120745 similar to UniRef100_A7PWE1 Cluster: Chromosome chr8 scaffold_34, whole genome shotgun sequence; n=2; Vitis vinifera																TC132583 homologue to UniRef100_Q8GUZ9 Cluster: Cellulose synthase-like protein D4; n=2; Populus tremuloides
TC114581					TC120763 similar to UniRef100_A5DHW7 Cluster: Predicted protein; n=1; Pichia guilliermondii																TC132600 weakly similar to UniRef100_A8IXS6 Cluster: UVB-resistance 8; n=1; Brassica rapa
TC114587 similar to UniRef100_Q9AUW3 Cluster: Translation initiation factor 5A; n=1; Oryza sativa Japonica Group					TC120768 homologue to UniRef100_Q69WS1 Cluster: Synaptobrevin-like protein; n=1; Oryza sativa Japonica Group																TC132633
TC114588 homologue to UniRef100_Q6L4S1 Cluster: ATP-dependent Clp protease proteolytic subunit; n=1; Oryza sativa Japonica Group					TC120783 similar to UniRef100_A0DEL9 Cluster: Chromosome undetermined scaffold_48, whole genome shotgun sequence; n=1; Paramecium tetraurelia																TC132647 similar to UniRef100_Q676Z5 Cluster: CBS1; n=1; Hyacinthus orientalis
TC114589 similar to UniRef100_A0KPU2 Cluster: HTH-type transcriptional regulator TrpI; n=1; Aeromonas hydrophila subsp. hydrophila ATCC 7966					TC120789 similar to UniRef100_O23468 Cluster: Enoyl-CoA hydratase like protein; n=1; Arabidopsis thaliana																TC132673 weakly similar to UniRef100_A7QTT8 Cluster: Chromosome undetermined scaffold_171, whole genome shotgun sequence; n=1; Vitis vinifera
TC114591 similar to UniRef100_Q0DP54 Cluster: Os03g0713100 protein; n=1; Oryza sativa Japonica Group					TC120797 similar to UniRef100_Q7XAS4 Cluster: Transaldolase; n=1; Gossypium hirsutum																TC132699 similar to UniRef100_Q7XAM7 Cluster: Phosphatidylinositol-4-phosphate 5-kinase-like protein; n=1; Oryza sativa Japonica Group
TC114600 similar to UniRef100_A5HUN0 Cluster: Serine racemase; n=1; Hordeum vulgare					TC120817 homologue to UniRef100_A6N0E1 Cluster: S-ribonuclease binding protein sbp1; n=1; Oryza sativa Indica Group																TC132709 similar to UniRef100_Q2UUF3 Cluster: Predicted protein; n=1; Aspergillus oryzae
TC114601 homologue to UniRef100_Q69G22 Cluster: Pyridoxal kinase; n=1; Triticum aestivum					TC120821																TC132729 homologue to UniRef100_P28283 Cluster: Neurovirulence factor RL1; n=1; Human herpesvirus 2 strain HG52
TC114602 homologue to UniRef100_Q6K3S8 Cluster: Prefoldin-like; n=1; Oryza sativa Japonica Group					TC120828 similar to UniRef100_A7Q3D2 Cluster: Chromosome chr13 scaffold_48, whole genome shotgun sequence; n=1; Vitis vinifera																TC132745 homologue to UniRef100_A7MAQ4 Cluster: GID1-like gibberellin receptor; n=1; Hordeum vulgare
TC114605 similar to UniRef100_A7QER6 Cluster: Chromosome chr16 scaffold_86, whole genome shotgun sequence; n=1; Vitis vinifera					TC120829 homologue to UniRef100_Q5TK93 Cluster: Sucrose synthase; n=1; Bambusa oldhamii																TC132796 homologue to UniRef100_Q41784 Cluster: Tubulin beta-7 chain; n=1; Zea mays
TC114608					TC120849 homologue to UniRef100_Q9FSE2 Cluster: D-TDP-glucose dehydratase; n=1; Phragmites australis																TC132869 similar to UniRef100_A7P6A0 Cluster: Chromosome chr9 scaffold_7, whole genome shotgun sequence; n=2; Vitis vinifera
TC114609 similar to UniRef100_Q84P96 Cluster: 3-ketoacyl-CoA thiolase-like protein; n=2; Oryza sativa					TC120851 similar to UniRef100_Q9SW88 Cluster: Amine oxidase; n=1; Canavalia lineata																TC132871 similar to UniRef100_A7P0J2 Cluster: Chromosome chr19 scaffold_4, whole genome shotgun sequence; n=1; Vitis vinifera
TC114610 similar to UniRef100_A2ZET6 Cluster: Auxin response factor 23; n=1; Oryza sativa Indica Group					TC120855 weakly similar to UniRef100_O35303-3 Cluster: Isoform 3 of O35303 ; n=1; Rattus norvegicus																TC132872 weakly similar to UniRef100_A7PYS5 Cluster: Chromosome chr12 scaffold_38, whole genome shotgun sequence; n=1; Vitis vinifera
TC114611 homologue to UniRef100_Q9LEF5 Cluster: FACT complex subunit SSRP1; n=1; Zea mays					TC120857 weakly similar to UniRef100_Q7PC52 Cluster: Chitinase A; n=1; Saccharophagus degradans 2-40																TC132916 similar to UniRef100_Q0IZ90 Cluster: Os10g0118900 protein; n=1; Oryza sativa Japonica Group
TC114612 similar to UniRef100_Q6EST3 Cluster: Presenilin stabilization factor-like; n=1; Oryza sativa Japonica Group					TC120905 similar to UniRef100_P30571 Cluster: Metallothionein-like protein 1; n=1; Zea mays																TC132947 homologue to UniRef100_Q10N21 Cluster: L-ascorbate peroxidase 1, cytosolic; n=2; Oryza sativa
TC114613 similar to UniRef100_A7NUZ3 Cluster: Chromosome chr18 scaffold_1, whole genome shotgun sequence; n=1; Vitis vinifera					TC120918 similar to UniRef100_Q20BL0 Cluster: Class III homeodomain-leucine zipper protein C3HDZ1; n=2; Ginkgo biloba																TC132954
TC114617 weakly similar to UniRef100_Q6Y9P5 Cluster: COI1; n=2; Oryza sativa					TC120926																TC133016 similar to UniRef100_Q2QMJ7 Cluster: BZIP transcription factor family protein, expressed; n=1; Oryza sativa Japonica Group
TC114618 homologue to UniRef100_Q0DSI7 Cluster: Os03g0306200 protein; n=1; Oryza sativa Japonica Group					TC120930 homologue to UniRef100_P0C539 Cluster: Actin-2; n=3; Oryza sativa																TC133030
TC114619					TC120940																TC133037 homologue to UniRef100_Q53JH3 Cluster: Probable acyl-CoA synthetase, 62297-59022 [imported]-Arabidopsis thaliana; n=2; Oryza sativa Japonica Group
TC114635 similar to UniRef100_A7PHN6 Cluster: Ubiquitin carrier protein; n=1; Vitis vinifera					TC120961 similar to UniRef100_Q75LJ0 Cluster: Expressed protein; n=2; Oryza sativa																TC133054
TC114643 homologue to UniRef100_Q0DFW6 Cluster: Os05g0566500 protein; n=3; Oryza sativa					TC120972																TC133059 similar to UniRef100_Q0DVR0 Cluster: Os03g0116900 protein; n=2; Oryza sativa Japonica Group
TC114647 homologue to UniRef100_A5A8C1 Cluster: C2-H2 zinc finger protein; n=1; Arabidopsis thaliana					TC121011 homologue to UniRef100_Q0KKA5 Cluster: Casein kinase II alpha; n=1; Hordeum vulgare																TC133073 homologue to UniRef100_Q10PW8 Cluster: DnaK protein, expressed; n=1; Oryza sativa Japonica Group
TC114649 homologue to UniRef100_Q9AYE4 Cluster: Expressed protein; n=1; Oryza sativa Japonica Group					TC121014 homologue to UniRef100_Q0IPS6 Cluster: Os12g0170500 protein; n=1; Oryza sativa Japonica Group																TC133082
TC114652					TC121023 homologue to UniRef100_Q75LR7 Cluster: Serine/threonine-protein kinase SAPK1; n=2; Oryza sativa Japonica Group																TC133089 similar to UniRef100_A7QAW0 Cluster: Chromosome chr5 scaffold_72, whole genome shotgun sequence; n=1; Vitis vinifera
TC114653 similar to UniRef100_Q7XDG7 Cluster: Expressed protein; n=1; Oryza sativa Japonica Group					TC121028 similar to UniRef100_Q7S5Z4 Cluster: Predicted protein; n=1; Neurospora crassa																TC133112 homologue to UniRef100_Q8LPV6 Cluster: Pyruvate kinase; n=1; Deschampsia antarctica
TC114656 homologue to UniRef100_Q0DLA3 Cluster: Actin-depolymerizing factor 7; n=3; Oryza sativa					TC121033 similar to UniRef100_Q0DDB0 Cluster: Os06g0237400 protein; n=1; Oryza sativa Japonica Group																TC133140 weakly similar to UniRef100_A7R2K7 Cluster: Chromosome chr10 scaffold_433, whole genome shotgun sequence; n=1; Vitis vinifera
TC114657 similar to UniRef100_Q7XDE0 Cluster: EF hand family protein, expressed; n=1; Oryza sativa Japonica Group					TC121037 similar to UniRef100_A9U0C2 Cluster: Predicted protein; n=1; Physcomitrella patens subsp. patens																TC133153 similar to UniRef100_A0GIF0 Cluster: Histidine kinase A-like; n=1; Burkholderia phytofirmans PsJN
TC114661					TC121068 homologue to UniRef100_A7P7C0 Cluster: Chromosome chr9 scaffold_7, whole genome shotgun sequence; n=1; Vitis vinifera																TC133188 weakly similar to UniRef100_Q60EC0 Cluster: Unknow protein; n=1; Oryza sativa Japonica Group
TC114663 similar to UniRef100_Q9LGU7 Cluster: Squamosa promoter-binding-like protein 1; n=1; Oryza sativa Japonica Group					TC121089 similar to UniRef100_Q7X7I6 Cluster: Glucose-6-phosphate 1-dehydrogenase; n=1; Oryza sativa Japonica Group																TC133224 similar to UniRef100_Q40019 Cluster: HvB12D protein; n=1; Hordeum vulgare
TC114665 homologue to UniRef100_Q5EUD1 Cluster: Protein disulfide isomerase; n=1; Zea mays					TC121093 similar to UniRef100_A1YE34 Cluster: Ribosomal protein L3-B2; n=1; Triticum aestivum																TC133230 similar to UniRef100_O49063 Cluster: Acetyl-CoA synthetase; n=1; Arabidopsis thaliana
TC114668 similar to UniRef100_Q0J9V9 Cluster: Os04g0629000 protein; n=1; Oryza sativa Japonica Group					TC121114 similar to UniRef100_Q5GVW7 Cluster: IS1595 transposase; n=1; Xanthomonas oryzae pv. oryzae																TC133282
TC114669					TC121138 similar to UniRef100_A7P2N2 Cluster: Chromosome chr1 scaffold_5, whole genome shotgun sequence; n=1; Vitis vinifera																TC133307 similar to UniRef100_A7P7D8 Cluster: Chromosome chr9 scaffold_7, whole genome shotgun sequence; n=1; Vitis vinifera
TC114670					TC121153 homologue to UniRef100_A8QM13 Cluster: Diacylglycerol kinase 3; n=1; Zea mays																TC133332 homologue to UniRef100_A2YWQ1 Cluster: Heat shock protein 81-1; n=3; Oryza sativa
TC114672 similar to UniRef100_A7NY75 Cluster: Chromosome chr6 scaffold_3, whole genome shotgun sequence; n=1; Vitis vinifera					TC121167 homologue to UniRef100_A2XS59 Cluster: Ribosomal protein S8; n=1; Oryza sativa Indica Group																TC133349 weakly similar to UniRef100_A2ZUG1 Cluster: Peptidyl-prolyl cis-trans isomerase; n=1; Oryza sativa Japonica Group
TC114673 UniRef100_P62163 Cluster: Calmodulin-2; n=8; Magnoliophyta					TC121184 weakly similar to UniRef100_A7QRT6 Cluster: Chromosome chr13 scaffold_152, whole genome shotgun sequence; n=1; Vitis vinifera																TC133379 weakly similar to UniRef100_A7NT88 Cluster: Chromosome chr18 scaffold_1, whole genome shotgun sequence; n=1; Vitis vinifera
TC114676 similar to UniRef100_A7PKX7 Cluster: Chromosome chr7 scaffold_20, whole genome shotgun sequence; n=1; Vitis vinifera					TC121188																TC133399 similar to UniRef100_A5YT86 Cluster: Cysteine synthase; n=1; Glycine max
TC114678 homologue to UniRef100_Q84P96 Cluster: 3-ketoacyl-CoA thiolase-like protein; n=2; Oryza sativa					TC121200 UniRef100_Q9M7E0 Cluster: Elongation factor 1-alpha; n=1; Zea mays																TC133410
TC114679					TC121205 similar to UniRef100_Q5ZCI1 Cluster: Mitogen-activated protein kinase 10; n=3; Oryza sativa Japonica Group																TC133429 weakly similar to UniRef100_Q2XP44 Cluster: Phosphatidic acid-preferring phospholipase A1 variant 1; n=1; Mus musculus
TC114684 similar to UniRef100_Q2QQ37 Cluster: Expressed protein; n=1; Oryza sativa Japonica Group					TC121211 similar to UniRef100_Q2KE87 Cluster: Probable bifunctional 2-hydroxyhepta-2,4-diene-1,7-dioate isomerase/5- carboxymethyl-2-oxo-hex-3-ene-1, 7-dioatedecarboxylase; n=1; Rhizobium etli CFN 42																TC133442 similar to UniRef100_A2Y886 Cluster: Plastocyanin, chloroplast precursor; n=2; Oryza sativa
TC114692 homologue to UniRef100_P93643 Cluster: Phosphate/phosphoenolpyruvate translocator; n=1; Zea mays					TC121212 similar to UniRef100_A7P8D3 Cluster: Chromosome chr3 scaffold_8, whole genome shotgun sequence; n=1; Vitis vinifera																TC133452 homologue to UniRef100_Q0VJ93 Cluster: CAAX peptidase; n=1; Hordeum vulgare subsp. vulgare
TC114697 UniRef100_Q05761 Cluster: 40S ribosomal protein S13; n=1; Zea mays					TC121216 similar to UniRef100_A5JHN6 Cluster: Gustatory receptor 68a; n=1; Drosophila birchii																TC133469 homologue to UniRef100_A2Y053 Cluster: S-adenosylmethionine synthetase 1; n=6; Oryza
TC114698					TC121230 similar to UniRef100_A7QIS1 Cluster: Chromosome chr9 scaffold_104, whole genome shotgun sequence; n=1; Vitis vinifera																TC133480 weakly similar to UniRef100_Q3K5V6 Cluster: Transcriptional regulator, Crp/Fnr family; n=1; Pseudomonas fluorescens PfO-1
TC114699 similar to UniRef100_Q0D5D0 Cluster: Os07g0568400 protein; n=2; Oryza sativa					TC121251 UniRef100_Q5XPX5 Cluster: Actin; n=1; Saccharum officinarum																TC133490
TC114701 similar to UniRef100_Q10F23 Cluster: Expressed protein; n=1; Oryza sativa Japonica Group					TC121252 similar to UniRef100_Q69IK6 Cluster: Proteasome maturation factor-like; n=1; Oryza sativa Japonica Group																TC133528 homologue to UniRef100_O24561 Cluster: Chlorophyll a/b-binding protein CP29 precursor; n=1; Zea mays
TC114703 similar to UniRef100_Q93WX6 Cluster: Cysteine desulfurase 2, chloroplast precursor; n=1; Arabidopsis thaliana					TC121320 homologue to UniRef100_Q84TT8 Cluster: UDP-glucose dehydrogenase; n=1; Colocasia esculenta																TC133559 similar to UniRef100_A2WTQ5 Cluster: Auxin-responsive protein IAA5; n=1; Oryza sativa Indica Group
TC114704 weakly similar to UniRef100_A7QDN8 Cluster: Chromosome chr10 scaffold_81, whole genome shotgun sequence; n=1; Vitis vinifera					TC121335 homologue to UniRef100_Q7FWR0 Cluster: Mitochondrial aldehyde dehydrogenase RF2B; n=1; Zea mays																TC133573 weakly similar to UniRef100_Q3EC77 Cluster: Uncharacterized protein At2g03480.2; n=1; Arabidopsis thaliana
TC114709 weakly similar to UniRef100_A7QU43 Cluster: Chromosome chr2 scaffold_176, whole genome shotgun sequence; n=1; Vitis vinifera					TC121337 homologue to UniRef100_A2XGJ3 Cluster: Ribosomal protein L18; n=2; Oryza sativa																TC133592
TC114710 weakly similar to UniRef100_A7P3Z4 Cluster: Chromosome chr1 scaffold_5, whole genome shotgun sequence; n=1; Vitis vinifera					TC121356																TC133595
TC114711 similar to UniRef100_P93616 Cluster: Poly(A)-binding protein; n=1; Triticum aestivum					TC121364 similar to UniRef100_Q9LMB4 Cluster: F14D16.29; n=1; Arabidopsis thaliana																TC133596 homologue to UniRef100_O64448 Cluster: Light harvesting chlorophyll a/b-binding protein precursor; n=1; Nicotiana sylvestris
TC114715 similar to UniRef100_Q0DLY4 Cluster: Os03g0839100 protein; n=2; Oryza sativa					TC121373 homologue to UniRef100_Q0IT46 Cluster: Os11g0310800 protein; n=1; Oryza sativa Japonica Group																TC133608
TC114716 similar to UniRef100_A7P6V1 Cluster: Chromosome chr9 scaffold_7, whole genome shotgun sequence; n=2; Vitis vinifera					TC121408 similar to UniRef100_Q0IZR9 Cluster: Os09g0553700 protein; n=2; Oryza sativa Japonica Group																TC133643 similar to UniRef100_Q0JNC3 Cluster: Os01g0305200 protein; n=2; Oryza sativa Japonica Group
TC114717 homologue to UniRef100_Q2N2K4 Cluster: Probable phytol kinase, chloroplast precursor; n=1; Zea mays					TC121426 homologue to UniRef100_Q5EUD1 Cluster: Protein disulfide isomerase; n=1; Zea mays																TC133680 weakly similar to UniRef100_Q9FQX3 Cluster: Mannitol transporter; n=1; Apium graveolens var. dulce
TC114719					TC121428																TC133709 weakly similar to UniRef100_A9SS22 Cluster: Cellulose synthase-like D4, glycosyltransferase family 2 protein; n=1; Physcomitrella patens subsp. patens
TC114722 similar to UniRef100_A2YUN1 Cluster: Ubiquitin carrier protein; n=2; Oryza sativa					TC121437 homologue to UniRef100_A5D934 Cluster: Ribosomal protein L3B; n=5; Oryza sativa																TC133717 UniRef100_A4JV11 Cluster: TniQ family protein; n=1; Burkholderia vietnamiensis G4
TC114723					TC121438																TC133721 similar to UniRef100_A2WMG6 Cluster: Salt stress root protein RS1; n=2; Oryza sativa
TC114725 homologue to UniRef100_Q8LLN9 Cluster: 3,4-dihydroxy-2-butanone kinase; n=1; Oryza sativa Japonica Group					TC121446																TC133733 homologue to UniRef100_A6RAV3 Cluster: Polyubiquitin; n=1; Ajellomyces capsulatus NAm1
TC114728 similar to UniRef100_A7QF73 Cluster: Chromosome undetermined scaffold_87, whole genome shotgun sequence; n=1; Vitis vinifera					TC121451 similar to UniRef100_Q8LK07 Cluster: Histone H1-like protein HON101; n=1; Zea mays																TC133833 similar to UniRef100_Q9S7I5 Cluster: Ribosomal RNA apurinic site specific lyase; n=1; Triticum aestivum
TC114730 weakly similar to UniRef100_A7Q1H5 Cluster: Chromosome chr7 scaffold_44, whole genome shotgun sequence; n=1; Vitis vinifera					TC121454 similar to UniRef100_Q6H6L2 Cluster: Scl1 protein; n=2; Oryza sativa Japonica Group																TC133880 homologue to UniRef100_Q9ZT00 Cluster: Ribulose bisphosphate carboxylase/oxygenase activase, chloroplast precursor; n=2; Zea mays
TC114736 similar to UniRef100_Q0IM71 Cluster: Os12g0593000 protein; n=1; Oryza sativa Japonica Group					TC121476 similar to UniRef100_Q0J3T6 Cluster: Os08g0554300 protein; n=1; Oryza sativa Japonica Group																TC133881 similar to UniRef100_A7QCS8 Cluster: Chromosome undetermined scaffold_79, whole genome shotgun sequence; n=1; Vitis vinifera
TC114737 weakly similar to UniRef100_A7Q8H8 Cluster: Chromosome chr5 scaffold_64, whole genome shotgun sequence; n=1; Vitis vinifera					TC121477																TC133882 weakly similar to UniRef100_A9TP26 Cluster: Predicted protein; n=1; Physcomitrella patens subsp. patens
TC114739 similar to UniRef100_A7QSA0 Cluster: Chromosome chr3 scaffold_157, whole genome shotgun sequence; n=1; Vitis vinifera					TC121488 similar to UniRef100_Q6K972 Cluster: AGO1 homologous protein; n=1; Oryza sativa Japonica Group																TC133898 weakly similar to UniRef100_Q6ESH7 Cluster: Protein kinase-like; n=1; Oryza sativa Japonica Group
TC114741 similar to UniRef100_A7Q8P3 Cluster: Chromosome chr5 scaffold_64, whole genome shotgun sequence; n=1; Vitis vinifera					TC121525 weakly similar to UniRef100_A7P562 Cluster: Chromosome chr4 scaffold_6, whole genome shotgun sequence; n=1; Vitis vinifera																TC133914 weakly similar to UniRef100_A7PJR5 Cluster: Chromosome chr12 scaffold_18, whole genome shotgun sequence; n=1; Vitis vinifera
TC114742 UniRef100_Q5MD07 Cluster: Glutamine synthetase; n=1; Saccharum officinarum					TC121530 homologue to UniRef100_P08735 Cluster: Glyceraldehyde-3-phosphate dehydrogenase, cytosolic 1; n=1; Zea mays																TC133987 homologue to UniRef100_P12653 Cluster: Glutathione S-transferase 1; n=1; Zea mays
TC114749 homologue to UniRef100_Q10E03 Cluster: Ubiquitin-conjugating enzyme family protein, expressed; n=1; Oryza sativa Japonica Group					TC121539 similar to UniRef100_A7PMV6 Cluster: Phosphoribosylformylglycinamidine cyclo-ligase; n=1; Vitis vinifera																TC134001 similar to UniRef100_P23922 Cluster: Transcription factor HBP-1a; n=1; Triticum aestivum
TC114750 homologue to UniRef100_A2X2Q6 Cluster: Citrate synthase; n=1; Oryza sativa Indica Group					TC121556 weakly similar to UniRef100_A7P054 Cluster: Chromosome chr6 scaffold_3, whole genome shotgun sequence; n=1; Vitis vinifera																TC134044 homologue to UniRef100_Q6H8H7 Cluster: Phagocytosis and cell motility protein ELMO1-like; n=2; Oryza sativa
TC114752					TC121567 similar to UniRef100_A7PLM0 Cluster: Chromosome chr7 scaffold_20, whole genome shotgun sequence; n=1; Vitis vinifera																TC134059 homologue to UniRef100_Q40078 Cluster: Vacuolar ATP synthase subunit B 1; n=1; Hordeum vulgare
TC114755 homologue to UniRef100_Q9M4G3 Cluster: CMP-KDO synthetase precursor; n=2; Zea mays					TC121572 similar to UniRef100_Q6Z4K6 Cluster: DEAD-box ATP-dependent RNA helicase 52B; n=1; Oryza sativa Japonica Group																TC134067
TC114756 similar to UniRef100_Q946Y2 Cluster: Succinate dehydrogenase subunit 4; n=1; Oryza sativa					TC121584 similar to UniRef100_Q0IQI6 Cluster: Os12g0118900 protein; n=2; Oryza sativa Japonica Group																TC134109
TC114761					TC121586 homologue to UniRef100_Q5N9F1 Cluster: Small nuclear ribonucleoprotein-like; n=2; Oryza sativa																TC134118 similar to UniRef100_A7P548 Cluster: Chromosome chr4 scaffold_6, whole genome shotgun sequence; n=1; Vitis vinifera
TC114763 weakly similar to UniRef100_A7Q7X0 Cluster: Chromosome chr18 scaffold_61, whole genome shotgun sequence; n=1; Vitis vinifera					TC121587																TC134138 weakly similar to UniRef100_A8UAK2 Cluster: Fibroin 3; n=1; Bothriocyrtum californicum
TC114770 similar to UniRef100_A7QC03 Cluster: Chromosome chr10 scaffold_76, whole genome shotgun sequence; n=1; Vitis vinifera					TC121630 similar to UniRef100_Q7F830 Cluster: Cyclin-A1-1; n=1; Oryza sativa Japonica Group																TC134154 homologue to UniRef100_Q6I683 Cluster: UDP-glucuronic acid decarboxylase; n=1; Oryza sativa Japonica Group
TC114771 weakly similar to UniRef100_Q0JKQ8 Cluster: Os01g0656600 protein; n=2; Oryza sativa Japonica Group					TC121640 weakly similar to UniRef100_A8J2Z8 Cluster: Predicted protein; n=1; Chlamydomonas reinhardtii																TC134198
TC114772 homologue to UniRef100_Q5EUD3 Cluster: Protein disulfide isomerase; n=1; Zea mays					TC121652 similar to UniRef100_Q257D6 Cluster: Zinc transporter protein ZIP7; n=1; Hordeum vulgare																TC134223 similar to UniRef100_Q0D6P3 Cluster: Os07g0457600 protein; n=1; Oryza sativa Japonica Group
TC114774 weakly similar to UniRef100_A7P239 Cluster: Chromosome chr19 scaffold_4, whole genome shotgun sequence; n=1; Vitis vinifera					TC121653																TC134242
TC114775 similar to UniRef100_A7P7D9 Cluster: Chromosome chr9 scaffold_7, whole genome shotgun sequence; n=1; Vitis vinifera					TC121655 similar to UniRef100_A7Q667 Cluster: Chromosome undetermined scaffold_55, whole genome shotgun sequence; n=1; Vitis vinifera																TC134247 similar to UniRef100_A6N120 Cluster: Vamp protein sec22; n=2; Oryza sativa
TC114778 similar to UniRef100_A0GPJ6 Cluster: FAD-dependent pyridine nucleotide-disulphide oxidoreductase; n=1; Burkholderia phytofirmans PsJN					TC121666																TC134273 similar to UniRef100_A7PVA1 Cluster: Chromosome chr4 scaffold_32, whole genome shotgun sequence; n=1; Vitis vinifera
TC114781 similar to UniRef100_A7PHQ8 Cluster: Chromosome chr17 scaffold_16, whole genome shotgun sequence; n=2; Vitis vinifera					TC121691 weakly similar to UniRef100_Q70KT8 Cluster: TA4 protein; n=3; Oryza sativa																TC134290 similar to UniRef100_A7NZ90 Cluster: Chromosome chr6 scaffold_3, whole genome shotgun sequence; n=1; Vitis vinifera
TC114783 homologue to UniRef100_Q0DJB7 Cluster: Os05g0304400 protein; n=2; Oryza sativa					TC121703 homologue to UniRef100_P49027 Cluster: Guanine nucleotide-binding protein subunit beta-like protein; n=4; Oryza sativa																TC134299
TC114786 homologue to UniRef100_Q7X9K1 Cluster: Ribosomal Pr 117; n=4; Magnoliophyta					TC121705 homologue to UniRef100_P46465 Cluster: 26S protease regulatory subunit 6A homolog; n=5; Oryza sativa																TC134306 similar to UniRef100_Q0E447 Cluster: Os02g0137100 protein; n=2; Oryza sativa Japonica Group
TC114789 homologue to UniRef100_Q9LSU1 Cluster: Proteasome subunit alpha type-5; n=2; Oryza sativa Japonica Group					TC121710 similar to UniRef100_Q94IM9 Cluster: P-type ATPase; n=1; Hordeum vulgare																TC134354 weakly similar to UniRef100_A7NZZ1 Cluster: Chromosome chr6 scaffold_3, whole genome shotgun sequence; n=1; Vitis vinifera
TC114790 homologue to UniRef100_Q53M06 Cluster: Probable zinc finger protein-alfalfa; n=1; Oryza sativa Japonica Group					TC121712 weakly similar to UniRef100_A7NSK1 Cluster: Chromosome chr18 scaffold_1, whole genome shotgun sequence; n=1; Vitis vinifera																TC134355
TC114791 similar to UniRef100_Q2QX78 Cluster: Nrap protein, expressed; n=1; Oryza sativa Japonica Group					TC121724																TC134379
TC114798 homologue to UniRef100_P80639 Cluster: Eukaryotic translation initiation factor 5A; n=1; Zea mays					TC121727 homologue to UniRef100_A7QDZ9 Cluster: Chromosome chr4 scaffold_83, whole genome shotgun sequence; n=1; Vitis vinifera																TC134389 weakly similar to UniRef100_Q9SBM1 Cluster: Hydroxyproline-rich glycoprotein DZ-HRGP precursor; n=1; Volvox carteri f. nagariensis
TC114801 similar to UniRef100_Q69LD0 Cluster: High-glucose-regulated protein 8-like; n=3; Oryza sativa					TC121728 homologue to UniRef100_Q41645 Cluster: Extensin; n=1; Volvox carteri																TC134469 similar to UniRef100_Q0DBL0 Cluster: Os06g0554700 protein; n=2; Oryza sativa Japonica Group
TC114802 similar to UniRef100_Q0JL73 Cluster: DEAD-box ATP-dependent RNA helicase 26; n=1; Oryza sativa Japonica Group					TC121747 UniRef100_Q4QWQ7 Cluster: Mitogen-activated protein kinase; n=1; Saccharum officinarum																TC134543 UniRef100_Q2LAJ2 Cluster: ETTa; n=1; Nicotiana tabacum
TC114806 homologue to UniRef100_Q45V73 Cluster: MADS10; n=1; Lolium perenne					TC121764 similar to UniRef100_Q0DID5 Cluster: Os05g0399100 protein; n=2; Oryza sativa Japonica Group																TC134583
TC114808					TC121772 similar to UniRef100_Q6XSH3 Cluster: Lecithine cholesterol acyltransferase-like protein; n=1; Medicago truncatula																TC134588 similar to UniRef100_Q0J469 Cluster: Os08g0531200 protein; n=1; Oryza sativa Japonica Group
TC114811 similar to UniRef100_A2WXX3 Cluster: 60S ribosomal protein L5-1; n=1; Oryza sativa Indica Group					TC121773 UniRef100_P32224 Cluster: Uncharacterized protein C8; n=2; Swinepox virus																TC134638 similar to UniRef100_Q7TUP1 Cluster: tRNA pseudouridine synthase A; n=1; Prochlorococcus marinus str. MIT 9313
TC114817 similar to UniRef100_A9T4W0 Cluster: Predicted protein; n=1; Physcomitrella patens subsp. patens					TC121786																TC134667 homologue to UniRef100_Q564K0 Cluster: Sodium/hydrogen exchanger; n=1; Phragmites australis
TC114819 homologue to UniRef100_Q84N44 Cluster: Oxidoreductase; n=1; Setaria italica					TC121789 UniRef100_Q05737 Cluster: GTP-binding protein YPTM2; n=1; Zea mays																TC134687
TC114823 UniRef100_A1X1E5 Cluster: Polyubiquitin; n=1; Thlaspi caerulescens					TC121797 homologue to UniRef100_P12653 Cluster: Glutathione S-transferase 1; n=1; Zea mays																TC134707 similar to UniRef100_Q6Z7V6 Cluster: F-box protein-like; n=2; Oryza sativa
TC114824 similar to UniRef100_Q93XC2 Cluster: Papain-like cysteine peptidase XBCP3; n=1; Arabidopsis thaliana					TC121821 similar to UniRef100_Q7X6C1 Cluster: ER lumen protein retaining receptor; n=1; Oryza sativa Japonica Group																TC134710 similar to UniRef100_A7QF98 Cluster: Chromosome undetermined scaffold_87, whole genome shotgun sequence; n=1; Vitis vinifera
TC114826 UniRef100_P25460 Cluster: 40S ribosomal protein S11; n=2; Poaceae					TC121825 homologue to UniRef100_A2ZBW5 Cluster: Vacuolar ATP synthase 16 kDa proteolipid subunit; n=2; Oryza sativa																TC134715 similar to UniRef100_Q6K5G3 Cluster: Ankyrin repeat-like protein; n=1; Oryza sativa Japonica Group
TC114827 similar to UniRef100_Q2R2Z3 Cluster: Expressed protein; n=1; Oryza sativa Japonica Group					TC121838																TC134730 similar to UniRef100_A5HWF5 Cluster: Dof zinc finger protein 6; n=1; Hordeum vulgare subsp. vulgare
TC114828 similar to UniRef100_Q6L8U0 Cluster: Auxin response factor 4; n=1; Cucumis sativus					TC121842																TC134731 similar to UniRef100_Q5N9G1 Cluster: Leucine-rich receptor protein kinase-like protein; n=1; Oryza sativa Japonica Group
TC114829 similar to UniRef100_A7QIX6 Cluster: Chromosome chr2 scaffold_105, whole genome shotgun sequence; n=1; Vitis vinifera					TC121843																TC134737 homologue to UniRef100_Q7X9K1 Cluster: Ribosomal Pr 117; n=4; Magnoliophyta
TC114834 similar to UniRef100_Q6H8D5 Cluster: Coatomer subunit beta'-2; n=1; Oryza sativa Japonica Group					TC121853 similar to UniRef100_Q71VM4 Cluster: Importin subunit alpha-1a; n=2; Oryza sativa Japonica Group																TC134742 homologue to UniRef100_A6N0D3 Cluster: 26S proteasome non-atpase regulatory subunit13; n=4; Oryza sativa
TC114835 similar to UniRef100_Q0KJ40 Cluster: Ku70 homolog; n=1; Populus nigra					TC121867 homologue to UniRef100_Q0JGY1 Cluster: 60S ribosomal protein L5-1; n=1; Oryza sativa Japonica Group																TC134755 homologue to UniRef100_Q0D673 Cluster: Os07g0507000 protein; n=1; Oryza sativa Japonica Group
TC114836 UniRef100_Q4A192 Cluster: Beclin 1 protein; n=1; Saccharum officinarum					TC121886 similar to UniRef100_Q86TQ6 Cluster: Full-length cDNA 5-PRIME end of clone CS0DI052YD12 of Placenta of Homo sapiens; n=1; Homo sapiens																TC134778
TC114838 homologue to UniRef100_Q0JAA9 Cluster: Os04g0608500 protein; n=1; Oryza sativa Japonica Group					TC121895 weakly similar to UniRef100_Q49QW7 Cluster: Myb family transcription factor-related protein; n=1; Populus tomentosa																TC134787 similar to UniRef100_Q0J3Y2 Cluster: Os08g0546100 protein; n=3; Oryza sativa
TC114840 similar to UniRef100_Q9M4U5 Cluster: Histone deacetylase HDT2; n=1; Zea mays					TC121901																TC134789 similar to UniRef100_A7QZN3 Cluster: Chromosome chr10 scaffold_282, whole genome shotgun sequence; n=1; Vitis vinifera
TC114841 similar to UniRef100_Q0E1X4 Cluster: Os02g0293500 protein; n=1; Oryza sativa Japonica Group					TC121909																TC134801
TC114843					TC121912 homologue to UniRef100_Q944C6 Cluster: Small Ras-related GTP-binding protein; n=1; Triticum aestivum																TC134807 homologue to UniRef100_Q43661 Cluster: Wali7 protein; n=1; Triticum aestivum
TC114849 similar to UniRef100_Q0ITY8 Cluster: Os11g0207200 protein; n=1; Oryza sativa Japonica Group					TC121918 homologue to UniRef100_Q941P2 Cluster: Glucose-1-phosphate adenylyltransferase; n=1; Zea mays																TC134839
TC114852 similar to UniRef100_A7QWV9 Cluster: Chromosome chr13 scaffold_210, whole genome shotgun sequence; n=1; Vitis vinifera					TC121940 homologue to UniRef100_A2ZBW5 Cluster: Vacuolar ATP synthase 16 kDa proteolipid subunit; n=2; Oryza sativa																TC134850 homologue to UniRef100_Q7SIC9 Cluster: Transketolase, chloroplast; n=1; Zea mays
TC114853 homologue to UniRef100_Q0DJB2 Cluster: Os05g0305100 protein; n=1; Oryza sativa Japonica Group					TC121946 weakly similar to UniRef100_Q109V8 Cluster: Zinc knuckle family protein, expressed; n=2; Oryza sativa Japonica Group																TC134855
TC114854 weakly similar to UniRef100_A7PEM2 Cluster: Chromosome chr11 scaffold_13, whole genome shotgun sequence; n=1; Vitis vinifera					TC121951 UniRef100_Q9M7E3 Cluster: Elongation factor 1-alpha; n=1; Zea mays																TC134875 similar to UniRef100_Q6W0C7 Cluster: Pto-like serine/threonine kinase; n=1; Capsicum chinense
TC114855					TC121973 similar to UniRef100_Q8S1W2 Cluster: RING zinc finger protein-like; n=2; Oryza sativa Japonica Group																TC134903 similar to UniRef100_A7QHZ8 Cluster: Chromosome chr17 scaffold_101, whole genome shotgun sequence; n=1; Vitis vinifera
TC114856 similar to UniRef100_Q0JLJ7 Cluster: Os01g0595100 protein; n=2; Oryza sativa Japonica Group					TC121982 weakly similar to UniRef100_Q9FMD4 Cluster: Similarity to DNA repair protein; n=1; Arabidopsis thaliana																TC134923 similar to UniRef100_Q7XXP2 Cluster: Hydroxyanthranilate hydroxycinnamoyltransferase 2; n=1; Avena sativa
TC114857 similar to UniRef100_Q0JRH4 Cluster: Os01g0100900 protein; n=1; Oryza sativa Japonica Group					TC121983 similar to UniRef100_Q653W2 Cluster: (2R)-phospho-3-sulfolactate synthase-like; n=1; Oryza sativa Japonica Group																TC134927 similar to UniRef100_Q03MY3 Cluster: Uncharacterized conserved protein; n=1; Streptococcus thermophilus LMD-9
TC114858 similar to UniRef100_Q8GRM2 Cluster: COP1-interacting protein 7 (CIP7)-like; n=1; Oryza sativa Japonica Group					TC122005 homologue to UniRef100_Q1T6Y2 Cluster: Delta-12 fatty acid desaturase; n=1; Zea mays																TC134936 similar to UniRef100_Q1AKH8 Cluster: Reverse transcriptase family member; n=1; Glycine max
TC114861					TC122009 homologue to UniRef100_A4URH2 Cluster: Granule bound starch synthase IIa; n=1; Zea mays																TC134942 similar to UniRef100_Q0JGF6 Cluster: Os01g0925700 protein; n=1; Oryza sativa Japonica Group
TC114862 similar to UniRef100_A7QCJ3 Cluster: Chromosome chr12 scaffold_78, whole genome shotgun sequence; n=1; Vitis vinifera					TC122013 similar to UniRef100_Q4W1F6 Cluster: Thioredoxin h2 protein; n=1; Zea mays																TC134946 similar to UniRef100_Q8S3W5 Cluster: Mei2-like protein; n=1; Hordeum vulgare subsp. vulgare
TC114864 similar to UniRef100_Q66VR4 Cluster: Auxin amidohydrolase; n=1; Triticum aestivum					TC122023 similar to UniRef100_Q8MWS6 Cluster: DNA repair enzyme; n=1; Toxoplasma gondii																TC134955 similar to UniRef100_Q0DKZ2 Cluster: Os05g0134400 protein; n=1; Oryza sativa Japonica Group
TC114865 similar to UniRef100_Q5K569 Cluster: Cytochrome oxidase subunit 3; n=1; Aphyllanthes monspeliensis					TC122024 homologue to UniRef100_Q93XF8 Cluster: Kinesin heavy chain; n=1; Zea mays																TC134956 similar to UniRef100_Q0IV53 Cluster: Os11g0112300 protein; n=3; Oryza sativa
TC114867 similar to UniRef100_A7QE22 Cluster: Chromosome chr4 scaffold_83, whole genome shotgun sequence; n=1; Vitis vinifera					TC122026 similar to UniRef100_Q0DIY4 Cluster: Os05g0350600 protein; n=2; Oryza sativa Japonica Group																TC134962
TC114871 homologue to UniRef100_A2ZCQ7 Cluster: 60S ribosomal protein L10-1; n=3; Oryza sativa					TC122035 similar to UniRef100_A7PFR4 Cluster: Chromosome chr11 scaffold_14, whole genome shotgun sequence; n=2; Vitis vinifera																TC134982 homologue to UniRef100_Q8W0Q7 Cluster: Methionine synthase protein; n=1; Sorghum bicolor
TC114873 similar to UniRef100_Q40742 Cluster: Probable DNA repair protein RAD23; n=3; Oryza sativa					TC122038 homologue to UniRef100_Q9FQ22 Cluster: Tonneau 1; n=1; Oryza sativa																TC135011 similar to UniRef100_Q2QTX9 Cluster: JmjC domain containing protein, expressed; n=1; Oryza sativa Japonica Group
TC114876 similar to UniRef100_Q0JAZ2 Cluster: Os04g0566500 protein; n=1; Oryza sativa Japonica Group					TC122045																TC135019 similar to UniRef100_Q10SU0 Cluster: Remorin, C-terminal region family protein, expressed; n=3; Oryza sativa
TC114877 homologue to UniRef100_Q0D878 Cluster: Os07g0178900 protein; n=1; Oryza sativa Japonica Group					TC122048 similar to UniRef100_Q75LL1 Cluster: Expressed protein; n=1; Oryza sativa Japonica Group																TC135040 similar to UniRef100_A7KH48 Cluster: Proline-rich protein; n=1; Sorghum bicolor
TC114878 similar to UniRef100_Q0J383 Cluster: Os09g0248300 protein; n=2; Oryza sativa Japonica Group					TC122059 UniRef100_Q41754 Cluster: Ubiquitin; n=1; Zea mays																TC135064 weakly similar to UniRef100_A7P7I6 Cluster: Chromosome chr9 scaffold_7, whole genome shotgun sequence; n=1; Vitis vinifera
TC114880 similar to UniRef100_Q6KC47 Cluster: S-adenosylmethionine decarboxylase; n=1; Prunus persica					TC122064																TC135071 similar to UniRef100_A7P1V6 Cluster: Chromosome chr19 scaffold_4, whole genome shotgun sequence; n=1; Vitis vinifera
TC114883 weakly similar to UniRef100_A7P2P7 Cluster: Chromosome chr1 scaffold_5, whole genome shotgun sequence; n=1; Vitis vinifera					TC122068 similar to UniRef100_Q2QQ98 Cluster: Expressed protein; n=1; Oryza sativa Japonica Group																TC135092 homologue to UniRef100_Q676U1 Cluster: Beta-tubulin; n=2; Nicotiana
TC114884 similar to UniRef100_Q96477 Cluster: LRR protein; n=1; Solanum lycopersicum					TC122071 similar to UniRef100_A7P8U5 Cluster: Chromosome chr3 scaffold_8, whole genome shotgun sequence; n=1; Vitis vinifera																TC135142 similar to UniRef100_Q0JNC3 Cluster: Os01g0305200 protein; n=2; Oryza sativa Japonica Group
TC114889 homologue to UniRef100_P49964 Cluster: Signal recognition particle 19 kDa protein; n=2; Oryza sativa Japonica Group					TC122072 weakly similar to UniRef100_Q6ZGB6 Cluster: Kelch repeat-containing F-box family protein-like; n=1; Oryza sativa Japonica Group																TC135148
TC114890 similar to UniRef100_Q0DJA9 Cluster: Os05g0305700 protein; n=2; Oryza sativa					TC122113																TC135210
TC114894 similar to UniRef100_Q6RFI0 Cluster: RNA-directed RNA polymerase 1; n=1; Hordeum vulgare subsp. vulgare					TC122133 similar to UniRef100_A7PHF8 Cluster: Chromosome chr17 scaffold_16, whole genome shotgun sequence; n=1; Vitis vinifera																TC135214 homologue to UniRef100_O22424 Cluster: 40S ribosomal protein S4; n=1; Zea mays
TC114896 similar to UniRef100_Q2V993 Cluster: Sulfite oxidase-like; n=1; Solanum tuberosum					TC122136 similar to UniRef100_Q2R1N0 Cluster: UDP-glucoronosyl and UDP-glucosyl transferase family protein, expressed; n=1; Oryza sativa Japonica Group																TC135224 homologue to UniRef100_P00056 Cluster: Cytochrome c; n=1; Zea mays
TC114898 similar to UniRef100_Q9ZSP8 Cluster: Latex-abundant protein; n=1; Hevea brasiliensis					TC122148 similar to UniRef100_A7P0I4 Cluster: Chromosome chr19 scaffold_4, whole genome shotgun sequence; n=1; Vitis vinifera																TC135229
TC114901 similar to UniRef100_Q0J4I3 Cluster: Os08g0512400 protein; n=2; Oryza sativa Japonica Group					TC122176																TC135247 similar to UniRef100_Q0DS97 Cluster: Os03g0324200 protein; n=1; Oryza sativa Japonica Group
TC114902 homologue to UniRef100_A7NZ21 Cluster: Chromosome chr6 scaffold_3, whole genome shotgun sequence; n=1; Vitis vinifera					TC122178 similar to UniRef100_Q41645 Cluster: Extensin; n=1; Volvox carteri																TC135254
TC114904 similar to UniRef100_Q9M4U4 Cluster: Histone deacetylase HDT3; n=1; Zea mays					TC122183 similar to UniRef100_Q1ENF5 Cluster: Cystatin Hv-CPI3; n=1; Hordeum vulgare																TC135267
TC114905 homologue to UniRef100_Q53NM9 Cluster: DnaK-type molecular chaperone hsp70-rice; n=1; Oryza sativa Japonica Group					TC122194 weakly similar to UniRef100_Q0JIU9 Cluster: Os01g0776500 protein; n=1; Oryza sativa Japonica Group																TC135307 similar to UniRef100_Q10DG0 Cluster: Serine carboxypeptidase family protein, expressed; n=1; Oryza sativa Japonica Group
TC114907 homologue to UniRef100_Q6Z358 Cluster: RRM-containing RNA-binding protein-like; n=1; Oryza sativa Japonica Group					TC122209 homologue to UniRef100_P25866 Cluster: Ubiquitin-conjugating enzyme E2-17 kDa; n=1; Triticum aestivum																TC135342 homologue to UniRef100_Q69VG1 Cluster: Chitin-inducible gibberellin-responsive protein 1; n=2; Oryza sativa Japonica Group
TC114908 similar to UniRef100_Q69U64 Cluster: Harpin-induced protein 1 family (HIN1)-like; n=1; Oryza sativa Japonica Group					TC122215																TC135365 similar to UniRef100_A3A384 Cluster: DNA-directed RNA polymerase; n=1; Oryza sativa Japonica Group
TC114910					TC122218																TC135371 similar to UniRef100_Q6YZD3 Cluster: Lipid transfer protein-like; n=1; Oryza sativa Japonica Group
TC114915 similar to UniRef100_A9RFF7 Cluster: Predicted protein; n=1; Physcomitrella patens subsp. patens					TC122233																TC135389
TC114916 weakly similar to UniRef100_A9T0W3 Cluster: Predicted protein; n=1; Physcomitrella patens subsp. patens					TC122245 weakly similar to UniRef100_A1CYU8 Cluster: PA domain protein; n=1; Neosartorya fischeri NRRL 181																TC135391 similar to UniRef100_A9TNZ0 Cluster: Predicted protein; n=1; Physcomitrella patens subsp. patens
TC114918					TC122275 weakly similar to UniRef100_A7P0M0 Cluster: Chromosome chr19 scaffold_4, whole genome shotgun sequence; n=1; Vitis vinifera																TC135396 homologue to UniRef100_P27807 Cluster: Histone H2B.1; n=1; Triticum aestivum
TC114920 similar to UniRef100_Q2R2A2 Cluster: Zinc knuckle family protein, expressed; n=1; Oryza sativa Japonica Group					TC122276 similar to UniRef100_A7PRA4 Cluster: Chromosome chr14 scaffold_26, whole genome shotgun sequence; n=1; Vitis vinifera																TC135491 homologue to UniRef100_Q8RZ90 Cluster: Ribosomal protein L18a-like; n=2; Oryza sativa
TC114921 similar to UniRef100_Q5EBY6 Cluster: Aldehyde dehydrogenase family 7 member A1; n=1; Euphorbia characias					TC122318 weakly similar to UniRef100_Q0D8Z3 Cluster: Os07g0118800 protein; n=4; Oryza sativa																TC135494 similar to UniRef100_O81102 Cluster: Glutamate decarboxylase isozyme 1; n=1; Nicotiana tabacum
TC114922 similar to UniRef100_Q9FWK4 Cluster: Cyanate hydratase; n=3; Oryza sativa					TC122350 homologue to UniRef100_P33629 Cluster: Tubulin alpha chain; n=1; Prunus dulcis																TC135502 homologue to UniRef100_P24068 Cluster: Ocs element-binding factor 1; n=1; Zea mays
TC114924 similar to UniRef100_A7P4A9 Cluster: Chromosome chr1 scaffold_5, whole genome shotgun sequence; n=1; Vitis vinifera					TC122362 weakly similar to UniRef100_A4RXN4 Cluster: Predicted protein; n=1; Ostreococcus lucimarinus CCE9901																TC135544 similar to UniRef100_Q69LX2 Cluster: CAF protein-like; n=1; Oryza sativa Japonica Group
TC114925 similar to UniRef100_Q2QMG6 Cluster: Tesmin/TSO1-like CXC domain containing protein, expressed; n=1; Oryza sativa Japonica Group					TC122373 homologue to UniRef100_Q0J2R1 Cluster: Os09g0314400 protein; n=3; Oryza sativa																TC135553 similar to UniRef100_A7P2B7 Cluster: Chromosome chr1 scaffold_5, whole genome shotgun sequence; n=1; Vitis vinifera
TC114928 homologue to UniRef100_Q6L5M2 Cluster: Ribosomal protein L15; n=1; Bromus inermis					TC122392 similar to UniRef100_O22345 Cluster: Retinoblastoma-related protein 2a; n=1; Zea mays																TC135576
TC114930 similar to UniRef100_P08817 Cluster: Acyl carrier protein 2, chloroplast precursor; n=1; Hordeum vulgare					TC122397 similar to UniRef100_A0W4K9 Cluster: Periplasmic sensor hybrid histidine kinase precursor; n=1; Geobacter lovleyi SZ																TC135584
TC114933 similar to UniRef100_Q3E6W5 Cluster: Uncharacterized protein At2g31810.2; n=1; Arabidopsis thaliana					TC122405 weakly similar to UniRef100_A7QWN5 Cluster: Chromosome chr4 scaffold_205, whole genome shotgun sequence; n=1; Vitis vinifera																TC135586 similar to UniRef100_Q5XU86 Cluster: Candidate bitter taste receptor t2r7; n=1; Alouatta seniculus
TC114934 similar to UniRef100_Q0IS23 Cluster: Os11g0573000 protein; n=1; Oryza sativa Japonica Group					TC122410 similar to UniRef100_A7QE93 Cluster: Chromosome chr4 scaffold_83, whole genome shotgun sequence; n=1; Vitis vinifera																TC135590 similar to UniRef100_Q0E254 Cluster: Os02g0270800 protein; n=1; Oryza sativa Japonica Group
TC114938 homologue to UniRef100_Q08G39 Cluster: Ribosomal protein L3; n=1; Triticum aestivum					TC122411 similar to UniRef100_A7PMZ9 Cluster: Chromosome chr14 scaffold_21, whole genome shotgun sequence; n=1; Vitis vinifera																TC135595 similar to UniRef100_Q75J02 Cluster: Expressed protein; n=1; Oryza sativa Japonica Group
TC114945					TC122419 similar to UniRef100_Q0JKH8 Cluster: Os01g0673900 protein; n=1; Oryza sativa Japonica Group																TC135605 similar to UniRef100_A7PKY1 Cluster: Chromosome chr7 scaffold_20, whole genome shotgun sequence; n=1; Vitis vinifera
TC114953 similar to UniRef100_Q9LMB4 Cluster: F14D16.29; n=1; Arabidopsis thaliana					TC122420 weakly similar to UniRef100_A7PZN6 Cluster: Chromosome chr15 scaffold_40, whole genome shotgun sequence; n=1; Vitis vinifera																TC135616 similar to UniRef100_A7PET1 Cluster: Chromosome chr11 scaffold_13, whole genome shotgun sequence; n=1; Vitis vinifera
TC114954 homologue to UniRef100_Q8L6H1 Cluster: Beta 1,3-glycosyltransferase-like protein III; n=3; Oryza sativa					TC122427 homologue to UniRef100_A2XS59 Cluster: Ribosomal protein S8; n=1; Oryza sativa Indica Group																TC135621 similar to UniRef100_Q0J0X8 Cluster: Os09g0478600 protein; n=1; Oryza sativa Japonica Group
TC114958 similar to UniRef100_Q6BD86 Cluster: Betaine aldehyde dehydrogenase; n=1; Zoysia tenuifolia					TC122430																TC135632 similar to UniRef100_A6UUN8 Cluster: Peptidase M48 Ste24p precursor; n=1; Methanococcus aeolicus Nankai-3
TC114959 similar to UniRef100_Q69Y13 Cluster: Formin-binding protein-related-like; n=1; Oryza sativa Japonica Group					TC122436 similar to UniRef100_Q8GU53 Cluster: SMC5 protein; n=1; Oryza sativa																TC135648 similar to UniRef100_Q0DCI1 Cluster: Os06g0326400 protein; n=2; Oryza sativa Japonica Group
TC114961 similar to UniRef100_A7P7V7 Cluster: Chromosome chr3 scaffold_8, whole genome shotgun sequence; n=1; Vitis vinifera					TC122442 similar to UniRef100_A7QAM8 Cluster: Chromosome chr5 scaffold_72, whole genome shotgun sequence; n=1; Vitis vinifera																TC135690 similar to UniRef100_Q8LFE1 Cluster: Pyruvate kinase; n=1; Arabidopsis thaliana
TC114963 UniRef100_A1X1E5 Cluster: Polyubiquitin; n=1; Thlaspi caerulescens					TC122457																TC135711 similar to UniRef100_A8KZC5 Cluster: Glycosyl transferase family 2 precursor; n=1; Frankia sp. EAN1pec
TC114964 similar to UniRef100_A7QAR9 Cluster: Chromosome chr5 scaffold_72, whole genome shotgun sequence; n=1; Vitis vinifera					TC122460 similar to UniRef100_Q6ZJG4 Cluster: HAD superfamily protein involved in N-acetyl-glucosamine catabolism- like; n=1; Oryza sativa Japonica Group																TC135743
TC114966 homologue to UniRef100_Q69JV9 Cluster: Zinc finger (C3HC4-type RING finger)-like protein; n=1; Oryza sativa Japonica Group					TC122464 homologue to UniRef100_Q2A702 Cluster: Transcription factor MYB31; n=2; Zea mays																TC135747 similar to UniRef100_A7Q3Y0 Cluster: Chromosome chr13 scaffold_48, whole genome shotgun sequence; n=1; Vitis vinifera
TC114967					TC122500 similar to UniRef100_A7PWA7 Cluster: Chromosome chr8 scaffold_34, whole genome shotgun sequence; n=1; Vitis vinifera																TC135751 similar to UniRef100_Q0D3L1 Cluster: Os07g0680900 protein; n=3; Oryza sativa Japonica Group
TC114968 similar to UniRef100_Q84P88 Cluster: Phosphate starvation response regulator-like protein; n=1; Oryza sativa Japonica Group					TC122513																TC135784
TC114971 similar to UniRef100_Q10PS3 Cluster: HEAT repeat family protein, expressed; n=1; Oryza sativa Japonica Group					TC122515 similar to UniRef100_O48906 Cluster: Malate dehydrogenase precursor; n=2; Medicago sativa																TC135789 homologue to UniRef100_Q9M7F3 Cluster: LIM transcription factor homolog; n=1; Zea mays
TC114974 similar to UniRef100_Q1JR80 Cluster: Phosphoprotein phosphatase; n=1; Cocos nucifera					TC122520 homologue to UniRef100_Q9LLI6 Cluster: Cellulose synthase-4; n=1; Zea mays																TC135800 homologue to UniRef100_Q9ATM2 Cluster: Aquaporin SIP1-2; n=1; Zea mays
TC114977 similar to UniRef100_Q0J3F5 Cluster: Os09g0121000 protein; n=1; Oryza sativa Japonica Group					TC122529 similar to UniRef100_Q60EQ4 Cluster: Nuclear transcription factor Y subunit B-3; n=1; Oryza sativa Japonica Group																TC135834 similar to UniRef100_Q0JLW9 Cluster: Os01g0559700 protein; n=1; Oryza sativa Japonica Group
TC114979 similar to UniRef100_Q10CF6 Cluster: Expressed protein; n=2; Oryza sativa Japonica Group					TC122530 similar to UniRef100_Q7RY63 Cluster: Predicted protein; n=1; Neurospora crassa																TC135854
TC114982 UniRef100_P36397 Cluster: ADP-ribosylation factor 1; n=1; Arabidopsis thaliana					TC122543																TC135869
TC114984					TC122548																TC135894 similar to UniRef100_Q6K884 Cluster: Transducin-like; n=1; Oryza sativa Japonica Group
TC114991 similar to UniRef100_Q8S3W5 Cluster: Mei2-like protein; n=1; Hordeum vulgare subsp. vulgare					TC122549 UniRef100_A7KQH4 Cluster: Beta-tubulin; n=1; Eucalyptus grandis																TC135901
TC114993 similar to UniRef100_A7PEL3 Cluster: Chromosome chr11 scaffold_13, whole genome shotgun sequence; n=1; Vitis vinifera					TC122581 similar to UniRef100_A7QHZ7 Cluster: Chromosome chr17 scaffold_101, whole genome shotgun sequence; n=1; Vitis vinifera																TC135957 homologue to UniRef100_Q9FUZ7 Cluster: SCARECROW; n=1; Zea mays
TC114994					TC122586 similar to UniRef100_Q0JP90 Cluster: Os01g0235700 protein; n=3; Oryza sativa Japonica Group																TC135971
TC114995 similar to UniRef100_Q2RAL9 Cluster: Expressed protein; n=1; Oryza sativa Japonica Group					TC122599																TC135993 homologue to UniRef100_Q9ZRE7 Cluster: ATFP3; n=1; Arabidopsis thaliana
TC114997					TC122600 weakly similar to UniRef100_A7PTT9 Cluster: Chromosome undetermined scaffold_30, whole genome shotgun sequence; n=1; Vitis vinifera																TC136005 homologue to UniRef100_Q41766 Cluster: Alcohol dehydrogenase; n=1; Zea mays
TC114998 similar to UniRef100_Q3LAG1 Cluster: Transposase related protein w-gary1; n=1; Triticum aestivum					TC122609 similar to UniRef100_Q9AYP4 Cluster: 40S ribosomal protein S10; n=4; Oryza sativa																TC136006 weakly similar to UniRef100_Q0D8X8 Cluster: Os07g0120700 protein; n=1; Oryza sativa Japonica Group
TC115008 weakly similar to UniRef100_A9VVF7 Cluster: AAA ATPase containing von Willebrand factor type A (VWA)-like domain; n=1; Bacillus weihenstephanensis KBAB4					TC122610 similar to UniRef100_A7NUF1 Cluster: Chromosome chr18 scaffold_1, whole genome shotgun sequence; n=1; Vitis vinifera																TC136025 similar to UniRef100_A7PZU2 Cluster: Chromosome chr15 scaffold_40, whole genome shotgun sequence; n=1; Vitis vinifera
TC115013					TC122613 weakly similar to UniRef100_A9TQY2 Cluster: Predicted protein; n=1; Physcomitrella patens subsp. patens																TC136041 similar to UniRef100_A7XA07 Cluster: Ethylene-responsive factor-like transcription factor ERFL1a; n=1; Triticum aestivum
TC115015 similar to UniRef100_A7PXG0 Cluster: Chromosome chr12 scaffold_36, whole genome shotgun sequence; n=1; Vitis vinifera					TC122620 homologue to UniRef100_Q9M640 Cluster: Delta-COP; n=1; Zea mays																TC136181 homologue to UniRef100_Q0D673 Cluster: Os07g0507000 protein; n=1; Oryza sativa Japonica Group
TC115016 similar to UniRef100_A7QAM9 Cluster: Chromosome chr5 scaffold_72, whole genome shotgun sequence; n=1; Vitis vinifera					TC122621 homologue to UniRef100_Q0JCE5 Cluster: Os04g0476100 protein; n=3; Oryza sativa Japonica Group																TC136214 similar to UniRef100_Q0IPV9 Cluster: Os12g0164800 protein; n=1; Oryza sativa Japonica Group
TC115017 similar to UniRef100_Q10JQ2 Cluster: Expressed protein; n=1; Oryza sativa Japonica Group					TC122638																TC136234 similar to UniRef100_Q5YJM6 Cluster: Fiber protein; n=1; Hyacinthus orientalis
TC115019 similar to UniRef100_Q0JF58 Cluster: Os04g0151800 protein; n=1; Oryza sativa Japonica Group					TC122642 similar to UniRef100_Q75KQ4 Cluster: Expressed protein; n=1; Oryza sativa Japonica Group																TC136283
TC115020 similar to UniRef100_Q10MJ9 Cluster: Expressed protein; n=1; Oryza sativa Japonica Group					TC122646 similar to UniRef100_A7PKL2 Cluster: Chromosome chr7 scaffold_20, whole genome shotgun sequence; n=1; Vitis vinifera																TC136287 similar to UniRef100_Q0J0R3 Cluster: Os09g0487200 protein; n=1; Oryza sativa Japonica Group
TC115021 homologue to UniRef100_Q6ER94 Cluster: 2-Cys peroxiredoxin BAS1, chloroplast precursor; n=2; Oryza sativa					TC122663 homologue to UniRef100_A7PVJ9 Cluster: Chromosome chr9 scaffold_33, whole genome shotgun sequence; n=1; Vitis vinifera																TC136302 homologue to UniRef100_Q0DJW8 Cluster: Os05g0218400 protein; n=3; Oryza sativa
TC115022 similar to UniRef100_Q10NA8 Cluster: Expressed protein; n=1; Oryza sativa Japonica Group					TC122680 homologue to UniRef100_Q8GTD3 Cluster: Farnesylated protein 1; n=1; Hordeum vulgare subsp. vulgare																TC136337 similar to UniRef100_Q0JR40 Cluster: Os01g0121200 protein; n=2; Oryza sativa Japonica Group
TC115023 similar to UniRef100_A7PCH1 Cluster: Chromosome chr2 scaffold_11, whole genome shotgun sequence; n=1; Vitis vinifera					TC122686 similar to UniRef100_Q0DGB3 Cluster: Os05g0542600 protein; n=1; Oryza sativa Japonica Group																TC136363 weakly similar to UniRef100_A7Q9A6 Cluster: Chromosome chr19 scaffold_66, whole genome shotgun sequence; n=1; Vitis vinifera
TC115024 similar to UniRef100_Q0J3F5 Cluster: Os09g0121000 protein; n=1; Oryza sativa Japonica Group					TC122692 homologue to UniRef100_A3RL57 Cluster: EREB; n=1; Saccharum arundinaceum																TC136365 similar to UniRef100_Q9SLR6 Cluster: AHM1; n=1; Triticum aestivum
TC115027 similar to UniRef100_A7PHK5 Cluster: Chromosome chr17 scaffold_16, whole genome shotgun sequence; n=1; Vitis vinifera					TC122698 homologue to UniRef100_Q4S1R6 Cluster: Chromosome undetermined SCAF14764, whole genome shotgun sequence; n=1; Tetraodon nigroviridis																TC136369 similar to UniRef100_Q6V5H8 Cluster: Nuclear division RFT1-like protein; n=1; Sisymbrium irio
TC115028					TC122703 similar to UniRef100_Q762B4 Cluster: BRI1-KD interacting protein 103; n=2; Oryza sativa Japonica Group																TC136378 similar to UniRef100_A7U1X2 Cluster: Disease resistance protein; n=1; Triticum aestivum
TC115029 similar to UniRef100_A7PV59 Cluster: Chromosome chr4 scaffold_32, whole genome shotgun sequence; n=1; Vitis vinifera					TC122705 homologue to UniRef100_P08440 Cluster: Fructose-bisphosphate aldolase, cytoplasmic isozyme; n=1; Zea mays																TC136400 similar to UniRef100_Q7XYQ1 Cluster: Ferredoxin 2; n=1; Bigelowiella natans
TC115034 homologue to UniRef100_Q1XBQ9 Cluster: ORF73; n=1; Bovine herpesvirus 4					TC122728 UniRef100_A2YDY2 Cluster: 60S ribosomal protein L11; n=4; Oryza sativa																TC136415 similar to UniRef100_Q9AR08 Cluster: 9S ribosomal protein; n=1; Zea mays
TC115036 similar to UniRef100_Q9LV84 Cluster: ABC transporter-like; n=1; Arabidopsis thaliana					TC122735																TC136455 homologue to UniRef100_A1YJE1 Cluster: ZIM motif-containing protein; n=1; Triticum aestivum
TC115037 weakly similar to UniRef100_A7QFJ3 Cluster: Chromosome chr8 scaffold_88, whole genome shotgun sequence; n=1; Vitis vinifera					TC122737																TC136461 similar to UniRef100_Q29N49 Cluster: GA18176-PA; n=1; Drosophila pseudoobscura
TC115038 similar to UniRef100_Q9C8J2 Cluster: NifU-like protein 5, mitochondrial precursor; n=1; Arabidopsis thaliana					TC122751																TC136477 weakly similar to UniRef100_A7QBY8 Cluster: Chromosome chr1 scaffold_75, whole genome shotgun sequence; n=2; Vitis vinifera
TC115040 similar to UniRef100_Q10AV1 Cluster: Myb-like DNA-binding domain containing protein, expressed; n=3; Oryza sativa					TC122765 similar to UniRef100_Q6STE7 Cluster: Aphid transmission protein; n=2; Cereal yellow dwarf virus - RPV																TC136514 similar to UniRef100_A7P981 Cluster: Chromosome chr3 scaffold_8, whole genome shotgun sequence; n=1; Vitis vinifera
TC115041 similar to UniRef100_Q8L5G3 Cluster: Proline rich protein 3; n=1; Cicer arietinum					TC122798 similar to UniRef100_Q0JCG2 Cluster: Os04g0472400 protein; n=1; Oryza sativa Japonica Group																TC136522 weakly similar to UniRef100_Q4J9N9 Cluster: Conserved T+S rich domain protein; n=1; Sulfolobus acidocaldarius
TC115046 weakly similar to UniRef100_A7PEX2 Cluster: Chromosome chr11 scaffold_13, whole genome shotgun sequence; n=2; Vitis vinifera					TC122800 similar to UniRef100_Q8H1V6 Cluster: Hypersensitive-induced reaction protein 4; n=1; Hordeum vulgare subsp. vulgare																TC136549 similar to UniRef100_Q2QLM8 Cluster: Zinc finger, C3HC4 type family protein, expressed; n=1; Oryza sativa Japonica Group
TC115047 similar to UniRef100_Q6IY71 Cluster: Mitochondrial ATP synthase; n=1; Triticum aestivum					TC122811 weakly similar to UniRef100_A6LY15 Cluster: MMPL domain protein precursor; n=1; Clostridium beijerinckii NCIMB 8052																TC136553 homologue to UniRef100_P00056 Cluster: Cytochrome c; n=1; Zea mays
TC115048					TC122813 homologue to UniRef100_O24421 Cluster: Starch branching enzyme IIa; n=1; Zea mays																TC136567 homologue to UniRef100_Q0E0D6 Cluster: Os02g0557300 protein; n=1; Oryza sativa Japonica Group
TC115054 similar to UniRef100_A7Q145 Cluster: Chromosome chr10 scaffold_43, whole genome shotgun sequence; n=1; Vitis vinifera					TC122818 similar to UniRef100_Q5VPA9 Cluster: Plant disease resistance polyprotein-like; n=1; Oryza sativa Japonica Group																TC136588 similar to UniRef100_A7QMG9 Cluster: Chromosome chr19 scaffold_126, whole genome shotgun sequence; n=1; Vitis vinifera
TC115055 similar to UniRef100_Q8LGT9 Cluster: Phosphoglycerate mutase-like protein; n=2; Glycine max					TC122822 similar to UniRef100_A7Q0P3 Cluster: Chromosome chr7 scaffold_42, whole genome shotgun sequence; n=1; Vitis vinifera																TC136591 similar to UniRef100_Q0E0B6 Cluster: Os02g0564200 protein; n=1; Oryza sativa Japonica Group
TC115057 homologue to UniRef100_Q9FYS0 Cluster: Ribosomal protein s6 RPS6-2; n=1; Zea mays					TC122825 homologue to UniRef100_Q8W0Q7 Cluster: Methionine synthase protein; n=1; Sorghum bicolor																TC136625 weakly similar to UniRef100_A7PHU4 Cluster: Chromosome chr13 scaffold_17, whole genome shotgun sequence; n=1; Vitis vinifera
TC115060 similar to UniRef100_Q0JJ76 Cluster: Os01g0756400 protein; n=2; Oryza sativa Japonica Group					TC122839 homologue to UniRef100_Q0JAC6 Cluster: Os04g0605900 protein; n=1; Oryza sativa Japonica Group																TC136671 similar to UniRef100_Q2QLI6 Cluster: Expressed protein; n=1; Oryza sativa Japonica Group
TC115061					TC122842 homologue to UniRef100_A6NAX8 Cluster: AP2 domain transcription factor; n=1; Zea mays																TC136747 weakly similar to UniRef100_P60496 Cluster: Chemocyanin precursor; n=1; Lilium longiflorum
TC115062 homologue to UniRef100_Q8W0Q7 Cluster: Methionine synthase protein; n=1; Sorghum bicolor					TC122864 similar to UniRef100_Q53PH3 Cluster: At1g47570; n=1; Oryza sativa Japonica Group																TC136753
TC115064 homologue to UniRef100_Q0ITD2 Cluster: Os11g0267300 protein; n=1; Oryza sativa Japonica Group					TC122869 homologue to UniRef100_Q7X744 Cluster: Ribosomal protein L3; n=1; Triticum aestivum																TC136834 similar to UniRef100_A7P3J9 Cluster: Chromosome chr1 scaffold_5, whole genome shotgun sequence; n=1; Vitis vinifera
TC115066 similar to UniRef100_Q0DTU6 Cluster: Os03g0224300 protein; n=2; Oryza sativa Japonica Group					TC122870 similar to UniRef100_P36183 Cluster: Endoplasmin homolog precursor; n=1; Hordeum vulgare																TC136856
TC115067 weakly similar to UniRef100_A7P288 Cluster: Chromosome chr19 scaffold_4, whole genome shotgun sequence; n=1; Vitis vinifera					TC122882 similar to UniRef100_A7Q3X8 Cluster: Chromosome chr13 scaffold_48, whole genome shotgun sequence; n=1; Vitis vinifera																TC136920 homologue to UniRef100_Q10LX2 Cluster: Cytochrome P450 family protein, expressed; n=1; Oryza sativa Japonica Group
TC115069 similar to UniRef100_UPI0000EB057A Cluster: PDZ and LIM domain protein 5 (Enigma homolog) (Enigma-like PDZ and LIM domains protein).; n=1; Canis lupus familiaris					TC122884																TC136924 similar to UniRef100_A7PSK5 Cluster: Chromosome chr6 scaffold_28, whole genome shotgun sequence; n=1; Vitis vinifera
TC115070					TC122894																TC136953 UniRef100_A1X1E5 Cluster: Polyubiquitin; n=1; Thlaspi caerulescens
TC115073 homologue to UniRef100_Q2QKC2 Cluster: Pre-mRNA processing factor; n=1; Triticum aestivum					TC122899																TC136999 similar to UniRef100_Q9M3V1 Cluster: Protein phpsphatase 2C; n=1; Fagus sylvatica
TC115074 weakly similar to UniRef100_A7QEH3 Cluster: Chromosome chr1 scaffold_84, whole genome shotgun sequence; n=1; Vitis vinifera					TC122906																TC137012 similar to UniRef100_A7P799 Cluster: Chromosome chr9 scaffold_7, whole genome shotgun sequence; n=1; Vitis vinifera
TC115075 weakly similar to UniRef100_A7PY01 Cluster: Chromosome chr15 scaffold_37, whole genome shotgun sequence; n=1; Vitis vinifera					TC122907 homologue to gb|AF036490.1|																TC137027 similar to UniRef100_Q6Y2W9 Cluster: Atypical receptor-like kinase MARK; n=1; Zea mays
TC115076 similar to UniRef100_A7QMH3 Cluster: Chromosome chr19 scaffold_126, whole genome shotgun sequence; n=1; Vitis vinifera					TC122912 similar to UniRef100_Q0JDM3 Cluster: Os04g0393900 protein; n=1; Oryza sativa Japonica Group																TC137030 homologue to UniRef100_Q75W16 Cluster: Phospho-2-dehydro-3-deoxyheptonate aldolase 2, chloroplast precursor; n=1; Oryza sativa Japonica Group
TC115078 similar to UniRef100_A7P5A0 Cluster: Chromosome chr4 scaffold_6, whole genome shotgun sequence; n=1; Vitis vinifera					TC122927 similar to UniRef100_Q942G1 Cluster: Alliin lyase-like; n=1; Oryza sativa Japonica Group																TC137042 similar to UniRef100_Q9ZP61 Cluster: GST6 protein; n=1; Zea mays
TC115083 similar to UniRef100_A7PK55 Cluster: Chromosome chr15 scaffold_19, whole genome shotgun sequence; n=1; Vitis vinifera					TC122936 homologue to UniRef100_Q9ZWR4 Cluster: Importin-beta2; n=1; Oryza sativa Japonica Group																TC137112 homologue to UniRef100_A7QKC9 Cluster: Chromosome chr2 scaffold_112, whole genome shotgun sequence; n=2; Vitis vinifera
TC115087 similar to UniRef100_Q0JFJ2 Cluster: Os01g0977200 protein; n=1; Oryza sativa Japonica Group					TC122944 similar to UniRef100_Q8GTD0 Cluster: Metallothioneine type2; n=1; Hordeum vulgare subsp. vulgare																TC137145 UniRef100_Q70L71 Cluster: NADPH-protochlorophyllide oxidoreductase; n=1; Zea mays
TC115088					TC122948 similar to UniRef100_A7PZ33 Cluster: Chromosome chr4 scaffold_39, whole genome shotgun sequence; n=1; Vitis vinifera																TC137201 homologue to UniRef100_P52855 Cluster: 60S acidic ribosomal protein P1; n=1; Zea mays
TC115089 similar to UniRef100_A7P2F3 Cluster: Chromosome chr1 scaffold_5, whole genome shotgun sequence; n=1; Vitis vinifera					TC122951 similar to UniRef100_A7PNJ6 Cluster: Chromosome chr8 scaffold_23, whole genome shotgun sequence; n=1; Vitis vinifera																TC137275 homologue to UniRef100_Q0ZHB0 Cluster: Legumain precursor; n=1; Saccharum officinarum
TC115090 homologue to UniRef100_Q8H4Q9 Cluster: GTP-binding protein Rab6; n=1; Oryza sativa Japonica Group					TC122955 similar to UniRef100_Q0D3Q8 Cluster: Os07g0671800 protein; n=2; Oryza sativa Japonica Group																TC137345 weakly similar to UniRef100_Q9FUW8 Cluster: Cinnamoyl CoA reductase; n=1; Lolium perenne
TC115094 weakly similar to UniRef100_A8LAE5 Cluster: Beta-lactamase domain protein; n=1; Frankia sp. EAN1pec					TC122960 homologue to UniRef100_P36397 Cluster: ADP-ribosylation factor 1; n=1; Arabidopsis thaliana																TC137360 similar to UniRef100_A7P1K4 Cluster: Chromosome chr19 scaffold_4, whole genome shotgun sequence; n=1; Vitis vinifera
TC115095 homologue to UniRef100_Q2QXH6 Cluster: Dcp1-like decapping family protein, expressed; n=1; Oryza sativa Japonica Group					TC122964 similar to UniRef100_Q2QM23 Cluster: Methyl-CpG binding domain containing protein, expressed; n=1; Oryza sativa Japonica Group																TC137382
TC115097					TC122973 homologue to UniRef100_Q8W0Q7 Cluster: Methionine synthase protein; n=1; Sorghum bicolor																TC137463 similar to UniRef100_A4ULE0 Cluster: Nitrilase 1; n=1; Zea mays
TC115098 similar to UniRef100_Q10MK9 Cluster: AMP-binding enzyme family protein, expressed; n=1; Oryza sativa Japonica Group					TC123000 homologue to UniRef100_P53492 Cluster: Actin-7; n=1; Arabidopsis thaliana																TC137484 weakly similar to UniRef100_A7P8G7 Cluster: Chromosome chr3 scaffold_8, whole genome shotgun sequence; n=1; Vitis vinifera
TC115102					TC123003 similar to UniRef100_A7P460 Cluster: Chromosome chr1 scaffold_5, whole genome shotgun sequence; n=1; Vitis vinifera																TC137495 similar to UniRef100_A7PP22 Cluster: Chromosome chr8 scaffold_23, whole genome shotgun sequence; n=1; Vitis vinifera
TC115111 similar to UniRef100_A7P369 Cluster: Chromosome chr1 scaffold_5, whole genome shotgun sequence; n=1; Vitis vinifera					TC123014 similar to UniRef100_A1JKM6 Cluster: Two-component system sensor kinase precursor; n=1; Yersinia enterocolitica subsp. enterocolitica 8081																TC137506 weakly similar to UniRef100_A9S1Z0 Cluster: Predicted protein; n=1; Physcomitrella patens subsp. patens
TC115112 similar to UniRef100_Q7XYB8 Cluster: 18S subunit ribosomal protein; n=1; Triticum aestivum					TC123037 similar to UniRef100_Q0D3L1 Cluster: Os07g0680900 protein; n=3; Oryza sativa Japonica Group																TC137531
TC115113 homologue to UniRef100_P50888 Cluster: 60S ribosomal protein L24; n=1; Hordeum vulgare					TC123041 UniRef100_O48555 Cluster: Ubiquitin carrier protein; n=2; Poaceae																TC137553 similar to UniRef100_A7QP59 Cluster: Chromosome chr1 scaffold_136, whole genome shotgun sequence; n=1; Vitis vinifera
TC115116 similar to UniRef100_Q9SQH4 Cluster: Actin bundling protein ABP135; n=1; Lilium longiflorum					TC123046 similar to UniRef100_Q0DL37 Cluster: Os05g0125600 protein; n=3; Oryza sativa Japonica Group																TC137593 similar to UniRef100_Q8LPA7 Cluster: Cold shock protein-1; n=1; Triticum aestivum
TC115117 similar to UniRef100_Q6Z5M6 Cluster: Transducin / WD-40 repeat protein-like; n=1; Oryza sativa Japonica Group					TC123049 UniRef100_Q43139 Cluster: Fructose-1,6-bisphosphatase, cytosolic; n=1; Saccharum sp.																TC137594 similar to UniRef100_Q2LAL3 Cluster: Cytochrome P450 monooxygenase CYP84A16; n=1; Glycine max
TC115121 similar to UniRef100_UPI000016288B Cluster: WD-40 repeat family protein; n=1; Arabidopsis thaliana					TC123054																TC137597 similar to UniRef100_Q0JPD3 Cluster: Os01g0228800 protein; n=2; Oryza sativa Japonica Group
TC115122 similar to UniRef100_Q10JZ5 Cluster: ZIM motif family protein, expressed; n=1; Oryza sativa Japonica Group					TC123059 homologue to UniRef100_Q07078 Cluster: Heat shock protein 81-3; n=2; Oryza sativa Japonica Group																TC137622 weakly similar to UniRef100_Q94EV6 Cluster: Cytochrome P450; n=1; Zea mays
TC115125					TC123062 weakly similar to UniRef100_Q0JIU9 Cluster: Os01g0776500 protein; n=1; Oryza sativa Japonica Group																TC137656
TC115126 weakly similar to UniRef100_Q6K624 Cluster: BRI1-KD interacting protein 135; n=2; Oryza sativa Japonica Group					TC123070																TC137684 UniRef100_Q5XPX5 Cluster: Actin; n=1; Saccharum officinarum
TC115127 similar to UniRef100_Q5VSC2 Cluster: MutT/nudix protein-like; n=2; Oryza sativa					TC123083 similar to UniRef100_Q8S3U2 Cluster: EDS1-like protein; n=1; Nicotiana benthamiana																TC137706
TC115129 homologue to UniRef100_A7QD64 Cluster: Chromosome undetermined scaffold_80, whole genome shotgun sequence; n=1; Vitis vinifera					TC123105 UniRef100_P08903 Cluster: Histone H3.2; n=1; Encephalartos altensteinii																TC137724 weakly similar to UniRef100_A7NX00 Cluster: Chromosome chr5 scaffold_2, whole genome shotgun sequence; n=1; Vitis vinifera
TC115133					TC123106 similar to UniRef100_A7PMA7 Cluster: Chromosome chr14 scaffold_21, whole genome shotgun sequence; n=1; Vitis vinifera																TC137784 similar to UniRef100_Q0JKH6 Cluster: Os01g0674100 protein; n=2; Oryza sativa Japonica Group
TC115136 similar to UniRef100_Q0IVS4 Cluster: Os10g0556600 protein; n=1; Oryza sativa Japonica Group					TC123109 homologue to UniRef100_Q7XYB6 Cluster: Elongation factor; n=1; Triticum aestivum																TC137793
TC115141 weakly similar to UniRef100_A7P9B1 Cluster: Chromosome chr3 scaffold_8, whole genome shotgun sequence; n=1; Vitis vinifera					TC123119 similar to UniRef100_Q0DGB3 Cluster: Os05g0542600 protein; n=1; Oryza sativa Japonica Group																TC137814 homologue to UniRef100_Q10CV5 Cluster: RNA recognition motif family protein, expressed; n=2; Oryza sativa
TC115142 homologue to UniRef100_A2XNS1 Cluster: Actin-3; n=2; Oryza sativa					TC123148 similar to UniRef100_Q9C585 Cluster: Ubiquitin carboxyl-terminal hydrolase 8; n=2; Arabidopsis thaliana																TC137863
TC115143 homologue to UniRef100_P27754 Cluster: Mitochondrial ribosomal protein S3; n=1; Oenothera berteroana					TC123153 homologue to UniRef100_A4ZYP9 Cluster: Asorbate peroxidase; n=2; Pennisetum glaucum																TC137869 similar to UniRef100_A7Q7S9 Cluster: Chromosome chr18 scaffold_61, whole genome shotgun sequence; n=1; Vitis vinifera
TC115144 similar to UniRef100_Q67W29 Cluster: Probable dihydrodipicolinate reductase 1, chloroplast precursor; n=1; Oryza sativa Japonica Group					TC123180 similar to UniRef100_Q5EUE0 Cluster: Protein disulfide isomerase; n=1; Zea mays																TC137903 similar to UniRef100_Q0IUW4 Cluster: Os11g0131200 protein; n=1; Oryza sativa Japonica Group
TC115145 similar to UniRef100_Q0DL76 Cluster: Os05g0119300 protein; n=2; Oryza sativa					TC123184 similar to UniRef100_A7Q789 Cluster: Chromosome chr18 scaffold_59, whole genome shotgun sequence; n=1; Vitis vinifera																TC137912 similar to UniRef100_A7Q8L2 Cluster: Chromosome chr5 scaffold_64, whole genome shotgun sequence; n=1; Vitis vinifera
TC115147 homologue to UniRef100_Q9FUZ6 Cluster: Translational elongation factor EF-TuM; n=1; Zea mays					TC123186 similar to UniRef100_Q0J7W9 Cluster: Os08g0157600 protein; n=2; Oryza sativa Japonica Group																TC137925 similar to UniRef100_P0C5C7 Cluster: Glycine-rich cell wall structural protein 2 precursor; n=2; Oryza sativa
TC115148 similar to UniRef100_A7P6H8 Cluster: Chromosome chr9 scaffold_7, whole genome shotgun sequence; n=1; Vitis vinifera					TC123216 similar to UniRef100_A9T2C7 Cluster: Predicted protein; n=1; Physcomitrella patens subsp. patens																TC137930
TC115150 similar to UniRef100_A5HLX6 Cluster: CBL-interacting protein kinase; n=1; Hordeum brevisubulatum					TC123225 similar to UniRef100_A7PAF0 Cluster: Chromosome chr14 scaffold_9, whole genome shotgun sequence; n=1; Vitis vinifera																TC137940 similar to UniRef100_A7Q4U6 Cluster: Chromosome chr10 scaffold_50, whole genome shotgun sequence; n=1; Vitis vinifera
TC115151 similar to UniRef100_Q2QNG8 Cluster: Expressed protein; n=1; Oryza sativa Japonica Group					TC123240																TC137950 weakly similar to UniRef100_Q0JH41 Cluster: Os01g0885300 protein; n=2; Oryza sativa Japonica Group
TC115152 homologue to UniRef100_Q9LLR4 Cluster: Sec61p; n=1; Triticum aestivum					TC123255 homologue to UniRef100_Q69WS1 Cluster: Synaptobrevin-like protein; n=1; Oryza sativa Japonica Group																TC137962 homologue to UniRef100_O81608 Cluster: Photosystem II type II chlorophyll a/b binding protein; n=1; Sorghum bicolor
TC115154 similar to UniRef100_A7P2I6 Cluster: Chromosome chr1 scaffold_5, whole genome shotgun sequence; n=1; Vitis vinifera					TC123271 similar to UniRef100_A7PJ27 Cluster: Chromosome chr12 scaffold_18, whole genome shotgun sequence; n=1; Vitis vinifera																TC137967 homologue to UniRef100_O82423 Cluster: Pyruvate dehydrogenase kinase isoform 1; n=1; Zea mays
TC115155 similar to UniRef100_A7PEB2 Cluster: Chromosome chr11 scaffold_13, whole genome shotgun sequence; n=1; Vitis vinifera					TC123274 similar to UniRef100_A7PVG3 Cluster: Chromosome chr9 scaffold_33, whole genome shotgun sequence; n=1; Vitis vinifera																TC138034
TC115156					TC123287 homologue to UniRef100_P49105 Cluster: Glucose-6-phosphate isomerase, cytosolic; n=1; Zea mays																TC138042 homologue to UniRef100_Q6AST7 Cluster: NPH3 family protein; n=2; Oryza sativa
TC115157 homologue to UniRef100_Q6K683 Cluster: MutT/nudix protein-like; n=1; Oryza sativa Japonica Group					TC123297 weakly similar to UniRef100_Q9LUQ2 Cluster: Leucine-rich repeat protein; contains similarity to elicitor-inducible receptor EIR; n=1; Arabidopsis thaliana																TC138061 similar to UniRef100_Q0E0B6 Cluster: Os02g0564200 protein; n=1; Oryza sativa Japonica Group
TC115159					TC123320																TC138077 similar to UniRef100_A7PCA4 Cluster: Chromosome chr2 scaffold_11, whole genome shotgun sequence; n=1; Vitis vinifera
TC115161 similar to UniRef100_Q9FTH0 Cluster: 10-deacetylbaccatin III-10-O-acetyl transferase-like; n=1; Oryza sativa Japonica Group					TC123330 homologue to UniRef100_P12863 Cluster: Triosephosphate isomerase, cytosolic; n=1; Zea mays																TC138097 similar to UniRef100_O04693 Cluster: Glossy1 homolog; n=1; Oryza sativa
TC115169 homologue to UniRef100_A2X8Q3 Cluster: Soluble inorganic pyrophosphatase; n=2; Oryza sativa					TC123359 similar to UniRef100_Q6Z4N6 Cluster: R40g2 protein; n=3; Oryza sativa Japonica Group																TC138133 similar to UniRef100_Q2QXF1 Cluster: Harpin-induced protein 1 containing protein, expressed; n=2; Oryza sativa
TC115173 homologue to UniRef100_Q0D593 Cluster: Os07g0573300 protein; n=2; Oryza sativa Japonica Group					TC123361 similar to UniRef100_Q653G1 Cluster: Dehydration-responsive protein-like; n=1; Oryza sativa Japonica Group																TC138181
TC115174 similar to UniRef100_Q2QKC3 Cluster: Pre-mRNA processing factor; n=1; Triticum aestivum					TC123365 similar to UniRef100_Q2QQS1 Cluster: KE2 family protein, expressed; n=3; Oryza sativa																TC138190 similar to UniRef100_Q5I679 Cluster: Ferulate-5-hydroxylase; n=1; Broussonetia papyrifera
TC115175 similar to UniRef100_O48441 Cluster: Bacteriophage SPP1 complete nucleotide sequence; n=1; Bacillus phage SPP1					TC123375 homologue to UniRef100_A2WTE8 Cluster: Ubiquitin carrier protein; n=1; Oryza sativa Indica Group																TC138237
TC115178 weakly similar to UniRef100_A9S1L2 Cluster: Predicted protein; n=1; Physcomitrella patens subsp. patens					TC123377 similar to UniRef100_A7PS24 Cluster: Chromosome chr14 scaffold_27, whole genome shotgun sequence; n=1; Vitis vinifera																TC138238 similar to UniRef100_A7Q2P4 Cluster: Chromosome chr1 scaffold_46, whole genome shotgun sequence; n=1; Vitis vinifera
TC115180 homologue to UniRef100_P53492 Cluster: Actin-7; n=1; Arabidopsis thaliana					TC123387 homologue to UniRef100_A2YMC6 Cluster: Probable histone H2A.2; n=2; Oryza sativa																TC138271 similar to UniRef100_A7QG05 Cluster: Chromosome chr9 scaffold_90, whole genome shotgun sequence; n=1; Vitis vinifera
TC115183 weakly similar to UniRef100_A7QFL1 Cluster: Chromosome chr8 scaffold_88, whole genome shotgun sequence; n=1; Vitis vinifera					TC123409 homologue to UniRef100_Q10E03 Cluster: Ubiquitin-conjugating enzyme family protein, expressed; n=1; Oryza sativa Japonica Group																TC138287 homologue to UniRef100_Q8H3I7 Cluster: 10 kDa chaperonin; n=1; Oryza sativa Japonica Group
TC115185 homologue to UniRef100_Q75W16 Cluster: Phospho-2-dehydro-3-deoxyheptonate aldolase 2, chloroplast precursor; n=1; Oryza sativa Japonica Group					TC123431 similar to UniRef100_A7Q6X6 Cluster: Chromosome chr12 scaffold_57, whole genome shotgun sequence; n=1; Vitis vinifera																TC138327 weakly similar to UniRef100_Q5ZNA1 Cluster: NADH-ubiquinone oxidoreductase chain 4; n=1; Zaglossus bruijni
TC115187 similar to UniRef100_Q5XQQ6 Cluster: SNARE 12; n=2; Oryza sativa					TC123437 homologue to UniRef100_P18122 Cluster: Catalase isozyme 1; n=1; Zea mays																TC138346 similar to UniRef100_Q677C4 Cluster: Pollen-specific protein; n=1; Hyacinthus orientalis
TC115188 homologue to UniRef100_Q5XQF4 Cluster: Expressed protein DH12; n=1; Zea mays					TC123439																TC138348 weakly similar to UniRef100_A7H6K5 Cluster: Methyltransferase type 11; n=1; Anaeromyxobacter sp. Fw109-5
TC115193 similar to UniRef100_Q0IP78 Cluster: Os12g0238000 protein; n=1; Oryza sativa Japonica Group					TC123459 similar to UniRef100_A7PGV4 Cluster: Chromosome chr17 scaffold_16, whole genome shotgun sequence; n=1; Vitis vinifera																TC138379 homologue to UniRef100_Q0JM93 Cluster: Os01g0524500 protein; n=2; Oryza sativa Japonica Group
TC115195 similar to UniRef100_A7PMG6 Cluster: Chromosome chr14 scaffold_21, whole genome shotgun sequence; n=1; Vitis vinifera					TC123460 similar to UniRef100_A7R2M4 Cluster: Chromosome undetermined scaffold_435, whole genome shotgun sequence; n=1; Vitis vinifera																TC138412 homologue to UniRef100_A6N1F5 Cluster: Chloroplast 29 kDa ribonucleoprotein; n=2; Oryza sativa Indica Group
TC115196 homologue to UniRef100_Q45W77 Cluster: Ubiquitin carrier protein; n=1; Arachis hypogaea					TC123479 similar to UniRef100_Q7F8R0 Cluster: KH domain-containing protein-like; n=2; Oryza sativa																TC138436 similar to UniRef100_Q0J3Z8 Cluster: Os08g0543900 protein; n=1; Oryza sativa Japonica Group
TC115199 similar to UniRef100_A6N187 Cluster: Pnfl-2; n=2; Oryza sativa					TC123500 homologue to UniRef100_Q2P9V0 Cluster: Soluble inorganic pyrophosphatase; n=1; Papaver rhoeas																TC138444 similar to UniRef100_Q6ER39 Cluster: CTR1-like kinase kinase kinase-like; n=1; Oryza sativa Japonica Group
TC115200 weakly similar to UniRef100_A7P5I5 Cluster: Chromosome chr4 scaffold_6, whole genome shotgun sequence; n=1; Vitis vinifera					TC123504 homologue to UniRef100_P29185 Cluster: Chaperonin CPN60-1, mitochondrial precursor; n=1; Zea mays																TC138447 similar to UniRef100_A7PUE9 Cluster: Chromosome chr7 scaffold_31, whole genome shotgun sequence; n=1; Vitis vinifera
TC115203 similar to UniRef100_A6N172 Cluster: Peroxin pex14; n=1; Oryza sativa Indica Group					TC123515																TC138476 similar to UniRef100_Q9LG67 Cluster: ESTs AU081301; n=1; Oryza sativa Japonica Group
TC115204 similar to UniRef100_Q108Y7 Cluster: Agenet domain containing protein, expressed; n=2; Oryza sativa Japonica Group					TC123517																TC138523 homologue to UniRef100_Q71VM4 Cluster: Importin subunit alpha-1a; n=2; Oryza sativa Japonica Group
TC115219 similar to UniRef100_A7MAQ4 Cluster: GID1-like gibberellin receptor; n=1; Hordeum vulgare					TC123520 homologue to UniRef100_Q49HE0 Cluster: 12-oxo-phytodienoic acid reductase; n=1; Zea mays																TC138528
TC115223 similar to UniRef100_Q9LKX6 Cluster: FtsZ1; n=1; Tagetes erecta					TC123544																TC138563 similar to UniRef100_Q2QMS6 Cluster: Expressed protein; n=2; Oryza sativa
TC115228 similar to UniRef100_Q0J314 Cluster: Os09g0272000 protein; n=1; Oryza sativa Japonica Group					TC123549 similar to UniRef100_A7Q8A5 Cluster: Chromosome chr14 scaffold_63, whole genome shotgun sequence; n=1; Vitis vinifera																TC138574
TC115231 similar to UniRef100_Q0IQC3 Cluster: Os12g0131000 protein; n=2; Oryza sativa Japonica Group					TC123552 similar to UniRef100_Q9XJ54 Cluster: Nuclear transport factor 2; n=3; Oryza sativa																TC138582 similar to UniRef100_Q0JM89 Cluster: Os01g0525800 protein; n=1; Oryza sativa Japonica Group
TC115232 homologue to UniRef100_Q05737 Cluster: GTP-binding protein YPTM2; n=1; Zea mays					TC123602 homologue to UniRef100_P12857 Cluster: ADP,ATP carrier protein 2, mitochondrial precursor; n=1; Zea mays																TC138585 weakly similar to UniRef100_A8I0N5 Cluster: Predicted protein; n=1; Chlamydomonas reinhardtii
TC115236 similar to UniRef100_A7Q6X6 Cluster: Chromosome chr12 scaffold_57, whole genome shotgun sequence; n=1; Vitis vinifera					TC123625 similar to UniRef100_A7QA21 Cluster: Chromosome chr8 scaffold_68, whole genome shotgun sequence; n=1; Vitis vinifera																TC138597 homologue to UniRef100_Q41746 Cluster: Chlorophyll a/b-binding apoprotein CP26 precursor; n=1; Zea mays
TC115238 similar to UniRef100_A7QDT2 Cluster: Chromosome chr4 scaffold_83, whole genome shotgun sequence; n=1; Vitis vinifera					TC123643 similar to UniRef100_O49063 Cluster: Acetyl-CoA synthetase; n=1; Arabidopsis thaliana																TC138616 similar to UniRef100_Q2QMG9 Cluster: Expressed protein; n=2; Oryza sativa Japonica Group
TC115240 similar to UniRef100_A7R397 Cluster: Chromosome undetermined scaffold_495, whole genome shotgun sequence; n=1; Vitis vinifera					TC123649 similar to UniRef100_Q94JE5 Cluster: Transcriptional coactivator-like; n=3; Oryza sativa																TC138624 similar to UniRef100_A7PK76 Cluster: Chromosome chr15 scaffold_19, whole genome shotgun sequence; n=1; Vitis vinifera
TC115243					TC123651																TC138686
TC115252 similar to UniRef100_Q76KW1 Cluster: Glutathione S-transferase; n=1; Pisum sativum					TC123653 similar to UniRef100_Q0D3Q8 Cluster: Os07g0671800 protein; n=2; Oryza sativa Japonica Group																TC138720 similar to UniRef100_A7R1A4 Cluster: Chromosome undetermined scaffold_342, whole genome shotgun sequence; n=1; Vitis vinifera
TC115254 similar to UniRef100_Q9SIB9 Cluster: Aconitate hydratase 2, mitochondrial precursor; n=2; Arabidopsis thaliana					TC123659																TC138770 homologue to UniRef100_Q6VWJ0 Cluster: Caffeoyl-CoA 3-O-methyltransferase 1; n=1; Zea mays
TC115264					TC123680																TC138796 similar to UniRef100_Q0IQR8 Cluster: Os12g0104800 protein; n=2; Oryza sativa
TC115267					TC123687 similar to UniRef100_A7PI86 Cluster: Chromosome chr13 scaffold_17, whole genome shotgun sequence; n=1; Vitis vinifera																TC138820 similar to UniRef100_Q6YXT2 Cluster: Calmodulin-binding protein family-like; n=1; Oryza sativa Japonica Group
TC115272 homologue to UniRef100_Q9FRT2 Cluster: NADP dependent malic enzyme; n=1; Oryza sativa Japonica Group					TC123710 homologue to UniRef100_A7P9Y1 Cluster: Chromosome chr14 scaffold_9, whole genome shotgun sequence; n=1; Vitis vinifera																TC138826 homologue to UniRef100_P19023 Cluster: ATP synthase subunit beta, mitochondrial precursor; n=1; Zea mays
TC115273 similar to UniRef100_Q0DIK0 Cluster: Os05g0383000 protein; n=1; Oryza sativa Japonica Group					TC123714 similar to UniRef100_Q0DBJ6 Cluster: Os06g0558700 protein; n=2; Oryza sativa Japonica Group																TC138859 homologue to UniRef100_Q0DDC5 Cluster: Os06g0233800 protein; n=1; Oryza sativa Japonica Group
TC115277 similar to UniRef100_A7QX90 Cluster: Chromosome undetermined scaffold_215, whole genome shotgun sequence; n=1; Vitis vinifera					TC123731																TC138883
TC115280 similar to UniRef100_A9RE82 Cluster: Predicted protein; n=1; Physcomitrella patens subsp. patens					TC123734 similar to UniRef100_Q5VNU3 Cluster: Probable protein transport Sec1b; n=1; Oryza sativa Japonica Group																TC138888 similar to UniRef100_Q0ZA03 Cluster: Brassinosteroid-insensitive 1; n=1; Triticum aestivum
TC115281					TC123739																TC138890 similar to UniRef100_Q8VZ80 Cluster: Polyol transporter 5; n=1; Arabidopsis thaliana
TC115282 similar to UniRef100_A7NW03 Cluster: Chromosome chr5 scaffold_2, whole genome shotgun sequence; n=1; Vitis vinifera					TC123761 homologue to UniRef100_Q10R90 Cluster: Serine/threonine protein phosphatase; n=1; Oryza sativa Japonica Group																TC138922 similar to UniRef100_Q6YUW3 Cluster: Kelch repeat-containing F-box-like; n=2; Oryza sativa Japonica Group
TC115284 weakly similar to UniRef100_Q9SGR9 Cluster: T23E18.7; n=1; Arabidopsis thaliana					TC123786 similar to UniRef100_Q4ABY4 Cluster: 4D11_3; n=1; Brassica rapa subsp. pekinensis																TC138923 UniRef100_Q40596 Cluster: Pentameric polyubiquitin; n=2; asterids
TC115285 homologue to UniRef100_O04834 Cluster: GTP-binding protein SAR1A; n=1; Arabidopsis thaliana					TC123790																TC138981 similar to UniRef100_Q0DL48 Cluster: Os05g0123200 protein; n=1; Oryza sativa Japonica Group
TC115291 similar to UniRef100_Q10H93 Cluster: Expressed protein; n=2; Oryza sativa Japonica Group					TC123799 similar to UniRef100_P29545 Cluster: Elongation factor 1-beta; n=3; Oryza sativa																TC139029 similar to UniRef100_A7QEX3 Cluster: Chromosome chr16 scaffold_86, whole genome shotgun sequence; n=1; Vitis vinifera
TC115293 similar to UniRef100_A7P4M0 Cluster: Chromosome chr4 scaffold_6, whole genome shotgun sequence; n=1; Vitis vinifera					TC123810 homologue to UniRef100_O48888 Cluster: ATP sulfurylase; n=1; Zea mays																TC139032 homologue to UniRef100_A0G1Y4 Cluster: RND efflux system, outer membrane lipoprotein, NodT family precursor; n=1; Burkholderia phymatum STM815
TC115295 similar to UniRef100_A7Q6C4 Cluster: Chromosome chr11 scaffold_56, whole genome shotgun sequence; n=1; Vitis vinifera					TC123854 similar to UniRef100_Q8L545 Cluster: CONSTANS-like protein CO6; n=1; Hordeum vulgare subsp. vulgare																TC139056 homologue to UniRef100_Q9SPD9 Cluster: Voltage-dependent anion channel protein 1a; n=1; Zea mays
TC115296 similar to UniRef100_Q10KI0 Cluster: SAP domain containing protein, expressed; n=2; Oryza sativa Japonica Group					TC123862 UniRef100_P04709 Cluster: ADP,ATP carrier protein 1, mitochondrial precursor; n=1; Zea mays																TC139094
TC115302 similar to UniRef100_A7Q4U8 Cluster: Chromosome chr10 scaffold_50, whole genome shotgun sequence; n=1; Vitis vinifera					TC123865 weakly similar to UniRef100_A7P2N2 Cluster: Chromosome chr1 scaffold_5, whole genome shotgun sequence; n=1; Vitis vinifera																TC139122 similar to UniRef100_Q75J02 Cluster: Expressed protein; n=1; Oryza sativa Japonica Group
TC115305 similar to UniRef100_A7PS47 Cluster: Chromosome chr14 scaffold_27, whole genome shotgun sequence; n=1; Vitis vinifera					TC123866 homologue to UniRef100_A7QAB7 Cluster: Chromosome undetermined scaffold_70, whole genome shotgun sequence; n=1; Vitis vinifera																TC139139
TC115309 homologue to UniRef100_Q42361 Cluster: Transcribed sequence 1087 protein; n=1; Zea mays					TC123873 similar to UniRef100_Q2QS19 Cluster: SAP domain containing protein, expressed; n=1; Oryza sativa Japonica Group																TC139191
TC115315 weakly similar to UniRef100_A7PLV1 Cluster: Chromosome chr14 scaffold_21, whole genome shotgun sequence; n=1; Vitis vinifera					TC123885 homologue to UniRef100_Q0D607 Cluster: Os07g0520400 protein; n=2; Oryza sativa Japonica Group																TC139257 similar to UniRef100_A7PRT1 Cluster: Chromosome chr14 scaffold_27, whole genome shotgun sequence; n=1; Vitis vinifera
TC115318 similar to UniRef100_A7PJ75 Cluster: Chromosome chr12 scaffold_18, whole genome shotgun sequence; n=1; Vitis vinifera					TC123900 similar to UniRef100_A0MLT8 Cluster: Eukaryotic initiation factor 3e; n=1; Oryza sativa Japonica Group																TC139258 similar to UniRef100_Q10NL5 Cluster: Expressed protein; n=1; Oryza sativa Japonica Group
TC115319 similar to UniRef100_Q10RI2 Cluster: YT521-B-like family protein, expressed; n=1; Oryza sativa Japonica Group					TC123905 similar to UniRef100_A9SLB7 Cluster: Predicted protein; n=1; Physcomitrella patens subsp. patens																TC139279 similar to UniRef100_P31165 Cluster: 50S ribosomal protein L15, chloroplast precursor; n=1; Pisum sativum
TC115322 similar to UniRef100_A7P3H4 Cluster: Chromosome chr1 scaffold_5, whole genome shotgun sequence; n=1; Vitis vinifera					TC123914 similar to UniRef100_Q10B95 Cluster: Expressed protein; n=5; Oryza sativa																TC139288
TC115323 homologue to UniRef100_Q9LLI6 Cluster: Cellulose synthase-4; n=1; Zea mays					TC123945 homologue to UniRef100_Q56US1 Cluster: Inorganic pyrophosphatase; n=1; Oryza sativa Japonica Group																TC139338 similar to UniRef100_Q0JCC5 Cluster: Os04g0480100 protein; n=1; Oryza sativa Japonica Group
TC115325 similar to UniRef100_Q69SU0 Cluster: Inositol 5-phosphatase 3-like protein; n=1; Oryza sativa Japonica Group					TC123947 similar to UniRef100_A9VBZ5 Cluster: Predicted protein; n=1; Monosiga brevicollis MX1																TC139339
TC115329 similar to UniRef100_Q10C08 Cluster: Targeting protein for Xklp2 containing protein, expressed; n=2; Oryza sativa Japonica Group					TC123948																TC139365
TC115336 homologue to UniRef100_A1XCI0 Cluster: Lipoxygenase; n=1; Zea mays					TC123958 similar to UniRef100_A9UPM9 Cluster: Predicted protein; n=1; Monosiga brevicollis MX1																TC139435 homologue to UniRef100_O65008 Cluster: Indeterminate spikelet 1; n=1; Zea mays
TC115342 similar to UniRef100_A7PZ33 Cluster: Chromosome chr4 scaffold_39, whole genome shotgun sequence; n=1; Vitis vinifera					TC123975																TC139454
TC115344 similar to UniRef100_Q6YVY0 Cluster: Auxin response factor 7; n=1; Oryza sativa Japonica Group					TC123989 similar to UniRef100_Q2QP63 Cluster: Kelch motif family protein, expressed; n=1; Oryza sativa Japonica Group																TC139489 homologue to UniRef100_Q6ZAR0 Cluster: Roc1; n=1; Oryza sativa Japonica Group
TC115348 similar to UniRef100_A7QET7 Cluster: Chromosome chr16 scaffold_86, whole genome shotgun sequence; n=2; Vitis vinifera					TC123994 UniRef100_A4F8E3 Cluster: PE-PGRS family protein; n=1; Saccharopolyspora erythraea NRRL 2338																TC139498
TC115349 similar to UniRef100_Q0IM68 Cluster: Os12g0594300 protein; n=1; Oryza sativa Japonica Group					TC124012 similar to UniRef100_A7NUF7 Cluster: Chromosome chr18 scaffold_1, whole genome shotgun sequence; n=1; Vitis vinifera																TC139508 homologue to UniRef100_Q6H667 Cluster: Thylakoid lumenal protein-like; n=1; Oryza sativa Japonica Group
TC115350					TC124017 homologue to UniRef100_P29036 Cluster: Ferritin-1, chloroplast precursor; n=1; Zea mays																TC139520 similar to UniRef100_Q0IP86 Cluster: Os12g0236100 protein; n=1; Oryza sativa Japonica Group
TC115351 homologue to UniRef100_Q2LFC3 Cluster: AGO1-2; n=1; Nicotiana benthamiana					TC124029 homologue to UniRef100_Q8L819 Cluster: SET domain-containing protein SET102; n=1; Zea mays																TC139521 homologue to UniRef100_Q2K941 Cluster: Probable metal-dependent hydrolase protein; n=1; Rhizobium etli CFN 42
TC115352 similar to UniRef100_Q2TN80 Cluster: Ethylene-responsive element binding protein 1; n=1; Triticum aestivum					TC124030 similar to UniRef100_Q651Z0 Cluster: RNA-binding protein-like; n=1; Oryza sativa Japonica Group																TC139563 similar to UniRef100_A7RTS4 Cluster: Predicted protein; n=1; Nematostella vectensis
TC115354 similar to UniRef100_Q0JM74 Cluster: Os01g0531000 protein; n=2; Oryza sativa Japonica Group					TC124043																TC139652 weakly similar to UniRef100_A9S6L9 Cluster: R-SNARE, SEC22-family; n=1; Physcomitrella patens subsp. patens
TC115356 similar to UniRef100_A7PSP9 Cluster: Chromosome chr6 scaffold_28, whole genome shotgun sequence; n=1; Vitis vinifera					TC124055 similar to UniRef100_Q0DLC4 Cluster: Os05g0108900 protein; n=1; Oryza sativa Japonica Group																TC139668 homologue to UniRef100_Q9M7E3 Cluster: Elongation factor 1-alpha; n=1; Zea mays
TC115357 similar to UniRef100_A7Q2X7 Cluster: Chromosome chr12 scaffold_47, whole genome shotgun sequence; n=1; Vitis vinifera					TC124057 similar to UniRef100_Q0JLW9 Cluster: Os01g0559700 protein; n=1; Oryza sativa Japonica Group																TC139737
TC115360 similar to UniRef100_A7QA77 Cluster: Chromosome undetermined scaffold_69, whole genome shotgun sequence; n=1; Vitis vinifera					TC124062 similar to UniRef100_A6N1D7 Cluster: Methionyl-trna synthetase; n=1; Oryza sativa Indica Group																TC139750 similar to UniRef100_Q0J0R3 Cluster: Os09g0487200 protein; n=1; Oryza sativa Japonica Group
TC115365 similar to UniRef100_Q6IRQ4 Cluster: MGC82187 protein; n=1; Xenopus laevis					TC124072 similar to UniRef100_A6U6U4 Cluster: Cytochrome c oxidase subunit II precursor; n=1; Sinorhizobium medicae WSM419																TC139752 weakly similar to UniRef100_A9VVF7 Cluster: AAA ATPase containing von Willebrand factor type A (VWA)-like domain; n=1; Bacillus weihenstephanensis KBAB4
TC115366 homologue to UniRef100_A6MZZ6 Cluster: H/ACA ribonucleoprotein complex subunit 2; n=2; Oryza sativa					TC124076 similar to UniRef100_A2YG67 Cluster: Auxin response factor 17; n=1; Oryza sativa Indica Group																TC139764
TC115367 UniRef100_Q94FY5 Cluster: C2H2 zinc-finger protein SERRATE; n=1; Saccharum hybrid cultivar					TC124085 similar to UniRef100_Q10CF2 Cluster: Expressed protein; n=1; Oryza sativa Japonica Group																TC139765 homologue to UniRef100_Q6H8H7 Cluster: Phagocytosis and cell motility protein ELMO1-like; n=2; Oryza sativa
TC115368 weakly similar to UniRef100_A7Q7U9 Cluster: Chromosome chr18 scaffold_61, whole genome shotgun sequence; n=1; Vitis vinifera					TC124097 homologue to UniRef100_A9YWU0 Cluster: Starch synthase IIc; n=1; Sorghum bicolor																TC139780
TC115373					TC124127 homologue to UniRef100_A7QDZ9 Cluster: Chromosome chr4 scaffold_83, whole genome shotgun sequence; n=1; Vitis vinifera																TC139782 similar to UniRef100_Q6YZ52 Cluster: Kinesin motor protein 1-like; n=1; Oryza sativa Japonica Group
TC115377					TC124138																TC139786 homologue to UniRef100_Q75GI8 Cluster: Expressed protein; n=1; Oryza sativa Japonica Group
TC115378 similar to UniRef100_Q9LHQ7 Cluster: mRNA cap guanine-N7 methyltransferase 1 (mRNA (guanine- N(7)-)-methyltransferase 1); n=1; Arabidopsis thaliana					TC124139 similar to UniRef100_Q9AYP4 Cluster: 40S ribosomal protein S10; n=4; Oryza sativa																TC139788 homologue to UniRef100_A2IBN5 Cluster: Phenylalanine ammonia-lyase; n=1; Saccharum officinarum
TC115380 similar to UniRef100_A7Q7B7 Cluster: Chromosome chr18 scaffold_59, whole genome shotgun sequence; n=1; Vitis vinifera					TC124163																TC139797
TC115381 similar to UniRef100_Q0IQ10 Cluster: Os12g0154400 protein; n=1; Oryza sativa Japonica Group					TC124168																TC139812 similar to UniRef100_Q76H00 Cluster: Histidine kinase 2; n=1; Zea mays
TC115382 similar to UniRef100_A7NVJ4 Cluster: Chromosome chr18 scaffold_1, whole genome shotgun sequence; n=1; Vitis vinifera					TC124174 similar to UniRef100_A5D7T3 Cluster: MGC149000 protein; n=1; Bos taurus																TC139826 similar to UniRef100_A7PP36 Cluster: Chromosome chr8 scaffold_23, whole genome shotgun sequence; n=1; Vitis vinifera
TC115385					TC124177																TC139840
TC115386 weakly similar to UniRef100_Q0JIV6 Cluster: Os01g0775300 protein; n=1; Oryza sativa Japonica Group					TC124182 similar to UniRef100_A7PKK9 Cluster: Chromosome chr7 scaffold_20, whole genome shotgun sequence; n=1; Vitis vinifera																TC139846 similar to UniRef100_UPI0000196B30 Cluster: MEE51 (maternal effect embryo arrest 51); diphosphate-fructose-6-phosphate 1-phosphotransferase; n=1; Arabidopsis thaliana
TC115387 similar to UniRef100_Q84VJ1 Cluster: Biostress-resistance-related protein; n=1; Triticum aestivum					TC124215																TC139976
TC115389 homologue to UniRef100_Q9M584 Cluster: Hypersensitive-induced response protein; n=1; Zea mays					TC124227																TC139980 similar to UniRef100_Q2L3V1 Cluster: ETEA-like (Expressed in T-cells and eosinophils in atopic dermatitis) protein; n=1; Triticum aestivum
TC115390					TC124235 similar to UniRef100_Q2R2Z3 Cluster: Expressed protein; n=1; Oryza sativa Japonica Group																TC140005 similar to UniRef100_Q10RI2 Cluster: YT521-B-like family protein, expressed; n=1; Oryza sativa Japonica Group
TC115392 homologue to UniRef100_Q84R49 Cluster: Endoglucanase 10; n=2; Oryza sativa Japonica Group					TC124239																TC140011 homologue to UniRef100_Q9XQB1 Cluster: LHCII type III chlorophyll a/b binding protein; n=1; Vigna radiata var. radiata
TC115395 UniRef100_Q0JRD5 Cluster: Os01g0106800 protein; n=2; Oryza sativa Japonica Group					TC124257 similar to UniRef100_A9T1V2 Cluster: Predicted protein; n=1; Physcomitrella patens subsp. patens																TC140020
TC115397 similar to UniRef100_Q0DZC5 Cluster: Os02g0631200 protein; n=1; Oryza sativa Japonica Group					TC124261 similar to UniRef100_A7QY02 Cluster: Chromosome undetermined scaffold_235, whole genome shotgun sequence; n=1; Vitis vinifera																TC140056 similar to UniRef100_A7R2A6 Cluster: Chromosome undetermined scaffold_411, whole genome shotgun sequence; n=1; Vitis vinifera
TC115399 homologue to UniRef100_Q4G2J3 Cluster: Derlin-2.2; n=1; Zea mays					TC124264 similar to UniRef100_Q5YLY5 Cluster: Zinc finger protein-like; n=1; Oryza sativa Japonica Group																TC140060
TC115401 weakly similar to UniRef100_Q654T8 Cluster: Leaf senescence protein-like; n=2; Oryza sativa					TC124272 similar to UniRef100_A0ZS64 Cluster: Na+/H+ antiporter; n=1; Phragmites australis																TC140077 similar to UniRef100_A7R5T6 Cluster: Chromosome undetermined scaffold_1054, whole genome shotgun sequence; n=1; Vitis vinifera
TC115402 similar to UniRef100_Q8W149 Cluster: CDC5 protein; n=1; Zea mays					TC124273																TC140103 homologue to UniRef100_Q0IM50 Cluster: Os12g0597600 protein; n=1; Oryza sativa Japonica Group
TC115403					TC124285 similar to UniRef100_Q2IMJ3 Cluster: LigA; n=1; Anaeromyxobacter dehalogenans 2CP-C																TC140104
TC115404 similar to UniRef100_Q0IXV0 Cluster: Os10g0397400 protein; n=3; Oryza sativa					TC124319																TC140105 similar to UniRef100_Q6H6I1 Cluster: 3-isopropylmalate dehydratase, small subunit-like; n=1; Oryza sativa Japonica Group
TC115406 similar to UniRef100_A3BDI5 Cluster: DNA-directed RNA polymerase; n=1; Oryza sativa Japonica Group					TC124329 similar to UniRef100_A2VW89 Cluster: ATPase; n=1; Burkholderia cenocepacia PC184																TC140227 similar to UniRef100_A7QIX8 Cluster: Chromosome chr2 scaffold_105, whole genome shotgun sequence; n=1; Vitis vinifera
TC115407 similar to UniRef100_A7Q1K0 Cluster: Chromosome chr7 scaffold_44, whole genome shotgun sequence; n=1; Vitis vinifera					TC124339 similar to UniRef100_Q0DBL0 Cluster: Os06g0554700 protein; n=2; Oryza sativa Japonica Group																TC140244 weakly similar to UniRef100_Q1GPG1 Cluster: Adenosylcobyric acid synthase; n=1; Sphingopyxis alaskensis
TC115411 homologue to UniRef100_Q10MJ1 Cluster: Prolyl oligopeptidase family protein, expressed; n=1; Oryza sativa Japonica Group					TC124354 similar to UniRef100_Q2HTY1 Cluster: FAD-dependent pyridine nucleotide-disulphide oxidoreductase; Calcium- binding EF-hand; n=1; Medicago truncatula																TC140260
TC115416					TC124370 similar to UniRef100_A5P1Q7 Cluster: LigA; n=1; Methylobacterium sp. 4-46																TC140274
TC115419 homologue to UniRef100_Q0J328 Cluster: Os09g0267600 protein; n=2; Oryza sativa					TC124387 homologue to UniRef100_A0A4Y2 Cluster: Non-photosynthetic NADP-malic enzyme; n=1; Zea mays																TC140282 homologue to UniRef100_O22347 Cluster: Tubulin alpha-1 chain; n=1; Eleusine indica
TC115424 similar to UniRef100_Q1AMT7 Cluster: Glycogen synthase kinase; n=1; Oryza sativa Japonica Group					TC124406 similar to UniRef100_Q53P65 Cluster: DnaK protein; n=2; Oryza sativa Japonica Group																TC140344 weakly similar to UniRef100_Q6H884 Cluster: Aspartic acid-rich protein aspolin1-like protein; n=1; Oryza sativa Japonica Group
TC115427 homologue to UniRef100_Q7FAT6 Cluster: T-complex protein 1, alpha subunit; n=2; Oryza sativa Japonica Group					TC124411 weakly similar to UniRef100_O81655 Cluster: Senescence-associated protein 5; n=1; Hemerocallis hybrid cultivar																TC140373 similar to UniRef100_Q2R1U6 Cluster: Targeting protein for Xklp2 containing protein, expressed; n=1; Oryza sativa Japonica Group
TC115429 homologue to UniRef100_Q2LC81 Cluster: UDP-D-xylose epimerase 3; n=1; Hordeum vulgare					TC124415																TC140383 homologue to UniRef100_A7QB50 Cluster: Chromosome chr4 scaffold_73, whole genome shotgun sequence; n=1; Vitis vinifera
TC115432 similar to UniRef100_Q2L9B8 Cluster: Vacuolar ATP synthase subunit E; n=1; Triticum aestivum					TC124417 weakly similar to UniRef100_A7QEH3 Cluster: Chromosome chr1 scaffold_84, whole genome shotgun sequence; n=1; Vitis vinifera																TC140389 homologue to UniRef100_A2XNS1 Cluster: Actin-3; n=2; Oryza sativa
TC115433					TC124420																TC140398 homologue to UniRef100_Q5U7K5 Cluster: Stem-specific protein; n=1; Saccharum hybrid cultivar
TC115434 similar to UniRef100_A7PPP1 Cluster: Chromosome chr8 scaffold_23, whole genome shotgun sequence; n=1; Vitis vinifera					TC124424 similar to UniRef100_A8YQT2 Cluster: NADH dehydrogenase subunit 1; n=1; Taenia saginata																TC140406
TC115435 similar to UniRef100_Q7XZK4 Cluster: Calcium-dependent calmodulin-independent protein kinase isoform 2; n=1; Cicer arietinum					TC124426																TC140407 similar to UniRef100_Q2R1N0 Cluster: UDP-glucoronosyl and UDP-glucosyl transferase family protein, expressed; n=1; Oryza sativa Japonica Group
TC115436 similar to UniRef100_Q0E471 Cluster: Os02g0133300 protein; n=1; Oryza sativa Japonica Group					TC124444																TC140411 weakly similar to UniRef100_Q10H93 Cluster: Expressed protein; n=2; Oryza sativa Japonica Group
TC115439 similar to UniRef100_A7PPV8 Cluster: Chromosome chr18 scaffold_24, whole genome shotgun sequence; n=1; Vitis vinifera					TC124457 similar to UniRef100_A7PN42 Cluster: Chromosome chr14 scaffold_21, whole genome shotgun sequence; n=1; Vitis vinifera																TC140413
TC115448 weakly similar to UniRef100_A7P409 Cluster: Chromosome chr1 scaffold_5, whole genome shotgun sequence; n=1; Vitis vinifera					TC124458 homologue to UniRef100_Q41764 Cluster: Actin-depolymerizing factor 3; n=1; Zea mays																TC140425 similar to UniRef100_Q337C6 Cluster: Cytochrome P450 family protein; n=1; Oryza sativa Japonica Group
TC115452					TC124523 similar to UniRef100_Q8L5E6 Cluster: Dof zinc finger protein; n=1; Hordeum vulgare																TC140451 similar to UniRef100_A2W6D4 Cluster: DNA-directed RNA polymerase specialized sigma subunit; n=2; Burkholderia dolosa AUO158
TC115453 homologue to UniRef100_A7Q9F3 Cluster: Chromosome chr19 scaffold_66, whole genome shotgun sequence; n=1; Vitis vinifera					TC124533 similar to UniRef100_Q6YDN0 Cluster: Nitrilase 1; n=1; Zea mays																TC140463 weakly similar to UniRef100_A7Q759 Cluster: Chromosome chr5 scaffold_58, whole genome shotgun sequence; n=1; Vitis vinifera
TC115456 similar to UniRef100_A7QDT2 Cluster: Chromosome chr4 scaffold_83, whole genome shotgun sequence; n=1; Vitis vinifera					TC124535																TC140502
TC115458					TC124536 homologue to UniRef100_A4ZVI4 Cluster: Granule-bound starch synthase II; n=1; Sorghum bicolor																TC140505 similar to UniRef100_A7NSQ9 Cluster: Chromosome chr18 scaffold_1, whole genome shotgun sequence; n=1; Vitis vinifera
TC115460 homologue to UniRef100_A2XCT8 Cluster: 1,2-dihydroxy-3-keto-5-methylthiopentene dioxygenase 2; n=2; Oryza sativa					TC124542 similar to UniRef100_Q94EY4 Cluster: Pyruvate dehydrogenase kinase-like protein; n=1; Chlamydomonas reinhardtii																TC140529 similar to UniRef100_Q8GSQ4 Cluster: Pectin-glucuronyltransferase; n=1; Nicotiana plumbaginifolia
TC115466 similar to UniRef100_Q5ZDJ7 Cluster: Zinc finger protein 3-like; n=1; Oryza sativa Japonica Group					TC124558 similar to UniRef100_A5U590 Cluster: PE-PGRS family protein; n=1; Mycobacterium tuberculosis H37Ra																TC140558 weakly similar to UniRef100_A7PVA9 Cluster: Chromosome chr4 scaffold_32, whole genome shotgun sequence; n=1; Vitis vinifera
TC115467 similar to UniRef100_Q2HUD0 Cluster: WD40-like; n=1; Medicago truncatula					TC124569 weakly similar to UniRef100_Q0JPD3 Cluster: Os01g0228800 protein; n=2; Oryza sativa Japonica Group																TC140628 similar to UniRef100_Q8GRM2 Cluster: COP1-interacting protein 7 (CIP7)-like; n=1; Oryza sativa Japonica Group
TC115471 similar to UniRef100_P93616 Cluster: Poly(A)-binding protein; n=1; Triticum aestivum					TC124585 similar to UniRef100_Q2QKB2 Cluster: MRNA transport factor; n=1; Triticum aestivum																TC140629 similar to UniRef100_A4GXC8 Cluster: Sugar transporter protein; n=1; Ananas comosus
TC115473 similar to UniRef100_A6CCQ8 Cluster: Cell division protein FtsH; n=1; Planctomyces maris DSM 8797					TC124590 similar to UniRef100_Q10P99 Cluster: Senescence-associated protein, expressed; n=1; Oryza sativa Japonica Group																TC140651
TC115475 similar to UniRef100_Q01J87 Cluster: Ubiquitin carboxyl-terminal hydrolase; n=4; Oryza sativa					TC124616 similar to UniRef100_A0MPM4 Cluster: CBFIVd-B22; n=1; Triticum aestivum																TC140718 similar to UniRef100_Q10KD1 Cluster: IQ calmodulin-binding motif family protein, expressed; n=2; Oryza sativa Japonica Group
TC115476 homologue to UniRef100_Q0INI9 Cluster: Os12g0443700 protein; n=2; Oryza sativa Japonica Group					TC124625 similar to UniRef100_Q0DI08 Cluster: Os05g0426300 protein; n=2; Oryza sativa Japonica Group																TC140753 homologue to UniRef100_Q1GVK6 Cluster: Transcriptional regulator, TetR family; n=1; Sphingopyxis alaskensis
TC115478 homologue to UniRef100_Q9LSU0 Cluster: Proteasome subunit alpha type-3; n=3; Oryza sativa					TC124652 homologue to UniRef100_Q0JCE5 Cluster: Os04g0476100 protein; n=3; Oryza sativa Japonica Group																TC140759 homologue to UniRef100_Q0IUE3 Cluster: Os11g0162200 protein; n=1; Oryza sativa Japonica Group
TC115479 similar to UniRef100_A2Q5B8 Cluster: Mov34-1; n=1; Medicago truncatula					TC124653																TC140768 similar to UniRef100_A2ZDY4 Cluster: Adenosylhomocysteinase; n=3; Oryza sativa
TC115481					TC124668 similar to UniRef100_A7QFF7 Cluster: Chromosome chr8 scaffold_88, whole genome shotgun sequence; n=1; Vitis vinifera																TC140791 similar to UniRef100_Q2RA93 Cluster: Protein kinase domain containing protein, expressed; n=3; Oryza sativa
TC115483 homologue to UniRef100_Q8LAL7 Cluster: NADH dehydrogenase; n=1; Arabidopsis thaliana					TC124673 similar to UniRef100_A7QK91 Cluster: Chromosome chr2 scaffold_112, whole genome shotgun sequence; n=1; Vitis vinifera																TC140848 homologue to UniRef100_Q33E23 Cluster: Glutamate dehydrogenase 2; n=2; Oryza sativa
TC115485 similar to UniRef100_Q6H884 Cluster: Aspartic acid-rich protein aspolin1-like protein; n=1; Oryza sativa Japonica Group					TC124677 homologue to UniRef100_Q9XHR2 Cluster: Eukaryotic translation initiation factor 3 subunit A; n=1; Zea mays																TC140920
TC115486 homologue to UniRef100_Q2R2W1 Cluster: Adagio-like protein 3; n=1; Oryza sativa Japonica Group					TC124680																TC140948
TC115487 homologue to UniRef100_P18122 Cluster: Catalase isozyme 1; n=1; Zea mays					TC124687 weakly similar to UniRef100_Q0DX12 Cluster: Os02g0781700 protein; n=2; Oryza sativa Japonica Group																TC140962
TC115489 similar to UniRef100_A7PD22 Cluster: Chromosome chr17 scaffold_12, whole genome shotgun sequence; n=1; Vitis vinifera					TC124699 similar to UniRef100_A7PPH5 Cluster: Chromosome chr8 scaffold_23, whole genome shotgun sequence; n=1; Vitis vinifera																TC140967 homologue to UniRef100_Q10J33 Cluster: Expressed protein; n=2; Oryza sativa
TC115490 similar to UniRef100_Q2RA23 Cluster: Expressed protein; n=1; Oryza sativa Japonica Group					TC124706 similar to UniRef100_Q5VMP0 Cluster: F-box/LRR-repeat MAX2 homolog; n=1; Oryza sativa Japonica Group																TC140995 similar to UniRef100_Q84VY9 Cluster: At1g30130; n=1; Arabidopsis thaliana
TC115491 similar to UniRef100_A6MZZ6 Cluster: H/ACA ribonucleoprotein complex subunit 2; n=2; Oryza sativa					TC124709 homologue to UniRef100_O50017 Cluster: Poly [ADP-ribose] polymerase 2 (PARP-2) (ADPRT 2) (NAD(+) ADP-ribosyltransferase 2); n=1; Zea mays																TC141002 weakly similar to UniRef100_A7P5T7 Cluster: Chromosome chr4 scaffold_6, whole genome shotgun sequence; n=1; Vitis vinifera
TC115493 homologue to UniRef100_Q0D4N7 Cluster: Os07g0615900 protein; n=1; Oryza sativa Japonica Group					TC124716 homologue to UniRef100_P27807 Cluster: Histone H2B.1; n=1; Triticum aestivum																TC141014 homologue to UniRef100_Q6K1Q5 Cluster: Glycolipid transfer protein-like; n=1; Oryza sativa Japonica Group
TC115495					TC124721 homologue to UniRef100_Q08062 Cluster: Malate dehydrogenase, cytoplasmic; n=2; Zea mays																TC141076 homologue to UniRef100_Q5MD11 Cluster: Glutamine synthetase; n=1; Saccharum officinarum
TC115497					TC124722 similar to UniRef100_A7QZ27 Cluster: Chromosome chr17 scaffold_263, whole genome shotgun sequence; n=1; Vitis vinifera																TC141106 similar to UniRef100_A7QI86 Cluster: Chromosome chr17 scaffold_101, whole genome shotgun sequence; n=1; Vitis vinifera
TC115498 similar to UniRef100_Q9MAY4 Cluster: ABC transporter homolog; n=1; Populus nigra					TC124728 similar to UniRef100_A7NWZ4 Cluster: Chromosome chr5 scaffold_2, whole genome shotgun sequence; n=1; Vitis vinifera																TC141110 similar to UniRef100_A7Q385 Cluster: Chromosome chr12 scaffold_47, whole genome shotgun sequence; n=1; Vitis vinifera
TC115500 homologue to emb|Z00028.1|					TC124754 similar to UniRef100_A7QM14 Cluster: Chromosome undetermined scaffold_123, whole genome shotgun sequence; n=1; Vitis vinifera																TC141118 similar to UniRef100_A7PE90 Cluster: Chromosome chr11 scaffold_13, whole genome shotgun sequence; n=1; Vitis vinifera
TC115502					TC124760 homologue to UniRef100_Q2WEA9 Cluster: Ubiquitin carrier protein; n=1; Oryza sativa Indica Group																TC141133 homologue to UniRef100_A9P711 Cluster: Phosphoinositide-specific phospholipase C; n=1; Zea mays
TC115503 weakly similar to UniRef100_A7QXF8 Cluster: Chromosome undetermined scaffold_222, whole genome shotgun sequence; n=1; Vitis vinifera					TC124770 weakly similar to UniRef100_A7PRU7 Cluster: Chromosome chr14 scaffold_27, whole genome shotgun sequence; n=1; Vitis vinifera																TC141152 homologue to UniRef100_Q67VC3 Cluster: ARG1-like protein; n=1; Oryza sativa Japonica Group
TC115504 similar to UniRef100_Q5JJP8 Cluster: Beta transducin-like protein HET-E2C-like; n=2; Oryza sativa					TC124771 homologue to UniRef100_A4ZVH9 Cluster: Starch synthase IIb-2; n=1; Zea mays																TC141198
TC115513 homologue to UniRef100_Q7NIT0 Cluster: Glr2102 protein; n=1; Gloeobacter violaceus					TC124783 similar to UniRef100_A7PDH7 Cluster: Chromosome chr17 scaffold_12, whole genome shotgun sequence; n=1; Vitis vinifera																TC141223 similar to UniRef100_Q0J6V0 Cluster: Os08g0265500 protein; n=1; Oryza sativa Japonica Group
TC115520 similar to UniRef100_A2Q2I3 Cluster: Proteasome subunit beta type; n=1; Medicago truncatula					TC124844 similar to UniRef100_A7QD72 Cluster: Chromosome undetermined scaffold_80, whole genome shotgun sequence; n=1; Vitis vinifera																TC141245
TC115521 homologue to UniRef100_Q0Z9V9 Cluster: Histone acetyltransferase HAT2; n=1; Triticum aestivum					TC124852 similar to UniRef100_A7PZ92 Cluster: Chromosome chr15 scaffold_40, whole genome shotgun sequence; n=1; Vitis vinifera																TC141254 similar to UniRef100_Q4RYV0 Cluster: Chromosome 16 SCAF14974, whole genome shotgun sequence; n=1; Tetraodon nigroviridis
TC115523 homologue to UniRef100_A4K4Z0 Cluster: Alpha tubulin-5D; n=1; Triticum aestivum					TC124891																TC141267
TC115525 similar to UniRef100_Q6K884 Cluster: Transducin-like; n=1; Oryza sativa Japonica Group					TC124899 similar to UniRef100_Q2HTM7 Cluster: Signal peptidase 22 kDa subunit; n=1; Medicago truncatula																TC141269
TC115527 similar to UniRef100_Q0IWS2 Cluster: Os10g0492000 protein; n=1; Oryza sativa Japonica Group					TC124903 similar to UniRef100_Q12B66 Cluster: Diacylglycerol O-acyltransferase; n=1; Polaromonas sp. JS666																TC141282 similar to UniRef100_Q10MJ9 Cluster: Expressed protein; n=1; Oryza sativa Japonica Group
TC115528 homologue to UniRef100_Q0JAC6 Cluster: Os04g0605900 protein; n=1; Oryza sativa Japonica Group					TC124919 similar to UniRef100_Q5N8X1 Cluster: Cytosolic factor-like protein; n=1; Oryza sativa Japonica Group																TC141287
TC115535 similar to UniRef100_Q0JLS6 Cluster: Os01g0575000 protein; n=2; Oryza sativa Japonica Group					TC124921																TC141306
TC115537 similar to UniRef100_A7PPH6 Cluster: Chromosome chr8 scaffold_23, whole genome shotgun sequence; n=1; Vitis vinifera					TC124929																TC141333 homologue to UniRef100_A2IBN5 Cluster: Phenylalanine ammonia-lyase; n=1; Saccharum officinarum
TC115538					TC124939																TC141343 similar to UniRef100_A7QQN1 Cluster: Chromosome undetermined scaffold_143, whole genome shotgun sequence; n=1; Vitis vinifera
TC115544 similar to UniRef100_Q2QTY4 Cluster: Zinc finger C-x8-C-x5-C-x3-H type family protein, expressed; n=1; Oryza sativa Japonica Group					TC124942 homologue to UniRef100_Q2QZT8 Cluster: Expressed protein; n=1; Oryza sativa Japonica Group																TC141350 similar to UniRef100_Q0ISI9 Cluster: Os11g0514000 protein; n=1; Oryza sativa Japonica Group
TC115545 homologue to UniRef100_Q8W0T8 Cluster: Gb protein; n=1; Sorghum bicolor					TC124949 similar to UniRef100_A7NU14 Cluster: Chromosome chr18 scaffold_1, whole genome shotgun sequence; n=1; Vitis vinifera																TC141442 homologue to UniRef100_O64964 Cluster: Aquaporin TIP1-1; n=1; Zea mays
TC115550 homologue to UniRef100_Q6XNL1 Cluster: 14-3-3-like protein; n=1; Saccharum hybrid cultivar CP65-357					TC124952 weakly similar to UniRef100_Q8LK07 Cluster: Histone H1-like protein HON101; n=1; Zea mays																TC141456 similar to UniRef100_A7R2K8 Cluster: Chromosome chr10 scaffold_433, whole genome shotgun sequence; n=1; Vitis vinifera
TC115551 homologue to UniRef100_Q5XUV2 Cluster: Leucine-rich repeat protein; n=1; Triticum aestivum					TC124958 weakly similar to UniRef100_Q6SPF0 Cluster: Atherin; n=1; Homo sapiens																TC141515
TC115552 homologue to UniRef100_Q6S7F1 Cluster: Benzothiadiazole-induced somatic embryogenesis receptor kinase 1; n=1; Oryza sativa Indica Group					TC124971																TC141548 homologue to UniRef100_Q9ZPN6 Cluster: Transcription factor MYC7E; n=1; Zea mays
TC115553 similar to UniRef100_A7Q8L2 Cluster: Chromosome chr5 scaffold_64, whole genome shotgun sequence; n=1; Vitis vinifera					TC124981 weakly similar to UniRef100_A7QHY8 Cluster: Chromosome chr17 scaffold_101, whole genome shotgun sequence; n=1; Vitis vinifera																TC141559 similar to UniRef100_Q1H511 Cluster: Inner-membrane translocator; n=1; Methylobacillus flagellatus KT
TC115555 homologue to UniRef100_Q0ISV6 Cluster: Serine hydroxymethyltransferase; n=2; Oryza sativa					TC124990 similar to UniRef100_Q6WS85 Cluster: Single myb histone 1; n=1; Zea mays																TC141562 similar to UniRef100_A7P2U8 Cluster: Chromosome chr1 scaffold_5, whole genome shotgun sequence; n=1; Vitis vinifera
TC115558 similar to UniRef100_A6N041 Cluster: Mitochondrial import receptor subunit tom20; n=1; Oryza sativa Indica Group					TC125040 similar to UniRef100_O04266 Cluster: GTP-binding protein SAR1A; n=1; Brassica rapa																TC141565 similar to UniRef100_A7QDN6 Cluster: Chromosome chr10 scaffold_81, whole genome shotgun sequence; n=1; Vitis vinifera
TC115560					TC125072																TC141571 similar to UniRef100_P55747 Cluster: Serine carboxypeptidase II-1 precursor (CP-MII.1) [Contains: Serine carboxypeptidase II-1 chain A; Serine carboxypeptidase II-1 chain B]; n=1; Hordeum vulgare
TC115562 similar to UniRef100_Q9LRZ0 Cluster: Genomic DNA, chromosome 3, TAC clone:K20I9; n=1; Arabidopsis thaliana					TC125073 homologue to UniRef100_A2WWV4 Cluster: Triosephosphate isomerase; n=1; Oryza sativa Indica Group																TC141608 homologue to UniRef100_Q0JC22 Cluster: Os04g0496600 protein; n=1; Oryza sativa Japonica Group
TC115565 similar to UniRef100_Q10CL9 Cluster: Expressed protein; n=1; Oryza sativa Japonica Group					TC125074																TC141615
TC115566 similar to UniRef100_A7NXT6 Cluster: Chromosome chr5 scaffold_2, whole genome shotgun sequence; n=1; Vitis vinifera					TC125085 homologue to UniRef100_O80413 Cluster: Mitochondrial phosphate transporter; n=1; Zea mays																TC141634 homologue to UniRef100_A7KVC2 Cluster: Low phytic acid 1; n=1; Zea mays
TC115574 similar to UniRef100_Q6H547 Cluster: RNA binding protein Rp120; n=1; Oryza sativa Japonica Group					TC125086 similar to UniRef100_Q337P1 Cluster: CHY zinc finger family protein, expressed; n=3; Oryza sativa																TC141676
TC115575 homologue to UniRef100_A2ZB00 Cluster: 40S ribosomal protein S16; n=2; Oryza sativa					TC125099 homologue to UniRef100_Q5FYS3 Cluster: ADP-ribosylation factor; n=1; Daucus carota																TC141727 similar to UniRef100_Q7EZ44 Cluster: Receptor-like kinase Xa21-binding protein 3-like; n=1; Oryza sativa Japonica Group
TC115576 similar to UniRef100_A7NSP3 Cluster: Chromosome chr18 scaffold_1, whole genome shotgun sequence; n=1; Vitis vinifera					TC125126 similar to UniRef100_A2TEM3 Cluster: TGA transcription factor 1; n=1; Populus tremula x Populus alba																TC141743 similar to UniRef100_A7QNL6 Cluster: Chromosome chr2 scaffold_132, whole genome shotgun sequence; n=1; Vitis vinifera
TC115577 similar to UniRef100_Q0J7E5 Cluster: Os08g0199300 protein; n=2; Oryza sativa Japonica Group					TC125134																TC141788 similar to UniRef100_A7Q406 Cluster: Chromosome chr13 scaffold_48, whole genome shotgun sequence; n=1; Vitis vinifera
TC115578 similar to UniRef100_Q53PV2 Cluster: AT5g09850/MYH9_6; n=2; Oryza sativa Japonica Group					TC125146 similar to UniRef100_Q0JH94 Cluster: Os01g0876500 protein; n=2; Oryza sativa Japonica Group																TC141794 similar to UniRef100_Q1XG31 Cluster: Metallothioneine; n=1; Paspalum vaginatum
TC115579 similar to UniRef100_Q0JLD2 Cluster: Os01g0607600 protein; n=1; Oryza sativa Japonica Group					TC125155 homologue to UniRef100_O24566 Cluster: 3-phosphoshikimate 1-carboxyvinyltransferase; n=6; Zea mays																TC141801 similar to UniRef100_A7QAJ2 Cluster: Chromosome undetermined scaffold_71, whole genome shotgun sequence; n=1; Vitis vinifera
TC115581 similar to UniRef100_Q7XAP2 Cluster: Aminopropyl transferase; n=1; Oryza sativa Japonica Group					TC125161 similar to UniRef100_A7PTF2 Cluster: Chromosome chr8 scaffold_29, whole genome shotgun sequence; n=1; Vitis vinifera																TC141836
TC115582					TC125168 similar to UniRef100_Q7G2G8 Cluster: KH domain containing protein, expressed; n=1; Oryza sativa Japonica Group																TC141848 similar to UniRef100_Q0IP86 Cluster: Os12g0236100 protein; n=1; Oryza sativa Japonica Group
TC115584 homologue to UniRef100_O24213 Cluster: Osr40g3 protein; n=3; Oryza sativa					TC125171 similar to UniRef100_A7PI10 Cluster: Chromosome chr13 scaffold_17, whole genome shotgun sequence; n=1; Vitis vinifera																TC141851
TC115585 homologue to UniRef100_A5GJB0 Cluster: Possible ABC transporter, substrate binding protein; n=1; Synechococcus sp. WH 7803					TC125195 similar to UniRef100_Q7FN01 Cluster: Beta 1,3-glycosyltransferase-like protein II; n=2; Oryza sativa																TC141863 similar to UniRef100_Q0E318 Cluster: Os02g0198300 protein; n=1; Oryza sativa Japonica Group
TC115587 homologue to UniRef100_A7P428 Cluster: Chromosome chr1 scaffold_5, whole genome shotgun sequence; n=1; Vitis vinifera					TC125217 homologue to UniRef100_Q8LHP3 Cluster: Ripening-related protein-like; n=1; Oryza sativa Japonica Group																TC141885
TC115588 similar to UniRef100_Q8LG28 Cluster: WD-repeat protein-like; n=1; Arabidopsis thaliana					TC125219 similar to UniRef100_Q9FTH0 Cluster: 10-deacetylbaccatin III-10-O-acetyl transferase-like; n=1; Oryza sativa Japonica Group																TC141895
TC115590 weakly similar to UniRef100_A7QUI9 Cluster: Chromosome chr10 scaffold_179, whole genome shotgun sequence; n=1; Vitis vinifera					TC125236 similar to UniRef100_A7P7D9 Cluster: Chromosome chr9 scaffold_7, whole genome shotgun sequence; n=1; Vitis vinifera																TC141899
TC115591 similar to UniRef100_A7QMC1 Cluster: Chromosome undetermined scaffold_125, whole genome shotgun sequence; n=1; Vitis vinifera					TC125256																TC141905
TC115592 similar to UniRef100_Q652P4 Cluster: Cleavage and polyadenylation specificity factor subunit 2; n=2; Oryza sativa Japonica Group					TC125260 similar to UniRef100_A7R3D4 Cluster: Chromosome undetermined scaffold_504, whole genome shotgun sequence; n=1; Vitis vinifera																TC141928 similar to UniRef100_UPI000034EF0F Cluster: CBS domain-containing protein; n=1; Arabidopsis thaliana
TC115596 homologue to UniRef100_Q53NR8 Cluster: At1g05520/T25N20_16; n=2; Oryza sativa Japonica Group					TC125269 similar to UniRef100_A7PQG3 Cluster: Chromosome chr6 scaffold_25, whole genome shotgun sequence; n=1; Vitis vinifera																TC141954 homologue to UniRef100_A7P458 Cluster: Chromosome chr1 scaffold_5, whole genome shotgun sequence; n=1; Vitis vinifera
TC115598					TC125272 similar to UniRef100_Q0JBE4 Cluster: Os04g0538000 protein; n=1; Oryza sativa Japonica Group																TC141967
TC115601 similar to UniRef100_A7Q799 Cluster: Chromosome chr18 scaffold_59, whole genome shotgun sequence; n=1; Vitis vinifera					TC125287 similar to UniRef100_A7NSY9 Cluster: Chromosome chr18 scaffold_1, whole genome shotgun sequence; n=1; Vitis vinifera																TC141978 homologue to emb|Z00028.1|
TC115608 similar to UniRef100_Q7F8R0 Cluster: KH domain-containing protein-like; n=2; Oryza sativa					TC125301 similar to UniRef100_Q6X260 Cluster: UL49 tegument protein; n=1; Bovine herpesvirus 5																TC141980
TC115611 similar to UniRef100_Q0DQ72 Cluster: Os03g0626600 protein; n=1; Oryza sativa Japonica Group					TC125305																TC142002
TC115612 similar to UniRef100_Q69QZ3 Cluster: Neurochondrin protein-like; n=1; Oryza sativa Japonica Group					TC125309 similar to UniRef100_Q6YDN0 Cluster: Nitrilase 1; n=1; Zea mays																TC142021 homologue to UniRef100_Q43270 Cluster: Phospholipase D alpha 1; n=1; Zea mays
TC115614 homologue to UniRef100_O82108 Cluster: Seryl-tRNA synthetase; n=1; Zea mays					TC125314 homologue to UniRef100_UPI0000EB00E4 Cluster: Histone H4; n=1; Canis lupus familiaris																TC142040 similar to UniRef100_Q7X9K6 Cluster: 40S ribosomal protein; n=1; Triticum aestivum
TC115615 similar to UniRef100_A2YY22 Cluster: Peptidyl-prolyl cis-trans isomerase; n=1; Oryza sativa Indica Group					TC125321																TC142047
TC115620 similar to UniRef100_Q7XGR3 Cluster: RNA recognition motif family protein, expressed; n=2; Oryza sativa					TC125334 weakly similar to UniRef100_A7P2H3 Cluster: Chromosome chr1 scaffold_5, whole genome shotgun sequence; n=1; Vitis vinifera																TC142063 similar to UniRef100_A2XBN5 Cluster: Non-specific lipid-transfer protein 2 precursor; n=1; Oryza sativa Indica Group
TC115624 similar to UniRef100_Q2QX81 Cluster: Nucleoporin autopeptidase family protein, expressed; n=1; Oryza sativa Japonica Group					TC125343 similar to UniRef100_P29545 Cluster: Elongation factor 1-beta; n=3; Oryza sativa																TC142089 homologue to UniRef100_Q40252 Cluster: Type II LHCI; n=1; Lolium temulentum
TC115628 homologue to UniRef100_A9RKD8 Cluster: Predicted protein; n=1; Physcomitrella patens subsp. patens					TC125347 weakly similar to UniRef100_Q0RDS4 Cluster: Translation initiation factor IF-2; n=1; Frankia alni ACN14a																TC142094 similar to UniRef100_Q94A16 Cluster: Peptidyl-prolyl cis-trans isomerase CYP21-3, mitochondrial precursor; n=1; Arabidopsis thaliana
TC115632 homologue to UniRef100_Q8W3N3 Cluster: 26S proteasome regulatory particle non-ATPase subunit5; n=2; Oryza sativa Japonica Group					TC125354 similar to UniRef100_Q0D8Z3 Cluster: Os07g0118800 protein; n=4; Oryza sativa																TC142150 homologue to UniRef100_A9UKC3 Cluster: Chloroplast phytoene synthase 3; n=1; Sorghum bicolor
TC115635 similar to UniRef100_Q655M5 Cluster: Nuclear protein-like; n=1; Oryza sativa Japonica Group					TC125379																TC142181 similar to UniRef100_Q6AVG1 Cluster: Expressed protein; n=2; Oryza sativa Japonica Group
TC115638					TC125387 similar to UniRef100_A1Z1R3 Cluster: Uroporphyrinogen III synthase; n=1; Triticum aestivum																TC142252
TC115639 similar to UniRef100_Q10M67 Cluster: Expressed protein; n=1; Oryza sativa Japonica Group					TC125390 homologue to UniRef100_Q0DS96 Cluster: Os03g0324300 protein; n=1; Oryza sativa Japonica Group																TC142256 similar to UniRef100_Q43661 Cluster: Wali7 protein; n=1; Triticum aestivum
TC115645					TC125400 weakly similar to UniRef100_P45724 Cluster: Phenylalanine ammonia-lyase 2; n=1; Arabidopsis thaliana																TC142321
TC115647 similar to UniRef100_A7QRL1 Cluster: Chromosome undetermined scaffold_151, whole genome shotgun sequence; n=1; Vitis vinifera					TC125449 homologue to UniRef100_Q75H77 Cluster: Serine/threonine-protein kinase SAPK10; n=3; Oryza sativa																TC142343
TC115648 weakly similar to UniRef100_Q7EZD3 Cluster: NAC2 protein-like; n=1; Oryza sativa Japonica Group					TC125467 similar to UniRef100_Q5XIH0 Cluster: MAF1 homolog; n=1; Rattus norvegicus																TC142362 UniRef100_Q84XZ4 Cluster: Mitogen-activated protein kinase; n=1; Triticum aestivum
TC115650 similar to UniRef100_A7QBC0 Cluster: Chromosome chr4 scaffold_73, whole genome shotgun sequence; n=1; Vitis vinifera					TC125485 weakly similar to UniRef100_Q0DE22 Cluster: Os06g0183700 protein; n=1; Oryza sativa Japonica Group																TC142380 similar to UniRef100_Q1EP18 Cluster: Protein kinase family protein; n=1; Musa balbisiana
TC115653 homologue to UniRef100_Q6VBQ7 Cluster: Partner of Nob1; n=1; Sorghum bicolor					TC125486 similar to UniRef100_A7PMZ8 Cluster: Chromosome chr14 scaffold_21, whole genome shotgun sequence; n=1; Vitis vinifera																TC142381 UniRef100_Q5U7K5 Cluster: Stem-specific protein; n=1; Saccharum hybrid cultivar
TC115658 similar to UniRef100_A2Q575 Cluster: Glycoside hydrolase, family 19; n=1; Medicago truncatula					TC125501 homologue to UniRef100_A2Q3J8 Cluster: Glutamine amidotransferase, class I, active site; n=1; Medicago truncatula																TC142435 similar to UniRef100_Q8LJG7 Cluster: 6b-interacting protein 1-like; n=1; Oryza sativa Japonica Group
TC115661 homologue to UniRef100_Q6E0J0 Cluster: U1 snRNP; n=1; Zea mays					TC125502 UniRef100_O22347 Cluster: Tubulin alpha-1 chain; n=1; Eleusine indica																TC142468
TC115663 similar to UniRef100_A7PEV1 Cluster: Chromosome chr11 scaffold_13, whole genome shotgun sequence; n=1; Vitis vinifera					TC125511 similar to UniRef100_A7PH80 Cluster: Chromosome chr17 scaffold_16, whole genome shotgun sequence; n=1; Vitis vinifera																TC142506 similar to UniRef100_Q0DWM3 Cluster: Os02g0806900 protein; n=2; Oryza sativa Japonica Group
TC115664 similar to UniRef100_A7R0W4 Cluster: Chromosome chr12 scaffold_326, whole genome shotgun sequence; n=1; Vitis vinifera					TC125544 homologue to UniRef100_Q8W3N4 Cluster: 26S proteasome regulatory particle non-ATPase subunit3; n=2; Oryza sativa Japonica Group																TC142537 homologue to UniRef100_Q1YMX0 Cluster: Cytochrome c oxidase subunit I; n=1; Aurantimonas sp. SI85-9A1
TC115665					TC125545																TC142553
TC115669 homologue to UniRef100_P93805 Cluster: Phosphoglucomutase, cytoplasmic 2; n=1; Zea mays					TC125559 homologue to UniRef100_Q84LQ5 Cluster: NADP-dependent malic enzyme; n=1; Sorghum bicolor																TC142572 similar to UniRef100_P08735 Cluster: Glyceraldehyde-3-phosphate dehydrogenase, cytosolic 1; n=1; Zea mays
TC115670					TC125570																TC142659 homologue to UniRef100_P36886 Cluster: Photosystem I reaction center subunit psaK, chloroplast precursor; n=1; Hordeum vulgare
TC115672 similar to UniRef100_Q5K4R0 Cluster: MADS-box transcription factor 47; n=1; Oryza sativa Japonica Group					TC125573 similar to UniRef100_A7Q6J4 Cluster: Chromosome chr11 scaffold_56, whole genome shotgun sequence; n=1; Vitis vinifera																TC142692
TC115673 similar to UniRef100_Q0J8Z1 Cluster: Os04g0679800 protein; n=1; Oryza sativa Japonica Group					TC125599 weakly similar to UniRef100_UPI0000141A8E Cluster: tetra-peptide repeat homeobox-like (TPRXL) on chromosome 3; n=1; Homo sapiens																TC142704 similar to UniRef100_A7QNK5 Cluster: Chromosome chr2 scaffold_132, whole genome shotgun sequence; n=1; Vitis vinifera
TC115674 homologue to UniRef100_P08735 Cluster: Glyceraldehyde-3-phosphate dehydrogenase, cytosolic 1; n=1; Zea mays					TC125602 homologue to UniRef100_A4QMB9 Cluster: ORF124; n=1; Pinus koraiensis																TC142770
TC115675 similar to UniRef100_A6MZL6 Cluster: 50S ribosomal protein l19; n=1; Oryza sativa Indica Group					TC125616 similar to UniRef100_Q18PR7 Cluster: Beta subunit 3 of SnRK1; n=1; Oryza sativa Japonica Group																TC142805 homologue to UniRef100_O82725 Cluster: DNA-directed RNA polymerase; n=1; Zea mays
TC115678					TC125619 homologue to UniRef100_A1YJE1 Cluster: ZIM motif-containing protein; n=1; Triticum aestivum																TC142808 similar to UniRef100_A7PHR4 Cluster: Chromosome chr17 scaffold_16, whole genome shotgun sequence; n=1; Vitis vinifera
TC115681 similar to UniRef100_A7QB82 Cluster: Chromosome chr4 scaffold_73, whole genome shotgun sequence; n=1; Vitis vinifera					TC125630 similar to UniRef100_A8HUN2 Cluster: SR protein factor; n=1; Chlamydomonas reinhardtii																TC142834 homologue to UniRef100_Q41766 Cluster: Alcohol dehydrogenase; n=1; Zea mays
TC115683 similar to UniRef100_A7PI36 Cluster: Chromosome chr13 scaffold_17, whole genome shotgun sequence; n=1; Vitis vinifera					TC125653																TC142847 similar to UniRef100_O64438 Cluster: ARG10; n=1; Vigna radiata var. radiata
TC115691 similar to UniRef100_A7PCC2 Cluster: Chromosome chr2 scaffold_11, whole genome shotgun sequence; n=1; Vitis vinifera					TC125657 similar to UniRef100_Q4H3K2 Cluster: Transcription factor protein; n=1; Ciona intestinalis																TC142906 similar to UniRef100_A2T1W7 Cluster: Aldose reductase; n=2; Zea mays
TC115692 homologue to UniRef100_P36183 Cluster: Endoplasmin homolog precursor; n=1; Hordeum vulgare					TC125669 similar to UniRef100_Q0DJB2 Cluster: Os05g0305100 protein; n=1; Oryza sativa Japonica Group																TC142912 homologue to UniRef100_Q9SBL9 Cluster: Wrp15a; n=1; Citrullus lanatus
TC115693 homologue to UniRef100_Q2HTU3 Cluster: Ubiquitin; n=1; Medicago truncatula					TC125684 similar to UniRef100_Q2QKC5 Cluster: Pre-mRNA processing factor; n=1; Triticum aestivum																TC142941 similar to UniRef100_A7R0P9 Cluster: Chromosome undetermined scaffold_314, whole genome shotgun sequence; n=1; Vitis vinifera
TC115699 similar to UniRef100_A7P275 Cluster: Chromosome chr19 scaffold_4, whole genome shotgun sequence; n=1; Vitis vinifera					TC125696 similar to UniRef100_A7QK09 Cluster: Chromosome undetermined scaffold_109, whole genome shotgun sequence; n=1; Vitis vinifera																TC142947 similar to UniRef100_Q10QD7 Cluster: TPR Domain containing protein, expressed; n=1; Oryza sativa Japonica Group
TC115701 similar to UniRef100_A7R6C1 Cluster: Chromosome undetermined scaffold_1226, whole genome shotgun sequence; n=1; Vitis vinifera					TC125698 weakly similar to UniRef100_A7QCJ8 Cluster: Chromosome chr12 scaffold_78, whole genome shotgun sequence; n=1; Vitis vinifera																TC142951 weakly similar to UniRef100_Q74ZD5 Cluster: Protein SEY1; n=1; Eremothecium gossypii
TC115704 homologue to UniRef100_Q9FQC2 Cluster: Glutathione S-transferase GST 17; n=1; Zea mays					TC125706 similar to UniRef100_Q0JK91 Cluster: Os01g0689600 protein; n=1; Oryza sativa Japonica Group																TC142955 homologue to UniRef100_P80639 Cluster: Eukaryotic translation initiation factor 5A; n=1; Zea mays
TC115707 similar to UniRef100_Q0IML9 Cluster: Os12g0562300 protein; n=2; Oryza sativa Japonica Group					TC125709																TC142997 homologue to UniRef100_Q8RUC5 Cluster: Typical P-type R2R3 Myb protein; n=1; Zea mays
TC115709 homologue to UniRef100_Q0JRD5 Cluster: Os01g0106800 protein; n=2; Oryza sativa Japonica Group					TC125710																TC143008 similar to UniRef100_Q0DWE9 Cluster: Os02g0818000 protein; n=2; Oryza sativa
TC115712 similar to UniRef100_Q0ITJ6 Cluster: Os11g0248200 protein; n=3; Oryza sativa Japonica Group					TC125715 similar to UniRef100_Q6Z8B6 Cluster: High molecular weight glutenin subunit x-like protein; n=1; Oryza sativa Japonica Group																TC143029 weakly similar to UniRef100_A0PMT1 Cluster: Esterase LipW; n=1; Mycobacterium ulcerans Agy99
TC115714 homologue to UniRef100_Q43712 Cluster: Calcium-binding protein precursor; n=1; Zea mays					TC125721 homologue to UniRef100_Q7X9K1 Cluster: Ribosomal Pr 117; n=4; Magnoliophyta																TC143068 homologue to UniRef100_O65160 Cluster: DnaJ-related protein ZMDJ1; n=1; Zea mays
TC115715					TC125726 similar to UniRef100_Q6F379 Cluster: Expressed protein; n=1; Oryza sativa Japonica Group																TC143098 similar to UniRef100_A7LM74 Cluster: Jasmonate-induced protein; n=1; Triticum aestivum
TC115716 homologue to UniRef100_Q9M4G3 Cluster: CMP-KDO synthetase precursor; n=2; Zea mays					TC125740																TC143099 similar to UniRef100_A7Q0Z8 Cluster: Chromosome chr7 scaffold_42, whole genome shotgun sequence; n=1; Vitis vinifera
TC115718 similar to UniRef100_A7P0C1 Cluster: Chromosome chr6 scaffold_3, whole genome shotgun sequence; n=1; Vitis vinifera					TC125783 similar to UniRef100_Q10EQ4 Cluster: CCAAT-binding transcription factor subunit B family protein, expressed; n=1; Oryza sativa Japonica Group																TC143135 weakly similar to UniRef100_A7Q247 Cluster: Chromosome chr13 scaffold_45, whole genome shotgun sequence; n=1; Vitis vinifera
TC115720 similar to UniRef100_Q84UH5 Cluster: Dehydroascorbate reductase; n=4; Oryza sativa					TC125785																TC143149
TC115722 homologue to UniRef100_Q0J9D6 Cluster: Os04g0659500 protein; n=1; Oryza sativa Japonica Group					TC125804 similar to UniRef100_Q0PJL3 Cluster: MYB transcription factor MYB62; n=1; Glycine max																TC143200
TC115723 similar to UniRef100_A6N065 Cluster: NADP-specific glutamate dehydrogenase; n=2; Oryza sativa					TC125810 similar to UniRef100_Q6K719 Cluster: Zinc finger-like; n=1; Oryza sativa Japonica Group																TC143216 similar to UniRef100_Q5JNH8 Cluster: WRKY transcription factor-like; n=1; Oryza sativa Japonica Group
TC115724 weakly similar to UniRef100_A7P4H7 Cluster: Chromosome chr4 scaffold_6, whole genome shotgun sequence; n=1; Vitis vinifera					TC125828 similar to UniRef100_Q9XEX8 Cluster: Remorin 1; n=1; Solanum lycopersicum																TC143226 homologue to UniRef100_Q01526 Cluster: 14-3-3-like protein GF14-12; n=1; Zea mays
TC115726 homologue to UniRef100_Q52PK2 Cluster: Dehydration-induced protein; n=1; Triticum aestivum					TC125840 similar to UniRef100_Q5JMT9 Cluster: Copine I-like; n=1; Oryza sativa Japonica Group																TC143233 homologue to UniRef100_Q7X9K1 Cluster: Ribosomal Pr 117; n=4; Magnoliophyta
TC115728 homologue to UniRef100_A2WXX3 Cluster: 60S ribosomal protein L5-1; n=1; Oryza sativa Indica Group					TC125843 similar to UniRef100_Q9XGM1 Cluster: Vacuolar proton pump subunit D; n=2; Arabidopsis thaliana																TC143234 similar to UniRef100_Q9FZK6 Cluster: F17L21.8; n=1; Arabidopsis thaliana
TC115729 similar to UniRef100_Q9XEN4 Cluster: Small GTP-binding protein; n=1; Triticum aestivum					TC125887 similar to UniRef100_Q75I93 Cluster: Beta-glucosidase; n=3; Oryza sativa																TC143236 similar to UniRef100_P47917 Cluster: O-methyltransferase ZRP4; n=1; Zea mays
TC115730 homologue to UniRef100_Q0E3X4 Cluster: DEAD-box ATP-dependent RNA helicase 35A; n=2; Oryza sativa Japonica Group					TC125889																TC143276 weakly similar to UniRef100_A9S1B9 Cluster: Predicted protein; n=1; Physcomitrella patens subsp. patens
TC115732 homologue to UniRef100_Q0E094 Cluster: Os02g0567900 protein; n=2; Oryza sativa Japonica Group					TC125890																TC143286
TC115734 similar to UniRef100_A7QZS8 Cluster: Chromosome chr13 scaffold_286, whole genome shotgun sequence; n=1; Vitis vinifera					TC125925																TC143300 UniRef100_Q9SE94 Cluster: Methylenetetrahydrofolate reductase 1; n=1; Zea mays
TC115735 homologue to UniRef100_Q9M7E5 Cluster: Elongation factor 1-alpha; n=1; Zea mays					TC125939																TC143302 similar to UniRef100_A5BBI6 Cluster: Malate dehydrogenase; n=2; Vitis vinifera
TC115737 similar to UniRef100_Q6F2U9 Cluster: Lysyl-tRNA synthetase; n=2; Oryza sativa Japonica Group					TC125943 homologue to UniRef100_A2WTE8 Cluster: Ubiquitin carrier protein; n=1; Oryza sativa Indica Group																TC143405
TC115738 weakly similar to UniRef100_A4UQN4 Cluster: MBD3; n=1; Triticum aestivum					TC125955																TC143435 homologue to UniRef100_Q5NA53 Cluster: Glycogenin-like protein; n=1; Oryza sativa Japonica Group
TC115739 homologue to UniRef100_Q9XET4 Cluster: 40S ribosomal protein S7; n=1; Secale cereale					TC125982 similar to UniRef100_Q10E31 Cluster: Tat binding protein 1 containing protein, expressed; n=1; Oryza sativa Japonica Group																TC143472 homologue to UniRef100_Q84P96 Cluster: 3-ketoacyl-CoA thiolase-like protein; n=2; Oryza sativa
TC115741 homologue to UniRef100_A1X1E5 Cluster: Polyubiquitin; n=1; Thlaspi caerulescens					TC125990 similar to UniRef100_Q2QLM8 Cluster: Zinc finger, C3HC4 type family protein, expressed; n=1; Oryza sativa Japonica Group																TC143477 weakly similar to UniRef100_A7PV25 Cluster: Chromosome chr4 scaffold_32, whole genome shotgun sequence; n=1; Vitis vinifera
TC115742 homologue to UniRef100_A3C7I5 Cluster: Pyruvate kinase; n=1; Oryza sativa Japonica Group					TC126001 homologue to UniRef100_A7P3L0 Cluster: Chromosome chr1 scaffold_5, whole genome shotgun sequence; n=1; Vitis vinifera																TC143482 homologue to UniRef100_Q94FY8 Cluster: Probable tocopherol cyclase, chloroplast precursor; n=1; Zea mays
TC115743 similar to UniRef100_O80934 Cluster: Uncharacterized protein At2g37660, chloroplast precursor; n=1; Arabidopsis thaliana					TC126007 similar to UniRef100_A7NVU2 Cluster: Chromosome chr18 scaffold_1, whole genome shotgun sequence; n=1; Vitis vinifera																TC143504 similar to UniRef100_A7PGC4 Cluster: Chromosome chr6 scaffold_15, whole genome shotgun sequence; n=1; Vitis vinifera
TC115745 weakly similar to UniRef100_A7PVU1 Cluster: Chromosome chr8 scaffold_34, whole genome shotgun sequence; n=1; Vitis vinifera					TC126026 weakly similar to UniRef100_Q9ZQ26 Cluster: Expressed protein; n=1; Arabidopsis thaliana																TC143568 homologue to UniRef100_Q9ZWR4 Cluster: Importin-beta2; n=1; Oryza sativa Japonica Group
TC115748 homologue to UniRef100_A7Q9V5 Cluster: Chromosome chr8 scaffold_68, whole genome shotgun sequence; n=1; Vitis vinifera					TC126040 similar to UniRef100_A7Q146 Cluster: Chromosome chr10 scaffold_43, whole genome shotgun sequence; n=1; Vitis vinifera																TC143577 homologue to UniRef100_Q9FQL7 Cluster: Kinesin-like calmodulin binding protein; n=1; Zea mays
TC115750 weakly similar to UniRef100_A7PEK9 Cluster: Chromosome chr11 scaffold_13, whole genome shotgun sequence; n=1; Vitis vinifera					TC126043																TC143583
TC115751 similar to UniRef100_A7QM20 Cluster: Chromosome undetermined scaffold_123, whole genome shotgun sequence; n=1; Vitis vinifera					TC126045 similar to UniRef100_A9Z0N6 Cluster: F-box protein; n=1; Poncirus trifoliata																TC143586
TC115752 weakly similar to UniRef100_Q0DFZ4 Cluster: Os05g0561600 protein; n=1; Oryza sativa Japonica Group					TC126049 similar to UniRef100_Q6DL92 Cluster: TOM7-like protein; n=1; Triticum aestivum																TC143592 similar to UniRef100_A7QWD6 Cluster: Chromosome undetermined scaffold_203, whole genome shotgun sequence; n=1; Vitis vinifera
TC115753 similar to UniRef100_Q2R2E6 Cluster: Expressed protein; n=2; Oryza sativa Japonica Group					TC126068 homologue to UniRef100_Q9M640 Cluster: Delta-COP; n=1; Zea mays																TC143605 similar to UniRef100_Q0IWA9 Cluster: Os10g0521600 protein; n=1; Oryza sativa Japonica Group
TC115754 similar to UniRef100_A7QNL0 Cluster: Chromosome chr2 scaffold_132, whole genome shotgun sequence; n=1; Vitis vinifera					TC126070 similar to UniRef100_A7P488 Cluster: Chromosome chr1 scaffold_5, whole genome shotgun sequence; n=1; Vitis vinifera																TC143623 similar to UniRef100_A7PE75 Cluster: Chromosome chr11 scaffold_13, whole genome shotgun sequence; n=1; Vitis vinifera
TC115755 similar to UniRef100_Q5NA53 Cluster: Glycogenin-like protein; n=1; Oryza sativa Japonica Group					TC126072 similar to UniRef100_Q5K4R0 Cluster: MADS-box transcription factor 47; n=1; Oryza sativa Japonica Group																TC143629 similar to UniRef100_A7NXS2 Cluster: Chromosome chr5 scaffold_2, whole genome shotgun sequence; n=1; Vitis vinifera
TC115756 similar to UniRef100_Q1ANA7 Cluster: Vesicle-associated membrane protein-associated protein; n=1; Triticum aestivum					TC126082 similar to UniRef100_Q0VZ62 Cluster: ADP-sugar diphosphatase; n=1; Solanum tuberosum																TC143633 homologue to UniRef100_Q8VY32 Cluster: Ubiquitin conjugating enzyme 2; n=2; Zea mays
TC115758					TC126100 homologue to UniRef100_A6N0G5 Cluster: Auxin-responsive aux/iaa gene family member; n=1; Oryza sativa Indica Group																TC143649 similar to UniRef100_A7KZP8 Cluster: Xanthine dehydrogenase; n=1; Humulus lupulus
TC115761 homologue to UniRef100_Q5ZCI1 Cluster: Mitogen-activated protein kinase 10; n=3; Oryza sativa Japonica Group					TC126101																TC143651
TC115773 similar to UniRef100_Q0E4K5 Cluster: Os02g0114600 protein; n=2; Oryza sativa Japonica Group					TC126128 similar to UniRef100_Q3JDH0 Cluster: MotA/TolQ/ExbB proton channel precursor; n=1; Nitrosococcus oceani ATCC 19707																TC143663 homologue to UniRef100_Q6I683 Cluster: UDP-glucuronic acid decarboxylase; n=1; Oryza sativa Japonica Group
TC115775					TC126136 similar to UniRef100_A6N1K4 Cluster: Vacuolar proton-translocating atpase subunit e; n=3; Oryza sativa																TC143668
TC115778 similar to UniRef100_Q0DG18 Cluster: Os05g0557700 protein; n=1; Oryza sativa Japonica Group					TC126153 similar to UniRef100_Q6YZC3 Cluster: Glucose-6-phosphate/phosphate translocator; n=1; Oryza sativa Japonica Group																TC143696
TC115784 similar to UniRef100_Q0IQM4 Cluster: Os12g0112200 protein; n=1; Oryza sativa Japonica Group					TC126154																TC143722 similar to UniRef100_A1VYF5 Cluster: Succinate dehydrogenase, iron-sulfur protein subunit; n=4; Campylobacter jejuni subsp. jejuni
TC115785 UniRef100_Q659R7 Cluster: Protein-O-fucosyltransferase 1; n=1; Saccharum officinarum					TC126169 weakly similar to UniRef100_A5NSB4 Cluster: PE-PGRS family protein; n=1; Methylobacterium sp. 4-46																TC143741
TC115790 similar to UniRef100_A7PPA3 Cluster: Chromosome chr8 scaffold_23, whole genome shotgun sequence; n=1; Vitis vinifera					TC126181 homologue to UniRef100_Q6J0P5 Cluster: Multidrug-resistance associated protein 3; n=1; Zea mays																TC143743 similar to UniRef100_Q309F9 Cluster: Molybdenum cofactor biosynthesis protein; n=1; Zea mays
TC115791 homologue to UniRef100_Q0J9G6 Cluster: Os04g0653400 protein; n=1; Oryza sativa Japonica Group					TC126183 weakly similar to UniRef100_A7PNP4 Cluster: Chromosome chr8 scaffold_23, whole genome shotgun sequence; n=1; Vitis vinifera																TC143752 similar to UniRef100_A7NUV2 Cluster: Chromosome chr18 scaffold_1, whole genome shotgun sequence; n=1; Vitis vinifera
TC115792 similar to UniRef100_A7QL63 Cluster: Chromosome chr3 scaffold_117, whole genome shotgun sequence; n=1; Vitis vinifera					TC126185																TC143801 similar to UniRef100_A7QG37 Cluster: Chromosome undetermined scaffold_91, whole genome shotgun sequence; n=1; Vitis vinifera
TC115793 weakly similar to UniRef100_Q0DFC8 Cluster: Os06g0101800 protein; n=1; Oryza sativa Japonica Group					TC126195 similar to UniRef100_Q84UH5 Cluster: Dehydroascorbate reductase; n=4; Oryza sativa																TC143852 similar to UniRef100_Q3S4H6 Cluster: Dual-specificity protein-like phosphatase 2; n=1; Zea mays
TC115795 homologue to UniRef100_Q07100 Cluster: Serine/threonine-protein phosphatase PP2A-4 catalytic subunit; n=1; Arabidopsis thaliana					TC126205 similar to UniRef100_A0LVV1 Cluster: Response regulator receiver modulated CheB methylesterase; n=1; Acidothermus cellulolyticus 11B																TC143900
TC115796 similar to UniRef100_A7QXM8 Cluster: Chromosome undetermined scaffold_226, whole genome shotgun sequence; n=1; Vitis vinifera					TC126209 similar to UniRef100_Q9FYQ0 Cluster: ESTs AU075439; n=1; Oryza sativa Japonica Group																TC143923 homologue to UniRef100_Q41048 Cluster: Oxygen-evolving enhancer protein 3-1, chloroplast precursor; n=1; Zea mays
TC115800 similar to UniRef100_Q307Z0 Cluster: S-adenosylmethionine synthetase; n=1; Solanum tuberosum					TC126273																TC143925 homologue to UniRef100_Q0J366 Cluster: Os09g0252100 protein; n=3; Oryza sativa
TC115804					TC126290																TC143965 homologue to UniRef100_O24575 Cluster: S-adenosylmethionine decarboxylase proenzyme (AdoMetDC) (SamDC) [Contains: S-adenosylmethionine decarboxylase alpha chain; S- adenosylmethionine decarboxylase beta chain]; n=1; Zea mays
TC115805 homologue to UniRef100_A4K4Z3 Cluster: Alpha tubulin-1D; n=1; Triticum aestivum					TC126292																TC143991 UniRef100_Q41411 Cluster: Polyubiquitin; n=2; Poales
TC115806 similar to UniRef100_A8TV83 Cluster: Peptidase M24; n=1; alpha proteobacterium BAL199					TC126294 similar to UniRef100_Q5EAH9 Cluster: At3g55760; n=1; Arabidopsis thaliana																TC144007 similar to UniRef100_Q0E239 Cluster: Os02g0274000 protein; n=1; Oryza sativa Japonica Group
TC115807					TC126327 similar to UniRef100_A7P225 Cluster: Chromosome chr19 scaffold_4, whole genome shotgun sequence; n=1; Vitis vinifera																TC144029 similar to UniRef100_Q944U4 Cluster: S-adenosylmethionine synthetase; n=1; Dendrobium crumenatum
TC115808 similar to UniRef100_A2ZE56 Cluster: Ubiquitin carboxyl-terminal hydrolase; n=1; Oryza sativa Indica Group					TC126342																TC144072 similar to UniRef100_A7PV04 Cluster: Chromosome chr4 scaffold_32, whole genome shotgun sequence; n=1; Vitis vinifera
TC115809 similar to UniRef100_A7PCC0 Cluster: Chromosome chr2 scaffold_11, whole genome shotgun sequence; n=1; Vitis vinifera					TC126345 homologue to UniRef100_Q43712 Cluster: Calcium-binding protein precursor; n=1; Zea mays																TC144125
TC115811 homologue to UniRef100_Q8L6B1 Cluster: Acyl-[acyl-carrier protein] thioesterase; n=1; Triticum aestivum					TC126400 weakly similar to UniRef100_Q5CJT0 Cluster: Replication factor C3; n=1; Cryptosporidium hominis																TC144145
TC115814 similar to UniRef100_Q2QM23 Cluster: Methyl-CpG binding domain containing protein, expressed; n=1; Oryza sativa Japonica Group					TC126404																TC144151 similar to UniRef100_Q75HA3 Cluster: Expressed protein; n=1; Oryza sativa Japonica Group
TC115817 similar to UniRef100_Q0JLD2 Cluster: Os01g0607600 protein; n=1; Oryza sativa Japonica Group					TC126406 homologue to UniRef100_Q6J338 Cluster: Copper chaperone; n=3; Populus																TC144152 similar to UniRef100_Q9LME0 Cluster: F14D16.2; n=2; Arabidopsis thaliana
TC115820 homologue to UniRef100_Q0D3Z0 Cluster: Os07g0658300 protein; n=1; Oryza sativa Japonica Group					TC126407 similar to UniRef100_Q6ZFS9 Cluster: HGWP repeat containing protein-like; n=1; Oryza sativa Japonica Group																TC144174 homologue to UniRef100_Q94IM6 Cluster: P-type ATPase; n=1; Hordeum vulgare
TC115823 similar to UniRef100_Q8VX56 Cluster: N-acetylglucosaminyltransferase I; n=1; Solanum tuberosum					TC126410 similar to UniRef100_Q762B4 Cluster: BRI1-KD interacting protein 103; n=2; Oryza sativa Japonica Group																TC144175 homologue to UniRef100_P27788 Cluster: Ferredoxin-3, chloroplast precursor; n=1; Zea mays
TC115826 weakly similar to UniRef100_Q6ZJN4 Cluster: Phosphatidylinositol 3,5-kinase-like; n=1; Oryza sativa Japonica Group					TC126415 similar to UniRef100_Q0DHF0 Cluster: Os05g0470700 protein; n=1; Oryza sativa Japonica Group																TC144187 homologue to UniRef100_Q6XC06 Cluster: Glyoxalase I; n=1; Zea mays
TC115827 similar to UniRef100_Q56YP4 Cluster: ARF1-binding protein; n=1; Arabidopsis thaliana					TC126428 similar to UniRef100_A7P002 Cluster: Chromosome chr6 scaffold_3, whole genome shotgun sequence; n=1; Vitis vinifera																TC144199 similar to UniRef100_A7Q2S3 Cluster: Chromosome chr1 scaffold_46, whole genome shotgun sequence; n=1; Vitis vinifera
TC115828 homologue to UniRef100_O65160 Cluster: DnaJ-related protein ZMDJ1; n=1; Zea mays					TC126431 homologue to UniRef100_Q9AVT6 Cluster: ADP, ATP carrier protein; n=1; Picea abies																TC144202 weakly similar to UniRef100_Q8GTE6 Cluster: Transportin-like protein; n=1; Cicer arietinum
TC115830 similar to UniRef100_A7QIX6 Cluster: Chromosome chr2 scaffold_105, whole genome shotgun sequence; n=1; Vitis vinifera					TC126433																TC144229 similar to UniRef100_Q7F1J8 Cluster: DnaJ protein family-like; n=1; Oryza sativa Japonica Group
TC115835 similar to UniRef100_Q5SN53 Cluster: Mitogen-activated protein kinase 8; n=2; Oryza sativa Japonica Group					TC126462 homologue to UniRef100_P80608 Cluster: Cysteine synthase (O-acetylserine sulfhydrylase) (O- acetylserine (Thiol)-lyase); n=1; Zea mays																TC144238 similar to UniRef100_A2YMC6 Cluster: Probable histone H2A.2; n=2; Oryza sativa
TC115836 similar to UniRef100_Q2QLY7 Cluster: Expressed protein; n=2; Oryza sativa Japonica Group					TC126475 similar to UniRef100_Q5EUE0 Cluster: Protein disulfide isomerase; n=1; Zea mays																TC144269 weakly similar to UniRef100_A7PIG0 Cluster: Chromosome chr13 scaffold_17, whole genome shotgun sequence; n=1; Vitis vinifera
TC115839 similar to UniRef100_Q0JKN5 Cluster: Os01g0661500 protein; n=1; Oryza sativa Japonica Group					TC126481 homologue to UniRef100_Q9XHS0 Cluster: 40S ribosomal protein S12; n=1; Hordeum vulgare																TC144274 weakly similar to UniRef100_Q9ZQ38 Cluster: Expressed protein; n=1; Arabidopsis thaliana
TC115844 homologue to UniRef100_Q94A42 Cluster: AT5g19690/T29J13_110; n=1; Arabidopsis thaliana					TC126499 homologue to UniRef100_P54348 Cluster: Histone H2B.5; n=1; Zea mays																TC144280 similar to UniRef100_Q0DIK0 Cluster: Os05g0383000 protein; n=1; Oryza sativa Japonica Group
TC115845 homologue to UniRef100_Q948T0 Cluster: Mitochondrial ribosomal protein L11; n=1; Triticum aestivum					TC126502 homologue to UniRef100_Q0IV90 Cluster: Os11g0104900 protein; n=1; Oryza sativa Japonica Group																TC144310
[truncated: 25,302 more rows]

## Sheet: Sheet2
			Table S25	Common transcripts in 11713 and 18543				LST vs LSB	and HSB vs LSB						Unique transcripts in 18543									Unique transcripts in 11716
			Name	Description											Name	Description								Name	Description
[truncated: 9,748 more rows]

## Sheet: Sheet3
Table S26
[truncated: 21,937 more rows]

## Sheet: Sheet4
			Table S27	Unique transcripts with sucrose/sugar related highlighted						SOGI-DGE
[truncated: 7,813 more rows]

[truncated: 1 more sheets: Sheet5]
