# Supplementary material for: Association of variation in the sugarcane transcriptome with sugar content
Source: BMC Genomics. 2017 Nov 25;18:909. doi: 10.1186/s12864-017-4302-5 (PMC5702190; doi:10.1186/s12864-017-4302-5)
Supplement: Supplementary file 9 — Blast2GO and KEGG Mapping for DEGs in the SOGI-DGE with respect to starch and sucrose metabolism. Figure S5 Sucrose emerges as a signalling molecule regulating most of the inter-linked plant functions in sugarcane. The gene expression pattern in culm tissue during sucrose accumulation in the genotypes studied reveals several networks of genes regulated by sucrose, and correlating with the sucrose content of the genotypes studied. (XLSX 469 kb) [file 12864_2017_4302_MOESM9_ESM.xlsx]

## Sheet: Sheet1
Additional file 9: Blast2GO and KEGG Mapping for DEGs in the SOGI-DGE with respect to starch and sucrose metabolism: Figure S4
		Colour	Enzyme	Sequences	Identification
			EC:2.7.1.1-Hexokinase type IV glucokinase	TC138723	Hexokinase
			EC:3.1.3.24-phophatase	TC141576	sucrose phosphate phosphatase
			EC:2.7.7.9-uridylyltransferase	TC116372	UDP-glucose pyrophosphorylase
			EC:3.21.2-saccharogen amylase	TC149608	uncharacterized protein
			EC:3.2.1.1-glycogenase	TC112771	uncharacterized protein
			EC:5.3.1.9-isomerase	TC119607	Glucose -6-phosphate isomerase
			EC:2.7.7.27-adenylyltransferase	TC137116	Glucose-1-phosphate adenylyltransferase
			EC:2.4.1.34-synthase	TC127308	Beta 1,3 glucan synthase
			EC:3.2.1.28-trehalase	TC131823	Trehalase
			EC:2.4.1.1-phosphorylase	CA279567	Phosphorylase
			EC:2.4.1.14-synthase	TC113476	Sucrose phosphate synthase II
			EC:2.4.1.13-synthase	CA263789	Sucrose synthase III
			EC:2.4.1.12-synthase(UDP forming)	CA257814	Cellulose synthase II
			EC:2.4.1.11-synthase	TC122009	Granule bound starch synthase Iia
			EC:2.4.1.25-disproportionating enzyme	CA299902	Chromosome whole genome shotgun sequence
